# Supplementary material for: Network-based bioinformatics analysis of spatio-temporal RNA-Seq data reveals transcriptional programs underpinning normal and aberrant retinal development
Source: BMC Genomics. 2016 Aug 31;17(Suppl 5):495. doi: 10.1186/s12864-016-2822-z (PMC5009874; doi:10.1186/s12864-016-2822-z)
Supplement: Additional file 2: Table S1. — Output of Binning in E16CE – P0CE and P0CE –P0NE comparisons. Custom bioinformatics pipeline and binning of E16CE - P0CE and P0CE-P0NE comparisons at the gene level (S1.1, S1.3) and isoform level (S1.2, S1.4) as discussed in the strategy in Fig. 1c. (XLSX 10709 kb) [file 12864_2016_2822_MOESM2_ESM.xlsx]

## Sheet: S1.1
Table S1.1: Custom bioinformatic pipeline and binning of E16CE - P0CE comparison yielded the following categories: genes that were (i) over represented in E16CE (OR_E16CE), (ii)only in E16CE (E16CE_Only) , (iii) non-differentially represented (Non_DR), (iv) over represented in P0CE (OR_P0CE), (v) only in P0CE (P0CE_Only) and (vi) Not Expressed (No_Ex) along with their respective sub -categories n…
Gene	Group	Subgroup	P0-CE FPKM	E16-CE FPKM		Gene	Group	Subgroup	P0-CE FPKM	E16-CE FPKM		Gene	Group	Subgroup	P0-CE FPKM	E16-CE FPKM		Gene	Group	Subgroup	P0-CE FPKM	E16-CE FPKM		Gene	Group	Subgroup	P0-CE FPKM	E16-CE FPKM		Gene	Group	Subgroup	P0-CE FPKM	E16-CE FPKM		Gene	Group	Subgroup	P0-CE	E16-CE		Gene	Group	Subgroup	P0-CE FPKM	E16-CE FPKM		Gene	Group
1700048O20Rik	OR_E16CE	Single	2.27771	4.9428		Aldh1a3	OR_E16CE	Multiple	12.7862	38.0737		2310028H24Rik	OR_E16CE	MultipleOneAboveThreshold	1.18244	2.65516		Mettl17	OR_E16CE	MultipleIsoformsBelowThreshold	1.04422	2.10145		0610030E20Rik	E16CE_Only	SingleIsoform	0.578563	1.09146		Atf5	E16CE_Only	MultipleIsoforms	0.707393	2.59694		0610010O12Rik	E16CE_Only	MultipleOneAboveThreshold	0.988285	1.4394		2410002I01Rik	E16CE_Only	MultipleIsoformsBelowThreshold	0.495395	1.1024		0610007P22Rik	Non_DR
2310033P09Rik	OR_E16CE	Single	1.98457	5.49611		Brix1	OR_E16CE	Multiple	8.2018	17.272		4732471D19Rik	OR_E16CE	MultipleOneAboveThreshold	1.78428	3.67097								1600002K03Rik	E16CE_Only	SingleIsoform	0.463516	1.14431		Dlx1	E16CE_Only	MultipleIsoforms	0.814516	6.37038		1110008P14Rik	E16CE_Only	MultipleOneAboveThreshold	0.820226	1.58184		2610305D13Rik	E16CE_Only	MultipleIsoformsBelowThreshold	0.528504	1.03877		0610009B22Rik	Non_DR
2410004N09Rik	OR_E16CE	Single	4.60909	9.48408		Cdkn1c	OR_E16CE	Multiple	15.0835	59.4728		Arid3a	OR_E16CE	MultipleOneAboveThreshold	1.44122	3.33933								1700001L19Rik	E16CE_Only	SingleIsoform	0.878596	1.2385		Igfbp5	E16CE_Only	MultipleIsoforms	0.753275	5.50396		2010204K13Rik	E16CE_Only	MultipleOneAboveThreshold	0.47882	1.25592		2900006K08Rik	E16CE_Only	MultipleIsoformsBelowThreshold	0.710564	1.30437		0610009D07Rik	Non_DR
2810002D19Rik	OR_E16CE	Single	1.29453	2.6992		Col4a2	OR_E16CE	Multiple	5.19339	16.6422		Asns	OR_E16CE	MultipleOneAboveThreshold	6.08941	17.4153								1700007G11Rik	E16CE_Only	SingleIsoform	0.963962	1.30214		P2rx3	E16CE_Only	MultipleIsoforms	0.926221	2.41056		2310035K24Rik	E16CE_Only	MultipleOneAboveThreshold	0.823814	1.3058		4930412C18Rik	E16CE_Only	MultipleIsoformsBelowThreshold	0.509326	1.01482		0610009O20Rik	Non_DR
5730507C01Rik	OR_E16CE	Single	4.28422	9.49107		Dctd	OR_E16CE	Multiple	3.4809	7.38814		Baz1a	OR_E16CE	MultipleOneAboveThreshold	2.71406	6.39153								1700016K19Rik	E16CE_Only	SingleIsoform	0.798902	1.93935		Ppp1r1c	E16CE_Only	MultipleIsoforms	0.851808	3.07075		4833418N02Rik	E16CE_Only	MultipleOneAboveThreshold	0.990709	1.98878		4930581F22Rik	E16CE_Only	MultipleIsoformsBelowThreshold	0.56463	1.01891		0910001L09Rik	Non_DR
6430704M03Rik	OR_E16CE	Single	1.30916	2.98964		Egfem1	OR_E16CE	Multiple	2.75003	13.4464		C330021F23Rik	OR_E16CE	MultipleOneAboveThreshold	4.83012	10.1819								1700106J16Rik	E16CE_Only	SingleIsoform	0.0806011	1.17371		Sgsm2	E16CE_Only	MultipleIsoforms	0.999008	2.43301		A230051G13Rik	E16CE_Only	MultipleOneAboveThreshold	0.784161	1.47411		4931415C17Rik	E16CE_Only	MultipleIsoformsBelowThreshold	0.689262	1.01431		1110001J03Rik	Non_DR
9030425E11Rik	OR_E16CE	Single	1.61197	3.66426		Gm12504	OR_E16CE	Multiple	6.78526	153.22		Ccdc40	OR_E16CE	MultipleOneAboveThreshold	2.2438	4.84635								1700106N22Rik	E16CE_Only	SingleIsoform	0.987363	1.11878								A230072C01Rik	E16CE_Only	MultipleOneAboveThreshold	0.910067	1.99625		4933407K13Rik	E16CE_Only	MultipleIsoformsBelowThreshold	0.812483	1.84413		1110002B05Rik	Non_DR
A830092H15Rik	OR_E16CE	Single	1.86945	3.73899		Gm12715	OR_E16CE	Multiple	136.652	304.595		Cnr1	OR_E16CE	MultipleOneAboveThreshold	2.56987	5.16478								2010011I20Rik	E16CE_Only	SingleIsoform	0.866562	1.14953								A730049H05Rik	E16CE_Only	MultipleOneAboveThreshold	0.94049	3.1549		4933432B09Rik	E16CE_Only	MultipleIsoformsBelowThreshold	0.929098	1.44874		1110008L16Rik	Non_DR
AC093350.2	OR_E16CE	Single	42.4448	296.819		Gm14438	OR_E16CE	Multiple	46.3369	169.999		Dnajc21	OR_E16CE	MultipleOneAboveThreshold	8.05073	16.2821								2410075B13Rik	E16CE_Only	SingleIsoform	0.919319	1.02018								AA467197	E16CE_Only	MultipleOneAboveThreshold	0.296739	1.14049		4933439C10Rik	E16CE_Only	MultipleIsoformsBelowThreshold	0.805397	1.25957		1110012L19Rik	Non_DR
AC123954.1	OR_E16CE	Single	2.06091	4.97334		Gnb2	OR_E16CE	Multiple	13.8276	28.9622		E430018J23Rik	OR_E16CE	MultipleOneAboveThreshold	3.30054	6.70994								2610109H07Rik	E16CE_Only	SingleIsoform	0.399343	2.36621								Abcd1	E16CE_Only	MultipleOneAboveThreshold	0.580472	1.29461		6330439K17Rik	E16CE_Only	MultipleIsoformsBelowThreshold	0.977799	1.38535		1110018J18Rik	Non_DR
AC139157.1	OR_E16CE	Single	5.17142	14.8202		Hnrnpa1	OR_E16CE	Multiple	371.721	970.034		Ebf1	OR_E16CE	MultipleOneAboveThreshold	3.3931	7.23836								2810408I11Rik	E16CE_Only	SingleIsoform	0.9494	1.2592								Abtb2	E16CE_Only	MultipleOneAboveThreshold	0.924782	1.12764		Acvr1	E16CE_Only	MultipleIsoformsBelowThreshold	0.850747	1.03852		1110031I02Rik	Non_DR
Acadl	OR_E16CE	Single	1.45941	3.0179		Hspd1	OR_E16CE	Multiple	16.9915	34.1007		Fblim1	OR_E16CE	MultipleOneAboveThreshold	1.5984	3.61428								4632427E13Rik	E16CE_Only	SingleIsoform	0.923811	1.16285								Adamts9	E16CE_Only	MultipleOneAboveThreshold	0.411753	1.44603		Adam15	E16CE_Only	MultipleIsoformsBelowThreshold	0.839869	1.20313		1110034A24Rik	Non_DR
Add2	OR_E16CE	Single	6.62624	13.3964		Irx2	OR_E16CE	Multiple	2.94967	10.9311		Gck	OR_E16CE	MultipleOneAboveThreshold	2.3966	6.65018								4732444A12Rik	E16CE_Only	SingleIsoform	0.927775	1.80804								Ahnak	E16CE_Only	MultipleOneAboveThreshold	0.715331	1.15642		Afap1l1	E16CE_Only	MultipleIsoformsBelowThreshold	0.298307	1.33324		1110034G24Rik	Non_DR
Akap12	OR_E16CE	Single	4.79523	12.9022		Klf7	OR_E16CE	Multiple	3.00124	6.04545		Gm12940	OR_E16CE	MultipleOneAboveThreshold	1.7612	3.93572								5430403G16Rik	E16CE_Only	SingleIsoform	0.673842	1.21483								Ahr	E16CE_Only	MultipleOneAboveThreshold	0.746056	1.26007		Aifm3	E16CE_Only	MultipleIsoformsBelowThreshold	0.428031	1.14182		1110038F14Rik	Non_DR
Aldh1a1	OR_E16CE	Single	54.8275	187.773		Luc7l3	OR_E16CE	Multiple	30.1476	61.5497		Gm14322	OR_E16CE	MultipleOneAboveThreshold	2.92289	6.14854								5730590G19Rik	E16CE_Only	SingleIsoform	0.887211	1.12766								AI464131	E16CE_Only	MultipleOneAboveThreshold	0.905813	1.52682		Akap2	E16CE_Only	MultipleIsoformsBelowThreshold	0.528724	1.30724		1110058L19Rik	Non_DR
Aldh1b1	OR_E16CE	Single	1.00085	2.12052		Mdk	OR_E16CE	Multiple	12.286	27.4062		Gpt2	OR_E16CE	MultipleOneAboveThreshold	3.03909	6.47509								5930403N24Rik	E16CE_Only	SingleIsoform	0.895112	1.15889								Alas2	E16CE_Only	MultipleOneAboveThreshold	0.0933101	1.57078		Aldh1l1	E16CE_Only	MultipleIsoformsBelowThreshold	0.898196	1.38515		1190002N15Rik	Non_DR
Anks3	OR_E16CE	Single	1.55347	3.75411		Midn	OR_E16CE	Multiple	6.37063	12.8354		Igf2bp1	OR_E16CE	MultipleOneAboveThreshold	2.21474	13.6569								A630055G03Rik	E16CE_Only	SingleIsoform	0.898894	1.45674								Alpk1	E16CE_Only	MultipleOneAboveThreshold	0.464933	1.48628		Ankrd52	E16CE_Only	MultipleIsoformsBelowThreshold	0.976895	1.18785		1190005F20Rik	Non_DR
Anp32b	OR_E16CE	Single	6.73289	16.7261		Morf4l1	OR_E16CE	Multiple	16.2242	33.1194		Isl2	OR_E16CE	MultipleOneAboveThreshold	3.03989	8.21088								A930039A15Rik	E16CE_Only	SingleIsoform	0.493591	1.15255								Armc7	E16CE_Only	MultipleOneAboveThreshold	0.505937	1.37409		Apex2	E16CE_Only	MultipleIsoformsBelowThreshold	0.93842	1.11729		1190005I06Rik	Non_DR
Atf4	OR_E16CE	Single	14.4882	29.4527		Necab2	OR_E16CE	Multiple	7.57842	16.5452		Itgam	OR_E16CE	MultipleOneAboveThreshold	2.90001	9.06419								Abhd6	E16CE_Only	SingleIsoform	0.688009	1.14393								Asxl3	E16CE_Only	MultipleOneAboveThreshold	0.888023	1.1226		Arhgap29	E16CE_Only	MultipleIsoformsBelowThreshold	0.424257	1.07754		1200011I18Rik	Non_DR
Atp5e	OR_E16CE	Single	8.95315	28.381		Nfe2l1	OR_E16CE	Multiple	6.17078	13.3163		Kctd2	OR_E16CE	MultipleOneAboveThreshold	3.77669	7.80053								AC114406.1	E16CE_Only	SingleIsoform	0.378924	1.50257								Atp10d	E16CE_Only	MultipleOneAboveThreshold	0.935644	1.22201		Arid3b	E16CE_Only	MultipleIsoformsBelowThreshold	0.759898	1.34308		1200011M11Rik	Non_DR
B130055M24Rik	OR_E16CE	Single	2.69169	5.51708		Nynrin	OR_E16CE	Multiple	2.53316	5.32802		Kin	OR_E16CE	MultipleOneAboveThreshold	6.14721	12.9737								AC129608.1	E16CE_Only	SingleIsoform	0	2.57478								Atp6v0c	E16CE_Only	MultipleOneAboveThreshold	0.921269	1.32249		Atxn7l1	E16CE_Only	MultipleIsoformsBelowThreshold	0.778011	1.00828		1300010F03Rik	Non_DR
B230307C23Rik	OR_E16CE	Single	1.06897	2.66531		Prpf38b	OR_E16CE	Multiple	15.6408	33.4686		Mapk7	OR_E16CE	MultipleOneAboveThreshold	2.03656	4.34889								AC140486.2	E16CE_Only	SingleIsoform	0.48401	3.00105								Bche	E16CE_Only	MultipleOneAboveThreshold	0.651108	2.21414		Atxn7l2	E16CE_Only	MultipleIsoformsBelowThreshold	0.755907	1.17878		1300018J18Rik	Non_DR
B4galnt4	OR_E16CE	Single	2.6527	5.56538		Ptprf	OR_E16CE	Multiple	8.0175	17.8191		Mthfd2	OR_E16CE	MultipleOneAboveThreshold	4.05187	8.35275								AC151846.2	E16CE_Only	SingleIsoform	0.145103	24.9102								Ccdc111	E16CE_Only	MultipleOneAboveThreshold	0.915848	1.42944		B3galt1	E16CE_Only	MultipleIsoformsBelowThreshold	0.968537	1.08899		1500009L16Rik	Non_DR
Bcl2	OR_E16CE	Single	1.25892	3.59682		Rab15	OR_E16CE	Multiple	6.71877	18.4315		Parvb	OR_E16CE	MultipleOneAboveThreshold	3.70312	8.93191								AC153624.1	E16CE_Only	SingleIsoform	0.570747	1.11414								Cd44	E16CE_Only	MultipleOneAboveThreshold	0.940363	1.63603		Baat1	E16CE_Only	MultipleIsoformsBelowThreshold	0.91116	1.13905		1500011H22Rik	Non_DR
Bcr	OR_E16CE	Single	2.03961	4.18		Rad51	OR_E16CE	Multiple	4.36852	13.4384		Polr3g	OR_E16CE	MultipleOneAboveThreshold	1.74685	4.20901								AC155810.1	E16CE_Only	SingleIsoform	0.689223	2.12335								Chst15	E16CE_Only	MultipleOneAboveThreshold	0.528908	2.30859		Bahcc1	E16CE_Only	MultipleIsoformsBelowThreshold	0.866714	1.41445		1500011K16Rik	Non_DR
Bend4	OR_E16CE	Single	1.60559	3.96971		Rbm12b	OR_E16CE	Multiple	3.83988	9.22795		Prex1	OR_E16CE	MultipleOneAboveThreshold	3.57157	7.94462								AC156032.1	E16CE_Only	SingleIsoform	0.496884	1.06848								Clvs2	E16CE_Only	MultipleOneAboveThreshold	0.85504	1.85609		Baz2a	E16CE_Only	MultipleIsoformsBelowThreshold	0.99414	1.49234		1600012F09Rik	Non_DR
Camkk2	OR_E16CE	Single	1.62395	3.55199		Rps16	OR_E16CE	Multiple	49.0281	115.969		Rassf1	OR_E16CE	MultipleOneAboveThreshold	3.17952	7.501								AC163025.1	E16CE_Only	SingleIsoform	0.394746	1.98349								Cnnm3	E16CE_Only	MultipleOneAboveThreshold	0.60581	1.20068		BC068281	E16CE_Only	MultipleIsoformsBelowThreshold	0.798168	1.25514		1600021P15Rik	Non_DR
Cand2	OR_E16CE	Single	1.05463	2.63632		Sdc1	OR_E16CE	Multiple	6.00111	13.1416		Rpl28	OR_E16CE	MultipleOneAboveThreshold	1.83386	4.1788								AC167419.1	E16CE_Only	SingleIsoform	0.763571	2.67238								Crispld1	E16CE_Only	MultipleOneAboveThreshold	0.827687	1.70177		Bcl9	E16CE_Only	MultipleIsoformsBelowThreshold	0.777693	1.45704		1600029O15Rik	Non_DR
Ccdc112	OR_E16CE	Single	1.39831	3.14238		Serpinh1	OR_E16CE	Multiple	31.3192	68.2087		S100a10	OR_E16CE	MultipleOneAboveThreshold	43.3605	98.3656								AC168073.39	E16CE_Only	SingleIsoform	0.415915	2.90242								Csf1r	E16CE_Only	MultipleOneAboveThreshold	0.972461	1.5427		Bdnf	E16CE_Only	MultipleIsoformsBelowThreshold	0.700407	1.49951		1700019D03Rik	Non_DR
Ccdc55	OR_E16CE	Single	4.05401	8.65364		Skil	OR_E16CE	Multiple	15.949	32.2112		Senp8	OR_E16CE	MultipleOneAboveThreshold	1.39617	3.38269								AC171210.1	E16CE_Only	SingleIsoform	0.244904	5.20141								Ctdspl	E16CE_Only	MultipleOneAboveThreshold	0.594909	1.08305		Brdt	E16CE_Only	MultipleIsoformsBelowThreshold	0.847478	1.04859		1700019E19Rik	Non_DR
Ccdc8	OR_E16CE	Single	3.56268	7.18524		Snca	OR_E16CE	Multiple	39.0564	97.9572		Shc2	OR_E16CE	MultipleOneAboveThreshold	2.56409	7.4292								AC172750.12	E16CE_Only	SingleIsoform	0	1.76577								Ctns	E16CE_Only	MultipleOneAboveThreshold	0.701175	1.60061		C130039O16Rik	E16CE_Only	MultipleIsoformsBelowThreshold	0.764447	1.32397		1700019G17Rik	Non_DR
Ccnd2	OR_E16CE	Single	1.04673	4.30853		Srsf2	OR_E16CE	Multiple	20.9462	44.1371		Stk33	OR_E16CE	MultipleOneAboveThreshold	1.99976	4.50449								AC172750.14	E16CE_Only	SingleIsoform	0	4.65598								Cx3cr1	E16CE_Only	MultipleOneAboveThreshold	0.932807	1.18493		Cables1	E16CE_Only	MultipleIsoformsBelowThreshold	0.906798	1.56371		1700020O03Rik	Non_DR
Ccnd3	OR_E16CE	Single	2.22924	9.31504		Tardbp	OR_E16CE	Multiple	28.9472	64.1111		Ston2	OR_E16CE	MultipleOneAboveThreshold	1.70903	5.29203								AC172750.15	E16CE_Only	SingleIsoform	0.103407	1.23615								Dcaf12l1	E16CE_Only	MultipleOneAboveThreshold	0.860539	1.59944		Cacna1a	E16CE_Only	MultipleIsoformsBelowThreshold	0.929671	1.61434		1700021C14Rik	Non_DR
Cd24a	OR_E16CE	Single	107.368	217.341		Thsd7a	OR_E16CE	Multiple	3.33607	7.11153		Thsd7b	OR_E16CE	MultipleOneAboveThreshold	1.65025	5.24327								AC172750.18	E16CE_Only	SingleIsoform	0	8.27498								Dnaic1	E16CE_Only	MultipleOneAboveThreshold	0.901943	1.13459		Cacna1d	E16CE_Only	MultipleIsoformsBelowThreshold	0.596213	1.04574		1700021F05Rik	Non_DR
Cd3eap	OR_E16CE	Single	3.0358	6.58717		Traf4	OR_E16CE	Multiple	5.00278	11.5473		Tub	OR_E16CE	MultipleOneAboveThreshold	7.03015	16.9709								AC221015.16	E16CE_Only	SingleIsoform	0.095445	6.9021								Dok1	E16CE_Only	MultipleOneAboveThreshold	0.593882	1.1644		Cbln1	E16CE_Only	MultipleIsoformsBelowThreshold	0.983931	1.40966		1700023H06Rik	Non_DR
Cdo1	OR_E16CE	Single	2.52983	6.01046		Uba6	OR_E16CE	Multiple	4.76604	10.386		Ube2d1	OR_E16CE	MultipleOneAboveThreshold	3.5899	7.25012								AC221015.37	E16CE_Only	SingleIsoform	0	5.46616								Dph1	E16CE_Only	MultipleOneAboveThreshold	0.932852	1.63949		Clcn2	E16CE_Only	MultipleIsoformsBelowThreshold	0.695914	1.22576		1700030K09Rik	Non_DR
Chrna3	OR_E16CE	Single	1.50692	5.5066		Yap1	OR_E16CE	Multiple	7.32156	15.2539		Ywhag	OR_E16CE	MultipleOneAboveThreshold	10.4476	23.1999								AC221015.39	E16CE_Only	SingleIsoform	0	1.15228								Dtna	E16CE_Only	MultipleOneAboveThreshold	0.786003	1.31274		Col1a2	E16CE_Only	MultipleIsoformsBelowThreshold	0.231855	1.04129		1700034H14Rik	Non_DR
Chrna4	OR_E16CE	Single	1.28925	3.00963		Zfp322a	OR_E16CE	Multiple	5.54566	13.4485		0610031J06Rik	OR_E16CE	MultipleOneAboveThreshold	1.08548	2.45598								AC225448.1	E16CE_Only	SingleIsoform	0.590274	2.01469								Dtx2	E16CE_Only	MultipleOneAboveThreshold	0.916698	1.57951		Coro2a	E16CE_Only	MultipleIsoformsBelowThreshold	0.390512	1.00499		1700047I17Rik2	Non_DR
Col4a1	OR_E16CE	Single	1.91569	6.61687		Zfp866	OR_E16CE	Multiple	6.60183	15.6581		9130019O22Rik	OR_E16CE	MultipleOneAboveThreshold	1.09548	2.35738								AC238811.3	E16CE_Only	SingleIsoform	0.977902	1.31782								Dusp18	E16CE_Only	MultipleOneAboveThreshold	0.82359	1.48491		Cpxm1	E16CE_Only	MultipleIsoformsBelowThreshold	0.809797	1.72638		1700054N08Rik	Non_DR
Crabp2	OR_E16CE	Single	24.658	91.087		6230427J02Rik	OR_E16CE	Multiple	1.25854	2.7962		Adam19	OR_E16CE	MultipleOneAboveThreshold	1.0326	2.6889								Accn2	E16CE_Only	SingleIsoform	0.897909	1.11708								Efemp1	E16CE_Only	MultipleOneAboveThreshold	0.785841	1.9402		Csdc2	E16CE_Only	MultipleIsoformsBelowThreshold	0.903503	1.16306		1700066M21Rik	Non_DR
D930015E06Rik	OR_E16CE	Single	3.34448	7.04777		AC151712.4	OR_E16CE	Multiple	10.2502	24.1161		Carm1	OR_E16CE	MultipleOneAboveThreshold	1.81908	4.36619								Acd	E16CE_Only	SingleIsoform	0.720186	1.91587								Eif2s3y	E16CE_Only	MultipleOneAboveThreshold	0	5.66135		Csf1	E16CE_Only	MultipleIsoformsBelowThreshold	0.574568	1.18935		1700073E17Rik	Non_DR
D930028M14Rik	OR_E16CE	Single	2.29186	10.1255		Acvr2b	OR_E16CE	Multiple	1.76682	3.58357		Crb2	OR_E16CE	MultipleOneAboveThreshold	1.02124	4.81121								Adamts5	E16CE_Only	SingleIsoform	0.608745	1.42456								Etohd2	E16CE_Only	MultipleOneAboveThreshold	0.987399	1.24203		D030028A08Rik	E16CE_Only	MultipleIsoformsBelowThreshold	0.3902	1.2882		1700088E04Rik	Non_DR
Dct	OR_E16CE	Single	1.08131	2.37424		Agrn	OR_E16CE	Multiple	5.86706	11.8963		Epha6	OR_E16CE	MultipleOneAboveThreshold	1.18304	3.09635								Adcyap1	E16CE_Only	SingleIsoform	0.766201	2.71875								Eya2	E16CE_Only	MultipleOneAboveThreshold	0.589206	4.52712		D330023K18Rik	E16CE_Only	MultipleIsoformsBelowThreshold	0.954253	1.04112		1700123O20Rik	Non_DR
Dio3	OR_E16CE	Single	2.04652	6.6342		Akap13	OR_E16CE	Multiple	6.00078	12.0352		Fgfr2	OR_E16CE	MultipleOneAboveThreshold	1.09219	2.2071								AI836003	E16CE_Only	SingleIsoform	0.817632	1.41872								Fam78b	E16CE_Only	MultipleOneAboveThreshold	0.936141	2.32954		D630045J12Rik	E16CE_Only	MultipleIsoformsBelowThreshold	0.883934	1.77747		1810008A18Rik	Non_DR
Dll4	OR_E16CE	Single	1.96651	6.11365		Ano1	OR_E16CE	Multiple	4.88723	16.7625		Filip1	OR_E16CE	MultipleOneAboveThreshold	1.32324	4.18627								Ak3l2-ps	E16CE_Only	SingleIsoform	0.818003	1.24625								Fgd3	E16CE_Only	MultipleOneAboveThreshold	0.969648	2.10327		Dach2	E16CE_Only	MultipleIsoformsBelowThreshold	0.839757	1.21673		1810009A15Rik	Non_DR
Dse	OR_E16CE	Single	1.77973	3.92427		Armcx1	OR_E16CE	Multiple	11.2754	24.236		Galt	OR_E16CE	MultipleOneAboveThreshold	1.37532	2.88061								Akr1b8	E16CE_Only	SingleIsoform	0.586415	1.16807								Fhad1	E16CE_Only	MultipleOneAboveThreshold	0.847018	1.55218		Dcxr	E16CE_Only	MultipleIsoformsBelowThreshold	0.744633	1.02886		1810013L24Rik	Non_DR
E530001K10Rik	OR_E16CE	Single	1.24728	3.12641		Bbc3	OR_E16CE	Multiple	1.47785	3.20897		Gm16551	OR_E16CE	MultipleOneAboveThreshold	1.12102	3.98279								AL589742.1	E16CE_Only	SingleIsoform	0	1.33351								Fhit	E16CE_Only	MultipleOneAboveThreshold	0.836313	1.56457		Ddit4l	E16CE_Only	MultipleIsoformsBelowThreshold	0.690525	1.04062		1810022K09Rik	Non_DR
Eaf1	OR_E16CE	Single	2.00355	4.53508		Car14	OR_E16CE	Multiple	3.49497	10.043		Hic2	OR_E16CE	MultipleOneAboveThreshold	1.43056	3.59294								AL627182.1	E16CE_Only	SingleIsoform	0.643945	1.56279								Ggnbp1	E16CE_Only	MultipleOneAboveThreshold	0.833552	1.37515		Dhtkd1	E16CE_Only	MultipleIsoformsBelowThreshold	0.764897	1.20525		1810026J23Rik	Non_DR
Efr3b	OR_E16CE	Single	5.30272	10.8913		Ccnj	OR_E16CE	Multiple	3.87124	8.55012		Ncrna00085	OR_E16CE	MultipleOneAboveThreshold	2.13149	4.58917								AL672094.1	E16CE_Only	SingleIsoform	0	11.1798								Gm11451	E16CE_Only	MultipleOneAboveThreshold	0	2.04341		Dnase1l1	E16CE_Only	MultipleIsoformsBelowThreshold	0.620102	1.12248		1810030O07Rik	Non_DR
Eif3a	OR_E16CE	Single	32.7829	65.5813		Chek1	OR_E16CE	Multiple	13.1499	33.0842		Ngef	OR_E16CE	MultipleOneAboveThreshold	1.01053	2.5483								AL732624.1	E16CE_Only	SingleIsoform	0.349883	1.33021								Gm13225	E16CE_Only	MultipleOneAboveThreshold	0.919382	2.11297		Dos	E16CE_Only	MultipleIsoformsBelowThreshold	0.862429	1.28674		1810031K17Rik	Non_DR
Eif4e3	OR_E16CE	Single	2.46442	6.89282		Clk1	OR_E16CE	Multiple	16.1868	34.4679		Plekhh3	OR_E16CE	MultipleOneAboveThreshold	1.15321	2.43785								AL805897.1	E16CE_Only	SingleIsoform	0	1.43849								Gm13563	E16CE_Only	MultipleOneAboveThreshold	0.847311	1.41291		Drp2	E16CE_Only	MultipleIsoformsBelowThreshold	0.903822	1.32682		1810037I17Rik	Non_DR
Eif4ebp1	OR_E16CE	Single	1.98535	5.68591		Cntfr	OR_E16CE	Multiple	2.32846	5.95391		Plxna3	OR_E16CE	MultipleOneAboveThreshold	1.13766	2.71276								AL807764.1	E16CE_Only	SingleIsoform	0.843685	1.01217								Gm13690	E16CE_Only	MultipleOneAboveThreshold	0	1.90778		Dusp7	E16CE_Only	MultipleIsoformsBelowThreshold	0.602316	1.15939		1810041L15Rik	Non_DR
Eif5b	OR_E16CE	Single	2.52497	5.69876		Crybg3	OR_E16CE	Multiple	3.1169	7.22778		Ret	OR_E16CE	MultipleOneAboveThreshold	1.14854	2.57633								AL929450.1	E16CE_Only	SingleIsoform	0.240061	1.56038								Gm13803	E16CE_Only	MultipleOneAboveThreshold	0.383908	2.1905		Ecel1	E16CE_Only	MultipleIsoformsBelowThreshold	0.129222	1.15642		1810043H04Rik	Non_DR
Fat4	OR_E16CE	Single	2.02469	5.79284		D4Wsu53e	OR_E16CE	Multiple	7.90297	19.2678		Scn9a	OR_E16CE	MultipleOneAboveThreshold	1.53006	3.17091								Aldh1a7	E16CE_Only	SingleIsoform	0.687616	4.56372								Gm16140	E16CE_Only	MultipleOneAboveThreshold	0.638695	1.815		Entpd7	E16CE_Only	MultipleIsoformsBelowThreshold	0.916972	1.2924		1810046J19Rik	Non_DR
Fbn2	OR_E16CE	Single	1.1842	5.74568		Dcc	OR_E16CE	Multiple	2.08443	4.70292		Slit1	OR_E16CE	MultipleOneAboveThreshold	1.03101	2.11681								Anapc10	E16CE_Only	SingleIsoform	0.892475	1.22308								Gng5	E16CE_Only	MultipleOneAboveThreshold	0.937407	1.94408		Ephb3	E16CE_Only	MultipleIsoformsBelowThreshold	0.844286	1.03257		1810048J11Rik	Non_DR
Fgf15	OR_E16CE	Single	17.1918	111.309		Ebf3	OR_E16CE	Multiple	1.99025	4.3191		Tax1bp3	OR_E16CE	MultipleOneAboveThreshold	1.20968	3.46947								Ank	E16CE_Only	SingleIsoform	0.733159	1.06523								Gpr56	E16CE_Only	MultipleOneAboveThreshold	0.638377	1.54515		Ern1	E16CE_Only	MultipleIsoformsBelowThreshold	0.744902	1.60955		1810049H13Rik	Non_DR
Fgf3	OR_E16CE	Single	1.69776	12.2142		Efna5	OR_E16CE	Multiple	1.2395	2.70317		Zfp663	OR_E16CE	MultipleOneAboveThreshold	1.31189	3.8067								Anxa3	E16CE_Only	SingleIsoform	0.677127	1.19111								Gpx3	E16CE_Only	MultipleOneAboveThreshold	0.82932	1.39846		Etl4	E16CE_Only	MultipleIsoformsBelowThreshold	0.777081	1.83017		1810055G02Rik	Non_DR
Fzd2	OR_E16CE	Single	1.11782	2.51936		Elavl4	OR_E16CE	Multiple	15.4409	54.859		Zfp710	OR_E16CE	MultipleOneAboveThreshold	1.39582	2.96427								Arg1	E16CE_Only	SingleIsoform	0.430987	2.50711								Gypc	E16CE_Only	MultipleOneAboveThreshold	0.851201	1.40857		Fam122b	E16CE_Only	MultipleIsoformsBelowThreshold	0.904861	1.07835		1810063B05Rik	Non_DR
Gap43	OR_E16CE	Single	64.2905	254.123		Eomes	OR_E16CE	Multiple	2.46253	6.58261														Arhgap17	E16CE_Only	SingleIsoform	0.686037	1.41971								Hhat	E16CE_Only	MultipleOneAboveThreshold	0.850266	2.01379		Foxp4	E16CE_Only	MultipleIsoformsBelowThreshold	0.537036	1.20937		2010002N04Rik	Non_DR
Gja1	OR_E16CE	Single	5.2271	20.4219		Exog	OR_E16CE	Multiple	1.72667	3.93693														Arl4d	E16CE_Only	SingleIsoform	0.425044	1.23331								Hmga2	E16CE_Only	MultipleOneAboveThreshold	0.492325	1.59129		Gfi1	E16CE_Only	MultipleIsoformsBelowThreshold	0.125573	1.18665		2010012O05Rik	Non_DR
Gm10073	OR_E16CE	Single	110.823	327.803		Fgfr1	OR_E16CE	Multiple	5.34519	11.4686														Asap3	E16CE_Only	SingleIsoform	0.55409	1.40519								Il1f5	E16CE_Only	MultipleOneAboveThreshold	0.589469	1.81331		Ggct	E16CE_Only	MultipleIsoformsBelowThreshold	0.839147	1.44711		2010107E04Rik	Non_DR
Gm10110	OR_E16CE	Single	8.87407	18.0206		Fktn	OR_E16CE	Multiple	3.33451	6.69612														Atoh7	E16CE_Only	SingleIsoform	0.825389	8.46786								Insc	E16CE_Only	MultipleOneAboveThreshold	0.112811	1.42972		Glis2	E16CE_Only	MultipleIsoformsBelowThreshold	0.763352	1.12833		2010107H07Rik	Non_DR
Gm10169	OR_E16CE	Single	1.59269	5.22893		Fndc3c1	OR_E16CE	Multiple	1.85222	6.59398														Atp6v1e2	E16CE_Only	SingleIsoform	0.68622	1.01118								Itpr2	E16CE_Only	MultipleOneAboveThreshold	0.947804	1.57026		Gm13507	E16CE_Only	MultipleIsoformsBelowThreshold	0.677259	1.13201		2010109K11Rik	Non_DR
Gm10443	OR_E16CE	Single	30.102	90.3004		Foxp1	OR_E16CE	Multiple	1.91393	6.5832														BC023719	E16CE_Only	SingleIsoform	0	8.60897								Kctd7	E16CE_Only	MultipleOneAboveThreshold	0.897008	1.77676		Gm15545	E16CE_Only	MultipleIsoformsBelowThreshold	0.529472	1.12507		2010321M09Rik	Non_DR
Gm10709	OR_E16CE	Single	13.2098	33.4859		Gadd45a	OR_E16CE	Multiple	16.5042	59.4248														Bend3	E16CE_Only	SingleIsoform	0.859872	1.49634								Lactb2	E16CE_Only	MultipleOneAboveThreshold	0.790247	1.48103		Gm3173	E16CE_Only	MultipleIsoformsBelowThreshold	0	1.04929		2210016F16Rik	Non_DR
Gm11745	OR_E16CE	Single	5.08936	10.3742		Gm8378	OR_E16CE	Multiple	1.45414	3.0551														Bmyc	E16CE_Only	SingleIsoform	0.552473	1.14203								Lrp2	E16CE_Only	MultipleOneAboveThreshold	0.517599	1.75671		Gnpda1	E16CE_Only	MultipleIsoformsBelowThreshold	0.90618	1.31801		2210018M11Rik	Non_DR
Gm11851	OR_E16CE	Single	1.5363	4.77736		Gsn	OR_E16CE	Multiple	2.22293	7.72887														BX537327.1	E16CE_Only	SingleIsoform	0.869565	1.17871								Man1c1	E16CE_Only	MultipleOneAboveThreshold	0.745245	1.50235		Gstm4	E16CE_Only	MultipleIsoformsBelowThreshold	0.843945	1.07022		2210404J11Rik	Non_DR
Gm12115	OR_E16CE	Single	6.51437	13.665		Hells	OR_E16CE	Multiple	15.0292	39.0962														Cacng7	E16CE_Only	SingleIsoform	0.584346	1.13313								Mecom	E16CE_Only	MultipleOneAboveThreshold	0.682366	3.05879		Hcn3	E16CE_Only	MultipleIsoformsBelowThreshold	0.898793	1.09361		2210404O09Rik	Non_DR
Gm12351	OR_E16CE	Single	1.50097	3.23657		Hnrnph3	OR_E16CE	Multiple	20.7553	55.5083														Cbl	E16CE_Only	SingleIsoform	0.854063	1.32319								Mfap4	E16CE_Only	MultipleOneAboveThreshold	0.947051	2.15949		Irf9	E16CE_Only	MultipleIsoformsBelowThreshold	0.997828	1.32248		2310008H04Rik	Non_DR
Gm12481	OR_E16CE	Single	5.91534	12.5339		Hsp90ab1	OR_E16CE	Multiple	511.536	1276.51														Cblb	E16CE_Only	SingleIsoform	0.780273	1.55145								Mmp11	E16CE_Only	MultipleOneAboveThreshold	0.459759	1.40029		Itga4	E16CE_Only	MultipleIsoformsBelowThreshold	0.77865	1.27715		2310009B15Rik	Non_DR
Gm13050	OR_E16CE	Single	7.00372	19.4155		Irx4	OR_E16CE	Multiple	1.15637	3.02936														Ccdc160	E16CE_Only	SingleIsoform	0.96771	1.47311								Nanp	E16CE_Only	MultipleOneAboveThreshold	0.461559	2.20692		Itga9	E16CE_Only	MultipleIsoformsBelowThreshold	0.954011	1.33946		2310011J03Rik	Non_DR
Gm13140	OR_E16CE	Single	4.76363	12.5895		Isl1	OR_E16CE	Multiple	12.0517	44.9618														Ccdc74a	E16CE_Only	SingleIsoform	0.576333	1.22898								Ndst3	E16CE_Only	MultipleOneAboveThreshold	0.655114	1.38717		Jph3	E16CE_Only	MultipleIsoformsBelowThreshold	0.873241	1.08489		2310016M24Rik	Non_DR
Gm14633	OR_E16CE	Single	4.94866	17.2864		Islr2	OR_E16CE	Multiple	13.2046	38.3916														Ccdc90a	E16CE_Only	SingleIsoform	0.98735	1.06783								Nespas	E16CE_Only	MultipleOneAboveThreshold	0.941014	1.53809		Kif26b	E16CE_Only	MultipleIsoformsBelowThreshold	0.714691	1.20705		2310021P13Rik	Non_DR
Gm15758	OR_E16CE	Single	1.96766	7.73177		Itga6	OR_E16CE	Multiple	9.60917	22.1354														Cd276	E16CE_Only	SingleIsoform	0.391599	1.02443								Nfasc	E16CE_Only	MultipleOneAboveThreshold	0.976477	1.48502		Lcp1	E16CE_Only	MultipleIsoformsBelowThreshold	0.847661	1.07782		2310022B05Rik	Non_DR
Gm16089	OR_E16CE	Single	5.23616	19.3308		Lmo2	OR_E16CE	Multiple	3.50388	11.982														Cdh9	E16CE_Only	SingleIsoform	0.300683	1.07361								Nfatc4	E16CE_Only	MultipleOneAboveThreshold	0.881711	1.45571		Lepre1	E16CE_Only	MultipleIsoformsBelowThreshold	0.757657	1.02355		2310036O22Rik	Non_DR
Gm16216	OR_E16CE	Single	4.56624	12.3946		Lpar1	OR_E16CE	Multiple	1.94858	5.79029														Cdk20	E16CE_Only	SingleIsoform	0.74732	1.04492								Nfkbib	E16CE_Only	MultipleOneAboveThreshold	0.645705	1.26993		Lrrc56	E16CE_Only	MultipleIsoformsBelowThreshold	0.968684	1.45186		2310039H08Rik	Non_DR
Gm16409	OR_E16CE	Single	11.8778	65.8084		Lrrc23	OR_E16CE	Multiple	2.19732	7.80766														Celsr3	E16CE_Only	SingleIsoform	0.535181	1.30369								Onecut1	E16CE_Only	MultipleOneAboveThreshold	0.867497	3.3668		Lsr	E16CE_Only	MultipleIsoformsBelowThreshold	0.918399	1.07033		2310044G17Rik	Non_DR
Gm20689	OR_E16CE	Single	2.29382	8.17252		Mccc1	OR_E16CE	Multiple	1.64374	4.77812														Chrm3	E16CE_Only	SingleIsoform	0.676796	1.28851								Onecut2	E16CE_Only	MultipleOneAboveThreshold	0.573582	2.11052		Ly75	E16CE_Only	MultipleIsoformsBelowThreshold	0.32054	1.01906		2310047B19Rik	Non_DR
Gm3020	OR_E16CE	Single	1.31131	4.08183		Mdn1	OR_E16CE	Multiple	2.24733	6.7333														Chrna7	E16CE_Only	SingleIsoform	0.709646	1.02335								Orc1	E16CE_Only	MultipleOneAboveThreshold	0.636355	2.25499		Lyrm7	E16CE_Only	MultipleIsoformsBelowThreshold	0.669392	1.497		2310047M10Rik	Non_DR
Gm3788	OR_E16CE	Single	24.3376	65.4188		Meg3	OR_E16CE	Multiple	1.84041	3.75764														Chst2	E16CE_Only	SingleIsoform	0.984136	2.45368								Pik3cb	E16CE_Only	MultipleOneAboveThreshold	0.88482	1.24335		Maml1	E16CE_Only	MultipleIsoformsBelowThreshold	0.571035	1.25043		2310057M21Rik	Non_DR
Gm4535	OR_E16CE	Single	1.8668	4.13973		Mphosph8	OR_E16CE	Multiple	8.62367	21.5729														Cldn1	E16CE_Only	SingleIsoform	0.840486	3.18414								Pik3cd	E16CE_Only	MultipleOneAboveThreshold	0.808381	2.84309		Map3k5	E16CE_Only	MultipleIsoformsBelowThreshold	0.930103	1.32204		2400001E08Rik	Non_DR
Gm5428	OR_E16CE	Single	13.7403	27.8241		Nefm	OR_E16CE	Multiple	9.26372	30.0242														Cntn2	E16CE_Only	SingleIsoform	0.639986	13.992								Pim2	E16CE_Only	MultipleOneAboveThreshold	0.87933	1.15485		Map4k2	E16CE_Only	MultipleIsoformsBelowThreshold	0.692417	1.33563		2400003C14Rik	Non_DR
Gm5446	OR_E16CE	Single	14.993	30.6388		Nfxl1	OR_E16CE	Multiple	2.2669	6.55787														Col5a1	E16CE_Only	SingleIsoform	0.751636	1.59475								Pla2g4a	E16CE_Only	MultipleOneAboveThreshold	0.658718	1.53253		2014-03-11	E16CE_Only	MultipleIsoformsBelowThreshold	0.319465	1.1152		2410006H16Rik	Non_DR
Gm5506	OR_E16CE	Single	2.87133	6.55644		Npdc1	OR_E16CE	Multiple	2.38495	4.81409														Crtap	E16CE_Only	SingleIsoform	0.636068	1.59								Plekhg2	E16CE_Only	MultipleOneAboveThreshold	0.978094	2.04015		Mfsd10	E16CE_Only	MultipleIsoformsBelowThreshold	0.423553	1.01069		2410015M20Rik	Non_DR
Gm5564	OR_E16CE	Single	52.4706	115.532		Ogt	OR_E16CE	Multiple	16.8118	33.651														Csnk2a1-ps	E16CE_Only	SingleIsoform	0.165249	1.04399								Plp2	E16CE_Only	MultipleOneAboveThreshold	0.711831	1.4482		Mpp2	E16CE_Only	MultipleIsoformsBelowThreshold	0.983618	1.02043		2410016O06Rik	Non_DR
Gm5641	OR_E16CE	Single	60.1225	126.316		Pabpc4	OR_E16CE	Multiple	2.29577	4.8234														Cybasc3	E16CE_Only	SingleIsoform	0.766548	1.17946								Ppap2c	E16CE_Only	MultipleOneAboveThreshold	0.732909	1.21497		Mrc2	E16CE_Only	MultipleIsoformsBelowThreshold	0.21077	1.15919		2410017P09Rik	Non_DR
Gm5778	OR_E16CE	Single	22.3592	55.5578		Pi4k2b	OR_E16CE	Multiple	2.30784	4.86276														Cyct	E16CE_Only	SingleIsoform	0	1.87482								Rab3b	E16CE_Only	MultipleOneAboveThreshold	0.929199	1.49291		Myl9	E16CE_Only	MultipleIsoformsBelowThreshold	0.777726	1.01989		2410018M08Rik	Non_DR
Gm5805	OR_E16CE	Single	33.6161	111.272		Ppig	OR_E16CE	Multiple	5.1144	10.262														D10Bwg1379e	E16CE_Only	SingleIsoform	0.750968	1.27758								Rab3il1	E16CE_Only	MultipleOneAboveThreshold	0.669603	1.46398		Nfat5	E16CE_Only	MultipleIsoformsBelowThreshold	0.835039	1.26237		2410022L05Rik	Non_DR
Gm5806	OR_E16CE	Single	1.47039	4.63065		Rab23	OR_E16CE	Multiple	2.75807	6.05172														D130040H23Rik	E16CE_Only	SingleIsoform	0.908226	1.5469								Ramp2	E16CE_Only	MultipleOneAboveThreshold	0.725144	1.3453		Nmnat3	E16CE_Only	MultipleIsoformsBelowThreshold	0.427334	1.04443		2410042D21Rik	Non_DR
Gm5909	OR_E16CE	Single	8.47157	19.1371		Rad52	OR_E16CE	Multiple	2.11428	4.38108														D730003I15Rik	E16CE_Only	SingleIsoform	0.794643	1.02782								Rfng	E16CE_Only	MultipleOneAboveThreshold	0.859335	1.67959		Notum	E16CE_Only	MultipleIsoformsBelowThreshold	0.595326	1.38037		2410066E13Rik	Non_DR
Gm6030	OR_E16CE	Single	8.03554	267.091		Rbm14	OR_E16CE	Multiple	1.04901	2.84213														Dap	E16CE_Only	SingleIsoform	0.97613	1.77428								Rpl21-ps8	E16CE_Only	MultipleOneAboveThreshold	0.779744	1.83328		Npr2	E16CE_Only	MultipleIsoformsBelowThreshold	0.790453	1.31133		2410091C18Rik	Non_DR
Gm6166	OR_E16CE	Single	15.7359	34.0605		Rbpms2	OR_E16CE	Multiple	1.52699	3.76444														Ddx3y	E16CE_Only	SingleIsoform	0.00379092	3.70421								Sertad2	E16CE_Only	MultipleOneAboveThreshold	0.926091	1.26772		Nr2f2	E16CE_Only	MultipleIsoformsBelowThreshold	0.871802	1.10324		2410127L17Rik	Non_DR
Gm6245	OR_E16CE	Single	1.0076	3.17844		Rpl6	OR_E16CE	Multiple	14.9721	35.8489														Depdc7	E16CE_Only	SingleIsoform	0.957261	1.22052								Shb	E16CE_Only	MultipleOneAboveThreshold	0.721311	1.58024		Nr3c2	E16CE_Only	MultipleIsoformsBelowThreshold	0.958053	1.59276		2410131K14Rik	Non_DR
Gm7816	OR_E16CE	Single	1.26509	7.16159		Rps8-ps2	OR_E16CE	Multiple	1.94006	7.00863														Dnajb3	E16CE_Only	SingleIsoform	0.946808	1.08052								Shkbp1	E16CE_Only	MultipleOneAboveThreshold	0.951744	1.58436		Osbpl6	E16CE_Only	MultipleIsoformsBelowThreshold	0.975753	1.52211		2500004C02Rik	Non_DR
Gm8172	OR_E16CE	Single	10.5603	42.6803		Scube3	OR_E16CE	Multiple	2.75672	7.13742														Dpagt1	E16CE_Only	SingleIsoform	0.562703	1.31134								Shroom4	E16CE_Only	MultipleOneAboveThreshold	0.438431	1.28891		Pbx4	E16CE_Only	MultipleIsoformsBelowThreshold	0.94534	1.36186		2510009E07Rik	Non_DR
Gm8618	OR_E16CE	Single	2.81723	9.71861		Spsb4	OR_E16CE	Multiple	2.66559	6.14865														Dynlt1a	E16CE_Only	SingleIsoform	0.78054	5.15548								Slc12a9	E16CE_Only	MultipleOneAboveThreshold	0.618302	1.28218		Pcnxl3	E16CE_Only	MultipleIsoformsBelowThreshold	0.696363	1.01821		2510012J08Rik	Non_DR
Gm8730	OR_E16CE	Single	1.04596	2.6415		Srrm3	OR_E16CE	Multiple	1.98577	3.99263														Efna4	E16CE_Only	SingleIsoform	0.767204	1.40079								Slc38a7	E16CE_Only	MultipleOneAboveThreshold	0.799425	1.22791		Peg10	E16CE_Only	MultipleIsoformsBelowThreshold	0.545269	1.21356		2510039O18Rik	Non_DR
Gm9581	OR_E16CE	Single	2.34305	5.66957		St8sia1	OR_E16CE	Multiple	1.38963	4.40273														Efs	E16CE_Only	SingleIsoform	0.49004	1.04445								Slc39a14	E16CE_Only	MultipleOneAboveThreshold	0.918255	1.53799		Pfkfb1	E16CE_Only	MultipleIsoformsBelowThreshold	0.839779	1.08719		2610001J05Rik	Non_DR
Gm9791	OR_E16CE	Single	6.46326	18.634		Stxbp6	OR_E16CE	Multiple	1.9993	4.08261														Esyt1	E16CE_Only	SingleIsoform	0.976844	4.48273								Smoc1	E16CE_Only	MultipleOneAboveThreshold	0.886257	1.44539		Pfkfb3	E16CE_Only	MultipleIsoformsBelowThreshold	0.754964	1.01135		2610002D18Rik	Non_DR
Gm9800	OR_E16CE	Single	144.277	320.185		Sulf2	OR_E16CE	Multiple	6.95494	16.3919														Ethe1	E16CE_Only	SingleIsoform	0.941755	1.22625								SNORA25	E16CE_Only	MultipleOneAboveThreshold	0.684258	1.73824		Pgap2	E16CE_Only	MultipleIsoformsBelowThreshold	0.908668	1.52501		2610002I17Rik	Non_DR
Gm9864	OR_E16CE	Single	2.77196	7.77057		Taf13	OR_E16CE	Multiple	6.99699	14.5344														Fadd	E16CE_Only	SingleIsoform	0.945911	1.23014								Spns2	E16CE_Only	MultipleOneAboveThreshold	0.810133	1.26503		Phlpp2	E16CE_Only	MultipleIsoformsBelowThreshold	0.770274	1.09016		2610002M06Rik	Non_DR
Hadh	OR_E16CE	Single	4.19796	10.7652		Thbs3	OR_E16CE	Multiple	1.80068	4.21421														Fam160b2	E16CE_Only	SingleIsoform	0.508366	1.04502								Stc2	E16CE_Only	MultipleOneAboveThreshold	0.808085	1.49095		Pigw	E16CE_Only	MultipleIsoformsBelowThreshold	0.896694	1.34712		2610008E11Rik	Non_DR
Hba-a2	OR_E16CE	Single	15.6391	273.328		Thrb	OR_E16CE	Multiple	3.69681	10.0733														Fam163a	E16CE_Only	SingleIsoform	0.683457	1.56374								Taf9b	E16CE_Only	MultipleOneAboveThreshold	0.982353	1.65077		Pkn3	E16CE_Only	MultipleIsoformsBelowThreshold	0.670145	1.12269		2610019E17Rik	Non_DR
Hbb-b1	OR_E16CE	Single	4.26078	60.4752		Tlcd2	OR_E16CE	Multiple	1.25571	2.90902														Fam167a	E16CE_Only	SingleIsoform	0.936004	2.39471								Tctn3	E16CE_Only	MultipleOneAboveThreshold	0.912239	1.50913		Plscr3	E16CE_Only	MultipleIsoformsBelowThreshold	0.730037	1.58174		2610021A01Rik	Non_DR
Hbb-b2	OR_E16CE	Single	3.39507	60.2733		Tm7sf2	OR_E16CE	Multiple	3.02399	7.24623														Fam203a	E16CE_Only	SingleIsoform	0.741824	1.03902								Tmem181c-ps	E16CE_Only	MultipleOneAboveThreshold	0.164211	4.01694		Pppde2	E16CE_Only	MultipleIsoformsBelowThreshold	0.67567	1.17051		2610021K21Rik	Non_DR
Hebp2	OR_E16CE	Single	1.04192	2.69268		Tnfaip8	OR_E16CE	Multiple	5.88227	12.1567														Fam55d	E16CE_Only	SingleIsoform	0.88603	1.00179								Tmem27	E16CE_Only	MultipleOneAboveThreshold	0.733272	1.45604		Prickle4	E16CE_Only	MultipleIsoformsBelowThreshold	0.832553	1.09345		2610027L16Rik	Non_DR
Hmgn5	OR_E16CE	Single	1.883	7.2126		Top1	OR_E16CE	Multiple	25.7463	55.1361														Fbn1	E16CE_Only	SingleIsoform	0.960404	2.78233								Tonsl	E16CE_Only	MultipleOneAboveThreshold	0.994224	1.76057		Pycr1	E16CE_Only	MultipleIsoformsBelowThreshold	0.348575	1.13075		2610029I01Rik	Non_DR
Ier5l	OR_E16CE	Single	1.0213	2.15206		Trp53i11	OR_E16CE	Multiple	6.85968	16.171														Fbxo16	E16CE_Only	SingleIsoform	0.753168	1.22713								Tor3a	E16CE_Only	MultipleOneAboveThreshold	0.457115	1.32775		Rasef	E16CE_Only	MultipleIsoformsBelowThreshold	0.504121	1.52864		2610034B18Rik	Non_DR
Ifitm2	OR_E16CE	Single	2.92418	5.91247		Trpm1	OR_E16CE	Multiple	2.39156	7.5592														Fbxo42	E16CE_Only	SingleIsoform	0.82378	1.00613								Tspan18	E16CE_Only	MultipleOneAboveThreshold	0.772212	1.34508		Rbfox3	E16CE_Only	MultipleIsoformsBelowThreshold	0.698982	1.24525		2610042L04Rik	Non_DR
Ift172	OR_E16CE	Single	2.37343	5.09132		Trrap	OR_E16CE	Multiple	5.98797	12.6394														Fcrls	E16CE_Only	SingleIsoform	0.777736	1.27014								Upp1	E16CE_Only	MultipleOneAboveThreshold	0.297204	1.48336		Rbm38	E16CE_Only	MultipleIsoformsBelowThreshold	0.396965	1.31285		2610301B20Rik	Non_DR
Igfbpl1	OR_E16CE	Single	1.98847	12.6874		Tstd2	OR_E16CE	Multiple	5.75273	12.1398														Fezf2	E16CE_Only	SingleIsoform	0.803379	2.96135								Usp27x	E16CE_Only	MultipleOneAboveThreshold	0.9401	1.29857		Rdh5	E16CE_Only	MultipleIsoformsBelowThreshold	0.585387	1.05057		2610301G19Rik	Non_DR
Ina	OR_E16CE	Single	25.0433	61.3535		Txn2	OR_E16CE	Multiple	4.6631	10.3752														Fkbp10	E16CE_Only	SingleIsoform	0.984742	2.5815								Uty	E16CE_Only	MultipleOneAboveThreshold	0	3.04063		Rftn1	E16CE_Only	MultipleIsoformsBelowThreshold	0.843127	2.13209		2610318N02Rik	Non_DR
Irgq	OR_E16CE	Single	2.48728	4.989		Vav2	OR_E16CE	Multiple	2.57999	5.93355														Foxd1	E16CE_Only	SingleIsoform	0.525839	1.12654								Xlr3a	E16CE_Only	MultipleOneAboveThreshold	0.483988	2.12775		Rhbdd1	E16CE_Only	MultipleIsoformsBelowThreshold	0.698404	1.09242		2610524H06Rik	Non_DR
Isyna1	OR_E16CE	Single	1.9086	6.42752		Vcan	OR_E16CE	Multiple	1.50391	4.03743														Fras1	E16CE_Only	SingleIsoform	0.649577	1.06909								Xrcc3	E16CE_Only	MultipleOneAboveThreshold	0.844221	1.11658		Rhod	E16CE_Only	MultipleIsoformsBelowThreshold	0.423935	1.01053		2610528B01Rik	Non_DR
Itm2a	OR_E16CE	Single	13.7878	30.6416		Zfp111	OR_E16CE	Multiple	4.79428	9.68107														Frem2	E16CE_Only	SingleIsoform	0.382111	1.15465								Zfp192	E16CE_Only	MultipleOneAboveThreshold	0.82139	1.16065		Rnf135	E16CE_Only	MultipleIsoformsBelowThreshold	0.863415	1.09086		2610528E23Rik	Non_DR
Jub	OR_E16CE	Single	2.11703	5.15736		Zfp329	OR_E16CE	Multiple	6.21942	12.9128														Frmd6	E16CE_Only	SingleIsoform	0.916669	1.0757								Zfp335	E16CE_Only	MultipleOneAboveThreshold	0.973782	1.40402		Rnpepl1	E16CE_Only	MultipleIsoformsBelowThreshold	0.641125	1.05687		2700062C07Rik	Non_DR
Kcnn1	OR_E16CE	Single	1.29859	2.78491		Zfp758	OR_E16CE	Multiple	2.08423	5.52011														Fst	E16CE_Only	SingleIsoform	0.749855	2.11087								Zfp54	E16CE_Only	MultipleOneAboveThreshold	0.881324	1.91771		Samd4	E16CE_Only	MultipleIsoformsBelowThreshold	0.582593	1.30481		2700089E24Rik	Non_DR
Klhl1	OR_E16CE	Single	1.52741	4.26846																				Fstl4	E16CE_Only	SingleIsoform	0.573306	1.52771								Zfp592	E16CE_Only	MultipleOneAboveThreshold	0.949374	1.30129		Sarm1	E16CE_Only	MultipleIsoformsBelowThreshold	0.79651	1.0281		2810001G20Rik	Non_DR
Lcor	OR_E16CE	Single	5.30997	12.5601																				Fzd1	E16CE_Only	SingleIsoform	0.954385	2.00459								Zic3	E16CE_Only	MultipleOneAboveThreshold	0.58375	1.56483		Scamp4	E16CE_Only	MultipleIsoformsBelowThreshold	0.840837	1.78581		2810004N23Rik	Non_DR
Lpar4	OR_E16CE	Single	1.64897	3.89599																				Fzd8	E16CE_Only	SingleIsoform	0.482716	1.1291														2014-09-01	E16CE_Only	MultipleIsoformsBelowThreshold	0.606333	1.20368		2810006K23Rik	Non_DR
Mapk11	OR_E16CE	Single	1.46582	4.6366																				Gal	E16CE_Only	SingleIsoform	0.683539	7.18866														Serinc4	E16CE_Only	MultipleIsoformsBelowThreshold	0.965572	1.35652		2810008M24Rik	Non_DR
Mdk-ps1	OR_E16CE	Single	4.63482	10.8758																				Gatm	E16CE_Only	SingleIsoform	0.85008	1.39391														Serpinf1	E16CE_Only	MultipleIsoformsBelowThreshold	0.529437	1.31786		2810021B07Rik	Non_DR
Mex3a	OR_E16CE	Single	8.67666	17.3595																				Gcnt4	E16CE_Only	SingleIsoform	0.964128	1.25381														Shroom3	E16CE_Only	MultipleIsoformsBelowThreshold	0.885416	1.61444		2810021J22Rik	Non_DR
Mob3a	OR_E16CE	Single	2.21947	5.16399																				Gdf6	E16CE_Only	SingleIsoform	0.653926	1.12578														Skint8	E16CE_Only	MultipleIsoformsBelowThreshold	0.86229	1.20627		2810025M15Rik	Non_DR
Mpzl1	OR_E16CE	Single	2.52512	7.22762																				Gfra2	E16CE_Only	SingleIsoform	0.548144	1.01602														Slc16a13	E16CE_Only	MultipleIsoformsBelowThreshold	0.575843	1.75797		2810403A07Rik	Non_DR
mt-Atp8	OR_E16CE	Single	168.394	384.144																				Gli1	E16CE_Only	SingleIsoform	0.712918	1.4323														Slc26a2	E16CE_Only	MultipleIsoformsBelowThreshold	0.679928	1.01876		2810405K02Rik	Non_DR
Mtr	OR_E16CE	Single	2.16344	4.4482																				Gm10039	E16CE_Only	SingleIsoform	0.523388	2.82881														Slc35a5	E16CE_Only	MultipleIsoformsBelowThreshold	0.938123	1.47771		2810407C02Rik	Non_DR
Ncl	OR_E16CE	Single	15.2448	36.6305																				Gm10075	E16CE_Only	SingleIsoform	0.512062	1.17222														Slc44a5	E16CE_Only	MultipleIsoformsBelowThreshold	0.625272	1.08465		2810408M09Rik	Non_DR
Neurog2	OR_E16CE	Single	6.53784	24.6073																				Gm10135	E16CE_Only	SingleIsoform	0.660341	1.2377														Slc46a1	E16CE_Only	MultipleIsoformsBelowThreshold	0.52201	1.0205		2810432D09Rik	Non_DR
Nktr	OR_E16CE	Single	2.42152	5.37455																				Gm10222	E16CE_Only	SingleIsoform	0.14549	2.04942														Slc7a2	E16CE_Only	MultipleIsoformsBelowThreshold	0.669949	1.20488		2900010M23Rik	Non_DR
Nop14	OR_E16CE	Single	5.35059	10.7351																				Gm10226	E16CE_Only	SingleIsoform	0.716009	1.60575														Slc7a3	E16CE_Only	MultipleIsoformsBelowThreshold	0.281158	1.12283		2900053A13Rik	Non_DR
Nrn1	OR_E16CE	Single	8.07562	20.7194																				Gm10311	E16CE_Only	SingleIsoform	0.535368	1.01624														Slx1b	E16CE_Only	MultipleIsoformsBelowThreshold	0.974666	1.18779		2900064A13Rik	Non_DR
Nuak1	OR_E16CE	Single	2.75883	6.31922																				Gm10330	E16CE_Only	SingleIsoform	0.808248	1.48892														Sncaip	E16CE_Only	MultipleIsoformsBelowThreshold	0.729735	1.19056		3110001D03Rik	Non_DR
Obfc2a	OR_E16CE	Single	1.30893	3.46694																				Gm10406	E16CE_Only	SingleIsoform	0.846317	1.08882														SNORA36	E16CE_Only	MultipleIsoformsBelowThreshold	0.976845	1.10353		3110001I22Rik	Non_DR
Oxa1l	OR_E16CE	Single	1.66253	3.41841																				Gm10590	E16CE_Only	SingleIsoform	0.691456	1.22351														Spag16	E16CE_Only	MultipleIsoformsBelowThreshold	0.685141	1.43973		3110003A17Rik	Non_DR
Pdcd11	OR_E16CE	Single	3.353	6.96171																				Gm10651	E16CE_Only	SingleIsoform	0.672489	1.45998														Spred3	E16CE_Only	MultipleIsoformsBelowThreshold	0.401286	1.22998		3110035E14Rik	Non_DR
Pdcd7	OR_E16CE	Single	2.93368	5.9689																				Gm11175	E16CE_Only	SingleIsoform	0.537223	1.04033														Stab1	E16CE_Only	MultipleIsoformsBelowThreshold	0.820483	1.47353		3110052M02Rik	Non_DR
Peli2	OR_E16CE	Single	1.76501	3.85139																				Gm11189	E16CE_Only	SingleIsoform	0.23512	1.26136														Stard9	E16CE_Only	MultipleIsoformsBelowThreshold	0.679779	1.16825		3110056K07Rik	Non_DR
Penk	OR_E16CE	Single	1.96061	6.90531																				Gm11380	E16CE_Only	SingleIsoform	0.93451	1.15873														Stra6	E16CE_Only	MultipleIsoformsBelowThreshold	0.164082	1.15862		3110056O03Rik	Non_DR
Pnn	OR_E16CE	Single	12.1539	25.2451																				Gm11458	E16CE_Only	SingleIsoform	0.861835	1.03774														Sufu	E16CE_Only	MultipleIsoformsBelowThreshold	0.9649	1.10021		3110082I17Rik	Non_DR
Polq	OR_E16CE	Single	1.26647	3.05231																				Gm11518	E16CE_Only	SingleIsoform	0.20113	1.1283														Synj2	E16CE_Only	MultipleIsoformsBelowThreshold	0.830166	1.12369		3830406C13Rik	Non_DR
Pop4	OR_E16CE	Single	7.66576	26.4554																				Gm11625	E16CE_Only	SingleIsoform	0	1.17443														Tapbp	E16CE_Only	MultipleIsoformsBelowThreshold	0.793813	1.01451		3830431G21Rik	Non_DR
Pou4f2	OR_E16CE	Single	3.7965	11.7996																				Gm11675	E16CE_Only	SingleIsoform	0.668643	1.26948														Tbc1d25	E16CE_Only	MultipleIsoformsBelowThreshold	0.84398	1.02273		4632415K11Rik	Non_DR
Ppp1r14a	OR_E16CE	Single	6.67807	25.4597																				Gm11826	E16CE_Only	SingleIsoform	0.602144	1.61692														Tbc1d4	E16CE_Only	MultipleIsoformsBelowThreshold	0.782251	1.21549		4632415L05Rik	Non_DR
Ppp1r17	OR_E16CE	Single	2.77159	6.73157																				Gm11852	E16CE_Only	SingleIsoform	0.831111	2.49555														Tcerg1l	E16CE_Only	MultipleIsoformsBelowThreshold	0.750382	1.6171		4632419I22Rik	Non_DR
Prrc1	OR_E16CE	Single	1.10296	2.43411																				Gm11991	E16CE_Only	SingleIsoform	0.585098	1.4083														Tmem38b	E16CE_Only	MultipleIsoformsBelowThreshold	0.819906	1.38354		4632434I11Rik	Non_DR
Prrc2c	OR_E16CE	Single	5.65045	12.0832																				Gm12242	E16CE_Only	SingleIsoform	0.98517	1.01115														Tpra1	E16CE_Only	MultipleIsoformsBelowThreshold	0.544394	1.04231		4732415M23Rik	Non_DR
Pth1r	OR_E16CE	Single	2.43322	6.32738																				Gm12328	E16CE_Only	SingleIsoform	0.267092	1.24289														Trim46	E16CE_Only	MultipleIsoformsBelowThreshold	0.656854	1.21212		4833420G17Rik	Non_DR
Rab38	OR_E16CE	Single	1.1779	2.42114																				Gm12816	E16CE_Only	SingleIsoform	0.285539	1.73591														Trim9	E16CE_Only	MultipleIsoformsBelowThreshold	0.977035	1.12595		4921513D23Rik	Non_DR
Rap2c	OR_E16CE	Single	1.64528	3.3914																				Gm12953	E16CE_Only	SingleIsoform	0.348951	1.63971														Ttc7	E16CE_Only	MultipleIsoformsBelowThreshold	0.589304	1.29744		4921517D22Rik	Non_DR
Rassf4	OR_E16CE	Single	1.87252	8.33222																				Gm13161	E16CE_Only	SingleIsoform	0.436717	1.17014														Tyrp1	E16CE_Only	MultipleIsoformsBelowThreshold	0.943528	1.03037		4921524J17Rik	Non_DR
Raver2	OR_E16CE	Single	2.52393	5.49965																				Gm13235	E16CE_Only	SingleIsoform	0.374184	1.21178														Unc79	E16CE_Only	MultipleIsoformsBelowThreshold	0.990342	1.01201		4921531C22Rik	Non_DR
Rbp1	OR_E16CE	Single	10.6835	27.2895																				Gm13251	E16CE_Only	SingleIsoform	0.5267	1.06213														Unkl	E16CE_Only	MultipleIsoformsBelowThreshold	0.896002	1.42923		4930420K17Rik	Non_DR
Rgmb	OR_E16CE	Single	1.42275	2.9464																				Gm13384	E16CE_Only	SingleIsoform	0.663793	1.04611														Usp36	E16CE_Only	MultipleIsoformsBelowThreshold	0.882268	1.70233		4930422G04Rik	Non_DR
Rnf5	OR_E16CE	Single	3.69505	8.63385																				Gm13625	E16CE_Only	SingleIsoform	0.695308	1.51762														Vtn	E16CE_Only	MultipleIsoformsBelowThreshold	0.603042	1.16548		4930427A07Rik	Non_DR
RP23-393A18.2	OR_E16CE	Single	5.2343	11.4183																				Gm13750	E16CE_Only	SingleIsoform	0	1.60883														Wdr86	E16CE_Only	MultipleIsoformsBelowThreshold	0.271877	1.22511		4930430F08Rik	Non_DR
Rpl18-ps1	OR_E16CE	Single	1.11754	2.67742																				Gm14022	E16CE_Only	SingleIsoform	0.906887	1.66851														Wfdc2	E16CE_Only	MultipleIsoformsBelowThreshold	0.66605	1.12014		4930444A02Rik	Non_DR
Rpl31-ps10	OR_E16CE	Single	2.63233	18.75																				Gm14173	E16CE_Only	SingleIsoform	0.20403	37.0651														Whrn	E16CE_Only	MultipleIsoformsBelowThreshold	0.97608	1.05224		4930452B06Rik	Non_DR
Rpl5-ps1	OR_E16CE	Single	33.2251	115.504																				Gm14217	E16CE_Only	SingleIsoform	0	16.6178														Xlr3b	E16CE_Only	MultipleIsoformsBelowThreshold	0.312676	1.08346		4930455C21Rik	Non_DR
Rps16-ps2	OR_E16CE	Single	101.755	233.629																				Gm14226	E16CE_Only	SingleIsoform	0.371469	1.03105														Zbtb40	E16CE_Only	MultipleIsoformsBelowThreshold	0.685942	1.08258		4930455F23Rik	Non_DR
Rps24-ps3	OR_E16CE	Single	1.24617	3.24319																				Gm14288	E16CE_Only	SingleIsoform	0.500234	2.00823														Zbtb45	E16CE_Only	MultipleIsoformsBelowThreshold	0.864911	1.06348		4930471M23Rik	Non_DR
Rps29	OR_E16CE	Single	55.2437	124.991																				Gm14303	E16CE_Only	SingleIsoform	0	25.998														Zdhhc9	E16CE_Only	MultipleIsoformsBelowThreshold	0.868506	1.09542		4930503L19Rik	Non_DR
Rps4y2	OR_E16CE	Single	2.84581	6.91787																				Gm14305	E16CE_Only	SingleIsoform	0.886681	1.44762														Zfp133-ps	E16CE_Only	MultipleIsoformsBelowThreshold	0.604237	1.17762		4930558J22Rik	Non_DR
Rps6-ps3	OR_E16CE	Single	12.343	91.612																				Gm15361	E16CE_Only	SingleIsoform	0.719048	1.03292														Zfp668	E16CE_Only	MultipleIsoformsBelowThreshold	0.766564	1.19188		4930578N16Rik	Non_DR
Sfrp1	OR_E16CE	Single	1.57104	4.69014																				Gm15464	E16CE_Only	SingleIsoform	0.0463531	1.39171														Zfp689	E16CE_Only	MultipleIsoformsBelowThreshold	0.755692	1.20218		4930579G24Rik	Non_DR
Sfrp2	OR_E16CE	Single	1.8674	21.1425																				Gm15536	E16CE_Only	SingleIsoform	0.986478	1.90173														Zic4	E16CE_Only	MultipleIsoformsBelowThreshold	0.4511	1.34702		4930579K19Rik	Non_DR
Sh3pxd2b	OR_E16CE	Single	1.60291	4.01511																				Gm15975	E16CE_Only	SingleIsoform	0.986635	1.5423																				4931406C07Rik	Non_DR
Slc12a7	OR_E16CE	Single	1.34305	3.09827																				Gm16222	E16CE_Only	SingleIsoform	0.955327	1.35475																				4931414P19Rik	Non_DR
Slc18a2	OR_E16CE	Single	2.72861	5.8767																				Gm16378	E16CE_Only	SingleIsoform	0.910253	3.44253																				4931428F04Rik	Non_DR
Slc38a2	OR_E16CE	Single	8.70935	19.9831																				Gm17066	E16CE_Only	SingleIsoform	0.915964	1.33005																				4933403G14Rik	Non_DR
Slc7a1	OR_E16CE	Single	1.15574	2.66324																				Gm17148	E16CE_Only	SingleIsoform	0.623288	3.88574																				4933407C03Rik	Non_DR
Slc7a5	OR_E16CE	Single	2.32877	4.9727																				Gm17167	E16CE_Only	SingleIsoform	0.951932	1.28931																				4933427J07Rik	Non_DR
Smg5	OR_E16CE	Single	3.60214	8.35819																				Gm17352	E16CE_Only	SingleIsoform	0.637636	5.77203																				4933433P14Rik	Non_DR
Snapc1	OR_E16CE	Single	2.2838	4.58921																				Gm19815	E16CE_Only	SingleIsoform	0.635797	2.05239																				4933439F18Rik	Non_DR
Snapc5	OR_E16CE	Single	10.06	21.5794																				Gm2007	E16CE_Only	SingleIsoform	0	1.14603																				5031425E22Rik	Non_DR
Sncg	OR_E16CE	Single	154.129	408.798																				Gm20422	E16CE_Only	SingleIsoform	0.953304	1.49887																				5430411K18Rik	Non_DR
Snrpf	OR_E16CE	Single	3.8508	8.2694																				Gm2174	E16CE_Only	SingleIsoform	0.635323	1.86898																				5430417L22Rik	Non_DR
Sntb2	OR_E16CE	Single	1.41834	2.93055																				Gm2442	E16CE_Only	SingleIsoform	0.981754	1.89997																				5430437P03Rik	Non_DR
Socs4	OR_E16CE	Single	3.48401	6.98658																				Gm266	E16CE_Only	SingleIsoform	0.266832	1.86787																				5730455O13Rik	Non_DR
Sox11	OR_E16CE	Single	17.303	57.0711																				Gm2974	E16CE_Only	SingleIsoform	0.571142	1.04716																				5730494M16Rik	Non_DR
Sox12	OR_E16CE	Single	1.41329	3.44137																				Gm3002	E16CE_Only	SingleIsoform	0.755511	1.03542																				5830433M19Rik	Non_DR
Spock1	OR_E16CE	Single	4.41714	11.8069																				Gm3604	E16CE_Only	SingleIsoform	0.730959	1.52249																				6030419C18Rik	Non_DR
Srek1	OR_E16CE	Single	6.61842	14.2198																				Gm4832	E16CE_Only	SingleIsoform	0	1.02696																				6030458C11Rik	Non_DR
Sstr2	OR_E16CE	Single	1.32841	2.92173																				Gm4987	E16CE_Only	SingleIsoform	0.0229915	1.32182																				6330403K07Rik	Non_DR
St8sia4	OR_E16CE	Single	3.22623	9.43796																				Gm5526	E16CE_Only	SingleIsoform	0	1.18213																				6330407J23Rik	Non_DR
Stbd1	OR_E16CE	Single	1.97325	4.91933																				Gm5567	E16CE_Only	SingleIsoform	0.699624	1.02352																				6330578E17Rik	Non_DR
Stmn2	OR_E16CE	Single	34.2856	129.763																				Gm5665	E16CE_Only	SingleIsoform	0.952261	1.17284																				6430527G18Rik	Non_DR
Swap70	OR_E16CE	Single	2.63946	5.51917																				Gm5868	E16CE_Only	SingleIsoform	0.327844	1.33297																				6430571L13Rik	Non_DR
Syt13	OR_E16CE	Single	4.99346	14.7698																				Gm6568	E16CE_Only	SingleIsoform	0.32319	1.2672																				6720456B07Rik	Non_DR
Thap2	OR_E16CE	Single	1.99932	4.34447																				Gm6640	E16CE_Only	SingleIsoform	0	4.24181																				6720463M24Rik	Non_DR
Tll1	OR_E16CE	Single	1.73441	3.74346																				Gm6646	E16CE_Only	SingleIsoform	0	1.22038																				6720489N17Rik	Non_DR
Tmem132e	OR_E16CE	Single	2.52259	6.42575																				Gm8258	E16CE_Only	SingleIsoform	0.838559	2.49211																				8030462N17Rik	Non_DR
Tmem69	OR_E16CE	Single	1.24332	2.49976																				Gm8666	E16CE_Only	SingleIsoform	0.210523	1.2749																				8430410K20Rik	Non_DR
Trip6	OR_E16CE	Single	2.76876	6.40208																				Gm8738	E16CE_Only	SingleIsoform	0	2.7691																				9130011E15Rik	Non_DR
Tubb3	OR_E16CE	Single	152.137	329.763																				Gm8898	E16CE_Only	SingleIsoform	0.883414	2.32227																				9130023H24Rik	Non_DR
Upf2	OR_E16CE	Single	5.53606	12.5117																				Gm9631	E16CE_Only	SingleIsoform	0.257307	1.26579																				9130221H12Rik	Non_DR
Vax2	OR_E16CE	Single	3.20744	7.06106																				Gm9727	E16CE_Only	SingleIsoform	0.872459	3.00211																				9130401M01Rik	Non_DR
Wfdc1	OR_E16CE	Single	2.27501	7.96323																				Gm9900	E16CE_Only	SingleIsoform	0.531583	1.09294																				9230110C19Rik	Non_DR
Zc3h8	OR_E16CE	Single	1.00775	2.20397																				Gm9996	E16CE_Only	SingleIsoform	0.733923	1.21437																				9330132A10Rik	Non_DR
Zfp334	OR_E16CE	Single	3.45047	7.45806																				Gpr156	E16CE_Only	SingleIsoform	0.328896	1.07457																				9330133O14Rik	Non_DR
Zfp760	OR_E16CE	Single	2.15148	4.73141																				Gramd3	E16CE_Only	SingleIsoform	0.617067	1.18711																				9330159F19Rik	Non_DR
Zfp808	OR_E16CE	Single	3.44257	8.43524																				Grasp	E16CE_Only	SingleIsoform	0.902315	2.05925																				9430016H08Rik	Non_DR
Zfp811	OR_E16CE	Single	2.23487	6.8177																				Grrp1	E16CE_Only	SingleIsoform	0.911274	1.41721																				9430020K01Rik	Non_DR
Zfp948	OR_E16CE	Single	1.61913	4.41779																				Gstm2	E16CE_Only	SingleIsoform	0.921771	1.18046																				9430023L20Rik	Non_DR
Zfp955b	OR_E16CE	Single	4.65709	11.4083																				Hba-a1	E16CE_Only	SingleIsoform	0.324589	8.10107																				9530077C05Rik	Non_DR
Zhx2	OR_E16CE	Single	3.79761	8.03875																				Hmga1-rs1	E16CE_Only	SingleIsoform	0.578053	4.83543																				9630033F20Rik	Non_DR
Zic1	OR_E16CE	Single	2.06305	4.26364																				Hpcal1	E16CE_Only	SingleIsoform	0.863857	1.85375																				9830001H06Rik	Non_DR
Zic5	OR_E16CE	Single	4.07715	8.17203																				Hsf1	E16CE_Only	SingleIsoform	0.810876	1.43409																				A030009H04Rik	Non_DR
																								Hspbap1	E16CE_Only	SingleIsoform	0.566793	1.18395																				A230046K03Rik	Non_DR
																								Ifrd2	E16CE_Only	SingleIsoform	0.925404	1.47156																				A430033K04Rik	Non_DR
																								Iglon5	E16CE_Only	SingleIsoform	0.980894	1.22873																				A530054K11Rik	Non_DR
																								Il17rd	E16CE_Only	SingleIsoform	0.586094	1.16068																				A930004D18Rik	Non_DR
																								Ints9	E16CE_Only	SingleIsoform	0.800128	1.45462																				A930006K02Rik	Non_DR
																								Irx1	E16CE_Only	SingleIsoform	0.387671	1.00244																				Aaas	Non_DR
																								Itpkb	E16CE_Only	SingleIsoform	0.603153	1.45322																				Aacs	Non_DR
																								Jag1	E16CE_Only	SingleIsoform	0.55846	1.66321																				Aagab	Non_DR
																								Kank2	E16CE_Only	SingleIsoform	0.724263	1.55554																				Aars2	Non_DR
																								Kcnh8	E16CE_Only	SingleIsoform	0.783427	1.01218																				Aasdhppt	Non_DR
																								Kcnk5	E16CE_Only	SingleIsoform	0.762233	1.57299																				Aatf	Non_DR
																								Kdm5d	E16CE_Only	SingleIsoform	0	1.67957																				Abca2	Non_DR
																								Kif27	E16CE_Only	SingleIsoform	0.805515	1.07199																				Abcb10	Non_DR
																								Klhl29	E16CE_Only	SingleIsoform	0.984526	1.54028																				Abcb7	Non_DR
																								Lgi2	E16CE_Only	SingleIsoform	0.58231	1.11549																				Abcd2	Non_DR
																								Lin28b	E16CE_Only	SingleIsoform	0.57374	1.8946																				Abcd3	Non_DR
																								Lnx2	E16CE_Only	SingleIsoform	0.929506	1.05743																				Abce1	Non_DR
																								Lrig3	E16CE_Only	SingleIsoform	0.652135	1.28214																				Abcf2	Non_DR
																								Lrrc34	E16CE_Only	SingleIsoform	0.539086	1.36836																				Abhd13	Non_DR
																								Ly6e	E16CE_Only	SingleIsoform	0.653286	1.45779																				Abhd14a	Non_DR
																								Lyve1	E16CE_Only	SingleIsoform	0.800966	1.09785																				Abhd2	Non_DR
																								Man2a1	E16CE_Only	SingleIsoform	0.845338	1.01476																				Abhd4	Non_DR
																								Map3k13	E16CE_Only	SingleIsoform	0.843124	1.35012																				Abhd8	Non_DR
																								Map3k9	E16CE_Only	SingleIsoform	0.7787	1.19574																				Abi2	Non_DR
																								Mapk12	E16CE_Only	SingleIsoform	0.530935	1.35197																				Abt1	Non_DR
																								Mars2	E16CE_Only	SingleIsoform	0.607147	1.05101																				Abtb1	Non_DR
																								Mblac2	E16CE_Only	SingleIsoform	0.977372	1.26864																				AC027184.1	Non_DR
																								Mfsd5	E16CE_Only	SingleIsoform	0.848389	1.35124																				AC055766.1	Non_DR
																								Mir152	E16CE_Only	SingleIsoform	0	1.02966																				AC069308.1	Non_DR
																								Mir17hg	E16CE_Only	SingleIsoform	0.553655	1.38618																				AC083817.1	Non_DR
																								Mir1941	E16CE_Only	SingleIsoform	0.801074	2.57168																				AC087891.1	Non_DR
																								Mir302d	E16CE_Only	SingleIsoform	0.741454	1.35358																				AC093350.1	Non_DR
																								mt-Th	E16CE_Only	SingleIsoform	0.291099	1.06623																				AC100927.2	Non_DR
																								mt-Tm	E16CE_Only	SingleIsoform	0.291793	2.10274																				AC110195.1	Non_DR
																								Ndst2	E16CE_Only	SingleIsoform	0.533865	1.02419																				AC111044.1	Non_DR
																								Nkd2	E16CE_Only	SingleIsoform	0.839535	1.69067																				AC113287.1	Non_DR
																								Npas3	E16CE_Only	SingleIsoform	0.838189	1.08806																				AC113970.1	Non_DR
																								Nqo1	E16CE_Only	SingleIsoform	0.820708	1.15052																				AC114588.1	Non_DR
																								Nr0b1	E16CE_Only	SingleIsoform	0.521061	2.14259																				AC114668.1	Non_DR
																								n-R5s50	E16CE_Only	SingleIsoform	0.312153	1.63661																				AC115807.1	Non_DR
																								Nupr1	E16CE_Only	SingleIsoform	0.784504	1.27115																				AC116657.1	Non_DR
																								P2ry12	E16CE_Only	SingleIsoform	0.99673	1.09876																				AC116875.1	Non_DR
																								Patl1	E16CE_Only	SingleIsoform	0.695291	1.19921																				AC120136.1	Non_DR
																								Pctp	E16CE_Only	SingleIsoform	0.816262	1.96832																				AC120136.2	Non_DR
																								Pirt	E16CE_Only	SingleIsoform	0.486893	1.12211																				AC120136.3	Non_DR
																								Pkd1	E16CE_Only	SingleIsoform	0.720075	1.28807																				AC121792.1	Non_DR
																								Plcb3	E16CE_Only	SingleIsoform	0.89467	1.93853																				AC121792.2	Non_DR
																								Plekhg3	E16CE_Only	SingleIsoform	0.510096	1.07351																				AC122247.1	Non_DR
																								Plekhh1	E16CE_Only	SingleIsoform	0.637221	1.16509																				AC122266.1	Non_DR
																								Plk3	E16CE_Only	SingleIsoform	0.273965	1.42744																				AC122417.1	Non_DR
																								Pmel	E16CE_Only	SingleIsoform	0.701632	3.09398																				AC122525.1	Non_DR
																								Pmfbp1	E16CE_Only	SingleIsoform	0.774332	2.46407																				AC122546.1	Non_DR
																								Pnma3	E16CE_Only	SingleIsoform	0.841841	1.03701																				AC122807.1	Non_DR
																								Pou3f1	E16CE_Only	SingleIsoform	0.387475	2.00439																				AC122837.1	Non_DR
																								Pou6f2	E16CE_Only	SingleIsoform	0.965636	2.01091																				AC124472.1	Non_DR
																								Ppcdc	E16CE_Only	SingleIsoform	0.923995	1.53666																				AC124613.1	Non_DR
																								Ppp1r3c	E16CE_Only	SingleIsoform	0.933326	1.01609																				AC125170.1	Non_DR
																								Prcp	E16CE_Only	SingleIsoform	0.914598	1.23102																				AC125523.1	Non_DR
																								Prl8a1	E16CE_Only	SingleIsoform	0.760289	1.06442																				AC126053.1	Non_DR
																								Prr7	E16CE_Only	SingleIsoform	0.823186	1.09656																				AC126694.1	Non_DR
																								Prss12	E16CE_Only	SingleIsoform	0.76888	1.17175																				AC127551.1	Non_DR
																								Prtg	E16CE_Only	SingleIsoform	0.616898	1.32261																				AC129188.1	Non_DR
																								Psmb10	E16CE_Only	SingleIsoform	0.995918	1.16129																				AC131780.1	Non_DR
																								Ptf1a	E16CE_Only	SingleIsoform	0.824039	1.62852																				AC132253.1	Non_DR
																								Ptpdc1	E16CE_Only	SingleIsoform	0.880086	1.27571																				AC133939.1	Non_DR
																								Qpctl	E16CE_Only	SingleIsoform	0.698872	1.14746																				AC134325.1	Non_DR
																								Rab39	E16CE_Only	SingleIsoform	0.872387	1.22864																				AC136021.1	Non_DR
																								Rad9	E16CE_Only	SingleIsoform	0.73288	1.13214																				AC140243.1	Non_DR
																								Raet1d	E16CE_Only	SingleIsoform	0.767899	2.31514																				AC140983.1	Non_DR
																								Rassf3	E16CE_Only	SingleIsoform	0.80237	2.0523																				AC141881.38	Non_DR
																								Reep4	E16CE_Only	SingleIsoform	0.646504	1.41536																				AC142099.1	Non_DR
																								Rela	E16CE_Only	SingleIsoform	0.725382	1.18998																				AC147549.1	Non_DR
																								Rgnef	E16CE_Only	SingleIsoform	0.804116	1.63518																				AC147806.1	Non_DR
																								Rnaset2a	E16CE_Only	SingleIsoform	0.727043	1.01522																				AC148327.1	Non_DR
																								RP24-538B17.1	E16CE_Only	SingleIsoform	0.698396	1.07299																				AC148990.1	Non_DR
																								Rpl17-ps5	E16CE_Only	SingleIsoform	0.154676	8.44141																				AC149222.1	Non_DR
																								Rpl31-ps14	E16CE_Only	SingleIsoform	0	1.18178																				AC149593.1	Non_DR
																								Rpl36a-ps3	E16CE_Only	SingleIsoform	0.543249	1.47814																				AC149599.1	Non_DR
																								S1pr1	E16CE_Only	SingleIsoform	0.976708	2.72511																				AC150277.1	Non_DR
																								Scd1	E16CE_Only	SingleIsoform	0.787217	1.81587																				AC151846.1	Non_DR
																								Sema6b	E16CE_Only	SingleIsoform	0.870477	1.10848																				AC152451.1	Non_DR
																								Sepn1	E16CE_Only	SingleIsoform	0.76878	1.40817																				AC152826.1	Non_DR
																								Sesn2	E16CE_Only	SingleIsoform	0.325993	1.4109																				AC153589.1	Non_DR
																								Sh2b1	E16CE_Only	SingleIsoform	0.929612	1.72089																				AC153891.1	Non_DR
																								Six5	E16CE_Only	SingleIsoform	0.639991	1.12901																				AC153939.1	Non_DR
																								Slc25a26	E16CE_Only	SingleIsoform	0.721932	1.04999																				AC155246.1	Non_DR
																								Slc37a1	E16CE_Only	SingleIsoform	0.543159	1.1584																				AC156569.1	Non_DR
																								Slc38a4	E16CE_Only	SingleIsoform	0.598482	2.35955																				AC156953.1	Non_DR
																								Slc38a9	E16CE_Only	SingleIsoform	0.788024	1.24989																				AC157100.1	Non_DR
																								Slc9a3r2	E16CE_Only	SingleIsoform	0.918856	1.09814																				AC157822.1	Non_DR
																								Slitrk5	E16CE_Only	SingleIsoform	0.943671	1.99615																				AC158220.1	Non_DR
																								Smad6	E16CE_Only	SingleIsoform	0.65429	1.08006																				AC158295.1	Non_DR
																								SNORD116	E16CE_Only	SingleIsoform	0	2.99082																				AC158379.1	Non_DR
																								Sox9	E16CE_Only	SingleIsoform	0.889202	1.68964																				AC158667.1	Non_DR
																								Sst	E16CE_Only	SingleIsoform	0.0775673	3.4618																				AC159140.1	Non_DR
																								Stat2	E16CE_Only	SingleIsoform	0.612809	1.5211																				AC159379.1	Non_DR
																								Syde1	E16CE_Only	SingleIsoform	0.703632	1.45358																				AC159539.1	Non_DR
																								Syde2	E16CE_Only	SingleIsoform	0.981939	1.61133																				AC160532.1	Non_DR
																								Syne1	E16CE_Only	SingleIsoform	0.811891	1.13146																				AC160757.1	Non_DR
																								Tigd5	E16CE_Only	SingleIsoform	0.773839	1.55574																				AC160932.1	Non_DR
																								Tmed8	E16CE_Only	SingleIsoform	0.713556	1.10688																				AC161246.1	Non_DR
																								Tmem131	E16CE_Only	SingleIsoform	0.912738	1.08203																				AC161342.1	Non_DR
																								Tmem132b	E16CE_Only	SingleIsoform	0.939573	1.52999																				AC161763.1	Non_DR
																								Tmem194b	E16CE_Only	SingleIsoform	0.92295	1.49652																				AC163630.1	Non_DR
																								Tmem229a	E16CE_Only	SingleIsoform	0.97378	1.10832																				AC165327.2	Non_DR
																								Tpbg	E16CE_Only	SingleIsoform	0.751125	1.46044																				AC165349.1	Non_DR
																								Trdj1	E16CE_Only	SingleIsoform	0	1.23677																				AC165349.2	Non_DR
																								Tsc22d2	E16CE_Only	SingleIsoform	0.873143	1.07494																				AC165349.3	Non_DR
																								Tshr	E16CE_Only	SingleIsoform	0.65761	1.09439																				AC165349.4	Non_DR
																								Tyrobp	E16CE_Only	SingleIsoform	0.835331	1.44592																				AC165349.5	Non_DR
																								Uhrf1bp1	E16CE_Only	SingleIsoform	0.87592	1.77214																				AC165349.6	Non_DR
																								Vgll3	E16CE_Only	SingleIsoform	0.106158	1.0132																				AC167202.2	Non_DR
																								Vps37c	E16CE_Only	SingleIsoform	0.921917	1.32913																				AC167973.1	Non_DR
																								Wdr59	E16CE_Only	SingleIsoform	0.781112	1.0944																				AC172750.2	Non_DR
																								Wdyhv1	E16CE_Only	SingleIsoform	0.626604	1.20636																				AC221015.10	Non_DR
																								X99384	E16CE_Only	SingleIsoform	0.965593	2.03735																				AC221015.11	Non_DR
																								Xkr7	E16CE_Only	SingleIsoform	0.623599	1.36983																				AC221015.23	Non_DR
																								Zbtb16	E16CE_Only	SingleIsoform	0.873261	2.37951																				AC225640.2	Non_DR
																								Zc3hav1l	E16CE_Only	SingleIsoform	0.677888	1.514																				AC239880.1	Non_DR
																								Zdhhc14	E16CE_Only	SingleIsoform	0.748953	1.32016																				AC240744.2	Non_DR
																								Zdhhc15	E16CE_Only	SingleIsoform	0.657	1.64424																				AC241392.1	Non_DR
																								Zfp119a	E16CE_Only	SingleIsoform	0.63584	1.66838																				AC241392.2	Non_DR
																								Zfp125	E16CE_Only	SingleIsoform	0.620677	1.33063																				AC241593.1	Non_DR
																								Zfp362	E16CE_Only	SingleIsoform	0.944386	1.51999																				AC242409.1	Non_DR
																								Zfp418	E16CE_Only	SingleIsoform	0.934923	1.42315																				Acaa2	Non_DR
																								Zfp458	E16CE_Only	SingleIsoform	0.732562	1.11132																				Acad11	Non_DR
																								Zfp52	E16CE_Only	SingleIsoform	0.841691	1.09551																				Acap2	Non_DR
																								Zfp598	E16CE_Only	SingleIsoform	0.715681	1.43899																				Acat1	Non_DR
																								Zfp607	E16CE_Only	SingleIsoform	0.844009	1.46551																				Acat3	Non_DR
																								Zfp72	E16CE_Only	SingleIsoform	0.83353	1.48314																				Acbd3	Non_DR
																								Zfp809	E16CE_Only	SingleIsoform	0.821	1.54476																				Acn9	Non_DR
																								Zfp97	E16CE_Only	SingleIsoform	0.919935	1.51182																				Acot1	Non_DR
																								Zswim3	E16CE_Only	SingleIsoform	0.717954	1.77083																				Acot13	Non_DR
																																																Acot2	Non_DR
																																																Acsf3	Non_DR
																																																Acsl5	Non_DR
																																																Actr10	Non_DR
																																																Actr1a	Non_DR
																																																Actr6	Non_DR
																																																Actr8	Non_DR
																																																Acvr1b	Non_DR
																																																Acy1	Non_DR
																																																Acyp2	Non_DR
																																																Ada	Non_DR
																																																Adamts13	Non_DR
																																																Adat2	Non_DR
																																																Adck1	Non_DR
																																																Adcy1	Non_DR
																																																Adcy2	Non_DR
																																																Adcy6	Non_DR
																																																Adk	Non_DR
																																																Adnp2	Non_DR
																																																Ado	Non_DR
																																																Adpgk	Non_DR
																																																Adprh	Non_DR
																																																Adrbk2	Non_DR
																																																Aes	Non_DR
																																																Afg3l2	Non_DR
																																																Aga	Non_DR
																																																Agap2	Non_DR
																																																Agap3	Non_DR
																																																Aggf1	Non_DR
																																																Agk	Non_DR
																																																Agpat5	Non_DR
																																																Agpat6	Non_DR
																																																Agtrap	Non_DR
																																																Ahcy	Non_DR
																																																Ahi1	Non_DR
																																																Ahsa1	Non_DR
																																																AI316807	Non_DR
																																																AI413582	Non_DR
																																																AI429214	Non_DR
																																																AI462493	Non_DR
																																																AI597468	Non_DR
																																																AI597479	Non_DR
																																																AI646023	Non_DR
																																																AI837181	Non_DR
																																																AI846148	Non_DR
																																																AI848100	Non_DR
																																																AI987944	Non_DR
																																																Aida	Non_DR
																																																Aimp1	Non_DR
																																																Ajap1	Non_DR
																																																AK010878	Non_DR
																																																AK129341	Non_DR
																																																Ak3	Non_DR
																																																Akap6	Non_DR
																																																Akap8	Non_DR
																																																Akap8l	Non_DR
																																																Akirin2	Non_DR
																																																Akr7a5	Non_DR
																																																AL589670.1	Non_DR
																																																AL589767.1	Non_DR
																																																AL591712.1	Non_DR
																																																AL596111.1	Non_DR
																																																AL596130.1	Non_DR
																																																AL596246.1	Non_DR
																																																AL603843.1	Non_DR
																																																AL645971.1	Non_DR
																																																AL669902.2	Non_DR
																																																AL669902.3	Non_DR
																																																AL672019.1	Non_DR
																																																AL683882.1	Non_DR
																																																AL732564.1	Non_DR
																																																AL772324.1	Non_DR
																																																AL807777.1	Non_DR
																																																AL807811.2	Non_DR
																																																AL833788.1	Non_DR
																																																Alad	Non_DR
																																																Aldh4a1	Non_DR
																																																Aldh5a1	Non_DR
																																																Aldh6a1	Non_DR
																																																Aldh9a1	Non_DR
																																																Aldoart2	Non_DR
																																																Alg10b	Non_DR
																																																Alg14	Non_DR
																																																Alg2	Non_DR
																																																Alkbh2	Non_DR
																																																Alkbh5	Non_DR
																																																Alms1	Non_DR
																																																Alms1-ps2	Non_DR
																																																Alyref2	Non_DR
																																																Amacr	Non_DR
																																																Amd1	Non_DR
																																																Amd-ps3	Non_DR
																																																Amfr	Non_DR
																																																Amigo2	Non_DR
																																																Ammecr1	Non_DR
																																																Ammecr1l	Non_DR
																																																Amph	Non_DR
																																																Anapc13	Non_DR
																																																Anapc16	Non_DR
																																																Anapc5	Non_DR
																																																Angpt1	Non_DR
																																																Angpt2	Non_DR
																																																Ank2	Non_DR
																																																Ankib1	Non_DR
																																																Ankle2	Non_DR
																																																Ankmy2	Non_DR
																																																Ankrd26	Non_DR
																																																Ankrd27	Non_DR
																																																Ankrd28	Non_DR
																																																Ankrd39	Non_DR
																																																Ankrd46	Non_DR
																																																Ankrd49	Non_DR
																																																Anln	Non_DR
																																																Ano10	Non_DR
																																																Ano4	Non_DR
																																																Ano6	Non_DR
																																																Ano8	Non_DR
																																																Antxr2	Non_DR
																																																Anxa5	Non_DR
																																																Anxa7	Non_DR
																																																Ap1ar	Non_DR
																																																Ap2a2	Non_DR
																																																Ap3b1	Non_DR
																																																Ap3d1	Non_DR
																																																Ap3m2	Non_DR
																																																Ap3s1	Non_DR
																																																Ap3s2	Non_DR
																																																Ap4s1	Non_DR
																																																Apba1	Non_DR
																																																Apba3	Non_DR
																																																Apbb1	Non_DR
																																																Apbb3	Non_DR
																																																Apeh	Non_DR
																																																Aph1b	Non_DR
																																																Aplf	Non_DR
																																																Aplp1	Non_DR
																																																Apoa1bp	Non_DR
																																																Apoo-ps	Non_DR
																																																App	Non_DR
																																																Appbp2	Non_DR
																																																Aprt	Non_DR
																																																Arf1	Non_DR
																																																Arf3	Non_DR
																																																Arf5	Non_DR
																																																Arf6	Non_DR
																																																Arfgap3	Non_DR
																																																Arfgef2	Non_DR
																																																Arg2	Non_DR
																																																Arglu1	Non_DR
																																																Arhgap10	Non_DR
																																																Arhgap5	Non_DR
																																																Arhgdia	Non_DR
																																																Arhgef17	Non_DR
																																																Arhgef40	Non_DR
																																																Arid5b	Non_DR
																																																Arih2	Non_DR
																																																Arl15	Non_DR
																																																Arl3	Non_DR
																																																Arl4c	Non_DR
																																																Arl5a	Non_DR
																																																Arl6ip1	Non_DR
																																																Arl6ip5	Non_DR
																																																Arl8b	Non_DR
																																																Armc1	Non_DR
																																																Armc5	Non_DR
																																																Armc8	Non_DR
																																																Armcx4	Non_DR
																																																Arnt2	Non_DR
																																																Arntl	Non_DR
																																																Arrdc4	Non_DR
																																																Arxes1	Non_DR
																																																Arxes2	Non_DR
																																																As3mt	Non_DR
																																																Asb1	Non_DR
																																																Ascc2	Non_DR
																																																Ascc3	Non_DR
																																																Ascl1	Non_DR
																																																Asf1a	Non_DR
																																																Ash1l	Non_DR
																																																Asna1	Non_DR
																																																Asphd2	Non_DR
																																																Asrgl1	Non_DR
																																																Atad1	Non_DR
																																																Atad2	Non_DR
																																																Atad2b	Non_DR
																																																Atcay	Non_DR
																																																Atf6	Non_DR
																																																Atg10	Non_DR
																																																Atg12	Non_DR
																																																Atg14	Non_DR
																																																Atg2b	Non_DR
																																																Atg3	Non_DR
																																																Atg4a-ps	Non_DR
																																																Atg4d	Non_DR
																																																Atg5	Non_DR
																																																Atg7	Non_DR
																																																Atl1	Non_DR
																																																Atl2	Non_DR
																																																Atl3	Non_DR
																																																Atmin	Non_DR
																																																Atn1	Non_DR
																																																Atoh8	Non_DR
																																																Atox1	Non_DR
																																																Atp13a1	Non_DR
																																																Atp1a1	Non_DR
																																																Atp1b3	Non_DR
																																																Atp2b1	Non_DR
																																																Atp5l	Non_DR
																																																Atp5s	Non_DR
																																																Atp6ap2	Non_DR
																																																Atp6v0a2	Non_DR
																																																Atp6v0d1	Non_DR
																																																Atp6v0e	Non_DR
																																																Atp6v0e2	Non_DR
																																																Atp6v1c1	Non_DR
																																																Atp6v1d	Non_DR
																																																Atp6v1e1	Non_DR
																																																Atp6v1f	Non_DR
																																																Atp6v1g1	Non_DR
																																																Atp6v1h	Non_DR
																																																Atp9b	Non_DR
																																																Atr	Non_DR
																																																Atrnl1	Non_DR
																																																Atxn10	Non_DR
																																																Atxn1l	Non_DR
																																																Atxn7	Non_DR
																																																Atxn7l3b	Non_DR
																																																AU041133	Non_DR
																																																Aup1	Non_DR
																																																AW146154	Non_DR
																																																AW549877	Non_DR
																																																B020018G12Rik	Non_DR
																																																B130034C11Rik	Non_DR
																																																B230219D22Rik	Non_DR
																																																B2m	Non_DR
																																																B330016D10Rik	Non_DR
																																																B3galnt1	Non_DR
																																																B3galnt2	Non_DR
																																																B3galt2	Non_DR
																																																B3galt6	Non_DR
																																																B3galtl	Non_DR
																																																B3gat3	Non_DR
																																																B3gnt1	Non_DR
																																																B4galnt1	Non_DR
																																																B4galt1	Non_DR
																																																B4galt6	Non_DR
																																																B630005N14Rik	Non_DR
																																																B930095G15Rik	Non_DR
																																																B9d2	Non_DR
																																																Bag2	Non_DR
																																																Bag4	Non_DR
																																																Bak1	Non_DR
																																																Bambi	Non_DR
																																																Banf1	Non_DR
																																																Bap1	Non_DR
																																																Bard1	Non_DR
																																																Barhl2	Non_DR
																																																Basp1	Non_DR
																																																Bax	Non_DR
																																																Bbip1	Non_DR
																																																Bbs1	Non_DR
																																																Bbs10	Non_DR
																																																Bbs12	Non_DR
																																																Bbs2	Non_DR
																																																Bbs4	Non_DR
																																																BC002059	Non_DR
																																																BC002163	Non_DR
																																																BC002230	Non_DR
																																																BC003266	Non_DR
																																																BC003965	Non_DR
																																																BC005537	Non_DR
																																																BC005561	Non_DR
																																																BC016423	Non_DR
																																																BC017612	Non_DR
																																																BC018507	Non_DR
																																																BC022687	Non_DR
																																																BC024479	Non_DR
																																																BC024659	Non_DR
																																																BC030336	Non_DR
																																																BC030500	Non_DR
																																																BC031181	Non_DR
																																																BC031781	Non_DR
																																																BC034090	Non_DR
																																																BC046331	Non_DR
																																																BC046404	Non_DR
																																																BC048355	Non_DR
																																																BC048594	Non_DR
																																																BC057022	Non_DR
																																																Bcam	Non_DR
																																																Bcap29	Non_DR
																																																Bcap31	Non_DR
																																																Bcar1	Non_DR
																																																Bcdin3d	Non_DR
																																																Bckdha	Non_DR
																																																Bckdhb	Non_DR
																																																Bcl10	Non_DR
																																																Bcl2l13	Non_DR
																																																Begain	Non_DR
																																																Bet1l	Non_DR
																																																Bex2	Non_DR
																																																Bex4	Non_DR
																																																Bin3	Non_DR
																																																Birc2	Non_DR
																																																Blm	Non_DR
																																																Bloc1s2	Non_DR
																																																Bmp1	Non_DR
																																																Bmpr2	Non_DR
																																																Bms1	Non_DR
																																																Bod1	Non_DR
																																																Bod1l	Non_DR
																																																Bok	Non_DR
																																																Bop1	Non_DR
																																																Bphl	Non_DR
																																																Brca2	Non_DR
																																																Brd9	Non_DR
																																																Brf1	Non_DR
																																																Brf2	Non_DR
																																																Bri3bp	Non_DR
																																																Brms1	Non_DR
																																																Brms1l	Non_DR
																																																Brsk1	Non_DR
																																																Btaf1	Non_DR
																																																Btbd1	Non_DR
																																																Btbd6	Non_DR
																																																Btbd7	Non_DR
																																																Btbd9	Non_DR
																																																Btd	Non_DR
																																																Btg1	Non_DR
																																																Btg2	Non_DR
																																																Bub3	Non_DR
																																																BX000694.1	Non_DR
																																																Bysl	Non_DR
																																																Bzw1	Non_DR
																																																Bzw2	Non_DR
																																																C030046I01Rik	Non_DR
																																																C130071C03Rik	Non_DR
																																																C1galt1	Non_DR
																																																C1galt1c1	Non_DR
																																																C1qa	Non_DR
																																																C1qtnf4	Non_DR
																																																C2cd2	Non_DR
																																																C330006A16Rik	Non_DR
																																																C330011M18Rik	Non_DR
																																																C630043F03Rik	Non_DR
																																																C730034F03Rik	Non_DR
																																																C78339	Non_DR
																																																C80913	Non_DR
																																																CAAA01064128.1	Non_DR
																																																CAAA01066805.1	Non_DR
																																																CAAA01083517.1	Non_DR
																																																CAAA01083517.2	Non_DR
																																																CAAA01118383.1	Non_DR
																																																CAAA01147332.1	Non_DR
																																																CAAA01180111.1	Non_DR
																																																CAAA01217562.1	Non_DR
																																																Cab39l	Non_DR
																																																Cabin1	Non_DR
																																																Cachd1	Non_DR
																																																Cacna2d3	Non_DR
																																																Cacnb3	Non_DR
																																																Cacng4	Non_DR
																																																Cacng5	Non_DR
																																																Cacybp	Non_DR
																																																Cadm4	Non_DR
																																																Camk1d	Non_DR
																																																Camk2n1	Non_DR
																																																Camsap2	Non_DR
																																																Camsap3	Non_DR
																																																Cand1	Non_DR
																																																Capn2	Non_DR
																																																Capza1	Non_DR
																																																Carhsp1	Non_DR
																																																Cars2	Non_DR
																																																Casp3	Non_DR
																																																Casp7	Non_DR
																																																Cast	Non_DR
																																																Cbr1	Non_DR
																																																Cbwd1	Non_DR
																																																Cbx2	Non_DR
																																																Cbx8	Non_DR
																																																Cby1	Non_DR
																																																Cc2d1a	Non_DR
																																																Ccar1	Non_DR
																																																Ccdc102a	Non_DR
																																																Ccdc115	Non_DR
																																																Ccdc117	Non_DR
																																																Ccdc12	Non_DR
																																																Ccdc124	Non_DR
																																																Ccdc126	Non_DR
																																																Ccdc134	Non_DR
																																																Ccdc138	Non_DR
																																																Ccdc14	Non_DR
																																																Ccdc149	Non_DR
																																																Ccdc15	Non_DR
																																																Ccdc18	Non_DR
																																																Ccdc22	Non_DR
																																																Ccdc23	Non_DR
																																																Ccdc25	Non_DR
																																																Ccdc32	Non_DR
																																																Ccdc41	Non_DR
																																																Ccdc51	Non_DR
																																																Ccdc53	Non_DR
																																																Ccdc56	Non_DR
																																																Ccdc60	Non_DR
																																																Ccdc66	Non_DR
																																																Ccdc71	Non_DR
																																																Ccdc72	Non_DR
																																																Ccdc75	Non_DR
																																																Ccdc85b	Non_DR
																																																Ccdc85c	Non_DR
																																																Ccdc88c	Non_DR
																																																Ccdc89	Non_DR
																																																Ccdc94	Non_DR
																																																Ccnb2	Non_DR
																																																Ccnd1	Non_DR
																																																Ccnf	Non_DR
																																																Ccng1	Non_DR
																																																Ccnk	Non_DR
																																																Ccny	Non_DR
																																																Ccnyl1	Non_DR
																																																Ccs	Non_DR
																																																Cct2	Non_DR
																																																Cct6a	Non_DR
																																																Cct7	Non_DR
																																																Ccz1	Non_DR
																																																Cd164	Non_DR
																																																Cd209c	Non_DR
																																																Cd2ap	Non_DR
																																																Cd47	Non_DR
																																																Cd59a	Non_DR
																																																Cd63	Non_DR
																																																Cdc25a	Non_DR
																																																Cdc25c	Non_DR
																																																Cdc34	Non_DR
																																																Cdc37	Non_DR
																																																Cdc37l1	Non_DR
																																																Cdc40	Non_DR
																																																Cdc42bpb	Non_DR
																																																Cdc42ep3	Non_DR
																																																Cdc5l	Non_DR
																																																Cdca4	Non_DR
																																																Cdca5	Non_DR
																																																Cdh11	Non_DR
																																																Cdh20	Non_DR
																																																Cdh6	Non_DR
																																																Cdipt	Non_DR
																																																Cdk10	Non_DR
																																																Cdk13	Non_DR
																																																Cdk17	Non_DR
																																																Cdk19	Non_DR
																																																Cdk5	Non_DR
																																																Cdk7	Non_DR
																																																Cdkn2aip	Non_DR
																																																Cdkn2aipnl	Non_DR
																																																Cdkn2d	Non_DR
																																																Cdkn3	Non_DR
																																																Cdr2	Non_DR
																																																Cdr2l	Non_DR
																																																Cdt1	Non_DR
																																																Cebpz	Non_DR
																																																Celf3	Non_DR
																																																Cenpb	Non_DR
																																																Cenpc1	Non_DR
																																																Cenpe	Non_DR
																																																Cenph	Non_DR
																																																Cenpj	Non_DR
																																																Cenpm	Non_DR
																																																Cenpn	Non_DR
																																																Cenpp	Non_DR
																																																Cenpq	Non_DR
																																																Cenpt	Non_DR
																																																Cenpw	Non_DR
																																																Cep120	Non_DR
																																																Cep152	Non_DR
																																																Cep170	Non_DR
																																																Cep192	Non_DR
																																																Cep290	Non_DR
																																																Cep70	Non_DR
																																																Cep72	Non_DR
																																																Cep76	Non_DR
																																																Cep78	Non_DR
																																																Cetn3	Non_DR
																																																Cfdp1	Non_DR
																																																Cfl1	Non_DR
																																																Cfl2	Non_DR
																																																Cgref1	Non_DR
																																																Chaf1a	Non_DR
																																																Chchd1	Non_DR
																																																Chchd4	Non_DR
																																																Chd1l	Non_DR
																																																Chek2	Non_DR
																																																Chga	Non_DR
																																																Chgb	Non_DR
																																																Chic1	Non_DR
																																																Chic2	Non_DR
																																																Chl1	Non_DR
																																																Chml	Non_DR
																																																Chmp2a	Non_DR
																																																Chmp2b	Non_DR
																																																Chmp5	Non_DR
																																																Chmp7	Non_DR
																																																Chordc1	Non_DR
																																																Chpf2	Non_DR
																																																Chrac1	Non_DR
																																																Chrnb2	Non_DR
																																																Chst10	Non_DR
																																																Chst11	Non_DR
																																																Chst3	Non_DR
																																																Chsy1	Non_DR
																																																Cib2	Non_DR
																																																Cinp	Non_DR
																																																Cir1	Non_DR
																																																Cirh1a	Non_DR
																																																Cisd1	Non_DR
																																																Cisd2	Non_DR
																																																Cited2	Non_DR
																																																Ckap2	Non_DR
																																																Ckap2l	Non_DR
																																																Ckb	Non_DR
																																																Cklf	Non_DR
																																																Cks2	Non_DR
																																																Clasrp	Non_DR
																																																Clcn4-2	Non_DR
																																																Cldn5	Non_DR
																																																Clec2d	Non_DR
																																																Clec2l	Non_DR
																																																Clic1	Non_DR
																																																Clic4	Non_DR
																																																Clk3	Non_DR
																																																Cln5	Non_DR
																																																Clns1a	Non_DR
																																																Clock	Non_DR
																																																Clpp	Non_DR
																																																Clptm1	Non_DR
																																																Clptm1l	Non_DR
																																																Clstn2	Non_DR
																																																Clstn3	Non_DR
																																																Clybl	Non_DR
																																																Cmc1	Non_DR
																																																Cmpk1	Non_DR
																																																Cmpk2	Non_DR
																																																Cmtm4	Non_DR
																																																Cmtm6	Non_DR
																																																Cmtm7	Non_DR
																																																Cndp2	Non_DR
																																																Cnga3	Non_DR
																																																Cnih	Non_DR
																																																Cnih2	Non_DR
																																																Cnksr3	Non_DR
																																																Cnn3	Non_DR
																																																Cnnm2	Non_DR
																																																Cnnm4	Non_DR
																																																Cno	Non_DR
																																																Cnot10	Non_DR
																																																Cnpy2	Non_DR
																																																Cntn3	Non_DR
																																																Coch	Non_DR
																																																Cog3	Non_DR
																																																Cog5	Non_DR
																																																Cog6	Non_DR
																																																Cog7	Non_DR
																																																Col23a1	Non_DR
																																																Col4a6	Non_DR
																																																Col6a1	Non_DR
																																																Colec12	Non_DR
																																																Commd10	Non_DR
																																																Commd4	Non_DR
																																																Commd5	Non_DR
																																																Commd8	Non_DR
																																																Copb1	Non_DR
																																																Copb2	Non_DR
																																																Cops8	Non_DR
																																																Copz1	Non_DR
																																																Copz2	Non_DR
																																																Coq10b	Non_DR
																																																Coq7	Non_DR
																																																Cox10	Non_DR
																																																Cox11	Non_DR
																																																Cox15	Non_DR
																																																Cox4i1	Non_DR
																																																Cox4nb	Non_DR
																																																Cox5a	Non_DR
																																																Cox5b	Non_DR
																																																Cox6a1	Non_DR
																																																Cox6b1	Non_DR
																																																Cox7a2	Non_DR
																																																Cox7a2l	Non_DR
																																																Cox8a	Non_DR
																																																Cpd	Non_DR
																																																Cpe	Non_DR
																																																Cplx2	Non_DR
																																																Cpne3	Non_DR
																																																Cpox	Non_DR
																																																Cpsf1	Non_DR
																																																Cpsf2	Non_DR
																																																Cpsf3	Non_DR
																																																Cpsf7	Non_DR
																																																Cpt1a	Non_DR
																																																Cpt1c	Non_DR
																																																Cr1l	Non_DR
																																																CR956641.1	Non_DR
																																																Crabp1	Non_DR
																																																Cradd	Non_DR
																																																Cramp1l	Non_DR
																																																Crebbp	Non_DR
																																																Creg1	Non_DR
																																																Creld2	Non_DR
																																																Crhbp	Non_DR
																																																Crim1	Non_DR
																																																Crip2	Non_DR
																																																Crkl	Non_DR
																																																Crtac1	Non_DR
																																																Cry1	Non_DR
																																																Cryl1	Non_DR
																																																Cs	Non_DR
																																																Csad	Non_DR
																																																Csde1	Non_DR
																																																Csgalnact2	Non_DR
																																																Csk	Non_DR
																																																Csnk1g3	Non_DR
																																																Csnk2a2	Non_DR
																																																Csrnp2	Non_DR
																																																Csrp2	Non_DR
																																																Cstb	Non_DR
																																																Cstf2t	Non_DR
																																																CT025616.1	Non_DR
																																																CT025673.1	Non_DR
																																																CT025701.2	Non_DR
																																																CT030661.1	Non_DR
																																																CT030687.1	Non_DR
																																																CT485616.1	Non_DR
																																																Ctbp1	Non_DR
																																																Ctdp1	Non_DR
																																																Ctdsp2	Non_DR
																																																Cth	Non_DR
																																																Ctif	Non_DR
																																																Ctla2a	Non_DR
																																																Ctnna1	Non_DR
																																																Ctnnbl1	Non_DR
																																																Ctnnd2	Non_DR
																																																Ctsb	Non_DR
																																																Ctsf	Non_DR
																																																Ctsl	Non_DR
																																																Ctss	Non_DR
																																																Ctsz	Non_DR
																																																Cttnbp2nl	Non_DR
																																																Ctu1	Non_DR
																																																Ctxn1	Non_DR
																																																CU463325.1	Non_DR
																																																Cuta	Non_DR
																																																Cutc	Non_DR
																																																Cwc15	Non_DR
																																																Cwf19l1	Non_DR
																																																Cwf19l2	Non_DR
																																																Cxx1a	Non_DR
																																																Cxx1b	Non_DR
																																																Cxxc1	Non_DR
																																																Cxxc4	Non_DR
																																																Cxxc5	Non_DR
																																																Cyb561d2	Non_DR
																																																Cyb5b	Non_DR
																																																Cyba	Non_DR
																																																Cyc1	Non_DR
																																																Cyld	Non_DR
																																																Cyp1b1	Non_DR
																																																Cyp26a1	Non_DR
																																																Cyp2u1	Non_DR
																																																Cyp39a1	Non_DR
																																																Cyp46a1	Non_DR
																																																Cyp4x1	Non_DR
																																																D10Jhu81e	Non_DR
																																																D10Wsu102e	Non_DR
																																																D10Wsu52e	Non_DR
																																																D11Wsu99e	Non_DR
																																																D14Abb1e	Non_DR
																																																D15Ertd621e	Non_DR
																																																D19Bwg1357e	Non_DR
																																																D19Ertd737e	Non_DR
																																																D230037D09Rik	Non_DR
																																																D3Bwg0562e	Non_DR
																																																D3Ertd254e	Non_DR
																																																D5Ertd579e	Non_DR
																																																D630037F22Rik	Non_DR
																																																D6Wsu116e	Non_DR
																																																D6Wsu163e	Non_DR
																																																D8Ertd738e	Non_DR
																																																Daam1	Non_DR
																																																Dact1	Non_DR
																																																Dact3	Non_DR
																																																Dad1	Non_DR
																																																Dak	Non_DR
																																																Dalrd3	Non_DR
																																																Dapk3	Non_DR
																																																Dapl1	Non_DR
																																																Dars	Non_DR
																																																Dazap2	Non_DR
																																																Dbt	Non_DR
																																																Dcaf12	Non_DR
																																																Dcaf13	Non_DR
																																																Dcaf15	Non_DR
																																																Dcaf4	Non_DR
																																																Dcaf5	Non_DR
																																																Dcaf6	Non_DR
																																																Dcaf7	Non_DR
																																																Dcaf8	Non_DR
																																																Dck	Non_DR
																																																Dclk2	Non_DR
																																																Dclre1a	Non_DR
																																																Dcp1a	Non_DR
																																																Dcp2	Non_DR
																																																Dctn2	Non_DR
																																																Dctn4	Non_DR
																																																Dctpp1	Non_DR
																																																Dcun1d5	Non_DR
																																																Ddb1	Non_DR
																																																Ddhd2	Non_DR
																																																Ddi2	Non_DR
																																																Ddit4	Non_DR
																																																Ddost	Non_DR
																																																Ddt	Non_DR
																																																Ddx1	Non_DR
																																																Ddx10	Non_DR
																																																Ddx11	Non_DR
																																																Ddx17	Non_DR
																																																Ddx18	Non_DR
																																																Ddx19a	Non_DR
																																																Ddx20	Non_DR
																																																Ddx21	Non_DR
																																																Ddx24	Non_DR
																																																Ddx25	Non_DR
																																																Ddx28	Non_DR
																																																Ddx41	Non_DR
																																																Ddx42	Non_DR
																																																Ddx46	Non_DR
																																																Ddx50	Non_DR
																																																Ddx52	Non_DR
																																																Ddx54	Non_DR
																																																Ddx6	Non_DR
																																																Deaf1	Non_DR
																																																Deb1	Non_DR
																																																Decr1	Non_DR
																																																Dedd2	Non_DR
																																																Degs1	Non_DR
																																																Dennd4a	Non_DR
																																																Dera	Non_DR
																																																Derl1	Non_DR
																																																Dexi	Non_DR
																																																Dgcr14	Non_DR
																																																Dgka	Non_DR
																																																Dgkd	Non_DR
																																																Dgkh	Non_DR
																																																Dhcr24	Non_DR
																																																Dhdh	Non_DR
																																																Dhfr	Non_DR
																																																Dhrs1	Non_DR
																																																Dhrs4	Non_DR
																																																Dhrs7	Non_DR
																																																Dhrs7b	Non_DR
																																																Dhx15	Non_DR
																																																Dhx29	Non_DR
																																																Dhx37	Non_DR
																																																Dhx38	Non_DR
																																																Dhx9	Non_DR
																																																Diap3	Non_DR
																																																Dicer1	Non_DR
																																																Diexf	Non_DR
																																																Dimt1	Non_DR
																																																Diras1	Non_DR
																																																Diras2	Non_DR
																																																Dis3	Non_DR
																																																Dkk3	Non_DR
																																																Dld	Non_DR
																																																Dlst	Non_DR
																																																Dmxl1	Non_DR
																																																Dnaja2	Non_DR
																																																Dnajb1	Non_DR
																																																Dnajb14	Non_DR
																																																Dnajb2	Non_DR
																																																Dnajb9	Non_DR
																																																Dnajc13	Non_DR
																																																Dnajc14	Non_DR
																																																Dnajc15	Non_DR
																																																Dnajc18	Non_DR
																																																Dnajc27	Non_DR
																																																Dnajc3	Non_DR
																																																Dnajc9	Non_DR
																																																Dner	Non_DR
																																																Dnlz	Non_DR
																																																Dnmbp	Non_DR
																																																Dnpep	Non_DR
																																																Dnttip2	Non_DR
																																																Dock1	Non_DR
																																																Dock4	Non_DR
																																																Dok4	Non_DR
																																																Dok5	Non_DR
																																																Dok6	Non_DR
																																																Dolk	Non_DR
																																																Dopey1	Non_DR
																																																Dpcd	Non_DR
																																																Dpp3	Non_DR
																																																Dpp9	Non_DR
																																																Dpy30	Non_DR
																																																Dpysl2	Non_DR
																																																Dr1	Non_DR
																																																Dsel	Non_DR
																																																Dst	Non_DR
																																																Dstn	Non_DR
																																																Dstyk	Non_DR
																																																Dtl	Non_DR
																																																Dtnbp1	Non_DR
																																																Dtwd1	Non_DR
																																																Dtx4	Non_DR
																																																Dus3l	Non_DR
																																																Dus4l	Non_DR
																																																Dusp10	Non_DR
																																																Dusp14	Non_DR
																																																Dusp28	Non_DR
																																																Dusp4	Non_DR
																																																Dusp6	Non_DR
																																																Dym	Non_DR
																																																Dync1li1	Non_DR
																																																Dync1li2	Non_DR
																																																Dync2li1	Non_DR
																																																Dynll2	Non_DR
																																																Dynlt1b	Non_DR
																																																Dynlt1-ps1	Non_DR
																																																Dynlt3	Non_DR
																																																Dyrk2	Non_DR
																																																Dyrk3	Non_DR
																																																Dzip1	Non_DR
																																																E130203B14Rik	Non_DR
																																																E130303B06Rik	Non_DR
																																																E130311K13Rik	Non_DR
																																																E130317F20Rik	Non_DR
																																																E2f1	Non_DR
																																																E2f2	Non_DR
																																																E2f3	Non_DR
																																																E2f4	Non_DR
																																																E2f5	Non_DR
																																																E2f6	Non_DR
																																																E330009J07Rik	Non_DR
																																																E430025E21Rik	Non_DR
																																																E4f1	Non_DR
																																																Ebag9	Non_DR
																																																Ecd	Non_DR
																																																Eci1	Non_DR
																																																Edem1	Non_DR
																																																Edem3	Non_DR
																																																Eea1	Non_DR
																																																Eef1e1	Non_DR
																																																Eef2	Non_DR
																																																Eefsec	Non_DR
																																																Efcab1	Non_DR
																																																Efcab2	Non_DR
																																																Efha1	Non_DR
																																																Efhd2	Non_DR
																																																Efna2	Non_DR
																																																Efnb2	Non_DR
																																																Efnb3	Non_DR
																																																Egln1	Non_DR
																																																Ehd2	Non_DR
																																																Ehd3	Non_DR
																																																Ehd4	Non_DR
																																																Ehhadh	Non_DR
																																																Eid1	Non_DR
																																																Eid2	Non_DR
																																																Eid2b	Non_DR
																																																Eif1ad	Non_DR
																																																Eif1ax	Non_DR
																																																Eif1b	Non_DR
																																																Eif2ak2	Non_DR
																																																Eif2c2	Non_DR
																																																Eif2c4	Non_DR
																																																Eif2s1	Non_DR
																																																Eif2s3x	Non_DR
																																																Eif3b	Non_DR
																																																Eif3c	Non_DR
																																																Eif3d	Non_DR
																																																Eif3e	Non_DR
																																																Eif3g	Non_DR
																																																Eif3h	Non_DR
																																																Eif3j	Non_DR
																																																Eif3k	Non_DR
																																																Eif3l	Non_DR
																																																Eif4b	Non_DR
																																																Eif4e	Non_DR
																																																Eif4h	Non_DR
																																																Eif5a2	Non_DR
																																																Elac1	Non_DR
																																																Elavl1	Non_DR
																																																Elavl3	Non_DR
																																																Elk1	Non_DR
																																																Ell	Non_DR
																																																Elof1	Non_DR
																																																Elovl2	Non_DR
																																																Elovl4	Non_DR
																																																Elovl5	Non_DR
																																																Elovl6	Non_DR
																																																Elp2	Non_DR
																																																Elp3	Non_DR
																																																Emb	Non_DR
																																																Eml3	Non_DR
																																																Eml5	Non_DR
																																																Eml6	Non_DR
																																																Enc1	Non_DR
																																																Endod1	Non_DR
																																																Enho	Non_DR
																																																Enkur	Non_DR
																																																Enoph1	Non_DR
																																																Enox1	Non_DR
																																																Entpd4	Non_DR
																																																Eny2	Non_DR
																																																Ep300	Non_DR
																																																Epb4.1l3	Non_DR
																																																Epb4.1l4a	Non_DR
																																																Epcam	Non_DR
																																																Epdr1	Non_DR
																																																Epha3	Non_DR
																																																Epha4	Non_DR
																																																Ephb1	Non_DR
																																																Epm2a	Non_DR
																																																Eprs	Non_DR
																																																Eps15l1	Non_DR
																																																Erap1	Non_DR
																																																Erc1	Non_DR
																																																Erc2	Non_DR
																																																Ercc3	Non_DR
																																																Ercc6	Non_DR
																																																Ercc6l	Non_DR
																																																Erf	Non_DR
																																																Eri1	Non_DR
																																																Erich1	Non_DR
																																																Erlin2	Non_DR
																																																Ero1l	Non_DR
																																																Erp44	Non_DR
																																																Espl1	Non_DR
																																																Esyt2	Non_DR
																																																Etaa1	Non_DR
																																																Etf1	Non_DR
																																																Etnk1	Non_DR
																																																Exd2	Non_DR
																																																Exo1	Non_DR
																																																Exoc2	Non_DR
																																																Exoc3	Non_DR
																																																Exoc6	Non_DR
																																																Exoc8	Non_DR
																																																Exosc1	Non_DR
																																																Exosc3	Non_DR
																																																Exosc4	Non_DR
																																																Exosc5	Non_DR
																																																Extl3	Non_DR
																																																F13a1	Non_DR
																																																F2r	Non_DR
																																																F630043A04Rik	Non_DR
																																																F8a	Non_DR
																																																Fabp3	Non_DR
																																																Fads1	Non_DR
																																																Fads2	Non_DR
																																																Fads3	Non_DR
																																																Fahd1	Non_DR
																																																Fahd2a	Non_DR
																																																Fam100b	Non_DR
																																																Fam101b	Non_DR
																																																Fam102b	Non_DR
																																																Fam105b	Non_DR
																																																Fam108a	Non_DR
																																																Fam108b	Non_DR
																																																Fam108c	Non_DR
																																																Fam109a	Non_DR
																																																Fam116a	Non_DR
																																																Fam117b	Non_DR
																																																Fam118a	Non_DR
																																																Fam120a	Non_DR
																																																Fam120b	Non_DR
																																																Fam122a	Non_DR
																																																Fam123a	Non_DR
																																																Fam123b	Non_DR
																																																Fam123c	Non_DR
																																																Fam125a	Non_DR
																																																Fam129b	Non_DR
																																																Fam133b	Non_DR
																																																Fam134a	Non_DR
																																																Fam135a	Non_DR
																																																Fam136a	Non_DR
																																																Fam13b	Non_DR
																																																Fam155a	Non_DR
																																																Fam160b1	Non_DR
																																																Fam162a	Non_DR
																																																Fam164a	Non_DR
																																																Fam165b	Non_DR
																																																Fam171a2	Non_DR
																																																Fam171b	Non_DR
																																																Fam173a	Non_DR
																																																Fam174a	Non_DR
																																																Fam174b	Non_DR
																																																Fam177a	Non_DR
																																																Fam178a	Non_DR
																																																Fam179b	Non_DR
																																																Fam181b	Non_DR
																																																Fam188b	Non_DR
																																																Fam189a2	Non_DR
																																																Fam192a	Non_DR
																																																Fam193a	Non_DR
																																																Fam193b	Non_DR
																																																Fam195b	Non_DR
																																																Fam199x	Non_DR
																																																Fam19a5	Non_DR
																																																Fam32a	Non_DR
																																																Fam35a	Non_DR
																																																Fam40a	Non_DR
																																																Fam48a	Non_DR
																																																Fam53c	Non_DR
																																																Fam58b	Non_DR
																																																Fam5b	Non_DR
																																																Fam63b	Non_DR
																																																Fam69a	Non_DR
																																																Fam76a	Non_DR
																																																Fam81a	Non_DR
																																																Fam82a1	Non_DR
																																																Fam83d	Non_DR
																																																Fam84a	Non_DR
																																																Fam84b	Non_DR
																																																Fam96a	Non_DR
																																																Fam96b	Non_DR
																																																Fam98b	Non_DR
																																																Fancb	Non_DR
																																																Fancf	Non_DR
																																																Fancm	Non_DR
																																																Fars2	Non_DR
																																																Fasn	Non_DR
																																																Fastkd3	Non_DR
																																																Fastkd5	Non_DR
																																																Fat1	Non_DR
																																																Fat3	Non_DR
																																																Fbl	Non_DR
																																																Fbll1	Non_DR
																																																Fbln1	Non_DR
																																																Fbxl14	Non_DR
																																																Fbxl16	Non_DR
																																																Fbxl18	Non_DR
																																																Fbxl19	Non_DR
																																																Fbxl6	Non_DR
																																																Fbxo21	Non_DR
																																																Fbxo25	Non_DR
																																																Fbxo28	Non_DR
																																																Fbxo31	Non_DR
																																																Fbxo32	Non_DR
																																																Fbxo38	Non_DR
																																																Fbxo4	Non_DR
																																																Fbxo45	Non_DR
																																																Fbxo46	Non_DR
																																																Fbxo5	Non_DR
																																																Fbxw8	Non_DR
																																																Fdft1	Non_DR
																																																Fdps	Non_DR
																																																Fdx1	Non_DR
																																																Fdx1l	Non_DR
																																																Fech	Non_DR
																																																Fem1a	Non_DR
																																																Fem1b	Non_DR
																																																Fem1c	Non_DR
																																																Fer	Non_DR
																																																Fgf12	Non_DR
																																																Fgf14	Non_DR
																																																Fgfbp3	Non_DR
																																																Fibp	Non_DR
																																																Fig4	Non_DR
																																																Fitm2	Non_DR
																																																Fjx1	Non_DR
																																																Fkbp1b	Non_DR
																																																Fkbp3	Non_DR
																																																Fkbp9	Non_DR
																																																Fkrp	Non_DR
																																																Flnb	Non_DR
																																																Flywch1	Non_DR
																																																Flywch2	Non_DR
																																																Fn1	Non_DR
																																																Fn3krp	Non_DR
																																																Fndc3b	Non_DR
																																																Fndc5	Non_DR
																																																Fnip1	Non_DR
																																																Fnta	Non_DR
																																																Foxk2	Non_DR
																																																Foxo4	Non_DR
																																																Fpgt	Non_DR
																																																Frat2	Non_DR
																																																Frg1	Non_DR
																																																Frs2	Non_DR
																																																Fry	Non_DR
																																																Fsbp	Non_DR
																																																Fsd1	Non_DR
																																																Fstl1	Non_DR
																																																Fth1	Non_DR
																																																Ftsj2	Non_DR
																																																Ftsjd1	Non_DR
																																																Fuk	Non_DR
																																																Fut11	Non_DR
																																																Fv1	Non_DR
																																																Fxn	Non_DR
																																																Fxyd6	Non_DR
																																																Fyco1	Non_DR
																																																Fzd3	Non_DR
																																																Fzd7	Non_DR
																																																G6pd2	Non_DR
																																																G6pdx	Non_DR
																																																Gab1	Non_DR
																																																Gab2	Non_DR
																																																Gabarapl1	Non_DR
																																																Gabbr2	Non_DR
																																																Gad2	Non_DR
																																																Gadd45gip1	Non_DR
																																																Gadl1	Non_DR
																																																Galc	Non_DR
																																																Galk1	Non_DR
																																																Galnt10	Non_DR
																																																Galnt9	Non_DR
																																																Galntl1	Non_DR
																																																Galntl4	Non_DR
																																																Gan	Non_DR
																																																Ganab	Non_DR
																																																Gars	Non_DR
																																																Gas1	Non_DR
																																																Gas6	Non_DR
																																																Gas8	Non_DR
																																																Gatad2b	Non_DR
																																																Gatc	Non_DR
																																																Gcap14	Non_DR
																																																Gcat	Non_DR
																																																Gclc	Non_DR
																																																Gcsh	Non_DR
																																																Gdap1	Non_DR
																																																Gdap2	Non_DR
																																																Gdf11	Non_DR
																																																Gdi2	Non_DR
																																																Gdpd1	Non_DR
																																																Gdpd5	Non_DR
																																																Gemin4	Non_DR
																																																Gemin6	Non_DR
																																																Gen1	Non_DR
																																																Gfer	Non_DR
																																																Gga1	Non_DR
																																																Ggcx	Non_DR
																																																Ggh	Non_DR
																																																Ggps1	Non_DR
																																																Ghitm	Non_DR
																																																Gigyf1	Non_DR
																																																Gimap9	Non_DR
																																																Gins3	Non_DR
																																																Gins4	Non_DR
																																																Gipc1	Non_DR
																																																Gkap1	Non_DR
																																																Gla	Non_DR
																																																Glb1	Non_DR
																																																Glce	Non_DR
																																																Gldc	Non_DR
																																																Glrx	Non_DR
																																																Glrx3	Non_DR
																																																Glrx5	Non_DR
																																																Glt1d1	Non_DR
																																																Glt25d1	Non_DR
																																																Glt25d2	Non_DR
																																																Gltp	Non_DR
																																																Gltpd1	Non_DR
																																																Gltscr2	Non_DR
																																																Gm10025	Non_DR
																																																Gm10033	Non_DR
																																																Gm10036	Non_DR
																																																Gm10040	Non_DR
																																																Gm10043	Non_DR
																																																Gm10051	Non_DR
																																																Gm10053	Non_DR
																																																Gm10068	Non_DR
																																																Gm10076	Non_DR
																																																Gm10093	Non_DR
																																																Gm10094	Non_DR
																																																Gm10108	Non_DR
																																																Gm10116	Non_DR
																																																Gm10119	Non_DR
																																																Gm10123	Non_DR
																																																Gm10131	Non_DR
																																																Gm10136	Non_DR
																																																Gm10145	Non_DR
																																																Gm10146	Non_DR
																																																Gm10159	Non_DR
																																																Gm10163	Non_DR
																																																Gm10177	Non_DR
																																																Gm10184	Non_DR
																																																Gm10221	Non_DR
																																																Gm10231	Non_DR
																																																Gm10241	Non_DR
																																																Gm10243	Non_DR
																																																Gm10259	Non_DR
																																																Gm10263	Non_DR
																																																Gm10273	Non_DR
																																																Gm10275	Non_DR
																																																Gm10279	Non_DR
																																																Gm10282	Non_DR
																																																Gm10288	Non_DR
																																																Gm10324	Non_DR
																																																Gm10335	Non_DR
																																																Gm10357	Non_DR
																																																Gm10479	Non_DR
																																																Gm10480	Non_DR
																																																Gm10643	Non_DR
																																																Gm10689	Non_DR
																																																Gm10699	Non_DR
																																																Gm10704	Non_DR
																																																Gm10718	Non_DR
																																																Gm10742	Non_DR
																																																Gm10762	Non_DR
																																																Gm10774	Non_DR
																																																Gm10778	Non_DR
																																																Gm11027	Non_DR
																																																Gm11222	Non_DR
																																																Gm11223	Non_DR
																																																Gm11224	Non_DR
																																																Gm11226	Non_DR
																																																Gm11246	Non_DR
																																																Gm11263	Non_DR
																																																Gm11335	Non_DR
																																																Gm11353	Non_DR
																																																Gm11361	Non_DR
																																																Gm11440	Non_DR
																																																Gm11444	Non_DR
																																																Gm11472	Non_DR
																																																Gm11488	Non_DR
																																																Gm11642	Non_DR
																																																Gm11652	Non_DR
																																																Gm11808	Non_DR
																																																Gm11821	Non_DR
																																																Gm11828	Non_DR
																																																Gm11836	Non_DR
																																																Gm11837	Non_DR
																																																Gm11895	Non_DR
																																																Gm11942	Non_DR
																																																Gm11964	Non_DR
																																																Gm11971	Non_DR
																																																Gm11977	Non_DR
																																																Gm12005	Non_DR
																																																Gm12033	Non_DR
																																																Gm12034	Non_DR
																																																Gm12070	Non_DR
																																																Gm12088	Non_DR
																																																Gm12097	Non_DR
																																																Gm12124	Non_DR
																																																Gm12141	Non_DR
																																																Gm12161	Non_DR
																																																Gm12174	Non_DR
																																																Gm12183	Non_DR
																																																Gm12238	Non_DR
																																																Gm12335	Non_DR
																																																Gm12338	Non_DR
																																																Gm12346	Non_DR
																																																Gm12355	Non_DR
																																																Gm12411	Non_DR
																																																Gm12418	Non_DR
																																																Gm12430	Non_DR
																																																Gm12444	Non_DR
																																																Gm12451	Non_DR
																																																Gm12502	Non_DR
																																																Gm12543	Non_DR
																																																Gm12563	Non_DR
																																																Gm12587	Non_DR
																																																Gm12657	Non_DR
																																																Gm12663	Non_DR
																																																Gm12666	Non_DR
																																																Gm12669	Non_DR
																																																Gm12693	Non_DR
																																																Gm12696	Non_DR
																																																Gm12716	Non_DR
																																																Gm12732	Non_DR
																																																Gm12734	Non_DR
																																																Gm12791	Non_DR
																																																Gm12844	Non_DR
																																																Gm12870	Non_DR
																																																Gm12891	Non_DR
																																																Gm12892	Non_DR
																																																Gm12913	Non_DR
																																																Gm12942	Non_DR
																																																Gm12966	Non_DR
																																																Gm12976	Non_DR
																																																Gm13056	Non_DR
																																																Gm13072	Non_DR
																																																Gm13075	Non_DR
																																																Gm13082	Non_DR
																																																Gm13086	Non_DR
																																																Gm13092	Non_DR
																																																Gm13127	Non_DR
																																																Gm13135	Non_DR
																																																Gm13136	Non_DR
																																																Gm13139	Non_DR
																																																Gm13160	Non_DR
																																																Gm13194	Non_DR
																																																Gm13217	Non_DR
																																																Gm13236	Non_DR
																																																Gm13237	Non_DR
																																																Gm13320	Non_DR
																																																Gm13328	Non_DR
																																																Gm13340	Non_DR
																																																Gm13368	Non_DR
																																																Gm13408	Non_DR
																																																Gm13422	Non_DR
																																																Gm13435	Non_DR
																																																Gm13443	Non_DR
																																																Gm13456	Non_DR
																																																Gm13461	Non_DR
																																																Gm13498	Non_DR
																																																Gm13509	Non_DR
																																																Gm13534	Non_DR
																																																Gm13540	Non_DR
																																																Gm13577	Non_DR
																																																Gm13597	Non_DR
																																																Gm13651	Non_DR
																																																Gm13675	Non_DR
																																																Gm13722	Non_DR
																																																Gm13736	Non_DR
																																																Gm13772	Non_DR
																																																Gm13835	Non_DR
																																																Gm13841	Non_DR
																																																Gm13880	Non_DR
																																																Gm13889	Non_DR
																																																Gm13904	Non_DR
																																																Gm13991	Non_DR
																																																Gm14017	Non_DR
																																																Gm14026	Non_DR
																																																Gm14045	Non_DR
																																																Gm14057	Non_DR
																																																Gm14059	Non_DR
																																																Gm14117	Non_DR
																																																Gm14125	Non_DR
																																																Gm14127	Non_DR
																																																Gm14131	Non_DR
																																																Gm14150	Non_DR
																																																Gm14165	Non_DR
																																																Gm14251	Non_DR
																																																Gm14253	Non_DR
																																																Gm14292	Non_DR
																																																Gm14323	Non_DR
																																																Gm14328	Non_DR
																																																Gm14388	Non_DR
																																																Gm14407	Non_DR
																																																Gm14409	Non_DR
																																																Gm14411	Non_DR
																																																Gm14420	Non_DR
																																																Gm14584	Non_DR
																																																Gm14698	Non_DR
																																																Gm14769	Non_DR
																																																Gm14823	Non_DR
																																																Gm14934	Non_DR
																																																Gm14942	Non_DR
																																																Gm15032	Non_DR
																																																Gm15198	Non_DR
																																																Gm15209	Non_DR
																																																Gm15253	Non_DR
																																																Gm15396	Non_DR
																																																Gm15427	Non_DR
																																																Gm15431	Non_DR
																																																Gm15443	Non_DR
																																																Gm15444	Non_DR
																																																Gm15446	Non_DR
																																																Gm15453	Non_DR
																																																Gm15460	Non_DR
																																																Gm15466	Non_DR
																																																Gm15487	Non_DR
																																																Gm15519	Non_DR
																																																Gm15530	Non_DR
																																																Gm15542	Non_DR
																																																Gm15645	Non_DR
																																																Gm15654	Non_DR
																																																Gm15662	Non_DR
																																																Gm1568	Non_DR
																																																Gm15725	Non_DR
																																																Gm15773	Non_DR
																																																Gm15776	Non_DR
																																																Gm15782	Non_DR
																																																Gm15790	Non_DR
																																																Gm15843	Non_DR
																																																Gm15879	Non_DR
																																																Gm15887	Non_DR
																																																Gm15989	Non_DR
																																																Gm16001	Non_DR
																																																Gm16012	Non_DR
																																																Gm16202	Non_DR
																																																Gm16211	Non_DR
																																																Gm16247	Non_DR
																																																Gm16300	Non_DR
																																																Gm16373	Non_DR
																																																Gm16439	Non_DR
																																																Gm16464	Non_DR
																																																Gm16517	Non_DR
																																																Gm16536	Non_DR
																																																Gm16586	Non_DR
																																																Gm166	Non_DR
																																																Gm17131	Non_DR
																																																Gm17132	Non_DR
																																																Gm17251	Non_DR
																																																Gm17257	Non_DR
																																																Gm17377	Non_DR
																																																Gm17383	Non_DR
																																																Gm17494	Non_DR
																																																Gm17510	Non_DR
																																																Gm17535	Non_DR
																																																Gm17555	Non_DR
																																																Gm1821	Non_DR
																																																Gm1866	Non_DR
																																																Gm19246	Non_DR
																																																Gm19807	Non_DR
																																																Gm19898	Non_DR
																																																Gm2000	Non_DR
																																																Gm20390	Non_DR
																																																Gm20417	Non_DR
																																																Gm20419	Non_DR
																																																Gm20469	Non_DR
																																																Gm20544	Non_DR
																																																Gm20628	Non_DR
																																																Gm20632	Non_DR
																																																Gm20633	Non_DR
																																																Gm20634	Non_DR
																																																Gm20656	Non_DR
																																																Gm20676	Non_DR
																																																Gm20716	Non_DR
																																																Gm20721	Non_DR
																																																Gm2423	Non_DR
																																																Gm2541	Non_DR
																																																Gm2606	Non_DR
																																																Gm2897	Non_DR
																																																Gm2962	Non_DR
																																																Gm2a	Non_DR
																																																Gm3244	Non_DR
																																																Gm340	Non_DR
																																																Gm3435	Non_DR
																																																Gm3555	Non_DR
																																																Gm3558	Non_DR
																																																Gm3571	Non_DR
																																																Gm3608	Non_DR
																																																Gm3629	Non_DR
																																																Gm3739	Non_DR
																																																Gm4149	Non_DR
																																																Gm4204	Non_DR
																																																Gm4294	Non_DR
																																																Gm4353	Non_DR
																																																Gm4459	Non_DR
																																																Gm4540	Non_DR
																																																Gm4631	Non_DR
																																																Gm4724	Non_DR
																																																Gm4737	Non_DR
																																																Gm4750	Non_DR
																																																Gm4767	Non_DR
																																																Gm4784	Non_DR
																																																Gm4799	Non_DR
																																																Gm4835	Non_DR
																																																Gm4852	Non_DR
																																																Gm4853	Non_DR
																																																Gm4875	Non_DR
																																																Gm4879	Non_DR
																																																Gm4887	Non_DR
																																																Gm4895	Non_DR
																																																Gm4924	Non_DR
																																																Gm4943	Non_DR
																																																Gm505	Non_DR
																																																Gm5113	Non_DR
																																																Gm5121	Non_DR
																																																Gm5196	Non_DR
																																																Gm5244	Non_DR
																																																Gm527	Non_DR
																																																Gm5389	Non_DR
																																																Gm5391	Non_DR
																																																Gm5436	Non_DR
																																																Gm5455	Non_DR
																																																Gm5457	Non_DR
																																																Gm5464	Non_DR
																																																Gm5465	Non_DR
																																																Gm5499	Non_DR
																																																Gm5518	Non_DR
																																																Gm5560	Non_DR
																																																Gm5566	Non_DR
																																																Gm5595	Non_DR
																																																Gm5601	Non_DR
																																																Gm561	Non_DR
																																																Gm5611	Non_DR
																																																Gm5617	Non_DR
																																																Gm5620	Non_DR
																																																Gm5644	Non_DR
																																																Gm5776	Non_DR
																																																Gm5796	Non_DR
																																																Gm5801	Non_DR
																																																Gm5832	Non_DR
																																																Gm5867	Non_DR
																																																Gm5884	Non_DR
																																																Gm5898	Non_DR
																																																Gm5913	Non_DR
																																																Gm5918	Non_DR
																																																Gm5931	Non_DR
																																																Gm5943	Non_DR
																																																Gm6023	Non_DR
																																																Gm6039	Non_DR
																																																Gm6043	Non_DR
																																																Gm6055	Non_DR
																																																Gm6061	Non_DR
																																																Gm6142	Non_DR
																																																Gm6180	Non_DR
																																																Gm6181	Non_DR
																																																Gm6206	Non_DR
																																																Gm6257	Non_DR
																																																Gm6264	Non_DR
																																																Gm6275	Non_DR
																																																Gm6285	Non_DR
																																																Gm6368	Non_DR
																																																Gm6395	Non_DR
																																																Gm6415	Non_DR
																																																Gm6419	Non_DR
																																																Gm6430	Non_DR
																																																Gm6434	Non_DR
																																																Gm6451	Non_DR
																																																Gm6457	Non_DR
																																																Gm6480	Non_DR
																																																Gm6485	Non_DR
																																																Gm6505	Non_DR
																																																Gm6563	Non_DR
																																																Gm6565	Non_DR
																																																Gm6685	Non_DR
																																																Gm6710	Non_DR
																																																Gm6712	Non_DR
																																																Gm6736	Non_DR
																																																Gm6741	Non_DR
																																																Gm6767	Non_DR
																																																Gm6768	Non_DR
																																																Gm6776	Non_DR
																																																Gm6781	Non_DR
																																																Gm6851	Non_DR
																																																Gm6863	Non_DR
																																																Gm6877	Non_DR
																																																Gm6917	Non_DR
																																																Gm6969	Non_DR
																																																Gm7099	Non_DR
																																																Gm7120	Non_DR
																																																Gm7206	Non_DR
																																																Gm7221	Non_DR
																																																Gm7241	Non_DR
																																																Gm7292	Non_DR
																																																Gm7308	Non_DR
																																																Gm7327	Non_DR
																																																Gm7331	Non_DR
																																																Gm7334	Non_DR
																																																Gm7452	Non_DR
																																																Gm7488	Non_DR
																																																Gm7536	Non_DR
																																																Gm7609	Non_DR
																																																Gm7658	Non_DR
																																																Gm7701	Non_DR
																																																Gm7856	Non_DR
																																																Gm7887	Non_DR
																																																Gm7931	Non_DR
																																																Gm8017	Non_DR
																																																Gm8113	Non_DR
																																																Gm8116	Non_DR
																																																Gm8121	Non_DR
																																																Gm8129	Non_DR
																																																Gm8163	Non_DR
																																																Gm8185	Non_DR
																																																Gm8186	Non_DR
																																																Gm8292	Non_DR
																																																Gm8325	Non_DR
																																																Gm8394	Non_DR
																																																Gm8401	Non_DR
																																																Gm8428	Non_DR
																																																Gm8430	Non_DR
																																																Gm8545	Non_DR
																																																Gm8624	Non_DR
																																																Gm8750	Non_DR
																																																Gm8778	Non_DR
																																																Gm8806	Non_DR
																																																Gm8818	Non_DR
																																																Gm8837	Non_DR
																																																Gm8844	Non_DR
																																																Gm9000	Non_DR
																																																Gm9027	Non_DR
																																																Gm9105	Non_DR
																																																Gm9115	Non_DR
																																																Gm9157	Non_DR
																																																Gm9493	Non_DR
																																																Gm9531	Non_DR
																																																Gm9755	Non_DR
																																																Gm9766	Non_DR
																																																Gm9770	Non_DR
																																																Gm9781	Non_DR
																																																Gm9790	Non_DR
																																																Gm9797	Non_DR
																																																Gm9803	Non_DR
																																																Gm9804	Non_DR
																																																Gm9816	Non_DR
																																																Gm9840	Non_DR
																																																Gm9843	Non_DR
																																																Gm9844	Non_DR
																																																Gm9846	Non_DR
																																																Gm9892	Non_DR
																																																Gm9897	Non_DR
																																																Gm9938	Non_DR
																																																Gmds	Non_DR
																																																Gmpr	Non_DR
																																																Gmpr2	Non_DR
																																																Gmps	Non_DR
																																																Gna12	Non_DR
																																																Gnai1	Non_DR
																																																Gnai2	Non_DR
																																																Gnai3	Non_DR
																																																Gnb5	Non_DR
																																																Gng10	Non_DR
																																																Gng11	Non_DR
																																																Gng3	Non_DR
																																																Gnl1	Non_DR
																																																Gnl3	Non_DR
																																																Gnpnat1	Non_DR
																																																Gns	Non_DR
																																																Golga4	Non_DR
																																																Golga7b	Non_DR
																																																Golm1	Non_DR
																																																Golph3	Non_DR
																																																Golt1b	Non_DR
																																																Gopc	Non_DR
																																																Gorab	Non_DR
																																																Gorasp1	Non_DR
																																																Got2	Non_DR
																																																Gpam	Non_DR
																																																Gpatch4	Non_DR
																																																Gpc1	Non_DR
																																																Gpc3	Non_DR
																																																Gpd1l	Non_DR
																																																Gphn	Non_DR
																																																Gpm6a	Non_DR
																																																Gpr108	Non_DR
																																																Gpr125	Non_DR
																																																Gpr137b	Non_DR
																																																Gpr161	Non_DR
																																																Gpr162	Non_DR
																																																Gpr180	Non_DR
																																																Gpr22	Non_DR
																																																Gpr37	Non_DR
																																																Gprc5b	Non_DR
																																																Gpx1	Non_DR
																																																Gpx7	Non_DR
																																																Gpx8	Non_DR
																																																Gramd1a	Non_DR
																																																Grcc10	Non_DR
																																																Gria2	Non_DR
																																																Grina	Non_DR
																																																Grk5	Non_DR
																																																Grpel1	Non_DR
																																																Grpel2	Non_DR
																																																Grtp1	Non_DR
																																																Gsg2	Non_DR
																																																Gsk3a	Non_DR
																																																Gspt2	Non_DR
																																																Gsr	Non_DR
																																																Gsta4	Non_DR
																																																Gstk1	Non_DR
																																																Gstm1	Non_DR
[truncated: 2,416 more rows]
[truncated: 58 more columns]

## Sheet: S1.2
Table S1.2: Custom bioinformatic pipeline and binning of E16CE - P0CE comparison yielded the following categories at the isoform level: isoforms of genes that were (i) expressed in both E16CE and P0CE (ii)only in E16CE (E16CE_Only) , (iii) only in P0CE (P0CE_Only) and (iv) Not Expressed (No_Ex) along with their Ensembl transcript ID. FPKM - Fragments Per Kilobase per million mapped reads.
Category	Isoform	Gene	P0-CE FPKM	E16-CE FPKM		Category	Isoform	Gene	P0-CE FPKM	E16-CE FPKM		Category	Isoform	Gene	P0-CE FPKM	E16-CE FPKM		Category	Isoform	Gene	P0-CE FPKM	E16-CE FPKM
E16CE_Only	ENSMUST00000000087	Scmh1	0.813623	1.2918		P0CE_Only	ENSMUST00000000476	Pdgfra	1.90571	0.537062		ExpressedInBoth	ENSMUST00000000145	Acsl6	5.64544	1.60474		No_Ex	ENSMUST00000000003	Pbsn	0	0
E16CE_Only	ENSMUST00000000543	Grasp	0.902315	2.05925		P0CE_Only	ENSMUST00000000572	Gabra2	1.88162	0.724342		ExpressedInBoth	ENSMUST00000000317	Ckmt1	5.78855	2.35919		No_Ex	ENSMUST00000000010	Hoxb9	0	0
E16CE_Only	ENSMUST00000000579	Sox9	0.889202	1.68964		P0CE_Only	ENSMUST00000000632	Zfp354c	1.10266	0.875949		ExpressedInBoth	ENSMUST00000001162	Uxt	2.8011	1.31795		No_Ex	ENSMUST00000000049	Apoh	0	0
E16CE_Only	ENSMUST00000000590	Rdx	0.00264374	1.33963		P0CE_Only	ENSMUST00000001181	Col6a2	1.12549	0.977345		ExpressedInBoth	ENSMUST00000003754	Calb2	69.3039	32.0295		No_Ex	ENSMUST00000000058	Cav2	0.276685	0.313476
E16CE_Only	ENSMUST00000000707	Loxl3	0.866414	1.32987		P0CE_Only	ENSMUST00000002549	Abhd3	1.02494	0.154821		ExpressedInBoth	ENSMUST00000004378	Eno2	6.81202	1.6794		No_Ex	ENSMUST00000000094	Dlgap4	0	0.478103
E16CE_Only	ENSMUST00000000924	Mmp11	0.423846	1.20177		P0CE_Only	ENSMUST00000002708	Shh	1.18892	0.925383		ExpressedInBoth	ENSMUST00000005256	Ndrg1	38.6441	17.544		No_Ex	ENSMUST00000000096	Tbx4	0	0
E16CE_Only	ENSMUST00000001148	Pcbp3	0	1.1444		P0CE_Only	ENSMUST00000002809	Fkbp7	1.11055	0.528552		ExpressedInBoth	ENSMUST00000007797	Gabrb2	3.87016	1.75102		No_Ex	ENSMUST00000000109	Cntn1	0.139736	0.22568
E16CE_Only	ENSMUST00000001155	Araf	0.892737	1.27759		P0CE_Only	ENSMUST00000003444	Ccdc65	1.05551	0.88042		ExpressedInBoth	ENSMUST00000016023	Fam184b	9.36311	4.19816		No_Ex	ENSMUST00000000127	Wnt3	0.524933	0.544112
E16CE_Only	ENSMUST00000001166	Cnnm3	0.405924	1.04244		P0CE_Only	ENSMUST00000003681	Sec14l2	1.02471	0.52822		ExpressedInBoth	ENSMUST00000020024	Fabp7	213.392	46.8206		No_Ex	ENSMUST00000000128	Wnt9a	0.03671	0.0171182
E16CE_Only	ENSMUST00000001256	Sema6b	0.870477	1.10848		P0CE_Only	ENSMUST00000003717	Abcb4	1.52209	0.729128		ExpressedInBoth	ENSMUST00000020277	Hkdc1	28.729	4.59831		No_Ex	ENSMUST00000000161	Itgb2l	0	0
E16CE_Only	ENSMUST00000001544	Vwa5a	0.676447	1.05514		P0CE_Only	ENSMUST00000004076	Grm3	1.48446	0.953517		ExpressedInBoth	ENSMUST00000021166	Cygb	3.3049	1.28282		No_Ex	ENSMUST00000000163	Igsf5	0	0
E16CE_Only	ENSMUST00000001595	Fkbp10	0.984742	2.5815		P0CE_Only	ENSMUST00000004587	Clec11a	1.57658	0.8702		ExpressedInBoth	ENSMUST00000021450	Sgpp1	5.28858	2.53325		No_Ex	ENSMUST00000000171	Pih1d2	0.654372	0.40986
E16CE_Only	ENSMUST00000001927	Ltbp1	0.852716	1.19784		P0CE_Only	ENSMUST00000004673	Ndrg2	1.32777	0.610698		ExpressedInBoth	ENSMUST00000021898	Shc3	2.10426	1.04261		No_Ex	ENSMUST00000000186	Fgf23	0.0184455	0
E16CE_Only	ENSMUST00000002084	Abcd1	0.580472	1.2579		P0CE_Only	ENSMUST00000005371	Trp53	1.05126	0.302493		ExpressedInBoth	ENSMUST00000021903	Gadd45g	5.66275	1.98642		No_Ex	ENSMUST00000000187	Fgf6	0	0
E16CE_Only	ENSMUST00000002318	Zfp523	0.598634	1.6741		P0CE_Only	ENSMUST00000005597	Zfp658	1.07981	0.712169		ExpressedInBoth	ENSMUST00000021941	Mxd3	18.5187	6.74375		No_Ex	ENSMUST00000000193	Ccl2	0.122335	0
E16CE_Only	ENSMUST00000002572	Slc9a3r2	0.918856	1.09814		P0CE_Only	ENSMUST00000005791	Cabp5	2.63164	0.210251		ExpressedInBoth	ENSMUST00000021970	Cxcl14	6.68514	2.80814		No_Ex	ENSMUST00000000194	Ccl12	0.314778	0
E16CE_Only	ENSMUST00000002677	Axl	0.538381	1.077		P0CE_Only	ENSMUST00000006367	Htra1	1.10158	0.514432		ExpressedInBoth	ENSMUST00000022337	Cdhr1	5.94526	2.88487		No_Ex	ENSMUST00000000208	Slfn4	0	0
E16CE_Only	ENSMUST00000002683	Ccdc97	0.70221	1.09437		P0CE_Only	ENSMUST00000006523	Crip1	4.666	0.988679		ExpressedInBoth	ENSMUST00000022494	Ebpl	16.1667	7.76439		No_Ex	ENSMUST00000000219	Th	0	0.110139
E16CE_Only	ENSMUST00000002979	Lamb1	0.374891	1.00364		P0CE_Only	ENSMUST00000006853	P4htm	1.09775	0.704597		ExpressedInBoth	ENSMUST00000023123	Col2a1	12.5929	4.69889		No_Ex	ENSMUST00000000220	Ins2	0	0
E16CE_Only	ENSMUST00000003284	Irf3	0.968741	1.25239		P0CE_Only	ENSMUST00000006991	Hcn1	2.22709	0.914615		ExpressedInBoth	ENSMUST00000024206	Gnb3	8.38612	2.45344		No_Ex	ENSMUST00000000221	Scnn1g	0	0
E16CE_Only	ENSMUST00000003416	Cyp4f16	0.448984	1.24896		P0CE_Only	ENSMUST00000007317	Krt19	1.31116	0.0689058		ExpressedInBoth	ENSMUST00000024756	Enpp5	4.4657	2.16015		No_Ex	ENSMUST00000000228	Drp2	0.0209685	0.039054
E16CE_Only	ENSMUST00000003502	Rab3b	0.636379	1.2209		P0CE_Only	ENSMUST00000009777	G0s2	1.05598	0.92505		ExpressedInBoth	ENSMUST00000025003	Sox8	14.0931	4.61744		No_Ex	ENSMUST00000000254	Clec2g	0	0
E16CE_Only	ENSMUST00000003513	Nosip	0.194169	1.01411		P0CE_Only	ENSMUST00000010451	Tmem86a	1.19382	0.574055		ExpressedInBoth	ENSMUST00000025239	Bin1	5.9873	2.90159		No_Ex	ENSMUST00000000266	Ifi202b	0.100552	0.12144
E16CE_Only	ENSMUST00000003620	Prodh	0.843565	1.41448		P0CE_Only	ENSMUST00000011315	Vipr2	1.0693	0.948688		ExpressedInBoth	ENSMUST00000025998	Mxi1	3.74402	1.71374		No_Ex	ENSMUST00000000275	Glra3	0.133559	0.0463945
E16CE_Only	ENSMUST00000003669	Homer3	0.686208	1.52142		P0CE_Only	ENSMUST00000014777	Cpne8	1.35549	0.84336		ExpressedInBoth	ENSMUST00000026120	Bhlhe22	10.5467	4.60103		No_Ex	ENSMUST00000000284	Trim25	0	0
E16CE_Only	ENSMUST00000003857	Shkbp1	0.578811	1.05155		P0CE_Only	ENSMUST00000015138	Eln	1.24445	0.563746		ExpressedInBoth	ENSMUST00000026318	Sat1	18.9321	7.61854		No_Ex	ENSMUST00000000291	Mnt	0.632197	0.805047
E16CE_Only	ENSMUST00000003908	Mast2	0.913523	1.1394		P0CE_Only	ENSMUST00000015361	Hmgb3	1.26109	0		ExpressedInBoth	ENSMUST00000027020	Gria4	4.44873	2.04601		No_Ex	ENSMUST00000000299	Itgb2	0.117691	0.124617
E16CE_Only	ENSMUST00000003947	Nqo1	0.820708	1.15052		P0CE_Only	ENSMUST00000015481	Endog	1.09932	0.863446		ExpressedInBoth	ENSMUST00000027863	Atp1b1	6.10052	2.44785		No_Ex	ENSMUST00000000310	Pemt	0.401451	0
E16CE_Only	ENSMUST00000004097	Cux1	0.875104	1.13772		P0CE_Only	ENSMUST00000015540	Cd83	1.40537	0.900402		ExpressedInBoth	ENSMUST00000027991	Rgs4	26.0782	10.2603		No_Ex	ENSMUST00000000312	Cdh1	0.16609	0.0910212
E16CE_Only	ENSMUST00000004326	Plxna3	0.96282	2.03995		P0CE_Only	ENSMUST00000015841	Setdb1	1.34031	0.796266		ExpressedInBoth	ENSMUST00000028377	Scn2a1	3.16531	1.57144		No_Ex	ENSMUST00000000326	Bcl6b	0.0791481	0.0404408
E16CE_Only	ENSMUST00000004480	Sst	0.0775673	3.4618		P0CE_Only	ENSMUST00000015934	Surf1	4.23885	0.856021		ExpressedInBoth	ENSMUST00000029078	Car2	24.617	6.34364		No_Ex	ENSMUST00000000327	Clec10a	0.0223436	0.0365737
E16CE_Only	ENSMUST00000004985	Brpf3	0.980868	1.79499		P0CE_Only	ENSMUST00000016406	Sertad4	1.06351	0.916088		ExpressedInBoth	ENSMUST00000029380	Wwtr1	7.40393	2.21449		No_Ex	ENSMUST00000000329	Alox12	0.0177127	0
E16CE_Only	ENSMUST00000006103	Ctns	0.605773	1.4491		P0CE_Only	ENSMUST00000017868	Etv4	1.11971	0.663221		ExpressedInBoth	ENSMUST00000029648	Rrh	7.82939	2.79556		No_Ex	ENSMUST00000000335	Comt	0.313317	0.406732
E16CE_Only	ENSMUST00000006562	Hyi	0.106835	1.03255		P0CE_Only	ENSMUST00000018361	Pmp22	3.54018	0.88173		ExpressedInBoth	ENSMUST00000029654	Glrb	2.29221	1.04024		No_Ex	ENSMUST00000000342	Ccl11	0	0.0152567
E16CE_Only	ENSMUST00000006625	Rbm14	0.750106	1.82959		P0CE_Only	ENSMUST00000018714	2810408A11Rik	1.54192	0.994827		ExpressedInBoth	ENSMUST00000030036	Dbc1	4.90667	1.27435		No_Ex	ENSMUST00000000369	Rem1	0.00988849	0.0905977
E16CE_Only	ENSMUST00000007884	Zfp54	0.783863	1.17693		P0CE_Only	ENSMUST00000018718	Acadvl	1.65178	0		ExpressedInBoth	ENSMUST00000030303	Cyp2j6	4.26654	1.36273		No_Ex	ENSMUST00000000394	Tbrg4	0.459803	0.732279
E16CE_Only	ENSMUST00000008284	2310044H10Rik	0.273703	1.66946		P0CE_Only	ENSMUST00000018748	Tbx3	1.32545	0.766276		ExpressedInBoth	ENSMUST00000030317	Pdpn	9.50845	4.44583		No_Ex	ENSMUST00000000395	Tmprss2	0.0105304	0
E16CE_Only	ENSMUST00000010192	Ifrd2	0.925404	1.47156		P0CE_Only	ENSMUST00000019374	Lhx9	1.77445	0.302163		ExpressedInBoth	ENSMUST00000030572	Hpca	6.61962	1.94055		No_Ex	ENSMUST00000000402	Fap	0.00742611	0
E16CE_Only	ENSMUST00000010673	Gm266	0.266832	1.86787		P0CE_Only	ENSMUST00000019924	Hey2	4.35223	0.789933		ExpressedInBoth	ENSMUST00000031519	Cabp1	2.54689	1.22385		No_Ex	ENSMUST00000000412	Egfl6	0.184002	0.30085
E16CE_Only	ENSMUST00000011400	Adam19	0.925565	1.55515		P0CE_Only	ENSMUST00000020329	Egfr	1.32932	0.902745		ExpressedInBoth	ENSMUST00000032451	Slc6a11	5.84349	2.28545		No_Ex	ENSMUST00000000421	Tssk3	0.0380187	0
E16CE_Only	ENSMUST00000012348	Gstm2	0.921771	1.18046		P0CE_Only	ENSMUST00000020846	Srebf1	1.19321	0.615779		ExpressedInBoth	ENSMUST00000032454	Slc6a1	5.93875	1.61245		No_Ex	ENSMUST00000000430	Galnt1	0.974861	0.456588
E16CE_Only	ENSMUST00000013633	Fgfrl1	0.890852	2.72417		P0CE_Only	ENSMUST00000020920	Rgs9	1.38782	0.44395		ExpressedInBoth	ENSMUST00000032476	Slc2a3	2.58893	1.17151		No_Ex	ENSMUST00000000445	Myf5	0.00791436	0
E16CE_Only	ENSMUST00000013931	Ehmt2	0.689661	3.00317		P0CE_Only	ENSMUST00000021060	Polg2	1.03511	0.483475		ExpressedInBoth	ENSMUST00000032492	Cd9	7.58112	2.776		No_Ex	ENSMUST00000000450	Pparg	0	0
E16CE_Only	ENSMUST00000014389	Pigl	0.940415	1.18518		P0CE_Only	ENSMUST00000021290	Rcvrn	3.55331	0.015828		ExpressedInBoth	ENSMUST00000032594	Ttyh1	8.73924	1.62021		No_Ex	ENSMUST00000000500	Pdgfb	0.0227678	0.0465321
E16CE_Only	ENSMUST00000015545	Tmem27	0.613502	1.30762		P0CE_Only	ENSMUST00000021468	Nin	1.75034	0.769255		ExpressedInBoth	ENSMUST00000033198	Crym	52.4728	10.1771		No_Ex	ENSMUST00000000514	Serpinb8	0.0241509	0.0189167
E16CE_Only	ENSMUST00000015605	Atf6b	0.89615	2.42757		P0CE_Only	ENSMUST00000021734	Gng4	1.62855	0.898725		ExpressedInBoth	ENSMUST00000033640	Pak3	4.08385	1.66598		No_Ex	ENSMUST00000000542	Acvrl1	0	0
E16CE_Only	ENSMUST00000015628	Fam163a	0.683457	1.56374		P0CE_Only	ENSMUST00000021828	Nxnl2	2.62939	0.47418		ExpressedInBoth	ENSMUST00000034046	Acsl1	4.89339	2.34708		No_Ex	ENSMUST00000000573	Ovgp1	0.0668822	0.0749504
E16CE_Only	ENSMUST00000015712	Lpl	0.672875	1.63671		P0CE_Only	ENSMUST00000021932	Drd1a	1.09636	0.917527		ExpressedInBoth	ENSMUST00000034184	Irx5	3.13736	1.5066		No_Ex	ENSMUST00000000574	Adora3	0.0983892	0.0563361
E16CE_Only	ENSMUST00000016530	Mpped2	0.728191	1.00867		P0CE_Only	ENSMUST00000022460	Galntl2	2.99414	0.35694		ExpressedInBoth	ENSMUST00000034650	Mcam	7.59086	1.10746		No_Ex	ENSMUST00000000631	Grm6	0	0
E16CE_Only	ENSMUST00000016664	Lnx2	0.595418	1.05743		P0CE_Only	ENSMUST00000022474	Pbrm1	1.26398	0.642267		ExpressedInBoth	ENSMUST00000035058	Cspg5	21.5496	9.8626		No_Ex	ENSMUST00000000641	Sema4f	0.310592	0.392899
E16CE_Only	ENSMUST00000016681	Cul4b	0.598731	1.89246		P0CE_Only	ENSMUST00000022476	Glt8d1	1.50787	0.746919		ExpressedInBoth	ENSMUST00000035695	Rbp3	9.09915	1.59343		No_Ex	ENSMUST00000000645	Myo18a	0	0
E16CE_Only	ENSMUST00000017276	Cyth1	0	1.2992		P0CE_Only	ENSMUST00000023024	Tef	2.00485	0.634612		ExpressedInBoth	ENSMUST00000036043	Slitrk2	3.99201	1.52034		No_Ex	ENSMUST00000000646	Sez6	0.00325162	0
E16CE_Only	ENSMUST00000017572	Psmd11	0.509591	1.30751		P0CE_Only	ENSMUST00000023362	Ntan1	1.71044	0.841078		ExpressedInBoth	ENSMUST00000036225	Mpp6	10.6177	4.00052		No_Ex	ENSMUST00000000674	St7	0.0170245	0.579959
E16CE_Only	ENSMUST00000017622	Zc3h18	0.17414	2.05825		P0CE_Only	ENSMUST00000023487	Arhgap31	2.12295	0.96752		ExpressedInBoth	ENSMUST00000036884	Klf9	3.7006	1.10567		No_Ex	ENSMUST00000000687	Haao	0.013248	0
E16CE_Only	ENSMUST00000017808	Slc35c2	0.00918307	1.1204		P0CE_Only	ENSMUST00000023622	Parp9	1.44319	0.542684		ExpressedInBoth	ENSMUST00000037097	Fhod3	4.60289	2.29265		No_Ex	ENSMUST00000000696	Cd52	0.0297161	0.0303745
E16CE_Only	ENSMUST00000017922	Cox7c	0.774326	1.34256		P0CE_Only	ENSMUST00000023736	Lmbr1l	1.12589	0.939324		ExpressedInBoth	ENSMUST00000038364	Fstl5	2.60439	1.2		No_Ex	ENSMUST00000000704	Hoxb6	0	0
E16CE_Only	ENSMUST00000018087	Gdap1l1	0.97084	1.78505		P0CE_Only	ENSMUST00000023829	Cdkn1a	1.64223	0.582822		ExpressedInBoth	ENSMUST00000041819	Tulp1	6.70943	1.33386		No_Ex	ENSMUST00000000717	Tcl1b5	0	0
E16CE_Only	ENSMUST00000018478	Ksr1	0.902966	1.05501		P0CE_Only	ENSMUST00000024470	Ogfod2	1.41815	0.40654		ExpressedInBoth	ENSMUST00000041920	Cd1d2	5.14376	1.41673		No_Ex	ENSMUST00000000718	Tcl1b4	0	0
E16CE_Only	ENSMUST00000018506	Kpna2	0.586763	1.1427		P0CE_Only	ENSMUST00000024773	Prph2	9.18986	0.198011		ExpressedInBoth	ENSMUST00000042664	Slc16a2	3.0259	1.13942		No_Ex	ENSMUST00000000746	Dnmt3l	0	0
E16CE_Only	ENSMUST00000018651	Trpv2	0.848546	1.66944		P0CE_Only	ENSMUST00000024849	Emilin2	1.39141	0.946447		ExpressedInBoth	ENSMUST00000043884	Lrrn3	27.5203	9.8356		No_Ex	ENSMUST00000000755	Sult5a1	0	0.0430414
E16CE_Only	ENSMUST00000018993	Wwc1	0.969613	1.33495		P0CE_Only	ENSMUST00000024854	Clip4	1.56003	0.866083		ExpressedInBoth	ENSMUST00000044434	Crx	6.18264	2.85767		No_Ex	ENSMUST00000000769	Serpinf1	0.352153	0.350495
E16CE_Only	ENSMUST00000019076	Map2k3	0.662729	1.63184		P0CE_Only	ENSMUST00000025073	Cul2	1.33876	0.974365		ExpressedInBoth	ENSMUST00000045068	Cplx3	6.50031	1.70107		No_Ex	ENSMUST00000000783	Oprm1	0	0
E16CE_Only	ENSMUST00000019135	Gga3	0.586358	1.04816		P0CE_Only	ENSMUST00000025363	Hbegf	1.78412	0.434427		ExpressedInBoth	ENSMUST00000045779	Ttyh2	7.26934	2.80653		No_Ex	ENSMUST00000000808	Il12rb1	0	0.0119063
E16CE_Only	ENSMUST00000019143	Slc35b4	0.646095	1.26943		P0CE_Only	ENSMUST00000025705	Jak2	3.62181	0.222408		ExpressedInBoth	ENSMUST00000046515	Nceh1	2.7743	1.35641		No_Ex	ENSMUST00000000809	Slc5a5	0.0170186	0.0173911
E16CE_Only	ENSMUST00000019734	Cyb561	0.751534	1.10948		P0CE_Only	ENSMUST00000025802	Nudt8	1.06018	0.827223		ExpressedInBoth	ENSMUST00000046687	Spon1	7.43369	3.55331		No_Ex	ENSMUST00000000811	Kcnn3	0.0291644	0.0231005
E16CE_Only	ENSMUST00000019920	Clvs2	0.844932	1.37351		P0CE_Only	ENSMUST00000025862	Smarca2	1.16553	0.916353		ExpressedInBoth	ENSMUST00000047186	Wipi1	3.60931	1.79407		No_Ex	ENSMUST00000000821	Usp32	0	0
E16CE_Only	ENSMUST00000019986	Rev3l	0.162852	1.11481		P0CE_Only	ENSMUST00000025866	Vldlr	3.24784	0.950735		ExpressedInBoth	ENSMUST00000047243	Rap1gap	3.87944	1.50992		No_Ex	ENSMUST00000000834	Fasl	0	0.00868921
E16CE_Only	ENSMUST00000019999	D10Bwg1379e	0.750968	1.27758		P0CE_Only	ENSMUST00000025875	Slc1a1	1.9294	0.28867		ExpressedInBoth	ENSMUST00000047698	Stx3	7.15477	1.73232		No_Ex	ENSMUST00000000881	Bcl11a	0.252255	0.425215
E16CE_Only	ENSMUST00000020145	Sgk1	0.364749	1.01241		P0CE_Only	ENSMUST00000025915	Dnajc4	1.05644	0.633341		ExpressedInBoth	ENSMUST00000048067	Zcchc12	4.0443	1.35496		No_Ex	ENSMUST00000000889	Il4	0	0
E16CE_Only	ENSMUST00000020161	Arg1	0.430987	2.50711		P0CE_Only	ENSMUST00000026175	Fn3k	1.77962	0.970841		ExpressedInBoth	ENSMUST00000048976	Gucy1a3	2.97275	1.23788		No_Ex	ENSMUST00000000895	Necab3	0	0.102135
E16CE_Only	ENSMUST00000020289	X99384	0.965593	2.03735		P0CE_Only	ENSMUST00000026297	Gnl3l	1.13574	0.837992		ExpressedInBoth	ENSMUST00000049972	Scg2	6.96188	1.08247		No_Ex	ENSMUST00000000901	Dlg3	0.331811	0.529115
E16CE_Only	ENSMUST00000020349	Apc2	0.195235	1.36065		P0CE_Only	ENSMUST00000026452	Pde6g	1.02088	0		ExpressedInBoth	ENSMUST00000050567	1700019D03Rik	3.14281	1.34993		No_Ex	ENSMUST00000000904	Gnb1l	0	0
E16CE_Only	ENSMUST00000020379	Tcf3	0.306635	1.91533		P0CE_Only	ENSMUST00000026665	Cbx4	1.36132	0.734209		ExpressedInBoth	ENSMUST00000050706	Gm5815	19.036	5.38632		No_Ex	ENSMUST00000000910	Dbh	0	0
E16CE_Only	ENSMUST00000020437	Mdm1	0.61371	2.11692		P0CE_Only	ENSMUST00000027032	Rp1	5.77346	0.0686082		ExpressedInBoth	ENSMUST00000051089	Hist2h2bb	597.582	234.621		No_Ex	ENSMUST00000000926	Vpreb3	0.0510969	0
E16CE_Only	ENSMUST00000020454	Hmg20b	0.63141	1.14653		P0CE_Only	ENSMUST00000027052	Stau2	1.96566	0		ExpressedInBoth	ENSMUST00000052172	Cxcr4	19.8253	9.73496		No_Ex	ENSMUST00000000964	Hoxa1	0	0
E16CE_Only	ENSMUST00000020546	Stc2	0.676652	1.2526		P0CE_Only	ENSMUST00000027059	Tfap2b	2.55336	0.630906		ExpressedInBoth	ENSMUST00000053865	Gm5424	11.0455	2.34824		No_Ex	ENSMUST00000000984	Slc7a7	0.192545	0.432875
E16CE_Only	ENSMUST00000020553	Chac2	0.912705	1.08615		P0CE_Only	ENSMUST00000027172	Ica1l	2.0154	0.901325		ExpressedInBoth	ENSMUST00000054815	Ppp1r13b	5.77581	2.22801		No_Ex	ENSMUST00000001008	Ccl3	0	0.0421137
E16CE_Only	ENSMUST00000020580	Polrmt	0.53479	1.90484		P0CE_Only	ENSMUST00000027189	Casp8	1.94722	0.939288		ExpressedInBoth	ENSMUST00000055858	2410002F23Rik	9.55187	4.48518		No_Ex	ENSMUST00000001009	Expi	0	0.0302956
E16CE_Only	ENSMUST00000020683	Hus1	0.607757	1.07581		P0CE_Only	ENSMUST00000027760	Rgl1	1.19023	0.941992		ExpressedInBoth	ENSMUST00000055990	Eef1a2	7.8552	3.7298		No_Ex	ENSMUST00000001027	Aox1	0.0151168	0.0263333
E16CE_Only	ENSMUST00000020759	Efemp1	0.785841	1.87219		P0CE_Only	ENSMUST00000027906	Esrrg	1.34222	0.996823		ExpressedInBoth	ENSMUST00000056102	Dscam	2.16679	1.05556		No_Ex	ENSMUST00000001036	Tyk2	0.803803	0.958278
E16CE_Only	ENSMUST00000020864	Pctp	0.816262	1.96832		P0CE_Only	ENSMUST00000028293	Sdccag3	1.45972	0.261416		ExpressedInBoth	ENSMUST00000056758	Ppp3ca	8.68173	4.24163		No_Ex	ENSMUST00000001040	Icam4	0	0
E16CE_Only	ENSMUST00000020958	Klhl29	0.984526	1.54028		P0CE_Only	ENSMUST00000028740	Ttbk2	3.36073	0.785476		ExpressedInBoth	ENSMUST00000058538	Rassf8	4.93307	1.74377		No_Ex	ENSMUST00000001044	Snapin	0.111749	0.029672
E16CE_Only	ENSMUST00000021039	Lig3	0.240799	1.37501		P0CE_Only	ENSMUST00000028964	Rbck1	1.55995	0.978288		ExpressedInBoth	ENSMUST00000058669	Gnat2	5.92397	2.14662		No_Ex	ENSMUST00000001046	S100a4	0.0362382	0
E16CE_Only	ENSMUST00000021116	Unk	0.639496	1.3697		P0CE_Only	ENSMUST00000029092	Arfgap1	1.37826	0.861343		ExpressedInBoth	ENSMUST00000058787	Glra2	2.93566	1.02517		No_Ex	ENSMUST00000001047	S100a3	0.0444641	0
E16CE_Only	ENSMUST00000021346	Tshr	0.65761	1.09439		P0CE_Only	ENSMUST00000030033	Murc	1.20315	0.969277		ExpressedInBoth	ENSMUST00000059970	Gulo	2.47982	1.22234		No_Ex	ENSMUST00000001049	S100a5	0	0.0418116
E16CE_Only	ENSMUST00000021539	Vrk1	0.562083	1.03953		P0CE_Only	ENSMUST00000030356	Lrp8	1.49465	0.937389		ExpressedInBoth	ENSMUST00000061135	5730528L13Rik	7.5186	3.61441		No_Ex	ENSMUST00000001055	Icam2	0.0218114	0.0488316
E16CE_Only	ENSMUST00000021564	Smoc1	0.844779	1.10137		P0CE_Only	ENSMUST00000030391	Tfap2c	3.22666	0.866621		ExpressedInBoth	ENSMUST00000061251	1500011B03Rik	33.6226	13.8283		No_Ex	ENSMUST00000001059	Ern1	0.438714	0.874788
E16CE_Only	ENSMUST00000021670	Ylpm1	0.801727	1.08203		P0CE_Only	ENSMUST00000030420	Epha8	1.60078	0.758059		ExpressedInBoth	ENSMUST00000061571	Neurod4	51.0069	23.0217		No_Ex	ENSMUST00000001063	Epn2	0.153182	0
E16CE_Only	ENSMUST00000021706	Traf3	0.680643	1.23065		P0CE_Only	ENSMUST00000030676	Grik3	1.02687	0.393257		ExpressedInBoth	ENSMUST00000061739	Pcp4	14.1129	2.0762		No_Ex	ENSMUST00000001080	N4bp3	0.824426	0.614028
E16CE_Only	ENSMUST00000021715	Xrcc3	0.844221	1.08126		P0CE_Only	ENSMUST00000030922	Prkcz	1.02446	0		ExpressedInBoth	ENSMUST00000063531	Cdkn2c	5.21221	1.37266		No_Ex	ENSMUST00000001108	Add1	0.0449314	0.0505803
E16CE_Only	ENSMUST00000021800	Ccdc90a	0.98735	1.06783		P0CE_Only	ENSMUST00000031320	Pf4	1.0376	0.719973		ExpressedInBoth	ENSMUST00000064921	Prkcb	6.908	2.53157		No_Ex	ENSMUST00000001109	Mfsd10	0	0.20965
E16CE_Only	ENSMUST00000021939	Cdk20	0.74732	1.04492		P0CE_Only	ENSMUST00000031359	Ppef2	2.45575	0.601404		ExpressedInBoth	ENSMUST00000065970	Kcnip1	4.6699	1.48227		No_Ex	ENSMUST00000001112	Grk4	0	0.11548
E16CE_Only	ENSMUST00000022007	1700001L19Rik	0.878596	1.2385		P0CE_Only	ENSMUST00000031456	Pde6b	6.27994	0.00619007		ExpressedInBoth	ENSMUST00000067602	Ncam2	4.56852	1.84357		No_Ex	ENSMUST00000001116	Luzp1	0	0
E16CE_Only	ENSMUST00000022051	Nkd2	0.839535	1.69067		P0CE_Only	ENSMUST00000031483	Pus1	1.11518	0.865139		ExpressedInBoth	ENSMUST00000068116	Lrrfip1	3.51685	1.54187		No_Ex	ENSMUST00000001122	Slc13a2	0	0
E16CE_Only	ENSMUST00000022095	Irx4	0.551746	1.6579		P0CE_Only	ENSMUST00000031673	Gngt1	4.30263	0.194289		ExpressedInBoth	ENSMUST00000069036	Manf	13.3655	6.42604		No_Ex	ENSMUST00000001125	Kctd10	0.297724	0.679251
E16CE_Only	ENSMUST00000022262	Fezf2	0.803379	2.96135		P0CE_Only	ENSMUST00000031843	Npy	1.48062	0.136801		ExpressedInBoth	ENSMUST00000069311	Wdr66	6.08689	1.80198		No_Ex	ENSMUST00000001126	Slc46a1	0.276923	0.421537
E16CE_Only	ENSMUST00000022287	Fst	0.749855	2.11087		P0CE_Only	ENSMUST00000031879	Fam115c	1.03423	0.826191		ExpressedInBoth	ENSMUST00000070735	Gabrg2	4.3249	1.80807		No_Ex	ENSMUST00000001130	Sebox	0.0241099	0.0123721
E16CE_Only	ENSMUST00000022303	Thrb	0.545579	1.92905		P0CE_Only	ENSMUST00000031973	Prdm5	1.20636	0.324473		ExpressedInBoth	ENSMUST00000072299	Vsnl1	4.60223	1.13011		No_Ex	ENSMUST00000001156	Cfp	0.195396	0.245406
E16CE_Only	ENSMUST00000022419	Ppif	0.985265	1.91899		P0CE_Only	ENSMUST00000032080	1700040I03Rik	1.15512	0.84241		ExpressedInBoth	ENSMUST00000073261	Hist1h2af	72.1034	34.1414		No_Ex	ENSMUST00000001171	Lman2l	0	0.00687978
E16CE_Only	ENSMUST00000022544	Hmbox1	0.687982	1.12579		P0CE_Only	ENSMUST00000032146	Frmd4b	1.31089	0.383093		ExpressedInBoth	ENSMUST00000074015	Negr1	6.74181	2.94255		No_Ex	ENSMUST00000001183	Ftcd	0	0
E16CE_Only	ENSMUST00000022597	Naa16	0.857004	1.34888		P0CE_Only	ENSMUST00000032370	Recql	2.1026	0.877341		ExpressedInBoth	ENSMUST00000074239	Gm5915	17.2636	5.63361		No_Ex	ENSMUST00000001187	Anxa4	0.775801	0.504331
E16CE_Only	ENSMUST00000022690	Fam160b2	0.508366	1.04502		P0CE_Only	ENSMUST00000032471	Rho	1.14673	0.0326094		ExpressedInBoth	ENSMUST00000074519	Txnip	15.8737	4.63115		No_Ex	ENSMUST00000001204	Calm1	0	0.0385077
E16CE_Only	ENSMUST00000022699	Gfra2	0.548144	1.01602		P0CE_Only	ENSMUST00000032500	Prmt8	3.16055	0.611794		ExpressedInBoth	ENSMUST00000075573	Gm10717	13.183	3.59704		No_Ex	ENSMUST00000001226	Sh3bp1	0.0291729	0.0698006
E16CE_Only	ENSMUST00000022715	Rbm26	0.944292	1.44509		P0CE_Only	ENSMUST00000032853	Me3	1.29902	0.628298		ExpressedInBoth	ENSMUST00000075723	Gm13493	41.0495	6.81543		No_Ex	ENSMUST00000001247	Rnf32	0.506882	0.754273
E16CE_Only	ENSMUST00000022813	Efs	0.49004	1.04445		P0CE_Only	ENSMUST00000033004	Il4ra	1.19706	0.998195		ExpressedInBoth	ENSMUST00000078222	Ckmt1	3.22347	1.14077		No_Ex	ENSMUST00000001253	Slc26a4	0.00540645	0
E16CE_Only	ENSMUST00000022875	Ank	0.733159	1.06523		P0CE_Only	ENSMUST00000033331	Nrip3	1.04143	0.24861		ExpressedInBoth	ENSMUST00000078434	Ppp3cc	5.891	2.12539		No_Ex	ENSMUST00000001254	Slc26a3	0	0
E16CE_Only	ENSMUST00000022906	Fzd6	0.89066	1.54075		P0CE_Only	ENSMUST00000033652	Phka2	1.43338	0.291385		ExpressedInBoth	ENSMUST00000080882	Atp1a3	4.85717	1.82621		No_Ex	ENSMUST00000001279	Lsr	0.217755	0.225412
E16CE_Only	ENSMUST00000023101	Slc38a4	0.598482	2.35955		P0CE_Only	ENSMUST00000033752	Slc6a8	1.10264	0.977297		ExpressedInBoth	ENSMUST00000081565	Gm12222	46.0506	11.7572		No_Ex	ENSMUST00000001327	Itgb7	0.0124015	0.0190094
E16CE_Only	ENSMUST00000023154	Cldn1	0.840486	3.18414		P0CE_Only	ENSMUST00000033783	Tceal6	1.12354	0.542297		ExpressedInBoth	ENSMUST00000082373	Luzp2	6.29937	2.58568		No_Ex	ENSMUST00000001331	Myg1	0.03537	0
E16CE_Only	ENSMUST00000023213	Fam203a	0.741824	1.03902		P0CE_Only	ENSMUST00000033882	Chrna6	3.98605	0.187009		ExpressedInBoth	ENSMUST00000082453	Snora73a	20.9672	9.49149		No_Ex	ENSMUST00000001384	Cnn1	0	0.0071768
E16CE_Only	ENSMUST00000023555	Hspbap1	0.566793	1.18395		P0CE_Only	ENSMUST00000034053	Pdlim3	1.21744	0.213877		ExpressedInBoth	ENSMUST00000082493	SNORA42	7.69256	2.80454		No_Ex	ENSMUST00000001439	Ube2c	0	0.0412006
E16CE_Only	ENSMUST00000023611	Adamts5	0.608745	1.42456		P0CE_Only	ENSMUST00000034066	Mfap3l	1.04669	0.512807		ExpressedInBoth	ENSMUST00000082629	Snora7a	75.0016	26.6791		No_Ex	ENSMUST00000001454	0610031J06Rik	0.0487957	0
E16CE_Only	ENSMUST00000023669	Setd4	0.836647	1.05607		P0CE_Only	ENSMUST00000034215	Mt1	1.83916	0.849869		ExpressedInBoth	ENSMUST00000082647	SNORA30	11.0657	1.33654		No_Ex	ENSMUST00000001455	Mef2d	0.571655	0.555301
E16CE_Only	ENSMUST00000023682	Donson	0.768114	1.75873		P0CE_Only	ENSMUST00000034267	Slc27a1	3.56896	0.915342		ExpressedInBoth	ENSMUST00000082668	Snora41	16.9311	8.3496		No_Ex	ENSMUST00000001456	Tmem79	0.0484843	0
E16CE_Only	ENSMUST00000023758	Accn2	0.897909	1.11708		P0CE_Only	ENSMUST00000034478	St14	3.89649	0.542676		ExpressedInBoth	ENSMUST00000082738	SNORA2	11.925	4.25041		No_Ex	ENSMUST00000001484	Tbx21	0.312752	0.0476013
E16CE_Only	ENSMUST00000023768	Dip2b	0.415145	1.14992		P0CE_Only	ENSMUST00000034793	Lca5	4.01335	0.676753		ExpressedInBoth	ENSMUST00000082748	U2	2166.7	293.338		No_Ex	ENSMUST00000001497	Cideb	0.0189965	0.0407748
E16CE_Only	ENSMUST00000024011	Kcnk5	0.762233	1.57299		P0CE_Only	ENSMUST00000034831	Nr2e3	16.6119	0		ExpressedInBoth	ENSMUST00000082965	Snord118	1281.59	324.813		No_Ex	ENSMUST00000001522	Def8	0.462654	0.272378
E16CE_Only	ENSMUST00000024238	Celsr3	0.535181	1.30369		P0CE_Only	ENSMUST00000034992	Nt5e	3.03648	0.290419		ExpressedInBoth	ENSMUST00000082967	Snora21	45.049	10.4061		No_Ex	ENSMUST00000001534	Sost	0	0
E16CE_Only	ENSMUST00000024840	Arhgap28	0.978223	1.50008		P0CE_Only	ENSMUST00000035154	1110059G10Rik	1.14787	0.996294		ExpressedInBoth	ENSMUST00000083015	Snora61	4.81102	1.91925		No_Ex	ENSMUST00000001536	Nkx2-1	0	0
E16CE_Only	ENSMUST00000024932	Atp6v0c	0.505949	1.10179		P0CE_Only	ENSMUST00000035625	Cyp7b1	1.00566	0.949832		ExpressedInBoth	ENSMUST00000083032	Snord15b	102.443	50.0814		No_Ex	ENSMUST00000001538	Pax9	0	0.00827074
E16CE_Only	ENSMUST00000024987	Telo2	0.573639	1.11345		P0CE_Only	ENSMUST00000035748	Armcx1	1.87465	0.993582		ExpressedInBoth	ENSMUST00000083107	SNORA62	250.338	67.5414		No_Ex	ENSMUST00000001547	Col1a1	0.0178698	0.0651474
E16CE_Only	ENSMUST00000025193	Brd2	0	1.07607		P0CE_Only	ENSMUST00000036031	Pion	2.11358	0.788422		ExpressedInBoth	ENSMUST00000083127	SNORA29	7.23115	2.67566		No_Ex	ENSMUST00000001548	Itga3	0.52235	0.606651
E16CE_Only	ENSMUST00000025257	Aif1	0.231277	1.49694		P0CE_Only	ENSMUST00000036215	Foxj1	1.12477	0.413276		ExpressedInBoth	ENSMUST00000083153	Snord22	131.532	53.4941		No_Ex	ENSMUST00000001561	Nrip2	0.15792	0.191536
E16CE_Only	ENSMUST00000025402	Gnal	0.904417	1.36259		P0CE_Only	ENSMUST00000037048	Mmd2	1.60929	0.483079		ExpressedInBoth	ENSMUST00000083163	Snora16a	5.32393	2.61257		No_Ex	ENSMUST00000001583	Ell2	0.512923	0.721041
E16CE_Only	ENSMUST00000025477	St8sia3	0.815333	1.02627		P0CE_Only	ENSMUST00000037286	C1ql2	1.0707	0		ExpressedInBoth	ENSMUST00000083184	SNORA54	41.0144	12.214		No_Ex	ENSMUST00000001599	Klhl10	0.106396	0.142143
E16CE_Only	ENSMUST00000025523	Csf1r	0.857961	1.48131		P0CE_Only	ENSMUST00000037359	Klhl35	1.34831	0.465222		ExpressedInBoth	ENSMUST00000083241	U1	4544.21	1062.36		No_Ex	ENSMUST00000001608	Mnx1	0	0.00834145
E16CE_Only	ENSMUST00000025656	Aldh1a7	0.687616	4.56372		P0CE_Only	ENSMUST00000037434	Cacna2d4	1.2323	0.402432		ExpressedInBoth	ENSMUST00000083274	SNORA4	87.1348	12.0769		No_Ex	ENSMUST00000001626	Tnk1	0	0.0122084
E16CE_Only	ENSMUST00000025740	Rad9	0.73288	1.13214		P0CE_Only	ENSMUST00000037836	Fgfr1op2	1.76876	0		ExpressedInBoth	ENSMUST00000083282	U1	15.2457	1.93057		No_Ex	ENSMUST00000001631	Acap1	0	0
E16CE_Only	ENSMUST00000025751	Ighmbp2	0.982175	1.08609		P0CE_Only	ENSMUST00000038038	Slfn2	1.03521	0.387206		ExpressedInBoth	ENSMUST00000083292	SNORA8	62.2847	25.9036		No_Ex	ENSMUST00000001652	Bdkrb2	0.0487589	0.181116
E16CE_Only	ENSMUST00000025842	Gal	0.683539	7.18866		P0CE_Only	ENSMUST00000038166	Dhx57	1.17978	0.809993		ExpressedInBoth	ENSMUST00000083317	U2	3235.55	1221.76		No_Ex	ENSMUST00000001667	Csn3	0.0349415	0
E16CE_Only	ENSMUST00000025867	Rela	0.725382	1.18998		P0CE_Only	ENSMUST00000038287	Dusp5	1.49268	0.875837		ExpressedInBoth	ENSMUST00000083325	Snora30	27.1354	3.40076		No_Ex	ENSMUST00000001699	Hoxc10	0	0
E16CE_Only	ENSMUST00000025912	Plcb3	0.89467	1.93853		P0CE_Only	ENSMUST00000038450	4632404H12Rik	5.01001	0.975278		ExpressedInBoth	ENSMUST00000083336	U6	42.9447	13.2814		No_Ex	ENSMUST00000001700	Hoxc13	0.0203839	0.00740043
E16CE_Only	ENSMUST00000025981	Tctn3	0.848068	1.45701		P0CE_Only	ENSMUST00000038658	Mob1a	1.05055	0.722413		ExpressedInBoth	ENSMUST00000083353	SNORA51	70.2065	32.6601		No_Ex	ENSMUST00000001701	Hoxc11	0	0
E16CE_Only	ENSMUST00000025983	Ccnj	0.78781	2.72867		P0CE_Only	ENSMUST00000038765	Inhbb	1.21329	0.220684		ExpressedInBoth	ENSMUST00000083402	Snora34	6.02691	2.73179		No_Ex	ENSMUST00000001703	Hoxc8	0	0.0220964
E16CE_Only	ENSMUST00000025993	Slit1	0.807291	1.49045		P0CE_Only	ENSMUST00000038980	Trrap	1.01175	0.886767		ExpressedInBoth	ENSMUST00000083703	SNORA14	35.8495	10.8831		No_Ex	ENSMUST00000001706	Hoxc9	0.024702	0.00721916
E16CE_Only	ENSMUST00000026036	Nr0b1	0.521061	2.14259		P0CE_Only	ENSMUST00000039173	2310035C23Rik	1.15896	0.870234		ExpressedInBoth	ENSMUST00000083708	Snora69	5.33692	1.78707		No_Ex	ENSMUST00000001709	Hoxc5	0.0113903	0
E16CE_Only	ENSMUST00000026156	Rfng	0.779527	1.3357		P0CE_Only	ENSMUST00000039177	Dpyd	1.71815	0.691798		ExpressedInBoth	ENSMUST00000083719	SNORA38	10.0181	3.0421		No_Ex	ENSMUST00000001711	Hoxc6	0	0
E16CE_Only	ENSMUST00000026427	Esyt1	0.976844	4.48273		P0CE_Only	ENSMUST00000039490	Tnfsf9	1.23748	0.802082		ExpressedInBoth	ENSMUST00000083753	snoU6-53	51.6543	17.453		No_Ex	ENSMUST00000001713	Gstt1	0.247859	0.189977
E16CE_Only	ENSMUST00000026432	Cdh9	0.300683	1.07361		P0CE_Only	ENSMUST00000039538	Arid4b	1.00119	0.0169798		ExpressedInBoth	ENSMUST00000083854	U6	51.0963	25.088		No_Ex	ENSMUST00000001715	Gstt3	0.0786995	0
E16CE_Only	ENSMUST00000026474	Gli1	0.712918	1.4323		P0CE_Only	ENSMUST00000039564	4833424O15Rik	1.41472	0.509623		ExpressedInBoth	ENSMUST00000083885	U6	173.477	57.9101		No_Ex	ENSMUST00000001720	Tat	0	0
E16CE_Only	ENSMUST00000026559	Sirt3	0.331179	1.12872		P0CE_Only	ENSMUST00000039568	Pcdh8	1.50547	0.920752		ExpressedInBoth	ENSMUST00000083947	U1	12.0014	4.29526		No_Ex	ENSMUST00000001722	Marveld3	0.0569203	0.0321709
E16CE_Only	ENSMUST00000026649	Syngr2	0.945945	2.27031		P0CE_Only	ENSMUST00000039775	Lgi4	2.52966	0.814346		ExpressedInBoth	ENSMUST00000083965	SNORA72	10.8484	3.8889		No_Ex	ENSMUST00000001790	Cldn15	0.0266652	0.018413
E16CE_Only	ENSMUST00000026671	Rptor	0.977112	1.73058		P0CE_Only	ENSMUST00000039956	Slc41a2	1.09224	0.861844		ExpressedInBoth	ENSMUST00000084010	U2	4601.18	1722.54		No_Ex	ENSMUST00000001792	Il16	0.0091615	0.037493
E16CE_Only	ENSMUST00000026827	0610011F06Rik	0.664299	1.40677		P0CE_Only	ENSMUST00000040106	Fam151b	1.26063	0.782598		ExpressedInBoth	ENSMUST00000084368	Kif19a	2.8804	1.42886		No_Ex	ENSMUST00000001801	Tcirg1	0.0957282	0.0634891
E16CE_Only	ENSMUST00000026902	Rassf3	0.80237	2.0523		P0CE_Only	ENSMUST00000040261	Macrod1	1.71255	0.939252		ExpressedInBoth	ENSMUST00000090275	Gjd2	3.18379	1.06684		No_Ex	ENSMUST00000001824	Folh1	0	0.0317184
E16CE_Only	ENSMUST00000026973	Prkar1b	0.747099	1.57843		P0CE_Only	ENSMUST00000040649	Gm10052	1.37562	0.997595		ExpressedInBoth	ENSMUST00000090749	Ppia	26.6945	12.5177		No_Ex	ENSMUST00000001826	Naalad2	0	0
E16CE_Only	ENSMUST00000027071	Lactb2	0.790247	1.14555		P0CE_Only	ENSMUST00000040751	Kcna6	2.54661	0.767621		ExpressedInBoth	ENSMUST00000091309	Cp	21.533	10.4026		No_Ex	ENSMUST00000001837	Fbxo7	0.0536982	0
E16CE_Only	ENSMUST00000027103	Fastkd2	0.857961	1.05298		P0CE_Only	ENSMUST00000041342	Cacna1b	2.26359	0.0453129		ExpressedInBoth	ENSMUST00000091354	Tpd52	14.1492	6.69067		No_Ex	ENSMUST00000001854	Slc7a10	0.0507034	0.147445
E16CE_Only	ENSMUST00000027290	Tmem131	0.912738	1.08203		P0CE_Only	ENSMUST00000041438	Sesn1	1.24383	0.148613		ExpressedInBoth	ENSMUST00000091355	Tpd52	5.66291	2.63119		No_Ex	ENSMUST00000001867	Evx2	0	0
E16CE_Only	ENSMUST00000027367	Ctdsp1	0.294698	1.18883		P0CE_Only	ENSMUST00000041543	Vgf	1.02189	0.615039		ExpressedInBoth	ENSMUST00000091609	Cltb	22.7687	11.288		No_Ex	ENSMUST00000001872	Hoxd13	0	0
E16CE_Only	ENSMUST00000027377	Igfbp5	0.510222	3.74983		P0CE_Only	ENSMUST00000041591	Enpp2	1.6656	0.634222		ExpressedInBoth	ENSMUST00000091709	Hist1h2bn	14.4123	6.45358		No_Ex	ENSMUST00000001878	Hoxd12	0	0.00666193
E16CE_Only	ENSMUST00000027477	Ngef	0.852583	2.10678		P0CE_Only	ENSMUST00000042194	Trpm4	1.25154	0.900886		ExpressedInBoth	ENSMUST00000091925	Rps19-ps4	7.28776	2.09493		No_Ex	ENSMUST00000001882	Folr1	0	0
E16CE_Only	ENSMUST00000027582	Lypd1	0.839467	3.03893		P0CE_Only	ENSMUST00000042868	Camk4	1.76332	0.787458		ExpressedInBoth	ENSMUST00000093684	U1	25576.3	3550.01		No_Ex	ENSMUST00000001921	Cpa3	0	0.0917842
E16CE_Only	ENSMUST00000027726	Cyb5r1	0.836015	1.07017		P0CE_Only	ENSMUST00000042943	Car10	1.63837	0.752582		ExpressedInBoth	ENSMUST00000093738	U3	114.305	7.99531		No_Ex	ENSMUST00000001963	Ace	0.210696	0.0648681
E16CE_Only	ENSMUST00000027837	Vangl2	0.58789	1.65736		P0CE_Only	ENSMUST00000043374	Ppp1r14c	1.31898	0.795917		ExpressedInBoth	ENSMUST00000096242	Rom1	17.2401	1.23578		No_Ex	ENSMUST00000001964	Ace	0	0.0263195
E16CE_Only	ENSMUST00000027981	Uap1	0.486786	1.20187		P0CE_Only	ENSMUST00000043578	St18	1.29936	0.800205		ExpressedInBoth	ENSMUST00000097649	Lrrfip1	18.2234	7.02465		No_Ex	ENSMUST00000001965	Kcnh6	0.0594615	0.0257087
E16CE_Only	ENSMUST00000028068	Ptf1a	0.824039	1.62852		P0CE_Only	ENSMUST00000043674	Vars2	1.19942	0.709671		ExpressedInBoth	ENSMUST00000097652	Nol4	11.8822	5.64541		No_Ex	ENSMUST00000001974	Trmt1	0	0.25474
E16CE_Only	ENSMUST00000028081	Plxdc2	0.784837	2.06835		P0CE_Only	ENSMUST00000043726	Angptl6	1.23066	0.940579		ExpressedInBoth	ENSMUST00000097820	Arhgef10l	4.21008	1.32305		No_Ex	ENSMUST00000001984	Ceacam9	0	0
E16CE_Only	ENSMUST00000028137	Coq4	0.794798	1.08614		P0CE_Only	ENSMUST00000043845	Prr5l	1.00467	0.683577		ExpressedInBoth	ENSMUST00000097921	Cdkn2c	14.3424	5.62608		No_Ex	ENSMUST00000001995	Vwf	0.00344467	0.00619313
E16CE_Only	ENSMUST00000028209	Dolpp1	0.394003	1.28577		P0CE_Only	ENSMUST00000043896	Zfhx3	1.36539	0.894863		ExpressedInBoth	ENSMUST00000097953	Gm10576	6.15726	2.69377		No_Ex	ENSMUST00000002008	Vsig2	0	0
E16CE_Only	ENSMUST00000028250	Mrrf	0.742903	1.24739		P0CE_Only	ENSMUST00000044773	Frmpd1	1.37766	0.985513		ExpressedInBoth	ENSMUST00000099042	Gm10717	19.9214	9.63444		No_Ex	ENSMUST00000002011	Esam	0.032917	0.127405
E16CE_Only	ENSMUST00000028252	Grb14	0.738496	1.36329		P0CE_Only	ENSMUST00000045694	2810422O20Rik	1.17873	0.911842		ExpressedInBoth	ENSMUST00000099047	Gm10719	216.859	86.3915		No_Ex	ENSMUST00000002025	Tktl2	0	0
E16CE_Only	ENSMUST00000028280	Col5a1	0.724803	1.59475		P0CE_Only	ENSMUST00000045738	Slc32a1	1.10421	0.692611		ExpressedInBoth	ENSMUST00000099049	Gm10719	6.1301	1.06145		No_Ex	ENSMUST00000002053	Npas1	0	0.0161158
E16CE_Only	ENSMUST00000028311	Traf2	0.951466	1.4011		P0CE_Only	ENSMUST00000046290	Lpcat2	1.32935	0.546026		ExpressedInBoth	ENSMUST00000099050	Gm10720	2.71585	1.1234		No_Ex	ENSMUST00000002073	Ltbp2	0.0652869	0
E16CE_Only	ENSMUST00000028426	Lass6	0.852641	1.20299		P0CE_Only	ENSMUST00000046303	Crebl2	1.05285	0.830746		ExpressedInBoth	ENSMUST00000099356	Arrdc3	41.7534	18.773		No_Ex	ENSMUST00000002079	Plxnb3	0	0
E16CE_Only	ENSMUST00000028430	Cyct	0	1.87482		P0CE_Only	ENSMUST00000046743	BC026585	1.0653	0.990318		ExpressedInBoth	ENSMUST00000099368	AC132131.1	18.6981	5.39159		No_Ex	ENSMUST00000002081	Srpk3	0.00845607	0
E16CE_Only	ENSMUST00000028465	P2rx3	0.578945	1.28764		P0CE_Only	ENSMUST00000047362	Rccd1	1.02435	0.648972		ExpressedInBoth	ENSMUST00000099683	Gm10800	1756.63	639.446		No_Ex	ENSMUST00000002087	Pnck	0.205979	0
E16CE_Only	ENSMUST00000028487	Tfpi	0.89721	1.01701		P0CE_Only	ENSMUST00000047463	Arhgap44	1.16881	0.995929		ExpressedInBoth	ENSMUST00000099684	Gm10801	7.11264	3.41905		No_Ex	ENSMUST00000002095	Mll1	0.41107	0.61803
E16CE_Only	ENSMUST00000028522	Itga6	0.367979	1.05565		P0CE_Only	ENSMUST00000047479	Pcdhac1	1.63665	0.812542		ExpressedInBoth	ENSMUST00000100083	A930003A15Rik	4.18064	1.17212		No_Ex	ENSMUST00000002099	Ift46	0.538188	0.613434
E16CE_Only	ENSMUST00000028595	Depdc7	0.957261	1.22052		P0CE_Only	ENSMUST00000047558	Prc1	2.35593	0.476891		ExpressedInBoth	ENSMUST00000100614	AC164155.7	18.5358	1.22074		No_Ex	ENSMUST00000002100	Tmem25	0	0
E16CE_Only	ENSMUST00000028624	Gatm	0.799456	1.39391		P0CE_Only	ENSMUST00000047885	Nt5dc1	1.81415	0.672097		ExpressedInBoth	ENSMUST00000100813	Gm10395	5.27328	2.40932		No_Ex	ENSMUST00000002101	Cd3g	0	0.0320721
E16CE_Only	ENSMUST00000028633	Fbn1	0.960404	2.78233		P0CE_Only	ENSMUST00000047951	Fbxo2	1.58979	0.312033		ExpressedInBoth	ENSMUST00000101833	U4	7294.36	3440.94		No_Ex	ENSMUST00000002112	Trappc6a	0.740854	0.492007
E16CE_Only	ENSMUST00000028735	Jag1	0.55846	1.66321		P0CE_Only	ENSMUST00000048207	Aipl1	5.11119	0.78763		ExpressedInBoth	ENSMUST00000101973	U1	18691.4	8897.36		No_Ex	ENSMUST00000002128	Rab34	0.593286	0.991529
E16CE_Only	ENSMUST00000028741	Haus2	0.827976	1.16605		P0CE_Only	ENSMUST00000048375	Fam102a	1.05798	0.749388		ExpressedInBoth	ENSMUST00000102518	Ece1	11.8346	4.96445		No_Ex	ENSMUST00000002145	Hsf2bp	0.0579078	0.0488176
E16CE_Only	ENSMUST00000028761	Ubox5	0.968126	1.20992		P0CE_Only	ENSMUST00000048560	Kank3	1.44606	0.360582		ExpressedInBoth	ENSMUST00000102538	Meis2	3.87684	1.63128		No_Ex	ENSMUST00000002171	Psmc3	0.157563	0.173537
E16CE_Only	ENSMUST00000028995	2010011I20Rik	0.866562	1.14953		P0CE_Only	ENSMUST00000049262	Sirpa	1.56123	0.320598		ExpressedInBoth	ENSMUST00000102552	Hmgn2	8.8749	2.66669		No_Ex	ENSMUST00000002176	Celf2	0	0
E16CE_Only	ENSMUST00000029025	Zdbf2	0.721591	1.19209		P0CE_Only	ENSMUST00000049845	Plxna1	1.02053	0.408662		ExpressedInBoth	ENSMUST00000102786	Itgb3bp	3.35675	1.39325		No_Ex	ENSMUST00000002177	Nr1h3	0	0.196996
E16CE_Only	ENSMUST00000029131	Ggt7	0.945034	1.13966		P0CE_Only	ENSMUST00000049887	Nupl2	1.01111	0.759439		ExpressedInBoth	ENSMUST00000102826	Ifit2	5.69841	2.48074		No_Ex	ENSMUST00000002180	Sfpi1	0.0247614	0.0612167
E16CE_Only	ENSMUST00000029155	Epb4.1l1	0.590206	1.03865		P0CE_Only	ENSMUST00000050497	C87436	1.20693	0.173308		ExpressedInBoth	ENSMUST00000102840	Ass1	9.27215	1.24454		No_Ex	ENSMUST00000002259	Clgn	0.182455	0.270979
E16CE_Only	ENSMUST00000029252	Lrrc34	0.539086	1.36836		P0CE_Only	ENSMUST00000050715	Pcsk5	1.03199	0.885932		ExpressedInBoth	ENSMUST00000102999	Cngb3	2.59891	1.26845		No_Ex	ENSMUST00000002274	Napsa	0	0.0115476
E16CE_Only	ENSMUST00000029367	Bche	0.525641	1.94102		P0CE_Only	ENSMUST00000050756	Fam19a2	1.46799	0.878241		ExpressedInBoth	ENSMUST00000103053	Nkain4	15.352	3.99648		No_Ex	ENSMUST00000002284	Plaur	0	0
E16CE_Only	ENSMUST00000029416	Ccnl1	0.774208	1.21053		P0CE_Only	ENSMUST00000050997	Rfesd	1.47088	0.854219		ExpressedInBoth	ENSMUST00000103059	Col9a3	9.42088	1.95273		No_Ex	ENSMUST00000002297	Mov10	0	0
E16CE_Only	ENSMUST00000029499	Slc6a17	0.489275	1.16875		P0CE_Only	ENSMUST00000051065	Gprin3	1.60374	0.920827		ExpressedInBoth	ENSMUST00000103060	Wipi1	4.85988	1.38012		No_Ex	ENSMUST00000002298	Ppm1j	0.0199679	0.0292243
E16CE_Only	ENSMUST00000029603	Prss12	0.76888	1.17175		P0CE_Only	ENSMUST00000051126	Pcdhb10	1.42455	0.785517		ExpressedInBoth	ENSMUST00000103120	Cnp	13.9342	3.11981		No_Ex	ENSMUST00000002310	4930432K09Rik	0	0
E16CE_Only	ENSMUST00000029662	Alpk1	0.374247	1.00833		P0CE_Only	ENSMUST00000051207	Slc35e4	1.2825	0.921865		ExpressedInBoth	ENSMUST00000103122	Tgm2	3.3673	1.68154		No_Ex	ENSMUST00000002320	Ppard	0.0491245	0.105695
E16CE_Only	ENSMUST00000029674	Efna4	0.767204	1.40079		P0CE_Only	ENSMUST00000051947	Nkiras2	3.23549	0.804306		ExpressedInBoth	ENSMUST00000104387	SNORA3	26.8988	12.78		No_Ex	ENSMUST00000002327	Def6	0.203372	0.191613
E16CE_Only	ENSMUST00000029682	Thbs3	0.490942	1.25953		P0CE_Only	ENSMUST00000052325	Ranbp1	1.14593	0		ExpressedInBoth	ENSMUST00000104523	SNORA40	6.76577	2.70469		No_Ex	ENSMUST00000002336	Zim1	0.11689	0.0477772
E16CE_Only	ENSMUST00000029814	Manba	0.839515	1.14717		P0CE_Only	ENSMUST00000052375	Rgs13	1.16366	0.294333		ExpressedInBoth	ENSMUST00000104955	Sowaha	3.03711	1.25275		No_Ex	ENSMUST00000002344	Metrn	0	0
E16CE_Only	ENSMUST00000029866	Ccne2	0.593118	1.47516		P0CE_Only	ENSMUST00000052387	Pcdhb14	1.42811	0.999308		ExpressedInBoth	ENSMUST00000105365	Cirbp	70.3753	30.6239		No_Ex	ENSMUST00000002350	Narfl	0.630486	0.459056
E16CE_Only	ENSMUST00000029920	Odf2l	0.285161	3.26888		P0CE_Only	ENSMUST00000052727	Spsb2	1.12713	0.72359		ExpressedInBoth	ENSMUST00000106370	1110005A03Rik	2.75245	1.28019		No_Ex	ENSMUST00000002360	Angptl4	0.396925	0.160062
E16CE_Only	ENSMUST00000029950	Casp8ap2	0.34659	1.09168		P0CE_Only	ENSMUST00000053073	Pcdhb11	2.21938	0.927514		ExpressedInBoth	ENSMUST00000106437	Hs3st4	11.7291	5.16387		No_Ex	ENSMUST00000002389	Tgm1	0	0
E16CE_Only	ENSMUST00000030032	Tmeff1	0.746751	1.29234		P0CE_Only	ENSMUST00000053298	Rpl27a	1.88926	0.747427		ExpressedInBoth	ENSMUST00000106706	Rgs9	4.68047	2.28677		No_Ex	ENSMUST00000002395	Rec8	0	0.00792639
E16CE_Only	ENSMUST00000030263	St3gal3	0.793067	1.09991		P0CE_Only	ENSMUST00000053355	Creg2	1.47295	0.37255		ExpressedInBoth	ENSMUST00000107044	Plekhb1	7.16549	1.53674		No_Ex	ENSMUST00000002398	Adcy4	0.0245325	0.035097
E16CE_Only	ENSMUST00000030362	2210012G02Rik	0.298262	1.3923		P0CE_Only	ENSMUST00000053361	Gprc5c	3.32506	0.805929		ExpressedInBoth	ENSMUST00000107150	Hdac5	4.66298	1.44419		No_Ex	ENSMUST00000002413	Tmem161a	0.0791401	0.181925
E16CE_Only	ENSMUST00000030385	Ppcs	0.950279	1.70364		P0CE_Only	ENSMUST00000053458	A830093I24Rik	1.50175	0.817278		ExpressedInBoth	ENSMUST00000107507	Apba2	12.4224	5.65706		No_Ex	ENSMUST00000002418	2310045N01Rik	0.889133	0.793743
E16CE_Only	ENSMUST00000030541	Hp1bp3	0	1.18929		P0CE_Only	ENSMUST00000053463	Rd3	1.64938	0.313029		ExpressedInBoth	ENSMUST00000107603	Nell1	4.0361	1.58842		No_Ex	ENSMUST00000002444	Rfx2	0.16249	0
E16CE_Only	ENSMUST00000030581	Adc	0.70501	1.20195		P0CE_Only	ENSMUST00000053718	Rlbp1	3.8209	0.826471		ExpressedInBoth	ENSMUST00000107711	Gngt2	13.7886	4.97828		No_Ex	ENSMUST00000002456	Nt5c1b	0.00926946	0
E16CE_Only	ENSMUST00000030661	Gpn2	0.969939	1.81418		P0CE_Only	ENSMUST00000053926	Pick1	1.25018	0.748683		ExpressedInBoth	ENSMUST00000107714	Gngt2	34.6709	3.13675		No_Ex	ENSMUST00000002457	Bmp8b	0	0
E16CE_Only	ENSMUST00000030690	Cdca8	0.590484	1.33457		P0CE_Only	ENSMUST00000054197	S1pr2	2.44689	0.970048		ExpressedInBoth	ENSMUST00000107814	Polr1e	2.74703	1.28		No_Ex	ENSMUST00000002469	Ocel1	0.640666	0.459417
E16CE_Only	ENSMUST00000030724	Sesn2	0.325993	1.4109		P0CE_Only	ENSMUST00000054351	A930038C07Rik	1.36222	0.93111		ExpressedInBoth	ENSMUST00000108372	Ralyl	3.32161	1.35732		No_Ex	ENSMUST00000002495	Meis3	0.584486	0
E16CE_Only	ENSMUST00000030741	Ptpru	0.330019	1.15087		P0CE_Only	ENSMUST00000054368	Gimap1	1.16092	0.947721		ExpressedInBoth	ENSMUST00000108511	Wscd1	15.5672	5.54471		No_Ex	ENSMUST00000002533	Rgs20	0.255818	0.272398
E16CE_Only	ENSMUST00000030757	Fbxo42	0.82378	1.00613		P0CE_Only	ENSMUST00000054462	Tbc1d8	1.88038	0.924177		ExpressedInBoth	ENSMUST00000108796	Dnajc5	4.558	2.00432		No_Ex	ENSMUST00000002603	Scrib	0.253547	0.540511
E16CE_Only	ENSMUST00000030763	Cdk14	0.782232	1.1771		P0CE_Only	ENSMUST00000054551	1110032F04Rik	1.24706	0.703113		ExpressedInBoth	ENSMUST00000108932	Gm14326	3.57247	1.01624		No_Ex	ENSMUST00000002640	Scin	0.0388376	0
E16CE_Only	ENSMUST00000030830	H6pd	0.778196	1.23856		P0CE_Only	ENSMUST00000055389	AI480653	1.03469	0.716262		ExpressedInBoth	ENSMUST00000109492	Homer1	7.4594	3.72519		No_Ex	ENSMUST00000002663	Pon1	0	0
E16CE_Only	ENSMUST00000030862	2610109H07Rik	0.399343	2.36621		P0CE_Only	ENSMUST00000055483	Xiap	1.35096	0.543272		ExpressedInBoth	ENSMUST00000110142	Gpcpd1	2.59184	1.14964		No_Ex	ENSMUST00000002678	Tgfb1	0.0228342	0.0157036
E16CE_Only	ENSMUST00000031002	Man2b2	0.932717	1.31542		P0CE_Only	ENSMUST00000055636	Clrn1	2.10761	0.962803		ExpressedInBoth	ENSMUST00000110851	Zfand2a	3.08342	1.50179		No_Ex	ENSMUST00000002740	Pspn	0.0319595	0
E16CE_Only	ENSMUST00000031082	Pi4k2b	0.230242	1.00209		P0CE_Only	ENSMUST00000055922	D4Bwg0951e	1.11921	0.876662		ExpressedInBoth	ENSMUST00000110907	Meis2	5.72828	2.10025		No_Ex	ENSMUST00000002757	Cox16	0.635144	0.469166
E16CE_Only	ENSMUST00000031124	Gm5868	0.327844	1.33297		P0CE_Only	ENSMUST00000055941	Atp7a	1.09807	0.568639		ExpressedInBoth	ENSMUST00000110908	Meis2	11.257	1.02841		No_Ex	ENSMUST00000002817	Camk2b	0.668557	0
E16CE_Only	ENSMUST00000031344	Mphosph9	0.686984	1.38638		P0CE_Only	ENSMUST00000056045	Fam185a	1.07671	0.942222		ExpressedInBoth	ENSMUST00000111228	Tagln2	11.9887	3.64602		No_Ex	ENSMUST00000002846	Gnmt	0.0465588	0
E16CE_Only	ENSMUST00000031446	Tmem132b	0.939573	1.52999		P0CE_Only	ENSMUST00000056518	Fam131a	1.09298	0.966219		ExpressedInBoth	ENSMUST00000111230	Tagln2	9.50564	3.00125		No_Ex	ENSMUST00000002848	Grin2d	0.0509347	0.0126096
E16CE_Only	ENSMUST00000031447	Anxa3	0.677127	1.19111		P0CE_Only	ENSMUST00000056708	Kcnv2	1.50154	0.285651		ExpressedInBoth	ENSMUST00000111302	Ufc1	8.17188	2.30733		No_Ex	ENSMUST00000002850	Abcc6	0.00673307	0
E16CE_Only	ENSMUST00000031478	Ddx51	0.847524	1.24344		P0CE_Only	ENSMUST00000056760	Flrt3	1.75803	0.93419		ExpressedInBoth	ENSMUST00000111390	Scarb1	8.76702	3.42039		No_Ex	ENSMUST00000002874	Ggct	0.506704	0.956178
E16CE_Only	ENSMUST00000031859	Trim24	0.361858	2.5162		P0CE_Only	ENSMUST00000056773	Sdccag8	1.17063	0.489978		ExpressedInBoth	ENSMUST00000111838	Clasp2	4.83572	2.40317		No_Ex	ENSMUST00000002883	Sfrp4	0.233865	0.17228
E16CE_Only	ENSMUST00000031914	AI836003	0.817632	1.41872		P0CE_Only	ENSMUST00000057176	Lrit2	1.0807	0.274674		ExpressedInBoth	ENSMUST00000112109	Cabp1	4.05685	1.58447		No_Ex	ENSMUST00000002908	Plin4	0.00291289	0.00595318
E16CE_Only	ENSMUST00000032179	Nup210	0.359134	1.73792		P0CE_Only	ENSMUST00000057228	Pcdhb9	1.52289	0.921609		ExpressedInBoth	ENSMUST00000112226	Gpm6b	5.0605	1.29746		No_Ex	ENSMUST00000002924	Tmem39a	0	0.684918
E16CE_Only	ENSMUST00000032218	Lrrc23	0.881239	2.5188		P0CE_Only	ENSMUST00000057330	Kif3a	2.64709	0.691694		ExpressedInBoth	ENSMUST00000112228	Gpm6b	58.4101	20.4052		No_Ex	ENSMUST00000002926	Pla1a	0.0166951	0.0511827
E16CE_Only	ENSMUST00000032422	Creld1	0.768296	1.46425		P0CE_Only	ENSMUST00000057623	Lmnb2	1.43091	0.496121		ExpressedInBoth	ENSMUST00000112458	Myst4	10.2445	4.45334		No_Ex	ENSMUST00000002964	Cd97	0	0
E16CE_Only	ENSMUST00000032566	Qpctl	0.698872	1.14746		P0CE_Only	ENSMUST00000057742	Cpne4	2.14466	0.801252		ExpressedInBoth	ENSMUST00000112551	Sat1	19.2506	3.65495		No_Ex	ENSMUST00000002976	Il17ra	0.425524	0.666057
E16CE_Only	ENSMUST00000032629	Cyfip1	0.605345	1.18176		P0CE_Only	ENSMUST00000057907	Fbxo44	1.10684	0.739516		ExpressedInBoth	ENSMUST00000112606	Dpp10	4.23703	1.98688		No_Ex	ENSMUST00000002989	Arrdc2	0.511046	0.812366
E16CE_Only	ENSMUST00000032736	Mtmr10	0.887123	1.09625		P0CE_Only	ENSMUST00000058229	Rp1l1	1.58013	0.519041		ExpressedInBoth	ENSMUST00000112914	Nxt2	4.31017	1.94938		No_Ex	ENSMUST00000003017	Tbxas1	0.0949597	0.260592
E16CE_Only	ENSMUST00000032738	Chrna7	0.709646	1.02335		P0CE_Only	ENSMUST00000058232	Xpa	1.2036	0.725799		ExpressedInBoth	ENSMUST00000113987	Kansl1l	3.82805	1.1907		No_Ex	ENSMUST00000003027	Map2k7	0	0
E16CE_Only	ENSMUST00000032800	Tyrobp	0.835331	1.44592		P0CE_Only	ENSMUST00000058745	E2f8	1.29289	0.639385		ExpressedInBoth	ENSMUST00000114794	Tulp1	2.02738	1.01103		No_Ex	ENSMUST00000003035	Disp1	0.262924	0.57692
E16CE_Only	ENSMUST00000032961	Nupr1	0.784504	1.27115		P0CE_Only	ENSMUST00000059348	Guca1a	4.69448	0.0933414		ExpressedInBoth	ENSMUST00000114989	Cnot4	2.86627	1.36327		No_Ex	ENSMUST00000003066	Apoe	0	0
E16CE_Only	ENSMUST00000032978	Sh2b1	0.929612	1.72089		P0CE_Only	ENSMUST00000059571	Pcdhb19	1.11611	0.936708		ExpressedInBoth	ENSMUST00000115450	Cdk14	5.9884	1.71728		No_Ex	ENSMUST00000003071	Apoc4	0	0
E16CE_Only	ENSMUST00000032994	Spns1	0.983866	1.19205		P0CE_Only	ENSMUST00000059595	Prkca	1.55202	0.793953		ExpressedInBoth	ENSMUST00000115451	Cdk14	5.88975	2.03271		No_Ex	ENSMUST00000003074	Apoc2	0	0
E16CE_Only	ENSMUST00000033050	Lyve1	0.800966	1.09785		P0CE_Only	ENSMUST00000060513	Acad8	1.4118	0.629215		ExpressedInBoth	ENSMUST00000115615	Rbm3	59.0121	23.8384		No_Ex	ENSMUST00000003100	Cyp2f2	0	0
E16CE_Only	ENSMUST00000033135	Tial1	0.430211	1.1243		P0CE_Only	ENSMUST00000060972	Kcna5	6.85257	0.832989		ExpressedInBoth	ENSMUST00000115616	Rbm3	128.34	41.7638		No_Ex	ENSMUST00000003135	Elf3	0.0247018	0.058901
E16CE_Only	ENSMUST00000033141	Tacc2	0.756579	1.36001		P0CE_Only	ENSMUST00000060992	Rtn4	9.52336	0.974962		ExpressedInBoth	ENSMUST00000115617	Rbm3	201.484	71.5669		No_Ex	ENSMUST00000003137	Cyp2c29	0	0
E16CE_Only	ENSMUST00000033157	Ndufab1	0.89337	1.65348		P0CE_Only	ENSMUST00000061008	A330021E22Rik	1.09609	0.534866		ExpressedInBoth	ENSMUST00000116000	Gm10698	46.457	22.4527		No_Ex	ENSMUST00000003203	Cdk12	0.437748	0.461995
E16CE_Only	ENSMUST00000033170	Mrpl17	0.270724	1.18476		P0CE_Only	ENSMUST00000061093	Slc30a10	1.49313	0.706632		ExpressedInBoth	ENSMUST00000116888	U6atac	5.58221	2.20893		No_Ex	ENSMUST00000003207	Lipe	0.919486	0.659908
E16CE_Only	ENSMUST00000033378	Ebf3	0.869947	1.72916		P0CE_Only	ENSMUST00000061327	Fbxo48	1.79851	0.958623		ExpressedInBoth	ENSMUST00000117061	2014-09-08	6.59488	1.9827		No_Ex	ENSMUST00000003238	Foxj2	0.243997	0.368202
E16CE_Only	ENSMUST00000033393	Ano1	0.963259	7.98371		P0CE_Only	ENSMUST00000061545	C1ql3	2.79471	0.888227		ExpressedInBoth	ENSMUST00000117364	Fam175a	6.59929	3.14837		No_Ex	ENSMUST00000003274	Ebi3	0.124391	0.0707339
E16CE_Only	ENSMUST00000033394	Fadd	0.945911	1.23014		P0CE_Only	ENSMUST00000061970	Mtm1	1.22835	0.853386		ExpressedInBoth	ENSMUST00000117563	Gm9385	43.0965	5.18521		No_Ex	ENSMUST00000003290	Bcl2l12	0	0
E16CE_Only	ENSMUST00000033486	Plp2	0.711831	1.29785		P0CE_Only	ENSMUST00000062193	Tpm3	1.22434	0.0416655		ExpressedInBoth	ENSMUST00000118003	Spock3	4.12238	1.36051		No_Ex	ENSMUST00000003312	Edar	0.0229214	0.0330568
E16CE_Only	ENSMUST00000033495	Pim2	0.87933	1.08672		P0CE_Only	ENSMUST00000062226	Gm9808	1.10517	0.276259		ExpressedInBoth	ENSMUST00000118108	Rabepk	4.70742	2.20312		No_Ex	ENSMUST00000003351	Grin2c	0.0487676	0.314943
E16CE_Only	ENSMUST00000033727	Ctps2	0.939238	1.28881		P0CE_Only	ENSMUST00000062232	Nrl	13.2107	0.558403		ExpressedInBoth	ENSMUST00000118438	Arl6	22.1351	7.07722		No_Ex	ENSMUST00000003360	Car11	0.680517	0.158422
E16CE_Only	ENSMUST00000034162	Pmfbp1	0.774332	2.46407		P0CE_Only	ENSMUST00000062289	Bend6	1.79069	0.659858		ExpressedInBoth	ENSMUST00000118788	Hagh	5.88113	2.6793		No_Ex	ENSMUST00000003370	Hck	0.337563	0.283094
E16CE_Only	ENSMUST00000034279	Gse1	0.82996	1.10419		P0CE_Only	ENSMUST00000063492	Rspo2	1.07175	0.133061		ExpressedInBoth	ENSMUST00000119571	Gm14586	30.1777	5.53556		No_Ex	ENSMUST00000003395	Pde4a	0.271678	0.146679
E16CE_Only	ENSMUST00000034369	Psmb10	0.995918	1.16129		P0CE_Only	ENSMUST00000063496	Tpd52	9.76589	0.999546		ExpressedInBoth	ENSMUST00000119984	Gm14450	9.03014	2.99672		No_Ex	ENSMUST00000003397	Ap1m2	0.0768489	0.0294388
E16CE_Only	ENSMUST00000034398	Cep57	0.605014	1.21675		P0CE_Only	ENSMUST00000063542	Naa50	1.1142	0.852234		ExpressedInBoth	ENSMUST00000120054	Gm5406	11.9084	4.53772		No_Ex	ENSMUST00000003413	Cyp4f39	0.101581	0.104274
E16CE_Only	ENSMUST00000034427	Adat1	0.741766	1.34316		P0CE_Only	ENSMUST00000063594	Nrp2	1.08058	0.706765		ExpressedInBoth	ENSMUST00000120318	Gm13493	100.855	30.491		No_Ex	ENSMUST00000003434	Btbd2	0	0
E16CE_Only	ENSMUST00000034561	Alg9	0.650529	2.09904		P0CE_Only	ENSMUST00000063704	Gm13152	1.2955	0.827014		ExpressedInBoth	ENSMUST00000120611	Gm14925	11.082	3.62452		No_Ex	ENSMUST00000003442	Cacnb3	0.521461	0.94577
E16CE_Only	ENSMUST00000034591	Bace1	0.842167	1.19259		P0CE_Only	ENSMUST00000063869	Cd1d1	1.13034	0.290036		ExpressedInBoth	ENSMUST00000121736	Fbxl5	4.04262	1.79747		No_Ex	ENSMUST00000003445	Fkbp11	0.559444	0.659716
E16CE_Only	ENSMUST00000034703	Carm1	0.499607	3.2606		P0CE_Only	ENSMUST00000063989	Zfp438	1.05246	0.810701		ExpressedInBoth	ENSMUST00000122120	Fam19a1	3.00906	1.24365		No_Ex	ENSMUST00000003451	Rnd1	0.402348	0.31299
E16CE_Only	ENSMUST00000034717	Kank2	0.724263	1.55554		P0CE_Only	ENSMUST00000064141	Dcaf17	1.62839	0.516053		ExpressedInBoth	ENSMUST00000122241	Gm13182	6.2709	3.03013		No_Ex	ENSMUST00000003459	Myo1g	0	0.08224
E16CE_Only	ENSMUST00000034840	Celf6	0.742425	1.32473		P0CE_Only	ENSMUST00000064646	5830454E08Rik	1.06261	0.714283		ExpressedInBoth	ENSMUST00000122331	Gm12989	51.7131	20.2427		No_Ex	ENSMUST00000003468	Grik5	0.674142	0.83419
E16CE_Only	ENSMUST00000035037	Pik3cb	0.843328	1.20025		P0CE_Only	ENSMUST00000064831	AC134575.1	1.02306	0.314055		ExpressedInBoth	ENSMUST00000122364	Gm10156	482.034	206.65		No_Ex	ENSMUST00000003469	Cd79a	0.0113008	0.0252454
E16CE_Only	ENSMUST00000035053	Nme6	0.527419	1.06268		P0CE_Only	ENSMUST00000065040	Arhgef15	1.00096	0.942753		ExpressedInBoth	ENSMUST00000122472	SNORA35	30.1409	7.70236		No_Ex	ENSMUST00000003509	St8sia6	0.0284117	0.0290323
E16CE_Only	ENSMUST00000035086	Pdcd6ip	0.950434	1.31936		P0CE_Only	ENSMUST00000065060	Tmcc3	1.27559	0.824403		ExpressedInBoth	ENSMUST00000122795	SNORA48	338.05	139.021		No_Ex	ENSMUST00000003512	Fcgrt	0.852635	0.761871
E16CE_Only	ENSMUST00000035093	Acvr2b	0.92484	2.24069		P0CE_Only	ENSMUST00000065080	C2cd2l	1.06035	0.835309		ExpressedInBoth	ENSMUST00000123069	Cops4	5.89149	2.46238		No_Ex	ENSMUST00000003544	Bicd1	0	0.35886
E16CE_Only	ENSMUST00000035094	Exog	0.682037	1.88587		P0CE_Only	ENSMUST00000065112	Adamts15	1.81599	0.916287		ExpressedInBoth	ENSMUST00000123325	Ankrd33b	7.59382	3.64627		No_Ex	ENSMUST00000003554	Casq1	0.0592088	0.121088
E16CE_Only	ENSMUST00000035240	Armc7	0.406751	1.00928		P0CE_Only	ENSMUST00000065441	Gpr21	1.23321	0.932857		ExpressedInBoth	ENSMUST00000123820	Arhgap26	4.00295	1.05531		No_Ex	ENSMUST00000003561	Phyhip	0.0273243	0.00832864
E16CE_Only	ENSMUST00000035264	Pak7	0.886528	1.61954		P0CE_Only	ENSMUST00000065536	Fam161b	1.21821	0.933029		ExpressedInBoth	ENSMUST00000124051	Optc	4.31853	1.69739		No_Ex	ENSMUST00000003568	Crhr2	0.0307672	0
E16CE_Only	ENSMUST00000035336	Il17rd	0.586094	1.16068		P0CE_Only	ENSMUST00000065539	Dand5	1.55877	0.970528		ExpressedInBoth	ENSMUST00000124329	2810403D21Rik	15.2376	6.54798		No_Ex	ENSMUST00000003569	Inmt	0	0
E16CE_Only	ENSMUST00000035395	3200002M19Rik	0.638334	1.54006		P0CE_Only	ENSMUST00000065603	Lrrc49	1.2484	0.992893		ExpressedInBoth	ENSMUST00000124519	Usp3	7.07564	2.44141		No_Ex	ENSMUST00000003574	Cyp4f18	0	0
E16CE_Only	ENSMUST00000035565	Pkd1	0.720075	1.28807		P0CE_Only	ENSMUST00000066140	Pcdhga11	1.18197	0.497825		ExpressedInBoth	ENSMUST00000125653	C920011F04Rik	2.59628	1.09478		No_Ex	ENSMUST00000003597	Psg18	0	0
E16CE_Only	ENSMUST00000035824	Ptpdc1	0.880086	1.27571		P0CE_Only	ENSMUST00000066177	Ctnnd1	1.5118	0.482875		ExpressedInBoth	ENSMUST00000125964	Ube2m	4.31787	1.79428		No_Ex	ENSMUST00000003612	Dusp3	0.396568	0.270234
E16CE_Only	ENSMUST00000035977	5730590G19Rik	0.887211	1.12766		P0CE_Only	ENSMUST00000066617	Zkscan1	1.63965	0.559473		ExpressedInBoth	ENSMUST00000126555	Kif19a	2.73127	1.09719		No_Ex	ENSMUST00000003635	Ier3	0.916273	0.502147
E16CE_Only	ENSMUST00000035983	Rpl21	0.737566	1.2308		P0CE_Only	ENSMUST00000066677	Cyhr1	1.71989	0.268334		ExpressedInBoth	ENSMUST00000126762	Adap1	3.06595	1.06038		No_Ex	ENSMUST00000003640	Fosb	0.00444642	0.0181751
E16CE_Only	ENSMUST00000035987	Map3k9	0.7787	1.19574		P0CE_Only	ENSMUST00000066885	2810030E01Rik	2.14168	0.698739		ExpressedInBoth	ENSMUST00000127637	Napa	5.75426	2.85415		No_Ex	ENSMUST00000003643	Ckm	0	0
E16CE_Only	ENSMUST00000036019	Fras1	0.649577	1.06909		P0CE_Only	ENSMUST00000066928	Phactr1	2.62425	0.873245		ExpressedInBoth	ENSMUST00000127717	Ppm1d	3.89185	1.58987		No_Ex	ENSMUST00000003659	Comp	0.0145774	0.0298452
E16CE_Only	ENSMUST00000036092	Kcnh2	0.517618	1.0693		P0CE_Only	ENSMUST00000067018	4922502B01Rik	8.43002	0.0597425		ExpressedInBoth	ENSMUST00000128381	Haus6	3.68695	1.62364		No_Ex	ENSMUST00000003705	Aven	0.593273	0.831988
E16CE_Only	ENSMUST00000036158	Slc35a4	0.877742	1.59121		P0CE_Only	ENSMUST00000067036	Bsg	1.92168	0.247836		ExpressedInBoth	ENSMUST00000129576	Gm12480	3.23056	1.35609		No_Ex	ENSMUST00000003710	Aak1	0.477092	0.438575
E16CE_Only	ENSMUST00000036181	Car14	0.564562	1.89025		P0CE_Only	ENSMUST00000067444	Gfap	1.99288	0.0959657		ExpressedInBoth	ENSMUST00000129756	Ankrd12	9.64955	4.70635		No_Ex	ENSMUST00000003726	Brd4	0	0.0807874
E16CE_Only	ENSMUST00000036206	Ccdc92	0.604571	1.9453		P0CE_Only	ENSMUST00000067854	1600014C10Rik	1.12654	0.556787		ExpressedInBoth	ENSMUST00000129846	Ccdc136	12.5706	5.83536		No_Ex	ENSMUST00000003741	Rps6ka1	0	0
E16CE_Only	ENSMUST00000036267	Chst2	0.984136	2.45368		P0CE_Only	ENSMUST00000068110	Pcdh7	1.72579	0.972516		ExpressedInBoth	ENSMUST00000129900	Senp5	3.89968	1.45775		No_Ex	ENSMUST00000003762	Has1	0	0.0322455
E16CE_Only	ENSMUST00000036691	Prrc2b	0.516922	1.31777		P0CE_Only	ENSMUST00000068250	Gm9958	1.34183	0.579507		ExpressedInBoth	ENSMUST00000130492	Sugp2	4.05828	1.44465		No_Ex	ENSMUST00000003777	Taf6l	0	0
E16CE_Only	ENSMUST00000036701	Fhad1	0.809447	1.49585		P0CE_Only	ENSMUST00000068367	Dis3l	2.12636	0.954546		ExpressedInBoth	ENSMUST00000130674	Spata5	5.40181	2.15371		No_Ex	ENSMUST00000003808	Gdf15	0	0
E16CE_Only	ENSMUST00000036796	Fstl4	0.573306	1.52771		P0CE_Only	ENSMUST00000068423	Cbln2	1.1038	0.284045		ExpressedInBoth	ENSMUST00000131176	BC064078	20.8341	10.1085		No_Ex	ENSMUST00000003826	Htr3a	0.00791792	0.00809128
E16CE_Only	ENSMUST00000037119	Dlx1	0.0576378	1.94398		P0CE_Only	ENSMUST00000068891	Rnf144b	1.82217	0.476663		ExpressedInBoth	ENSMUST00000132798	Gprasp2	5.39021	2.38854		No_Ex	ENSMUST00000003843	Man1a	0.760957	0.973129
E16CE_Only	ENSMUST00000037235	Xkr7	0.623599	1.36983		P0CE_Only	ENSMUST00000068973	Mtap6	1.09374	0.696176		ExpressedInBoth	ENSMUST00000132870	Zfp365	2.53018	1.07509		No_Ex	ENSMUST00000003898	Ece2	0.215752	0.123986
E16CE_Only	ENSMUST00000037268	1700106J16Rik	0.0806011	1.17371		P0CE_Only	ENSMUST00000069180	Zcchc24	1.4975	0.285037		ExpressedInBoth	ENSMUST00000134963	Aff3	16.3583	6.7724		No_Ex	ENSMUST00000003910	Dnase2a	0.307418	0.155173
E16CE_Only	ENSMUST00000037409	Trim45	0.558378	1.06039		P0CE_Only	ENSMUST00000069250	Zfp57	1.41378	0.560976		ExpressedInBoth	ENSMUST00000135035	Sergef	2.64323	1.04887		No_Ex	ENSMUST00000003911	Rad23a	0.167246	0.351155
E16CE_Only	ENSMUST00000037418	Tmed8	0.713556	1.10688		P0CE_Only	ENSMUST00000069600	Ndrg3	1.16682	0.577951		ExpressedInBoth	ENSMUST00000135228	E130218I03Rik	2.28881	1.1261		No_Ex	ENSMUST00000003961	Ppfia3	0.112836	0.23059
E16CE_Only	ENSMUST00000037644	Cbl	0.854063	1.32319		P0CE_Only	ENSMUST00000069690	Mta1	1.27212	0.992966		ExpressedInBoth	ENSMUST00000135246	Pms1	4.38057	1.41014		No_Ex	ENSMUST00000003971	Lin7b	0.171275	0.10941
E16CE_Only	ENSMUST00000037913	A630055G03Rik	0.898894	1.45674		P0CE_Only	ENSMUST00000069722	Taz	1.16156	0.00647148		ExpressedInBoth	ENSMUST00000136001	Mrps11	3.7403	1.6852		No_Ex	ENSMUST00000003981	Il7r	0.0103723	0.015899
E16CE_Only	ENSMUST00000038118	Atp2c1	0.868147	1.49642		P0CE_Only	ENSMUST00000069831	Nrf1	1.40419	0		ExpressedInBoth	ENSMUST00000136656	Znhit3	5.48093	2.21013		No_Ex	ENSMUST00000004051	Hlf	0.46029	0.318573
E16CE_Only	ENSMUST00000038193	Wdr59	0.781112	1.0944		P0CE_Only	ENSMUST00000070152	Slc16a6	1.07772	0.635232		ExpressedInBoth	ENSMUST00000136677	Evi5	9.33688	3.84821		No_Ex	ENSMUST00000004136	Gstm3	0	0
E16CE_Only	ENSMUST00000038361	Mgat5	0.917334	1.22079		P0CE_Only	ENSMUST00000070515	Ephx2	1.34393	0.778605		ExpressedInBoth	ENSMUST00000137456	Hmgn2	5.86214	2.31565		No_Ex	ENSMUST00000004145	Stat5a	0	0
E16CE_Only	ENSMUST00000038406	Akr1b8	0.586415	1.16807		P0CE_Only	ENSMUST00000071207	Fuz	1.00004	0.676889		ExpressedInBoth	ENSMUST00000137737	Gm7855	2.31473	1.00988		No_Ex	ENSMUST00000004201	Col5a3	0.0274115	0
E16CE_Only	ENSMUST00000038424	Txndc11	0.639062	1.01702		P0CE_Only	ENSMUST00000071267	Pcgf5	3.17477	0.585306		ExpressedInBoth	ENSMUST00000138054	Jam2	2.53005	1.06502		No_Ex	ENSMUST00000004214	Cacna1e	0.228575	0.16183
E16CE_Only	ENSMUST00000038488	Sidt2	0.508601	1.10619		P0CE_Only	ENSMUST00000071487	Larp1	2.68067	0.15143		ExpressedInBoth	ENSMUST00000138389	Dlg2	8.94686	3.92441		No_Ex	ENSMUST00000004232	Adh1	0	0.0317138
E16CE_Only	ENSMUST00000038569	Spry1	0.563454	1.22125		P0CE_Only	ENSMUST00000071782	Nptx2	1.80171	0.569451		ExpressedInBoth	ENSMUST00000138488	Ssbp2	5.27427	2.49811		No_Ex	ENSMUST00000004294	Kifc2	0.828166	0.37007
E16CE_Only	ENSMUST00000038628	Man1c1	0.666521	1.30699		P0CE_Only	ENSMUST00000071866	Rpl13a-ps1	63.5247	0.513398		ExpressedInBoth	ENSMUST00000138547	Fam65b	2.88919	1.40636		No_Ex	ENSMUST00000004330	Ikbkg	0	0
E16CE_Only	ENSMUST00000038841	Clvs1	0.707248	1.47731		P0CE_Only	ENSMUST00000072100	Dbpht2	1.00521	0.658786		ExpressedInBoth	ENSMUST00000138602	Nfkb1	6.79984	3.36563		No_Ex	ENSMUST00000004340	Pax2	0	0
E16CE_Only	ENSMUST00000039064	Fam124a	0.654418	1.05592		P0CE_Only	ENSMUST00000072889	Lrrc16a	1.17464	0.915096		ExpressedInBoth	ENSMUST00000139079	Slc25a38	2.31264	1.11192		No_Ex	ENSMUST00000004377	Ptpn6	0	0
E16CE_Only	ENSMUST00000039366	Kcnh8	0.783427	1.01218		P0CE_Only	ENSMUST00000073521	Nudt7	1.73428	0.615329		ExpressedInBoth	ENSMUST00000139371	Ubxn6	11.1751	4.23156		No_Ex	ENSMUST00000004392	Irf5	0.572969	0.0378498
E16CE_Only	ENSMUST00000039388	Arl4d	0.425044	1.23331		P0CE_Only	ENSMUST00000073961	Ptpre	1.00508	0.383304		ExpressedInBoth	ENSMUST00000139594	Aurkb	3.23901	1.0681		No_Ex	ENSMUST00000004430	Clcn3	0	0
E16CE_Only	ENSMUST00000039506	Igsf8	0.528926	1.08096		P0CE_Only	ENSMUST00000074273	Dlg2	1.36581	0.601305		ExpressedInBoth	ENSMUST00000139644	Pbk	43.3051	20.6554		No_Ex	ENSMUST00000004453	Gpx6	0.0131755	0
E16CE_Only	ENSMUST00000039517	Syde2	0.981939	1.61133		P0CE_Only	ENSMUST00000074285	Meis2	2.2314	0.703384		ExpressedInBoth	ENSMUST00000139726	2410003K15Rik	3.97183	1.0722		No_Ex	ENSMUST00000004456	Gpx5	0	0
E16CE_Only	ENSMUST00000039750	Lgi2	0.58231	1.11549		P0CE_Only	ENSMUST00000074806	H2-Q2	1.49197	0.132121		ExpressedInBoth	ENSMUST00000140593	Dhx32	19.4254	5.819		No_Ex	ENSMUST00000004473	Spic	0.706871	0.590934
E16CE_Only	ENSMUST00000039788	Cd276	0.391599	1.02443		P0CE_Only	ENSMUST00000074982	Zfp868	1.94584	0.617316		ExpressedInBoth	ENSMUST00000141729	Lca5	16.8464	6.7385		No_Ex	ENSMUST00000004505	Npc1l1	0	0
E16CE_Only	ENSMUST00000039928	Plekhh1	0.637221	1.16509		P0CE_Only	ENSMUST00000075012	Helz	1.06388	0.845125		ExpressedInBoth	ENSMUST00000142127	Mettl5	7.13162	3.49125		No_Ex	ENSMUST00000004634	Slc1a4	0.387684	0.0483475
E16CE_Only	ENSMUST00000039991	Slc12a9	0.566051	1.08798		P0CE_Only	ENSMUST00000075304	Stx3	1.31714	0.0864559		ExpressedInBoth	ENSMUST00000142340	1110004E09Rik	6.16418	2.78698		No_Ex	ENSMUST00000004655	Psg17	0	0
E16CE_Only	ENSMUST00000040179	Ttll5	0.664409	1.22147		P0CE_Only	ENSMUST00000075326	Fnbp1	1.23926	0.734789		ExpressedInBoth	ENSMUST00000142350	Mtch2	11.3243	2.32851		No_Ex	ENSMUST00000004657	Psg19	0	0
E16CE_Only	ENSMUST00000040321	Rg9mtd2	0.87388	1.25923		P0CE_Only	ENSMUST00000076467	Cdc7	1.43229	0.144941		ExpressedInBoth	ENSMUST00000142485	2014-03-07	12.2706	4.58035		No_Ex	ENSMUST00000004686	Pex11c	0.277696	0.277862
E16CE_Only	ENSMUST00000040468	Ccdc111	0.897131	1.22306		P0CE_Only	ENSMUST00000076715	Nfix	1.88178	0		ExpressedInBoth	ENSMUST00000142539	A930001N09Rik	7.11255	3.33621		No_Ex	ENSMUST00000004728	Cd33	0	0
E16CE_Only	ENSMUST00000040481	Slc38a7	0.706471	1.19758		P0CE_Only	ENSMUST00000077182	Nrxn2	1.74946	0.579883		ExpressedInBoth	ENSMUST00000142638	Fundc1	16.4008	6.93207		No_Ex	ENSMUST00000004732	Lim2	0	0.0873677
E16CE_Only	ENSMUST00000040555	Rnf10	0.182541	1.02017		P0CE_Only	ENSMUST00000077408	Bloc1s3	1.34017	0.937818		ExpressedInBoth	ENSMUST00000143083	AC131780.2	93.4924	18.8116		No_Ex	ENSMUST00000004745	Stxbp2	0	0
E16CE_Only	ENSMUST00000040580	Syde1	0.703632	1.45358		P0CE_Only	ENSMUST00000077747	Gm9234	12.6306	0.145355		ExpressedInBoth	ENSMUST00000143503	Mrpl20	4.43376	1.38563		No_Ex	ENSMUST00000004749	Pcp2	0	0
E16CE_Only	ENSMUST00000040616	Kctd7	0.864353	1.67184		P0CE_Only	ENSMUST00000077766	Cycs	1.07754	0.913123		ExpressedInBoth	ENSMUST00000143787	9630028B13Rik	4.5838	1.59891		No_Ex	ENSMUST00000004750	Sgce	0	0
E16CE_Only	ENSMUST00000040667	Zfp300	0.514247	1.14069		P0CE_Only	ENSMUST00000077772	Sag	30.0939	0		ExpressedInBoth	ENSMUST00000145197	Cabp1	13.3177	3.47244		No_Ex	ENSMUST00000004761	Nrf1	0	0
E16CE_Only	ENSMUST00000040687	Tax1bp3	0.943022	2.97912		P0CE_Only	ENSMUST00000078030	Gm6104	2.14005	0.0569108		ExpressedInBoth	ENSMUST00000145607	Tubb4b	3.82023	1.56542		No_Ex	ENSMUST00000004770	Tyr	0.216202	0.635019
E16CE_Only	ENSMUST00000040790	Slx4	0.731816	1.90633		P0CE_Only	ENSMUST00000078271	Pcdhb5	1.02415	0.820779		ExpressedInBoth	ENSMUST00000145888	Smyd4	3.16909	1.37457		No_Ex	ENSMUST00000004774	Aqp1	0.609668	0.389833
E16CE_Only	ENSMUST00000040863	Ppp1r1c	0.283995	1.28902		P0CE_Only	ENSMUST00000078494	Rag1	1.1989	0.417892		ExpressedInBoth	ENSMUST00000147050	Limch1	4.18379	1.66435		No_Ex	ENSMUST00000004780	Arid3b	0	0.14759
E16CE_Only	ENSMUST00000040986	1700021K19Rik	0.881533	2.27589		P0CE_Only	ENSMUST00000078617	Aldoart1	1.25878	0.72403		ExpressedInBoth	ENSMUST00000147645	Pmm1	17.3519	8.16559		No_Ex	ENSMUST00000004784	Cnn2	0.074101	0.17952
E16CE_Only	ENSMUST00000041008	Fntb	0.955249	1.48843		P0CE_Only	ENSMUST00000078800	Nfya	1.22509	0.745575		ExpressedInBoth	ENSMUST00000148279	Gtdc1	3.75296	1.28891		No_Ex	ENSMUST00000004827	Ly9	0	0
E16CE_Only	ENSMUST00000041029	Smad6	0.65429	1.08006		P0CE_Only	ENSMUST00000079176	Plekhb1	1.97798	0.108992		ExpressedInBoth	ENSMUST00000148808	Asb3	19.3449	7.14135		No_Ex	ENSMUST00000004829	Cd244	0.00443832	0.013746
E16CE_Only	ENSMUST00000041080	Fzd8	0.482716	1.1291		P0CE_Only	ENSMUST00000079189	4922502B01Rik	1.89561	0.0132685		ExpressedInBoth	ENSMUST00000149401	Spc25	5.11306	2.51199		No_Ex	ENSMUST00000004850	Emr1	0.127799	0.111025
E16CE_Only	ENSMUST00000041159	AK157302	0.2289	1.73724		P0CE_Only	ENSMUST00000079698	Phactr2	1.15443	0.790441		ExpressedInBoth	ENSMUST00000149561	Trim24	8.79241	3.65895		No_Ex	ENSMUST00000004892	Rab11a	0	0
E16CE_Only	ENSMUST00000041331	Scd1	0.787217	1.81587		P0CE_Only	ENSMUST00000080428	Opn1sw	2.88771	0.0527298		ExpressedInBoth	ENSMUST00000149876	Dhx32	43.9537	20.1343		No_Ex	ENSMUST00000004936	Ccl24	0.138468	0.0385936
E16CE_Only	ENSMUST00000041361	Zfp335	0.953605	1.21153		P0CE_Only	ENSMUST00000080440	Camk2g	1.7364	0.676048		ExpressedInBoth	ENSMUST00000149886	Letm1	2.39959	1.08796		No_Ex	ENSMUST00000004943	Tmed11	0	0
E16CE_Only	ENSMUST00000041656	Tubgcp6	0.709801	1.0197		P0CE_Only	ENSMUST00000080885	Dbp	1.4025	0.65011		ExpressedInBoth	ENSMUST00000150155	Wdr66	14.2401	6.78135		No_Ex	ENSMUST00000004959	Grap	0.0494372	0.14415
E16CE_Only	ENSMUST00000041882	1600002K03Rik	0.463516	1.14431		P0CE_Only	ENSMUST00000080898	Amd2	2.11671	0.953281		ExpressedInBoth	ENSMUST00000150386	Ppa2	22.6279	6.09261		No_Ex	ENSMUST00000004964	Pou1f1	0.00952009	0
E16CE_Only	ENSMUST00000042065	Map3k13	0.843124	1.35012		P0CE_Only	ENSMUST00000080982	Rpl31-ps20	6.9537	0.142049		ExpressedInBoth	ENSMUST00000150986	Ap2m1	6.33267	2.91617		No_Ex	ENSMUST00000004986	Mapk13	0.0550346	0.510351
E16CE_Only	ENSMUST00000042070	Zdhhc15	0.657	1.64424		P0CE_Only	ENSMUST00000081121	Slc24a3	2.46602	0.881097		ExpressedInBoth	ENSMUST00000151042	Lancl2	7.72012	3.3554		No_Ex	ENSMUST00000004994	Pax3	0	0
E16CE_Only	ENSMUST00000042146	Stx18	0.443788	1.0512		P0CE_Only	ENSMUST00000081182	Nasp	4.34209	0.584972		ExpressedInBoth	ENSMUST00000151326	Gnat2	8.65958	3.04735		No_Ex	ENSMUST00000005014	Hapln2	0	0
E16CE_Only	ENSMUST00000042503	Usp6nl	0.826297	1.28157		P0CE_Only	ENSMUST00000081544	Rims1	3.08081	0.934383		ExpressedInBoth	ENSMUST00000151358	Pdk1	6.26489	2.34444		No_Ex	ENSMUST00000005016	Rrnad1	0.870276	0.395084
E16CE_Only	ENSMUST00000042608	Acd	0.720186	1.91587		P0CE_Only	ENSMUST00000081746	BC031353	1.29755	0.95083		ExpressedInBoth	ENSMUST00000151376	Gm10722	8.98966	1.85337		No_Ex	ENSMUST00000005069	Nmrk2	0.0454073	0.0275285
E16CE_Only	ENSMUST00000042614	Gm15800	0.835003	1.13791		P0CE_Only	ENSMUST00000081794	Mgat1	1.18496	0.610199		ExpressedInBoth	ENSMUST00000152219	Fam92a	4.27858	2.01458		No_Ex	ENSMUST00000005072	Dtx2	0	0
E16CE_Only	ENSMUST00000042641	Zfp60	0.544036	4.44709		P0CE_Only	ENSMUST00000081933	Dtx3l	1.44172	0.724131		ExpressedInBoth	ENSMUST00000153290	Htra1	6.79349	2.32823		No_Ex	ENSMUST00000005073	Zp3	0	0
E16CE_Only	ENSMUST00000042767	Slitrk5	0.943671	1.99615		P0CE_Only	ENSMUST00000082391	mt-Tl1	1.07885	0.748202		ExpressedInBoth	ENSMUST00000153661	Tatdn2	12.5151	6.21548		No_Ex	ENSMUST00000005077	Hspb1	0.323395	0
E16CE_Only	ENSMUST00000043111	Edil3	0.98947	2.09199		P0CE_Only	ENSMUST00000082448	SNORA63	1.83739	0		ExpressedInBoth	ENSMUST00000154166	Enpp5	3.25554	1.42137		No_Ex	ENSMUST00000005103	Nfe2l3	0.910963	0.900811
E16CE_Only	ENSMUST00000043112	Fbxo34	0.701234	1.0982		P0CE_Only	ENSMUST00000082474	U6	1.30329	0.431265		ExpressedInBoth	ENSMUST00000154219	Eif2a	3.29521	1.4322		No_Ex	ENSMUST00000005108	Kdm5a	0.107038	0.0106539
E16CE_Only	ENSMUST00000043195	AW146020	0.922845	2.12555		P0CE_Only	ENSMUST00000082519	Snord21	15.0223	0		ExpressedInBoth	ENSMUST00000154280	Prdm2	5.58449	1.88375		No_Ex	ENSMUST00000005114	Fxyd4	0	0
E16CE_Only	ENSMUST00000043237	Trp53inp2	0.837257	1.59347		P0CE_Only	ENSMUST00000082670	Snora44	2.02733	0.266168		ExpressedInBoth	ENSMUST00000154393	Gnl3l	15.9978	6.86139		No_Ex	ENSMUST00000005120	Ccdc130	0.997419	0.84376
E16CE_Only	ENSMUST00000043397	Plekhh3	0.869221	1.61276		P0CE_Only	ENSMUST00000082700	SNORA1	1.72925	0.879736		ExpressedInBoth	ENSMUST00000155338	Gm5593	7.95247	1.23417		No_Ex	ENSMUST00000005122	Mri1	0.0604437	0.152853
E16CE_Only	ENSMUST00000043437	Fchsd1	0.926848	1.24236		P0CE_Only	ENSMUST00000082703	Snora20	1.2143	0.55352		ExpressedInBoth	ENSMUST00000156575	Ccna2	14.3627	4.19869		No_Ex	ENSMUST00000005164	Prkacb	0.553034	0.683259
E16CE_Only	ENSMUST00000043464	Cul7	0.795531	1.58933		P0CE_Only	ENSMUST00000082732	Snora52	3.26871	0		ExpressedInBoth	ENSMUST00000157194	SNORA48	69.5791	32.846		No_Ex	ENSMUST00000005173	Sgsh	0.174823	0.130458
E16CE_Only	ENSMUST00000043605	Kif27	0.805515	1.07199		P0CE_Only	ENSMUST00000082924	Snora43	1.51547	0.96205		ExpressedInBoth	ENSMUST00000157310	Snora81	318.617	48.3629		No_Ex	ENSMUST00000005188	Sh2b2	0.52463	0.720783
E16CE_Only	ENSMUST00000043707	Rhbdd2	0.989158	1.05225		P0CE_Only	ENSMUST00000082996	SNORA41	3.06606	0.668646		ExpressedInBoth	ENSMUST00000157338	SNORA84	7.93791	3.12637		No_Ex	ENSMUST00000005218	Cd44	0.0594925	0
E16CE_Only	ENSMUST00000043711	Gm10135	0.660341	1.2377		P0CE_Only	ENSMUST00000083083	U1	1.15588	0.635659		ExpressedInBoth	ENSMUST00000157383	SCARNA20	338.077	87.3014		No_Ex	ENSMUST00000005220	Slc1a2	0.444139	0.461568
E16CE_Only	ENSMUST00000043735	Mthfd1l	0.372454	1.66936		P0CE_Only	ENSMUST00000083348	SNORA18	2.86713	0.294139		ExpressedInBoth	ENSMUST00000157629	SCARNA14	19.5614	5.64131		No_Ex	ENSMUST00000005238	Slc2a9	0	0
E16CE_Only	ENSMUST00000043914	Ints9	0.800128	1.45462		P0CE_Only	ENSMUST00000083614	Mir29c	1.01433	0.0670757		ExpressedInBoth	ENSMUST00000158656	Scarna6	122.161	60.251		No_Ex	ENSMUST00000005255	Wisp1	0.024561	0.025746
E16CE_Only	ENSMUST00000043990	Edc3	0.71123	1.25824		P0CE_Only	ENSMUST00000083836	U1	1.05326	0.594346		ExpressedInBoth	ENSMUST00000158992	Scarna10	5797.27	2179.43		No_Ex	ENSMUST00000005262	4930550C14Rik	0.040849	0.108133
E16CE_Only	ENSMUST00000044059	Atoh7	0.825389	8.46786		P0CE_Only	ENSMUST00000083895	SNORD16	1.06511	0.629526		ExpressedInBoth	ENSMUST00000159090	Arrdc3	6.23299	2.31538		No_Ex	ENSMUST00000005279	Klf5	0.0476486	0.146233
E16CE_Only	ENSMUST00000044152	C630004H02Rik	0.60897	1.23417		P0CE_Only	ENSMUST00000083992	U6	2.94538	0		ExpressedInBoth	ENSMUST00000159498	Alms1-ps1	3.0752	1.48776		No_Ex	ENSMUST00000005334	Shbg	0	0
E16CE_Only	ENSMUST00000044163	Cnot4	0.660404	1.03349		P0CE_Only	ENSMUST00000084615	Cacng3	1.239	0.838065		ExpressedInBoth	ENSMUST00000160116	Impg2	3.99908	1.04685		No_Ex	ENSMUST00000005352	Corin	0	0
E16CE_Only	ENSMUST00000044190	Hhat	0.756524	1.2881		P0CE_Only	ENSMUST00000084747	Rragd	1.32987	0		ExpressedInBoth	ENSMUST00000160261	Fstl5	6.3268	2.37083		No_Ex	ENSMUST00000005364	G6pc2	0.00873909	0
E16CE_Only	ENSMUST00000044466	Nars2	0.956963	1.25435		P0CE_Only	ENSMUST00000085340	Gm10268	1.19983	0.348419		ExpressedInBoth	ENSMUST00000160722	B230118H07Rik	16.2986	6.97772		No_Ex	ENSMUST00000005400	Prlr	0.00791637	0
E16CE_Only	ENSMUST00000044521	Ahdc1	0.634906	1.12281		P0CE_Only	ENSMUST00000085651	Nptn	2.49516	0.0490034		ExpressedInBoth	ENSMUST00000160953	Sphkap	2.85605	1.37125		No_Ex	ENSMUST00000005413	Zfp112	0.587894	0.383658
E16CE_Only	ENSMUST00000044524	Dap	0.97613	1.77428		P0CE_Only	ENSMUST00000086074	Dnm3	1.15248	0.887852		ExpressedInBoth	ENSMUST00000162008	Pdss2	8.19398	3.57406		No_Ex	ENSMUST00000005452	Fgfr4	0.05077	0.0765293
E16CE_Only	ENSMUST00000044608	Jarid2	0.564411	1.06679		P0CE_Only	ENSMUST00000086538	Slc8a1	1.36812	0.503148		ExpressedInBoth	ENSMUST00000162383	Glcci1	18.8721	6.31505		No_Ex	ENSMUST00000005477	Cyp2b10	0	0
E16CE_Only	ENSMUST00000044819	Zfp953	0.772272	1.12116		P0CE_Only	ENSMUST00000087566	Aldoa	1.32985	0.298256		ExpressedInBoth	ENSMUST00000162567	Glcci1	17.1185	5.92312		No_Ex	ENSMUST00000005488	Casp14	0.0141958	0
E16CE_Only	ENSMUST00000044858	Rxrb	0.748804	1.06404		P0CE_Only	ENSMUST00000088072	Tsga10	1.51566	0.613854		ExpressedInBoth	ENSMUST00000162850	Osgep	33.8676	13.909		No_Ex	ENSMUST00000005504	Fbxo11	0.710593	0.846338
E16CE_Only	ENSMUST00000044926	Ccdc151	0.956123	1.33947		P0CE_Only	ENSMUST00000088223	Trpt1	1.13997	0.949741		ExpressedInBoth	ENSMUST00000162921	Ankrd32	12.5722	1.43554		No_Ex	ENSMUST00000005507	Mlxipl	0	0
E16CE_Only	ENSMUST00000044949	Dph1	0.932852	1.62304		P0CE_Only	ENSMUST00000088313	Emd	1.19037	0.738527		ExpressedInBoth	ENSMUST00000162969	Ppm1h	2.67821	1.1304		No_Ex	ENSMUST00000005508	Tbl2	0.599944	0.381871
E16CE_Only	ENSMUST00000045011	Atrip	0.712671	1.01284		P0CE_Only	ENSMUST00000088355	Col2a1	1.18473	0.331922		ExpressedInBoth	ENSMUST00000163179	Ptpn4	7.70651	1.78288		No_Ex	ENSMUST00000005532	Nid1	0.171484	0.570799
E16CE_Only	ENSMUST00000045140	Fam115a	0.641873	1.22436		P0CE_Only	ENSMUST00000089003	Atp2b2	1.21419	0.837324		ExpressedInBoth	ENSMUST00000163238	Mdm1	10.3916	3.85029		No_Ex	ENSMUST00000005548	Hmox1	0.243753	0.585374
E16CE_Only	ENSMUST00000045228	Zfp192	0.82139	1.07588		P0CE_Only	ENSMUST00000089785	Gm10240	1.2103	0		ExpressedInBoth	ENSMUST00000163261	Sox2ot	2.55384	1.05321		No_Ex	ENSMUST00000005578	Cic	0	0.00231602
E16CE_Only	ENSMUST00000045303	Spns2	0.735277	1.11815		P0CE_Only	ENSMUST00000090095	Oxr1	1.03219	0.0165732		ExpressedInBoth	ENSMUST00000163295	Apc	5.64841	1.77323		No_Ex	ENSMUST00000005592	Siglecg	0	0
E16CE_Only	ENSMUST00000045402	Slc38a10	0.732967	1.29756		P0CE_Only	ENSMUST00000090811	Scrn3	1.02304	0.932992		ExpressedInBoth	ENSMUST00000164209	Rbm4	13.4875	4.44182		No_Ex	ENSMUST00000005600	Rfx1	0.137948	0.219267
E16CE_Only	ENSMUST00000045665	Ppp1r12b	0.660476	1.15683		P0CE_Only	ENSMUST00000090839	Selenbp1	1.6175	0.496389		ExpressedInBoth	ENSMUST00000164376	Rbm4	18.2076	4.01096		No_Ex	ENSMUST00000005601	Il27ra	0	0.00637619
E16CE_Only	ENSMUST00000045793	Rnf38	0.589897	1.56933		P0CE_Only	ENSMUST00000091090	2700073G19Rik	1.02772	0.871204		ExpressedInBoth	ENSMUST00000164738	Rab40c	8.37703	3.14253		No_Ex	ENSMUST00000005611	Myl10	0.0194449	0
E16CE_Only	ENSMUST00000045969	Zfp458	0.732562	1.11132		P0CE_Only	ENSMUST00000092163	Lyz2	1.40876	0.772189		ExpressedInBoth	ENSMUST00000165062	Pdc	42.4429	5.8158		No_Ex	ENSMUST00000005630	Msh4	0.0150112	0.0102264
E16CE_Only	ENSMUST00000046255	Gpr19	0.821687	1.34662		P0CE_Only	ENSMUST00000092621	Ldha	4.75826	0.647208		ExpressedInBoth	ENSMUST00000165175	Sv2b	7.52394	2.8672		No_Ex	ENSMUST00000005669	Cyp2b13	0	0
E16CE_Only	ENSMUST00000046533	Prr7	0.823186	1.09656		P0CE_Only	ENSMUST00000092645	Epb4.1l2	7.17479	0.301641		ExpressedInBoth	ENSMUST00000165905	Crx	25.3579	11.621		No_Ex	ENSMUST00000005678	Fcer2a	0	0.00761796
E16CE_Only	ENSMUST00000046673	Pard3b	0.97838	1.25399		P0CE_Only	ENSMUST00000092858	Crlf3	1.26908	0.551583		ExpressedInBoth	ENSMUST00000166580	Elmod1	2.73775	1.00689		No_Ex	ENSMUST00000005685	Cyp2a5	0	0
E16CE_Only	ENSMUST00000046719	Nfya	0.359847	1.09688		P0CE_Only	ENSMUST00000093402	Patz1	1.16141	0.686971		ExpressedInBoth	ENSMUST00000166783	Ablim3	2.09122	1.0143		No_Ex	ENSMUST00000005692	Atp4a	0.119239	0
E16CE_Only	ENSMUST00000046754	Brp44l	0.897035	1.52614		P0CE_Only	ENSMUST00000093721	U5	4.22876	0.996536		ExpressedInBoth	ENSMUST00000167278	Ezh2	9.4268	3.59305		No_Ex	ENSMUST00000005719	Adcy9	0.759203	0.582506
E16CE_Only	ENSMUST00000046972	Rbm27	0.695683	1.28784		P0CE_Only	ENSMUST00000094103	Hs3st3b1	1.19222	0.731664		ExpressedInBoth	ENSMUST00000168631	Pkp4	5.81185	1.56311		No_Ex	ENSMUST00000005722	Mef2c	0.0279355	0.132777
E16CE_Only	ENSMUST00000047179	Zfp598	0.715681	1.43899		P0CE_Only	ENSMUST00000094179	Gria1	1.76038	0.676589		ExpressedInBoth	ENSMUST00000169470	Cbln2	6.60348	2.56065		No_Ex	ENSMUST00000005751	Mrvi1	0	0
E16CE_Only	ENSMUST00000047218	Reep4	0.646504	1.41536		P0CE_Only	ENSMUST00000094251	9030418K01Rik	1.81007	0.878423		ExpressedInBoth	ENSMUST00000169817	Mdm1	3.4708	1.01594		No_Ex	ENSMUST00000005768	Pip5k1a	0	0
E16CE_Only	ENSMUST00000047356	Atf5	0.457924	1.3335		P0CE_Only	ENSMUST00000094836	Stk32b	1.0273	0.528954		ExpressedInBoth	ENSMUST00000169955	Gtpbp2	2.80129	1.29862		No_Ex	ENSMUST00000005769	Tmod4	0	0.039417
E16CE_Only	ENSMUST00000047490	Ndst2	0.533865	1.02419		P0CE_Only	ENSMUST00000094934	Gad1	1.00708	0.0447388		ExpressedInBoth	ENSMUST00000170492	Sox2ot	3.13078	1.5479		No_Ex	ENSMUST00000005820	Nr1i3	0	0
E16CE_Only	ENSMUST00000047503	Rgl2	0.872077	1.16011		P0CE_Only	ENSMUST00000095027	Aff3	1.11805	0.809991		ExpressedInBoth	ENSMUST00000170711	Phf17	2.33247	1.05768		No_Ex	ENSMUST00000005824	Apoa2	0	0
E16CE_Only	ENSMUST00000047526	Asap3	0.55409	1.40519		P0CE_Only	ENSMUST00000095045	St6galnac6	1.18967	0.698005		ExpressedInBoth	ENSMUST00000170979	Kdm1a	4.97729	2.3991		No_Ex	ENSMUST00000005829	Ampd3	0.0309445	0.0517756
E16CE_Only	ENSMUST00000048043	Coro2b	0.965961	1.01203		P0CE_Only	ENSMUST00000095144	Pdp1	4.50066	0.123815		ExpressedInBoth	ENSMUST00000171034	Serpinb6a	2.88936	1.37195		No_Ex	ENSMUST00000005839	Sh2d1a	0	0
E16CE_Only	ENSMUST00000048147	Anapc10	0.892475	1.22308		P0CE_Only	ENSMUST00000095784	Moxd1	1.17722	0.210624		ExpressedInBoth	ENSMUST00000171088	Prr5l	2.99675	1.48538		No_Ex	ENSMUST00000005849	Agrp	0.0236851	0.217858
E16CE_Only	ENSMUST00000048502	Eml2	0.59812	1.42855		P0CE_Only	ENSMUST00000096084	Ccdc136	1.99961	0.982479		ExpressedInBoth	ENSMUST00000171289	Camk2d	4.98082	1.79461		No_Ex	ENSMUST00000005860	Pvalb	0	0.100507
E16CE_Only	ENSMUST00000048568	6230427J02Rik	0.665199	1.20841		P0CE_Only	ENSMUST00000096313	Tbc1d8b	1.09765	0.948176		ExpressedInBoth	ENSMUST00000171554	Pcdh10	4.80069	1.9773		No_Ex	ENSMUST00000005889	Vav1	0	0
E16CE_Only	ENSMUST00000048790	Prrg3	0.918029	1.66834		P0CE_Only	ENSMUST00000096367	Spin4	1.13595	0.980963		ExpressedInBoth	ENSMUST00000172608	Kifc1	7.89003	3.81541		No_Ex	ENSMUST00000005891	Klk9	0	0
E16CE_Only	ENSMUST00000048792	1110008P14Rik	0.674453	1.40675		P0CE_Only	ENSMUST00000097216	Tead2	1.22769	0.486443		ExpressedInBoth	ENSMUST00000173170	Prc1	13.5217	3.43002		No_Ex	ENSMUST00000005907	Cd247	0.0248229	0.175305
E16CE_Only	ENSMUST00000049230	Kcnab1	0.982011	1.18046		P0CE_Only	ENSMUST00000097275	Prkce	1.0325	0.962356		ExpressedInBoth	ENSMUST00000174172	Prc1	3.61007	1.53731		No_Ex	ENSMUST00000005933	Klk1b16	0	0
E16CE_Only	ENSMUST00000049404	Clasp1	0.737618	1.11472		P0CE_Only	ENSMUST00000097415	Gm11585	1.28835	0.964377		ExpressedInBoth	ENSMUST00000174924	AC099934.1	185851	60698.3		No_Ex	ENSMUST00000005950	Mmp12	0	0
E16CE_Only	ENSMUST00000049454	Six5	0.639991	1.12901		P0CE_Only	ENSMUST00000097561	Csrp1	1.89272	0.303661		ExpressedInBoth	ENSMUST00000174926	AC159897.1	10.745	5.31472		No_Ex	ENSMUST00000005953	Sqrdl	0.558572	0.759614
E16CE_Only	ENSMUST00000049680	Zfp710	0.897259	1.72392		P0CE_Only	ENSMUST00000097597	Zranb3	1.02065	0.474767		ExpressedInBoth	ENSMUST00000175044	AL672076.1	5.93457	2.96649		No_Ex	ENSMUST00000005976	Tnfsf14	0	0
E16CE_Only	ENSMUST00000050010	Vamp4	0.761271	2.85881		P0CE_Only	ENSMUST00000097672	Fbxo36	1.22907	0.816311		ExpressedInBoth	ENSMUST00000175303	Snord8	33.4411	13.7984		No_Ex	ENSMUST00000006005	Pth1r	0	0.460803
E16CE_Only	ENSMUST00000050151	Tigd5	0.773839	1.55574		P0CE_Only	ENSMUST00000097717	Adam23	1.77795	0.51586		ExpressedInBoth	ENSMUST00000175452	AC105256.2	26.8538	5.96986		No_Ex	ENSMUST00000006020	Cnga2	0.0109688	0.00569496
E16CE_Only	ENSMUST00000050372	Crb2	0.969535	4.68518		P0CE_Only	ENSMUST00000097862	Pum1	1.14926	0.29537		ExpressedInBoth	ENSMUST00000175536	AL772271.2	18.7162	2.59389		No_Ex	ENSMUST00000006029	Arhgap8	0	0
E16CE_Only	ENSMUST00000050574	Ccnjl	0.903519	1.68342		P0CE_Only	ENSMUST00000097886	5730409E04Rik	1.1348	0.00644085		ExpressedInBoth	ENSMUST00000176520	Hbp1	5.36496	2.34197		No_Ex	ENSMUST00000006036	Uqcc	0	0
E16CE_Only	ENSMUST00000050584	0610010O12Rik	0.881324	1.33887		P0CE_Only	ENSMUST00000097936	Igf2	3.21007	0.942144		ExpressedInBoth	ENSMUST00000176753	Pan3	3.71865	1.28133		No_Ex	ENSMUST00000006046	Trh	0.0117572	0.0240306
E16CE_Only	ENSMUST00000050909	Amigo1	0.756745	1.47214		P0CE_Only	ENSMUST00000097949	Pde4b	3.69121	0.33685		ExpressedInBoth	ENSMUST00000177875	Gm10717	4.65594	2.283		No_Ex	ENSMUST00000006053	Smpd4	0	0.158151
E16CE_Only	ENSMUST00000051169	2700050L05Rik	0.635703	1.25563		P0CE_Only	ENSMUST00000097950	Pde4b	1.7728	0.0785483		ExpressedInBoth	ENSMUST00000177982	AC172750.1	6.77903	2.66049		No_Ex	ENSMUST00000006061	Pex1	0	0
E16CE_Only	ENSMUST00000051341	Mfsd5	0.848389	1.35124		P0CE_Only	ENSMUST00000098122	Gm13306	1.12736	0.727942		ExpressedInBoth	ENSMUST00000178624	AC091522.1	36.5397	8.22392		No_Ex	ENSMUST00000006071	Otx1	0.00595017	0.0729238
E16CE_Only	ENSMUST00000051435	Zfp418	0.934923	1.42315		P0CE_Only	ENSMUST00000098273	6530418L21Rik	1.25388	0.91527		ExpressedInBoth	ENSMUST00000178676	AC159308.1	26.6087	2.42067		No_Ex	ENSMUST00000006094	Cyp2d26	0	0
E16CE_Only	ENSMUST00000051777	C2cd3	0.522356	1.06881		P0CE_Only	ENSMUST00000098374	Adarb1	1.11392	0.961749		ExpressedInBoth	ENSMUST00000178814	Mdga2	2.87897	1.31782		No_Ex	ENSMUST00000006101	Itgae	0.0694277	0.0221895
E16CE_Only	ENSMUST00000052107	Zswim3	0.717954	1.77083		P0CE_Only	ENSMUST00000098560	Gm2574	1.69681	0.18647		ExpressedInBoth	ENSMUST00000178844	AC132139.1	56.8336	7.98374		No_Ex	ENSMUST00000006104	P2rx5	0.0145782	0.00898944
E16CE_Only	ENSMUST00000052119	Slc25a25	0.75361	1.07837		P0CE_Only	ENSMUST00000098568	Bmpr1b	3.11713	0.363645		ExpressedInBoth	ENSMUST00000179018	AC090652.1	225.526	77.0673		No_Ex	ENSMUST00000006105	Shpk	0.342812	0.171127
E16CE_Only	ENSMUST00000052290	Pop1	0.564577	1.38357		P0CE_Only	ENSMUST00000098768	AI593442	1.24466	0.463606		ExpressedInBoth	ENSMUST00000179244	AC153380.1	96.5424	32.6283		No_Ex	ENSMUST00000006106	Trpv1	0	0
E16CE_Only	ENSMUST00000052514	Slc38a9	0.788024	1.24989		P0CE_Only	ENSMUST00000098786	1700029J07Rik	1.5461	0.834044		ExpressedInBoth	ENSMUST00000179274	AC139884.1	36.4183	11.5697		No_Ex	ENSMUST00000006112	Ephb3	0.575628	0.6695
E16CE_Only	ENSMUST00000053079	Nf2	0.868121	2.75625		P0CE_Only	ENSMUST00000098788	Sorbs2	1.02574	0.299608		ExpressedInBoth	ENSMUST00000179427	AL671866.3	24.684	10.812		No_Ex	ENSMUST00000006123	Tuft1	0.757146	0.190899
E16CE_Only	ENSMUST00000053273	Itpr2	0.720954	1.45176		P0CE_Only	ENSMUST00000098849	Otud7b	2.32321	0.994179		ExpressedInBoth	ENSMUST00000179499	CT010454.1	17.5442	2.43877		No_Ex	ENSMUST00000006136	Dnase1	0	0
E16CE_Only	ENSMUST00000053491	Pou3f1	0.387475	2.00439		P0CE_Only	ENSMUST00000098852	Mcam	1.60873	0.503161		ExpressedInBoth	ENSMUST00000179524	AC163629.1	57.2143	22.7745		No_Ex	ENSMUST00000006138	Nat15	0.743756	0.84963
E16CE_Only	ENSMUST00000053722	Zfp607	0.844009	1.46551		P0CE_Only	ENSMUST00000098937	Ecsit	2.08644	0.880145		ExpressedInBoth	ENSMUST00000179535	AC159821.1	137.506	51.1673		No_Ex	ENSMUST00000006139	1700037C18Rik	0.0446369	0
E16CE_Only	ENSMUST00000053768	Stxbp6	0.554248	2.09668		P0CE_Only	ENSMUST00000099051	Gm10717	1.98513	0.678766		ExpressedInBoth	ENSMUST00000179754	AC124400.1	211.563	85.192		No_Ex	ENSMUST00000006151	Tyrp1	0.168169	0.408394
E16CE_Only	ENSMUST00000054125	Pmel	0.701632	3.09398		P0CE_Only	ENSMUST00000099056	Gm10717	1.15208	0.107088		ExpressedInBoth	ENSMUST00000179794	AL844856.1	193.156	52.3242		No_Ex	ENSMUST00000006167	BC003331	0	0
E16CE_Only	ENSMUST00000054294	Fzd1	0.954385	2.00459		P0CE_Only	ENSMUST00000099092	Slc12a5	1.81998	0.283001		ExpressedInBoth	ENSMUST00000179881	Gm11168	15.8375	7.32759		No_Ex	ENSMUST00000006171	Prg4	0.00885733	0
E16CE_Only	ENSMUST00000054523	A230051G13Rik	0.747348	1.45529		P0CE_Only	ENSMUST00000099128	Gm5148	2.76135	0.639698		ExpressedInBoth	ENSMUST00000179897	AC159301.1	8.6303	3.91102		No_Ex	ENSMUST00000006205	Ankhd1	0.12428	0.0591332
E16CE_Only	ENSMUST00000054556	Taf10	0.229052	2.56741		P0CE_Only	ENSMUST00000099328	Gm6843	6.38121	0.899462		ExpressedInBoth	ENSMUST00000180029	AL669902.1	135.909	63.5655		No_Ex	ENSMUST00000006303	2310043J07Rik	0.0477085	0
E16CE_Only	ENSMUST00000054666	Cirbp	0.667459	1.42017		P0CE_Only	ENSMUST00000099366	Anks1b	1.08257	0.703464		ExpressedInBoth	ENSMUST00000000001	Gnai3	38.7307	56.5327		No_Ex	ENSMUST00000006311	Tead4	0	0.00552312
E16CE_Only	ENSMUST00000054708	Dpagt1	0.562703	1.31134		P0CE_Only	ENSMUST00000099514	Sgms1	1.04666	0.920084		ExpressedInBoth	ENSMUST00000000028	Cdc45	9.57683	11.3164		No_Ex	ENSMUST00000006341	Prss16	0	0.00783483
E16CE_Only	ENSMUST00000054912	Dynlrb1	0.772861	1.60297		P0CE_Only	ENSMUST00000099569	Trpm3	1.26175	0.783692		ExpressedInBoth	ENSMUST00000000033	Igf2	2.03239	3.88754		No_Ex	ENSMUST00000006362	Rhox6	0	0
E16CE_Only	ENSMUST00000054920	AI464131	0.861383	1.44631		P0CE_Only	ENSMUST00000100299	Dock9	1.91045	0.743146		ExpressedInBoth	ENSMUST00000000080	Klf6	20.5494	21.262		No_Ex	ENSMUST00000006378	Clcnkb	0	0
E16CE_Only	ENSMUST00000054947	5730577I03Rik	0.447144	1.22822		P0CE_Only	ENSMUST00000100532	Gngt2	29.7855	0.0266736		ExpressedInBoth	ENSMUST00000000090	Cox5a	9.59145	13.5791		No_Ex	ENSMUST00000006380	Fam131c	0.173786	0.179843
E16CE_Only	ENSMUST00000055006	Trim16	0.550563	1.06978		P0CE_Only	ENSMUST00000100555	Gm7935	1.23186	0.820043		ExpressedInBoth	ENSMUST00000000095	Tbx2	9.76011	5.03388		No_Ex	ENSMUST00000006381	Fblim1	0	0
E16CE_Only	ENSMUST00000055018	Lpar1	0.518894	1.91571		P0CE_Only	ENSMUST00000100640	Sqle	2.03602	0.956847		ExpressedInBoth	ENSMUST00000000122	Ngfr	3.59561	4.1445		No_Ex	ENSMUST00000006391	Serpinb9	0.187011	0.266315
E16CE_Only	ENSMUST00000055032	Kdm5d	0	1.67957		P0CE_Only	ENSMUST00000100652	Gtf2ird1	1.41421	0.602196		ExpressedInBoth	ENSMUST00000000129	Fer	9.5076	12.2541		No_Ex	ENSMUST00000006392	Serpinb9b	0	0
E16CE_Only	ENSMUST00000055144	Atpbd4	0.334496	1.02564		P0CE_Only	ENSMUST00000100755	Unc119	4.01938	0.885444		ExpressedInBoth	ENSMUST00000000137	Actr2	22.2333	31.3177		No_Ex	ENSMUST00000006397	Epor	0.0179617	0.0275326
E16CE_Only	ENSMUST00000055535	Prtg	0.616898	1.32261		P0CE_Only	ENSMUST00000100819	D14Ertd449e	1.56082	0.905293		ExpressedInBoth	ENSMUST00000000153	Gna12	8.22725	8.83605		No_Ex	ENSMUST00000006403	Ccdc159	0.304166	0.345419
E16CE_Only	ENSMUST00000055593	Gm8258	0.838559	2.49211		P0CE_Only	ENSMUST00000100988	Vipr2	1.42831	0.375065		ExpressedInBoth	ENSMUST00000000175	Sdhd	55.7701	54.558		No_Ex	ENSMUST00000006415	Plcb2	0	0
E16CE_Only	ENSMUST00000055676	S1pr1	0.976708	2.72511		P0CE_Only	ENSMUST00000101044	Atp2b2	1.92871	0.94769		ExpressedInBoth	ENSMUST00000000199	Ncs1	5.42501	9.92942		No_Ex	ENSMUST00000006424	Mob1b	0.33287	0
E16CE_Only	ENSMUST00000055754	Gpr153	0.972068	1.98171		P0CE_Only	ENSMUST00000101153	Iqsec1	1.07167	0.827782		ExpressedInBoth	ENSMUST00000000201	Nalcn	2.10785	1.53163		No_Ex	ENSMUST00000006431	Atp6v1b1	0.0181544	0.0700335
E16CE_Only	ENSMUST00000055758	Ubr3	0.949413	1.17903		P0CE_Only	ENSMUST00000101191	Klhl5	1.06143	0.669946		ExpressedInBoth	ENSMUST00000000206	Btbd17	11.3367	9.02742		No_Ex	ENSMUST00000006432	Vax1	0	0
E16CE_Only	ENSMUST00000055844	Rbpms2	0.782425	1.48557		P0CE_Only	ENSMUST00000101379	Mdga2	1.21708	0.397271		ExpressedInBoth	ENSMUST00000000253	Lhx2	5.21793	6.04667		No_Ex	ENSMUST00000006444	Tep1	0.370471	0.78448
E16CE_Only	ENSMUST00000055931	Dusp18	0.82359	1.43523		P0CE_Only	ENSMUST00000101613	Ap1b1	1.29228	0.496242		ExpressedInBoth	ENSMUST00000000260	Gmpr	1.73147	3.22829		No_Ex	ENSMUST00000006452	Osgep	0.558977	0.867349
E16CE_Only	ENSMUST00000056006	Onecut1	0.783252	3.20103		P0CE_Only	ENSMUST00000101640	Limk2	3.63382	0.8315		ExpressedInBoth	ENSMUST00000000285	Dgke	1.96774	1.55144		No_Ex	ENSMUST00000006470	Wbp7	0.0828952	0.440601
E16CE_Only	ENSMUST00000056237	Prmt10	0.410421	1.0627		P0CE_Only	ENSMUST00000101800	Sepx1	1.01333	0.981452		ExpressedInBoth	ENSMUST00000000287	Scpep1	10.0568	10.8399		No_Ex	ENSMUST00000006476	Upk1a	0	0.0126855
E16CE_Only	ENSMUST00000056439	2410075B13Rik	0.919319	1.02018		P0CE_Only	ENSMUST00000102478	Aldoc	2.87901	0.366839		ExpressedInBoth	ENSMUST00000000304	Hddc2	18.2911	11.1913		No_Ex	ENSMUST00000006508	Ggt1	0	0
E16CE_Only	ENSMUST00000056578	Bri3	0.494445	2.22073		P0CE_Only	ENSMUST00000102499	Lrrc57	1.37059	0.729924		ExpressedInBoth	ENSMUST00000000305	Tpd52l1	1.31812	2.11864		No_Ex	ENSMUST00000006525	Cbfa2t3	0.0332406	0.092304
E16CE_Only	ENSMUST00000056962	Ccdc74a	0.576333	1.22898		P0CE_Only	ENSMUST00000102677	Chn1	1.4346	0.679042		ExpressedInBoth	ENSMUST00000000314	Cdh4	3.77795	7.44994		No_Ex	ENSMUST00000006556	Mpl	0	0
E16CE_Only	ENSMUST00000057598	Mblac2	0.977372	1.26864		P0CE_Only	ENSMUST00000102683	Tom1l2	1.10864	0.941683		ExpressedInBoth	ENSMUST00000000348	Rtcd1	18.5483	13.8118		No_Ex	ENSMUST00000006557	Elovl1	0.056199	0.392282
E16CE_Only	ENSMUST00000057613	Gdf6	0.653926	1.12578		P0CE_Only	ENSMUST00000102727	Anxa6	2.41753	0.824814		ExpressedInBoth	ENSMUST00000000349	Dbt	3.2483	4.41516		No_Ex	ENSMUST00000006559	Tpbg	0	0
E16CE_Only	ENSMUST00000057631	Sgsm2	0.377628	1.09827		P0CE_Only	ENSMUST00000102767	Rbm43	1.42613	0.844584		ExpressedInBoth	ENSMUST00000000356	Dazap2	11.0718	12.1176		No_Ex	ENSMUST00000006570	Adamts4	0.00881538	0.331064
E16CE_Only	ENSMUST00000057859	Frmd6	0.916669	1.0757		P0CE_Only	ENSMUST00000102778	Mapk9	1.24503	0.842919		ExpressedInBoth	ENSMUST00000000365	Mcts1	5.35228	4.68508		No_Ex	ENSMUST00000006578	Pvrl4	0	0
E16CE_Only	ENSMUST00000057935	Slc25a44	0.348634	1.40524		P0CE_Only	ENSMUST00000102815	Ranbp17	1.05902	0.759175		ExpressedInBoth	ENSMUST00000000384	Trappc10	6.56318	5.7002		No_Ex	ENSMUST00000006618	Arhgef19	0.389402	0.0999638
E16CE_Only	ENSMUST00000057977	A730049H05Rik	0.590303	2.48245		P0CE_Only	ENSMUST00000102842	Rtn4	1.29537	0.835231		ExpressedInBoth	ENSMUST00000000388	Ccm2	6.68629	7.96254		No_Ex	ENSMUST00000006626	Actn3	0.133257	0.129989
E16CE_Only	ENSMUST00000058295	Erbb2	0.736073	1.08634		P0CE_Only	ENSMUST00000102855	Crat	1.20562	0.532526		ExpressedInBoth	ENSMUST00000000449	Mkrn2	9.86509	8.14136		No_Ex	ENSMUST00000006632	Zdhhc24	0.294544	0.119679
E16CE_Only	ENSMUST00000058333	Fxc1	0.585149	2.55982		P0CE_Only	ENSMUST00000102878	Meis1	1.6799	0.359465		ExpressedInBoth	ENSMUST00000000451	Raf1	19.1781	19.49		No_Ex	ENSMUST00000006638	Slc34a3	0	0
E16CE_Only	ENSMUST00000058524	Zc3hav1l	0.677888	1.514		P0CE_Only	ENSMUST00000102886	Sardh	2.15693	0.612248		ExpressedInBoth	ENSMUST00000000466	Plin2	14.4531	15.8301		No_Ex	ENSMUST00000006646	Nelf	0.563274	0.697502
E16CE_Only	ENSMUST00000060043	Wnk1	0.681773	1.15894		P0CE_Only	ENSMUST00000102955	Cetn4	1.00338	0.463067		ExpressedInBoth	ENSMUST00000000505	Mcm7	50.179	51.056		No_Ex	ENSMUST00000006659	Prl7a1	0	0
E16CE_Only	ENSMUST00000060050	Grrp1	0.911274	1.41721		P0CE_Only	ENSMUST00000103215	Kcnip3	1.18292	0.297839		ExpressedInBoth	ENSMUST00000000544	Acvr1b	4.53469	7.39942		No_Ex	ENSMUST00000006660	Prl7a2	0	0
E16CE_Only	ENSMUST00000060418	Pnma3	0.841841	1.03701		P0CE_Only	ENSMUST00000103692	Traj51	1.1111	0.75484		ExpressedInBoth	ENSMUST00000000594	C1d	9.44243	9.11771		No_Ex	ENSMUST00000006662	Prl8a9	0	0
E16CE_Only	ENSMUST00000060435	Sepn1	0.76878	1.40817		P0CE_Only	ENSMUST00000104034	SNORA66	6.03886	0		ExpressedInBoth	ENSMUST00000000608	Gm2a	4.934	3.11254		No_Ex	ENSMUST00000006664	Prl8a1	0	0
E16CE_Only	ENSMUST00000060481	Dcaf12l1	0.579779	1.20786		P0CE_Only	ENSMUST00000104066	SNORA49	3.77764	0.998842		ExpressedInBoth	ENSMUST00000000619	Clcn4-2	20.3974	18.41		No_Ex	ENSMUST00000006667	Gvin1	0.00116565	0.00149184
E16CE_Only	ENSMUST00000061118	Slc25a26	0.721932	1.04999		P0CE_Only	ENSMUST00000105437	Rtkn2	1.40227	0.633891		ExpressedInBoth	ENSMUST00000000642	Hk2	2.88431	4.58286		No_Ex	ENSMUST00000006679	Prtn3	0	0.144731
E16CE_Only	ENSMUST00000061244	Ephb4	0	1.81741		P0CE_Only	ENSMUST00000105648	Kcnab2	1.05804	0		ExpressedInBoth	ENSMUST00000000724	Kat2b	10.1549	7.66013		No_Ex	ENSMUST00000006687	Orm3	0	0
E16CE_Only	ENSMUST00000061274	Gpr156	0.328896	1.07457		P0CE_Only	ENSMUST00000105951	Rcc1	1.0036	0.278077		ExpressedInBoth	ENSMUST00000000727	Rab5b	14.0147	14.0388		No_Ex	ENSMUST00000006697	Itih3	0	0
E16CE_Only	ENSMUST00000061334	Mars2	0.607147	1.05101		P0CE_Only	ENSMUST00000106048	Sirt3	1.59246	0.736941		ExpressedInBoth	ENSMUST00000000756	Rpl13	158.904	255.874		No_Ex	ENSMUST00000006701	Tmem110	0.567991	0.87394
E16CE_Only	ENSMUST00000061483	Bmyc	0.552473	1.14203		P0CE_Only	ENSMUST00000106192	Odf2l	1.51341	0.0209573		ExpressedInBoth	ENSMUST00000000759	Chmp1a	11.2328	12.9446		No_Ex	ENSMUST00000006703	Itih4	0.0117167	0
E16CE_Only	ENSMUST00000061618	Patl1	0.695291	1.19921		P0CE_Only	ENSMUST00000106400	Camk2d	1.71084	0.763323		ExpressedInBoth	ENSMUST00000000767	Rpa1	32.3321	32.3543		No_Ex	ENSMUST00000006704	Itih1	0	0
E16CE_Only	ENSMUST00000061740	Gm5567	0.699624	1.02352		P0CE_Only	ENSMUST00000106402	Camk2d	1.20146	0.526783		ExpressedInBoth	ENSMUST00000000776	Tubgcp3	13.3814	13.8482		No_Ex	ENSMUST00000006716	Wnt6	0	0.0182343
E16CE_Only	ENSMUST00000061937	Ctbs	0.767029	1.17366		P0CE_Only	ENSMUST00000106436	Kif2c	1.86631	0.312569		ExpressedInBoth	ENSMUST00000000804	Ddx3x	115.657	147.234		No_Ex	ENSMUST00000006718	Wnt10a	0.114222	0.0068927
E16CE_Only	ENSMUST00000061986	Shb	0.721311	1.47277		P0CE_Only	ENSMUST00000106543	Otop3	1.70201	0.893978		ExpressedInBoth	ENSMUST00000000828	Txnrd3	3.59827	4.39642		No_Ex	ENSMUST00000006721	Cryba2	0	0
E16CE_Only	ENSMUST00000062213	Sfxn3	0.832135	1.02619		P0CE_Only	ENSMUST00000106570	Ntng1	1.02872	0.614791		ExpressedInBoth	ENSMUST00000000844	Tpd52l2	5.83542	8.044		No_Ex	ENSMUST00000006742	Atp7b	0.433285	0.72498
E16CE_Only	ENSMUST00000062483	Gli2	0.535026	1.15482		P0CE_Only	ENSMUST00000106599	Rpl38	2.30605	0.923535		ExpressedInBoth	ENSMUST00000000894	E2f1	5.4478	2.8438		No_Ex	ENSMUST00000006745	Defb2	0.119717	0
E16CE_Only	ENSMUST00000062492	Pfdn5	0.913019	1.47856		P0CE_Only	ENSMUST00000106702	Gna13	1.41642	0.758112		ExpressedInBoth	ENSMUST00000000896	Pxmp4	2.0326	1.276		No_Ex	ENSMUST00000006749	Slc4a1	0	0.161022
E16CE_Only	ENSMUST00000062667	5930403N24Rik	0.895112	1.15889		P0CE_Only	ENSMUST00000106713	Slc1a7	1.91886	0.169748		ExpressedInBoth	ENSMUST00000000925	Smarcb1	14.2978	25.2675		No_Ex	ENSMUST00000006754	Ubtf	0	0.259365
E16CE_Only	ENSMUST00000062694	Mapk14	0	1.41043		P0CE_Only	ENSMUST00000106824	Ap4b1	1.11182	0.672548		ExpressedInBoth	ENSMUST00000000939	Hip1r	4.36056	6.00971		No_Ex	ENSMUST00000006762	Snai3	0	0
E16CE_Only	ENSMUST00000062765	Zfp583	0.437978	1.04191		P0CE_Only	ENSMUST00000106827	Dab1	1.76358	0.945815		ExpressedInBoth	ENSMUST00000000940	Nsun5	2.72096	2.67354		No_Ex	ENSMUST00000006785	Slc17a1	0	0
E16CE_Only	ENSMUST00000063093	Chrm3	0.676796	1.28851		P0CE_Only	ENSMUST00000106908	Pde4b	2.73308	0.425282		ExpressedInBoth	ENSMUST00000000958	Top1mt	3.95787	3.55888		No_Ex	ENSMUST00000006786	Slc17a2	0	0
E16CE_Only	ENSMUST00000063879	Ppap2c	0.499462	1.15655		P0CE_Only	ENSMUST00000106971	Kansl1	2.34813	0.473932		ExpressedInBoth	ENSMUST00000000985	Oxa1l	1.66253	3.41841		No_Ex	ENSMUST00000006787	Hfe	0	0
E16CE_Only	ENSMUST00000063882	Dcun1d4	0.674432	1.72584		P0CE_Only	ENSMUST00000106980	Trim45	1.82385	0.68016		ExpressedInBoth	ENSMUST00000001002	Heatr6	1.73577	2.24867		No_Ex	ENSMUST00000006792	Ncr1	0	0
E16CE_Only	ENSMUST00000064165	Cx3cr1	0.481595	1.09747		P0CE_Only	ENSMUST00000107045	Plekhb1	7.6288	0.795586		ExpressedInBoth	ENSMUST00000001042	Ilf2	136.128	117.751		No_Ex	ENSMUST00000006814	Abhd1	0.275406	0
E16CE_Only	ENSMUST00000064477	Dlg1	0.431614	1.22151		P0CE_Only	ENSMUST00000107047	Plekhb1	2.41507	0.0492814		ExpressedInBoth	ENSMUST00000001043	2500003M10Rik	8.44162	8.58316		No_Ex	ENSMUST00000006817	Slc5a6	0	0.282303
E16CE_Only	ENSMUST00000064571	Afap1	0.980049	2.07496		P0CE_Only	ENSMUST00000107102	Rundc3a	1.98428	0.738937		ExpressedInBoth	ENSMUST00000001051	S100a6	1.69163	2.57237		No_Ex	ENSMUST00000006818	Tcf23	0.00818528	0
E16CE_Only	ENSMUST00000064635	Fam86	0.714421	1.84081		P0CE_Only	ENSMUST00000107159	Nars2	1.38591	0.795173		ExpressedInBoth	ENSMUST00000001079	Sec24b	1.1142	1.0944		No_Ex	ENSMUST00000006825	Nphs1	0.0985271	0.13181
E16CE_Only	ENSMUST00000064718	Phc3	0.893484	1.15098		P0CE_Only	ENSMUST00000107161	Arnt	1.32302	0.331556		ExpressedInBoth	ENSMUST00000001081	Rmnd5b	2.94271	2.7196		No_Ex	ENSMUST00000006893	D130043K22Rik	0	0.193883
E16CE_Only	ENSMUST00000064775	Adcyap1	0.766201	2.71875		P0CE_Only	ENSMUST00000107201	Cdc42se1	1.31606	0		ExpressedInBoth	ENSMUST00000001083	Nhp2	1.36686	3.03862		No_Ex	ENSMUST00000006898	Gmnn	0.0676177	0.159644
E16CE_Only	ENSMUST00000064783	Mfap4	0.817388	2.01787		P0CE_Only	ENSMUST00000107295	Fam134c	1.80437	0.742093		ExpressedInBoth	ENSMUST00000001092	Zfp276	1.27671	1.68792		No_Ex	ENSMUST00000006949	Tph2	0.082053	0.0773994
E16CE_Only	ENSMUST00000064797	Itsn1	0.54262	1.11117		P0CE_Only	ENSMUST00000107303	Mlx	1.31076	0.874253		ExpressedInBoth	ENSMUST00000001115	Grk6	6.29649	6.04307		No_Ex	ENSMUST00000006952	Saa4	0	0.00835367
E16CE_Only	ENSMUST00000064814	Zfp618	0.78106	1.29059		P0CE_Only	ENSMUST00000107333	S100a16	1.0825	0.462002		ExpressedInBoth	ENSMUST00000001127	Poldip2	16.3753	14.9053		No_Ex	ENSMUST00000006956	Saa3	0.0577103	0
E16CE_Only	ENSMUST00000065169	Gatad2a	0.343895	1.26289		P0CE_Only	ENSMUST00000107362	Furin	1.30509	0.982878		ExpressedInBoth	ENSMUST00000001147	Col6a1	5.70542	4.75307		No_Ex	ENSMUST00000006963	Krt28	0.0403096	0.0308962
E16CE_Only	ENSMUST00000065533	Gm9900	0.531583	1.09294		P0CE_Only	ENSMUST00000107377	Tnc	3.25712	0.0569748		ExpressedInBoth	ENSMUST00000001172	Ankrd39	1.54405	1.16465		No_Ex	ENSMUST00000006969	Krt23	0	0
E16CE_Only	ENSMUST00000065758	Atp6v1e2	0.68622	1.01118		P0CE_Only	ENSMUST00000107411	Krt15	2.6396	0.410025		ExpressedInBoth	ENSMUST00000001179	Pcnt	4.24659	6.06435		No_Ex	ENSMUST00000006976	Ttc25	0.103822	0.0402663
E16CE_Only	ENSMUST00000065784	Ddx19b	0.733947	1.72019		P0CE_Only	ENSMUST00000107429	Flad1	1.06908	0.896098		ExpressedInBoth	ENSMUST00000001184	Mxd1	3.4909	4.35918		No_Ex	ENSMUST00000007156	Klk1b11	0	0
E16CE_Only	ENSMUST00000066337	Alas2	0.0933101	1.25		P0CE_Only	ENSMUST00000107461	Fkbp15	1.00438	0.214652		ExpressedInBoth	ENSMUST00000001185	Gmcl1	7.66871	9.23324		No_Ex	ENSMUST00000007161	Klk4	0	0.0404881
E16CE_Only	ENSMUST00000066408	1700016K19Rik	0.798902	1.93935		P0CE_Only	ENSMUST00000107584	Cisd3	1.35279	0.873031		ExpressedInBoth	ENSMUST00000001186	Snrnp27	24.2125	30.0209		No_Ex	ENSMUST00000007171	Chrd	0.0273916	0.0725437
E16CE_Only	ENSMUST00000066640	Nanp	0.313951	1.97459		P0CE_Only	ENSMUST00000107620	Cd1d1	1.76307	0.327909		ExpressedInBoth	ENSMUST00000001202	Ocrl	2.44594	3.53135		No_Ex	ENSMUST00000007207	Clcn2	0.463514	0.863116
E16CE_Only	ENSMUST00000066715	Zbtb48	0.662745	1.04069		P0CE_Only	ENSMUST00000107653	Hps5	1.24902	0.4657		ExpressedInBoth	ENSMUST00000001240	Agpat3	1.77785	2.0352		No_Ex	ENSMUST00000007245	D17H6S56E-3	0	0
E16CE_Only	ENSMUST00000067072	Cthrc1	0.971007	1.18869		P0CE_Only	ENSMUST00000107708	Gngt2	13.0354	0.730774		ExpressedInBoth	ENSMUST00000001242	D10Jhu81e	13.5539	14.6193		No_Ex	ENSMUST00000007248	Hspa1l	0.0245874	0.0850292
E16CE_Only	ENSMUST00000067186	Mpv17	0.375182	1.96287		P0CE_Only	ENSMUST00000107726	Cyth2	1.39987	0.927321		ExpressedInBoth	ENSMUST00000001280	Gramd1a	3.25948	6.14352		No_Ex	ENSMUST00000007249	Slc44a4	0.00735345	0
E16CE_Only	ENSMUST00000067467	Dnajc8	0	1.65394		P0CE_Only	ENSMUST00000107851	Clta	1.1772	0.980807		ExpressedInBoth	ENSMUST00000001284	Usf1	6.64379	2.34959		No_Ex	ENSMUST00000007250	Msh5	0.0426285	0.11497
E16CE_Only	ENSMUST00000067563	Wdyhv1	0.626604	1.20636		P0CE_Only	ENSMUST00000107876	Pnkp	1.31768	0.507686		ExpressedInBoth	ENSMUST00000001304	Ckb	681.35	477.02		No_Ex	ENSMUST00000007259	Ly6g6d	0	0
E16CE_Only	ENSMUST00000067582	Tmem62	0.870024	1.12138		P0CE_Only	ENSMUST00000107882	Akt1s1	2.35276	0.998026		ExpressedInBoth	ENSMUST00000001319	Efnb2	14.8054	29.212		No_Ex	ENSMUST00000007272	Krt14	0	0
E16CE_Only	ENSMUST00000068044	Slc39a14	0.731267	1.42146		P0CE_Only	ENSMUST00000107894	Dgke	1.09376	0.614244		ExpressedInBoth	ENSMUST00000001326	Sp1	5.96437	9.47644		No_Ex	ENSMUST00000007275	Krt13	0	0
E16CE_Only	ENSMUST00000068079	Zfp560	0.765129	1.23995		P0CE_Only	ENSMUST00000107899	Myh14	4.93377	0.936252		ExpressedInBoth	ENSMUST00000001335	Pfdn5	75.3463	63.9765		No_Ex	ENSMUST00000007280	Krt16	0	0
E16CE_Only	ENSMUST00000068449	Rab39	0.872387	1.22864		P0CE_Only	ENSMUST00000107973	Dnajb5	1.25734	0.744445		ExpressedInBoth	ENSMUST00000001339	Rrp15	22.2699	33.1586		No_Ex	ENSMUST00000007301	Myh3	0.426994	0.0441274
E16CE_Only	ENSMUST00000068484	Sik2	0.0678124	1.02252		P0CE_Only	ENSMUST00000108036	Ccl27a	1.04025	0.856292		ExpressedInBoth	ENSMUST00000001347	Rnd2	25.5972	19.3028		No_Ex	ENSMUST00000007318	Krt31	0.00681987	0
E16CE_Only	ENSMUST00000068583	Aebp2	0	1.0385		P0CE_Only	ENSMUST00000108110	Fxyd1	1.32564	0.421218		ExpressedInBoth	ENSMUST00000001365	Yars	16.5805	22.064		No_Ex	ENSMUST00000007340	Atp12a	0.00423083	0.00433221
E16CE_Only	ENSMUST00000068860	Epha6	0.850002	2.20629		P0CE_Only	ENSMUST00000108262	Samd7	2.07533	0		ExpressedInBoth	ENSMUST00000001402	Fbxo9	8.80401	7.11372		No_Ex	ENSMUST00000007423	Scube2	0.124261	0
E16CE_Only	ENSMUST00000069041	Ap1s2	0.755303	2.24215		P0CE_Only	ENSMUST00000108298	Ect2	1.99434	0.541907		ExpressedInBoth	ENSMUST00000001412	Ccdc132	13.8298	14.1852		No_Ex	ENSMUST00000007433	Kiss1	0	0
E16CE_Only	ENSMUST00000069057	Myo1c	0.738782	1.01135		P0CE_Only	ENSMUST00000108304	Gem	1.9951	0.143031		ExpressedInBoth	ENSMUST00000001415	Apbb3	2.39095	1.93666		No_Ex	ENSMUST00000007449	Akr1b7	0	0
E16CE_Only	ENSMUST00000069285	Stx3	0.987293	1.22411		P0CE_Only	ENSMUST00000108306	Rad54b	1.37139	0.944318		ExpressedInBoth	ENSMUST00000001416	Hars	28.1979	30.3734		No_Ex	ENSMUST00000007533	Vps25	0.30203	0.137805
E16CE_Only	ENSMUST00000069292	Zfp248	0.856121	1.49456		P0CE_Only	ENSMUST00000108459	Klc3	4.22338	0.685789		ExpressedInBoth	ENSMUST00000001419	Zmat2	27.2079	41.4383		No_Ex	ENSMUST00000007584	Pcdhac1	0.293803	0.144782
E16CE_Only	ENSMUST00000069451	Ghr	0.554216	1.67215		P0CE_Only	ENSMUST00000108697	Elac2	1.60872	0.631867		ExpressedInBoth	ENSMUST00000001452	Cct3	114.232	116.906		No_Ex	ENSMUST00000007601	2310003L06Rik	0	0
E16CE_Only	ENSMUST00000069453	Paqr3	0.910024	1.42721		P0CE_Only	ENSMUST00000108722	Lrrc48	1.40424	0.83109		ExpressedInBoth	ENSMUST00000001460	Snd1	18.9859	27.2969		No_Ex	ENSMUST00000007735	Tssk4	0.0476694	0.0492232
E16CE_Only	ENSMUST00000069805	Atp8b2	0.651763	1.12323		P0CE_Only	ENSMUST00000108723	Lrrc48	1.53536	0.047552		ExpressedInBoth	ENSMUST00000001479	Kpnb1	91.3388	117.625		No_Ex	ENSMUST00000007738	Hapln4	0.0093808	0
E16CE_Only	ENSMUST00000069968	Pdlim7	0.69117	1.21054		P0CE_Only	ENSMUST00000108768	Oprl1	1.02233	0.573662		ExpressedInBoth	ENSMUST00000001480	Npepps	4.71979	4.65903		No_Ex	ENSMUST00000007754	Gtpbp3	0.992106	0.697174
E16CE_Only	ENSMUST00000070150	E130308A19Rik	0.848565	1.17097		P0CE_Only	ENSMUST00000108784	Mrpl55	1.55195	0.718091		ExpressedInBoth	ENSMUST00000001485	Mrpl10	4.30006	4.47524		No_Ex	ENSMUST00000007790	Rad51c	0.997434	0.246642
E16CE_Only	ENSMUST00000070166	Gramd3	0.617067	1.18711		P0CE_Only	ENSMUST00000108886	Tnip1	1.13937	0.00397908		ExpressedInBoth	ENSMUST00000001507	Cyp51	27.2857	40.3798		No_Ex	ENSMUST00000007799	Cav1	0.167852	0.0927451
E16CE_Only	ENSMUST00000070181	Itpkb	0.603153	1.45322		P0CE_Only	ENSMUST00000108901	Gtpbp5	1.76993	0.786734		ExpressedInBoth	ENSMUST00000001513	Tubb6	16.1356	7.30655		No_Ex	ENSMUST00000007949	Twist2	0	0.0126637
E16CE_Only	ENSMUST00000070191	Cebpg	0.903151	2.00754		P0CE_Only	ENSMUST00000108940	Gm14403	1.30778	0.86531		ExpressedInBoth	ENSMUST00000001520	Afg3l1	4.82155	7.43062		No_Ex	ENSMUST00000007961	Zmiz1	0.100307	0.092361
E16CE_Only	ENSMUST00000070200	Pla2g4a	0.639279	1.40126		P0CE_Only	ENSMUST00000108947	Gm14403	1.07939	0.299626		ExpressedInBoth	ENSMUST00000001559	Itfg2	3.00804	2.32962		No_Ex	ENSMUST00000008011	Gm9946	0	0
E16CE_Only	ENSMUST00000070359	Gm9996	0.733923	1.21437		P0CE_Only	ENSMUST00000109278	Ttc1	1.0775	0.945283		ExpressedInBoth	ENSMUST00000001562	Tulp3	1.78479	1.89794		No_Ex	ENSMUST00000008021	Tcap	0.0339999	0
E16CE_Only	ENSMUST00000070579	Chn1	0.910436	3.74959		P0CE_Only	ENSMUST00000109340	Kcnip1	1.88283	0.528572		ExpressedInBoth	ENSMUST00000001565	Gtf2h4	1.22397	1.19097		No_Ex	ENSMUST00000008024	Arid1a	0.256785	0.242617
E16CE_Only	ENSMUST00000071076	Grm7	0.751095	1.53707		P0CE_Only	ENSMUST00000109405	Ttpal	1.16037	0.595009		ExpressedInBoth	ENSMUST00000001566	Tubb5	296.886	431.713		No_Ex	ENSMUST00000008032	Crlf1	0.0560544	0
E16CE_Only	ENSMUST00000071093	Rims3	0.757325	2.26259		P0CE_Only	ENSMUST00000109460	Zhx3	1.24188	0.759892		ExpressedInBoth	ENSMUST00000001569	Flot1	6.88676	10.6403		No_Ex	ENSMUST00000008051	4931407G18Rik	0	0
E16CE_Only	ENSMUST00000071442	Npdc1	0.707571	1.54734		P0CE_Only	ENSMUST00000109638	Eif6	1.0606	0.675583		ExpressedInBoth	ENSMUST00000001592	Jup	2.95946	4.2514		No_Ex	ENSMUST00000008090	Phox2a	0.0161218	0.0494284
E16CE_Only	ENSMUST00000071555	Actg1	0.660931	2.16523		P0CE_Only	ENSMUST00000109654	Grb10	2.0438	0.248507		ExpressedInBoth	ENSMUST00000001611	Nom1	4.3021	5.12407		No_Ex	ENSMUST00000008273	Prok2	0	0
E16CE_Only	ENSMUST00000071590	Rbbp6	0.823634	1.38991		P0CE_Only	ENSMUST00000109664	Fignl1	1.56338	0.376548		ExpressedInBoth	ENSMUST00000001619	Ergic1	3.91079	2.99906		No_Ex	ENSMUST00000008280	Fhl2	0.407823	0.288534
E16CE_Only	ENSMUST00000071858	Hpcal1	0.863857	1.85375		P0CE_Only	ENSMUST00000109731	Cdk5rap1	1.0692	0.284577		ExpressedInBoth	ENSMUST00000001620	Fxr1	12.6328	15.0073		No_Ex	ENSMUST00000008350	Lass4	0	0
E16CE_Only	ENSMUST00000071869	Plec	0.7606	1.48918		P0CE_Only	ENSMUST00000109815	Camk2b	3.18138	0.763989		ExpressedInBoth	ENSMUST00000001672	Ifrd1	1.11368	1.09817		No_Ex	ENSMUST00000008451	1700109H08Rik	0.876735	0.596333
E16CE_Only	ENSMUST00000071891	Elac2	0.384438	2.40794		P0CE_Only	ENSMUST00000109830	Agtpbp1	1.69346	0.00806689		ExpressedInBoth	ENSMUST00000001675	Stk38l	1.42368	2.95421		No_Ex	ENSMUST00000008462	Relt	0.480731	0.344185
E16CE_Only	ENSMUST00000072014	Gm10330	0.808248	1.48892		P0CE_Only	ENSMUST00000109935	Tmem90b	2.09788	0.836652		ExpressedInBoth	ENSMUST00000001712	Cabin1	1.42331	1.87786		No_Ex	ENSMUST00000008528	Sertad1	0.56582	0.541441
E16CE_Only	ENSMUST00000072031	Mprip	0.651004	1.35955		P0CE_Only	ENSMUST00000110007	Slc24a3	1.82198	0.996976		ExpressedInBoth	ENSMUST00000001716	Ddt	5.11662	4.88354		No_Ex	ENSMUST00000008542	Elk3	0.372175	0.522816
E16CE_Only	ENSMUST00000072072	Gm4832	0	1.02696		P0CE_Only	ENSMUST00000110093	Rab3a	1.89488	0.614384		ExpressedInBoth	ENSMUST00000001724	Ddx18	10.3275	13.8114		No_Ex	ENSMUST00000008582	Adam21	0.034232	0.0699618
E16CE_Only	ENSMUST00000072133	Gm10226	0.716009	1.60575		P0CE_Only	ENSMUST00000110109	Plcb4	1.99649	0.674642		ExpressedInBoth	ENSMUST00000001757	Eef1e1	26.3778	29.7434		No_Ex	ENSMUST00000008605	Fut1	0	0
E16CE_Only	ENSMUST00000072292	Zfp280c	0.754015	1.97746		P0CE_Only	ENSMUST00000110164	5730494N06Rik	1.28543	0.923059		ExpressedInBoth	ENSMUST00000001780	Akt1	19.3511	21.2462		No_Ex	ENSMUST00000008626	Rnf151	0	0.0416937
E16CE_Only	ENSMUST00000072357	Hk1	0.492972	1.2473		P0CE_Only	ENSMUST00000110186	Smox	1.09124	0.287243		ExpressedInBoth	ENSMUST00000001802	Naglu	1.20746	1.44859		No_Ex	ENSMUST00000008633	Elavl2	0.435507	0.90308
E16CE_Only	ENSMUST00000072465	Zfp809	0.821	1.54476		P0CE_Only	ENSMUST00000110189	Smox	1.13815	0.0922051		ExpressedInBoth	ENSMUST00000001806	Coasy	5.40626	7.2334		No_Ex	ENSMUST00000008734	Htr3b	0	0.00701202
E16CE_Only	ENSMUST00000072477	Zfp758	0.583182	2.27369		P0CE_Only	ENSMUST00000110320	Zc3h6	1.04579	0.895052		ExpressedInBoth	ENSMUST00000001809	Pabpc1	7.22116	12.4238		No_Ex	ENSMUST00000008745	Rab25	0	0
E16CE_Only	ENSMUST00000072777	Hmga2	0.39111	1.44805		P0CE_Only	ENSMUST00000110325	Tmem87b	1.72688	0.666645		ExpressedInBoth	ENSMUST00000001812	Smo	12.2834	15.6216		No_Ex	ENSMUST00000008801	Cyp4f15	0.0509051	0.0698495
E16CE_Only	ENSMUST00000072838	Hsf1	0.810876	1.43409		P0CE_Only	ENSMUST00000110352	Srsf5	18.612	0.318421		ExpressedInBoth	ENSMUST00000001818	Crnkl1	16.8387	20.5341		No_Ex	ENSMUST00000008847	Vav1	0	0
E16CE_Only	ENSMUST00000072841	Eno3	0.727956	1.96388		P0CE_Only	ENSMUST00000110378	Snx25	1.02987	0.640569		ExpressedInBoth	ENSMUST00000001825	Chordc1	13.5769	23.007		No_Ex	ENSMUST00000008957	Tppp2	0	0
E16CE_Only	ENSMUST00000073062	Zfp663	0.908894	3.37351		P0CE_Only	ENSMUST00000110586	Casc4	1.5107	0.592272		ExpressedInBoth	ENSMUST00000001834	D10Wsu52e	54.1086	65.8481		No_Ex	ENSMUST00000008987	Cldn13	0	0
E16CE_Only	ENSMUST00000073109	Ctdspl	0.594909	1.04162		P0CE_Only	ENSMUST00000110592	Frmd5	1.30094	0.600252		ExpressedInBoth	ENSMUST00000001836	Pwp1	16.0135	15.4464		No_Ex	ENSMUST00000008999	Hdac5	0.0585045	0.104508
E16CE_Only	ENSMUST00000073196	Gm10075	0.512062	1.17222		P0CE_Only	ENSMUST00000110608	Ash2l	1.22316	0		ExpressedInBoth	ENSMUST00000001845	Capns1	15.0091	17.2421		No_Ex	ENSMUST00000009018	Clec3a	0	0
E16CE_Only	ENSMUST00000073279	Rcor3	0.0302325	1.08706		P0CE_Only	ENSMUST00000110662	Adal	1.72566	0.470324		ExpressedInBoth	ENSMUST00000001884	Clpb	1.34725	1.521		No_Ex	ENSMUST00000009058	Abcb1b	0.390272	0.205979
E16CE_Only	ENSMUST00000073379	Dcc	0.966237	2.35067		P0CE_Only	ENSMUST00000110706	Haus2	1.04015	0		ExpressedInBoth	ENSMUST00000001900	Zdhhc4	1.57553	2.39208		No_Ex	ENSMUST00000009099	Mta1	0	0
E16CE_Only	ENSMUST00000073447	Pcdhga11	0.758067	1.14352		P0CE_Only	ENSMUST00000110737	Alg11	1.00309	0.544298		ExpressedInBoth	ENSMUST00000001920	Aif1l	17.488	9.26963		No_Ex	ENSMUST00000009143	Bmp7	0.547746	0.979596
E16CE_Only	ENSMUST00000073572	Mtx1	0.676512	1.01491		P0CE_Only	ENSMUST00000110808	Ino80	1.53693	0.744806		ExpressedInBoth	ENSMUST00000001950	Tollip	7.92389	9.51025		No_Ex	ENSMUST00000009191	Gm5965	0	0
E16CE_Only	ENSMUST00000074072	Gm17352	0.637636	5.77203		P0CE_Only	ENSMUST00000110849	Rcor3	1.65981	0.299946		ExpressedInBoth	ENSMUST00000001975	Nacc1	7.2102	8.99398		No_Ex	ENSMUST00000009214	Rtdr1	0	0.0136579
E16CE_Only	ENSMUST00000074510	Prdm10	0.888838	1.21605		P0CE_Only	ENSMUST00000110865	Adap1	1.26266	0.903489		ExpressedInBoth	ENSMUST00000001989	Uba1	36.2365	49.4187		No_Ex	ENSMUST00000009219	Cabp7	0.0189214	0.096681
E16CE_Only	ENSMUST00000074525	Gulp1	0.609034	1.69655		P0CE_Only	ENSMUST00000110871	Mcf2l	1.09115	0.507725		ExpressedInBoth	ENSMUST00000002007	Siae	1.23049	1.13613		No_Ex	ENSMUST00000009236	Derl3	0	0
E16CE_Only	ENSMUST00000074546	Sdk1	0.733356	1.19767		P0CE_Only	ENSMUST00000110954	Fmn1	4.57256	0.366422		ExpressedInBoth	ENSMUST00000002013	Spa17	5.0688	6.03976		No_Ex	ENSMUST00000009241	Tbx1	0.0184715	0.0377528
E16CE_Only	ENSMUST00000074619	Xlr3a	0.483988	1.82192		P0CE_Only	ENSMUST00000110975	Iars2	1.9315	0.351634		ExpressedInBoth	ENSMUST00000002029	Emd	2.21743	4.60016		No_Ex	ENSMUST00000009259	1700027D21Rik	0.0148554	0
E16CE_Only	ENSMUST00000074807	Lrig3	0.652135	1.28214		P0CE_Only	ENSMUST00000111057	Cnih4	3.0476	0.77413		ExpressedInBoth	ENSMUST00000002043	Ccdc47	11.249	15.5667		No_Ex	ENSMUST00000009329	Ccl8	0	0
E16CE_Only	ENSMUST00000074840	Preb	0.607818	1.17993		P0CE_Only	ENSMUST00000111097	Fis1	1.19102	0.261014		ExpressedInBoth	ENSMUST00000002044	Map3k3	3.90921	4.56901		No_Ex	ENSMUST00000009340	Mnda	0	0.0506767
E16CE_Only	ENSMUST00000075249	Plekhg3	0.510096	1.07351		P0CE_Only	ENSMUST00000111103	Emid2	1.21912	0.171535		ExpressedInBoth	ENSMUST00000002048	Taco1	3.01245	3.86072		No_Ex	ENSMUST00000009344	Xpo6	0.260627	0.054908
E16CE_Only	ENSMUST00000075374	Pard3b	0.477221	1.13981		P0CE_Only	ENSMUST00000111237	Ttc17	1.46091	0.454535		ExpressedInBoth	ENSMUST00000002063	Ap4e1	2.60073	3.23946		No_Ex	ENSMUST00000009354	2310007L24Rik	0	0
E16CE_Only	ENSMUST00000075695	Spag9	0.679058	1.31196		P0CE_Only	ENSMUST00000111293	Phf21a	1.00901	0.609021		ExpressedInBoth	ENSMUST00000002064	Blvra	3.01276	1.5177		No_Ex	ENSMUST00000009356	Serpinb2	0.00834578	0
E16CE_Only	ENSMUST00000076052	Prcp	0.914598	1.23102		P0CE_Only	ENSMUST00000111318	Ndufs2	1.42335	0.435059		ExpressedInBoth	ENSMUST00000002080	Pdzd4	8.39479	9.21921		No_Ex	ENSMUST00000009358	Tmem8c	0	0
E16CE_Only	ENSMUST00000076212	Abtb2	0.866842	1.06672		P0CE_Only	ENSMUST00000111332	Pcp4l1	2.85102	0.688661		ExpressedInBoth	ENSMUST00000002090	Ssr4	2.81319	2.94741		No_Ex	ENSMUST00000009390	Trpm5	0	0
E16CE_Only	ENSMUST00000076383	Fbxw11	0.942309	1.36512		P0CE_Only	ENSMUST00000111351	Uap1	1.90993	0.0375104		ExpressedInBoth	ENSMUST00000002091	Bcap31	29.1613	29.164		No_Ex	ENSMUST00000009392	Ascl2	0	0
E16CE_Only	ENSMUST00000076810	Kalrn	0.558057	1.17042		P0CE_Only	ENSMUST00000111464	Kbtbd4	1.14937	0.983376		ExpressedInBoth	ENSMUST00000002121	Supt6h	6.47586	11.565		No_Ex	ENSMUST00000009396	Tspan32	0	0
E16CE_Only	ENSMUST00000076840	Efna5	0.743638	1.23322		P0CE_Only	ENSMUST00000111623	Ppfibp1	1.42516	0.824165		ExpressedInBoth	ENSMUST00000002127	Unc119	19.7366	11.064		No_Ex	ENSMUST00000009425	Rarres2	0.154533	0.135926
E16CE_Only	ENSMUST00000076859	Plk3	0.117891	1.42744		P0CE_Only	ENSMUST00000111719	Lyrm5	1.71786	0.87133		ExpressedInBoth	ENSMUST00000002133	Sdf2	5.66708	8.77711		No_Ex	ENSMUST00000009522	Slc16a12	0.309116	0.825496
E16CE_Only	ENSMUST00000076921	Arl16	0.728909	1.13427		P0CE_Only	ENSMUST00000111934	Klhl18	1.24339	0.787666		ExpressedInBoth	ENSMUST00000002152	Bbc3	1.17356	2.19618		No_Ex	ENSMUST00000009530	Timp1	0	0.0768385
E16CE_Only	ENSMUST00000077089	Gm13803	0	2.04605		P0CE_Only	ENSMUST00000111999	Prkab1	1.34806	0.210252		ExpressedInBoth	ENSMUST00000002172	Acp2	2.92175	3.51015		No_Ex	ENSMUST00000009538	Syn2	0.0238299	0.0161857
E16CE_Only	ENSMUST00000077191	Ethe1	0.941755	1.22625		P0CE_Only	ENSMUST00000112195	Parp11	2.45787	0		ExpressedInBoth	ENSMUST00000002198	Sf3a1	8.61289	10.7181		No_Ex	ENSMUST00000009617	Kcnc4	0.304379	0.140911
E16CE_Only	ENSMUST00000077303	Ptpra	0.683653	7.17242		P0CE_Only	ENSMUST00000112205	Gorasp2	1.9913	0.254647		ExpressedInBoth	ENSMUST00000002275	Vrk3	1.80859	1.60123		No_Ex	ENSMUST00000009667	Ush1c	0	0
E16CE_Only	ENSMUST00000077337	Irx1	0.387671	1.00244		P0CE_Only	ENSMUST00000112224	Gpm6b	2.07843	0.898395		ExpressedInBoth	ENSMUST00000002280	1500002O20Rik	1.26103	1.6643		No_Ex	ENSMUST00000009689	Kcnq1	0	0.0224355
E16CE_Only	ENSMUST00000077422	Zfp661	0.873282	1.16421		P0CE_Only	ENSMUST00000112233	Gpm6b	1.18759	0		ExpressedInBoth	ENSMUST00000002289	Uchl3	16.1448	17.7667		No_Ex	ENSMUST00000009695	6330409D20Rik	0.187336	0.279829
E16CE_Only	ENSMUST00000077783	0610030E20Rik	0.578563	1.09146		P0CE_Only	ENSMUST00000112245	Mmab	1.09905	0.464687		ExpressedInBoth	ENSMUST00000002291	Paxip1	3.63587	3.77775		No_Ex	ENSMUST00000009705	Eng	0	0
E16CE_Only	ENSMUST00000077821	Arhgap39	0.734159	1.43384		P0CE_Only	ENSMUST00000112493	Rps6ka3	1.22346	0.229708		ExpressedInBoth	ENSMUST00000002292	Rmnd5a	15.7914	13.2059		No_Ex	ENSMUST00000009713	Mkl2	0.212585	0.285048
E16CE_Only	ENSMUST00000078084	D4Wsu53e	0.0857551	2.15619		P0CE_Only	ENSMUST00000112603	Dpp10	1.05034	0.0456116		ExpressedInBoth	ENSMUST00000002303	Rhoc	16.609	17.3679		No_Ex	ENSMUST00000009728	Syngr1	0.917401	0.449363
E16CE_Only	ENSMUST00000078257	D130040H23Rik	0.908226	1.5469		P0CE_Only	ENSMUST00000112636	Galnt13	2.15527	0.821893		ExpressedInBoth	ENSMUST00000002305	Jhdm1d	3.40394	5.53055		No_Ex	ENSMUST00000009732	St6galnac1	0	0
E16CE_Only	ENSMUST00000078326	Gm4987	0.0229915	1.32182		P0CE_Only	ENSMUST00000112674	Zfp161	1.24108	0.254209		ExpressedInBoth	ENSMUST00000002368	Dbf4	2.30035	3.31376		No_Ex	ENSMUST00000009740	Taf7l	0	0
E16CE_Only	ENSMUST00000078647	Rab43	0.994829	1.00597		P0CE_Only	ENSMUST00000112758	Gm3383	1.61651	0.239482		ExpressedInBoth	ENSMUST00000002379	Cd320	1.4982	1.37541		No_Ex	ENSMUST00000009772	Tex15	0.144068	0.198686
E16CE_Only	ENSMUST00000078690	Sun1	0.871567	1.33264		P0CE_Only	ENSMUST00000112860	Zfp637	1.19386	0.77687		ExpressedInBoth	ENSMUST00000002391	Tm9sf1	4.12038	5.93973		No_Ex	ENSMUST00000009790	Pla2g12b	0.0296022	0
E16CE_Only	ENSMUST00000078886	Spen	0.755471	1.42762		P0CE_Only	ENSMUST00000112907	Acsl4	1.24607	0.734569		ExpressedInBoth	ENSMUST00000002397	Gmpr2	9.9322	10.7559		No_Ex	ENSMUST00000009791	Ccdc109a	0	0
E16CE_Only	ENSMUST00000079086	Homer1	0.827384	1.31097		P0CE_Only	ENSMUST00000112915	Gm11110	1.29881	0.680633		ExpressedInBoth	ENSMUST00000002400	Mdp1	13.4702	11.6775		No_Ex	ENSMUST00000009798	Oit3	0.0366277	0
E16CE_Only	ENSMUST00000079205	Chpf	0.600541	1.04038		P0CE_Only	ENSMUST00000112959	Prdm8	1.08272	0.578138		ExpressedInBoth	ENSMUST00000002403	Dhrs1	5.2899	5.81001		No_Ex	ENSMUST00000009814	Tex11	0.00503742	0.0253694
E16CE_Only	ENSMUST00000079237	Zfp125	0.620677	1.33063		P0CE_Only	ENSMUST00000112971	Atg4a	1.40989	0.967126		ExpressedInBoth	ENSMUST00000002412	Ncan	6.64628	6.81129		No_Ex	ENSMUST00000009831	Fxyd5	0.143611	0
E16CE_Only	ENSMUST00000079242	Zfp52	0.841691	1.09551		P0CE_Only	ENSMUST00000113110	Gm2382	1.57409	0		ExpressedInBoth	ENSMUST00000002436	Snx9	7.4246	8.70261		No_Ex	ENSMUST00000009875	Kcnd1	0.0317165	0.0130094
E16CE_Only	ENSMUST00000079390	Lin28b	0.57374	1.8946		P0CE_Only	ENSMUST00000113249	Trnt1	1.33633	0.810086		ExpressedInBoth	ENSMUST00000002445	Ranbp3	15.8456	16.1234		No_Ex	ENSMUST00000009972	Ick	0.240835	0.172185
E16CE_Only	ENSMUST00000079403	Athl1	0.734412	1.15831		P0CE_Only	ENSMUST00000113358	Pcdh11x	1.062	0.71784		ExpressedInBoth	ENSMUST00000002452	Ndufa11	1.98744	1.67112		No_Ex	ENSMUST00000010044	Wnt3a	0.00600932	0
E16CE_Only	ENSMUST00000079589	Ubtf	0.459282	2.22292		P0CE_Only	ENSMUST00000113365	Dnm1	1.86619	0.0258148		ExpressedInBoth	ENSMUST00000002466	Nr2f6	2.80006	5.03845		No_Ex	ENSMUST00000010085	Nxf2	0	0
E16CE_Only	ENSMUST00000079605	Zfp462	0.914171	1.11112		P0CE_Only	ENSMUST00000113509	Nup210	1.01068	0.523261		ExpressedInBoth	ENSMUST00000002473	5430437P03Rik	13.3424	14.3575		No_Ex	ENSMUST00000010127	Tktl1	0	0.00686605
E16CE_Only	ENSMUST00000079625	Tor3a	0.411764	1.23262		P0CE_Only	ENSMUST00000113515	Wdfy1	5.81349	0.309939		ExpressedInBoth	ENSMUST00000002487	Braf	1.47652	2.33667		No_Ex	ENSMUST00000010188	Zmynd10	0.102986	0.259681
E16CE_Only	ENSMUST00000079642	Zfp119a	0.63584	1.66838		P0CE_Only	ENSMUST00000113558	Dcun1d4	1.02562	0.649692		ExpressedInBoth	ENSMUST00000002490	Ndufb2	3.0054	2.39626		No_Ex	ENSMUST00000010195	Hyal1	0	0.164271
E16CE_Only	ENSMUST00000079648	1190007I07Rik	0.799636	1.06931		P0CE_Only	ENSMUST00000113621	Sh3glb2	1.89312	0.35614		ExpressedInBoth	ENSMUST00000002502	Hltf	3.39505	4.96528		No_Ex	ENSMUST00000010205	Gnat1	0.149742	0.022953
E16CE_Only	ENSMUST00000079663	Gm2174	0.635323	1.86898		P0CE_Only	ENSMUST00000113624	Rora	1.68977	0.967425		ExpressedInBoth	ENSMUST00000002518	Aes	21.3445	31.1683		No_Ex	ENSMUST00000010208	Slc38a3	0.686173	0.526926
E16CE_Only	ENSMUST00000079751	Grik2	0.318878	1.15121		P0CE_Only	ENSMUST00000113734	Zfp295	1.43282	0.970168		ExpressedInBoth	ENSMUST00000002529	Prpf6	23.5352	28.2659		No_Ex	ENSMUST00000010210	Cacna2d2	0.29014	0.212114
E16CE_Only	ENSMUST00000079996	Zfand2a	0.605831	1.4411		P0CE_Only	ENSMUST00000113735	Dlg3	1.49072	0.930437		ExpressedInBoth	ENSMUST00000002532	Rgs19	1.37619	1.51019		No_Ex	ENSMUST00000010224	Epn3	0	0
E16CE_Only	ENSMUST00000080215	Chst15	0.464894	1.68912		P0CE_Only	ENSMUST00000113851	Nagk	1.02849	0.989404		ExpressedInBoth	ENSMUST00000002551	Snrpd1	62.3356	92.9305		No_Ex	ENSMUST00000010249	Tmem179b	0.899089	0.842286
E16CE_Only	ENSMUST00000080333	1700007G11Rik	0.963962	1.30214		P0CE_Only	ENSMUST00000113925	Zfx	2.56973	0.502512		ExpressedInBoth	ENSMUST00000002588	Tiam1	2.55872	1.69841		No_Ex	ENSMUST00000010250	Slc22a6	0	0
E16CE_Only	ENSMUST00000080671	Gm14173	0.20403	37.0651		P0CE_Only	ENSMUST00000113978	Gyk	1.37286	0.643696		ExpressedInBoth	ENSMUST00000002599	Puf60	32.7721	38.2869		No_Ex	ENSMUST00000010251	Slc22a8	0.0193018	0
E16CE_Only	ENSMUST00000080953	Lrp2	0.301889	1.3924		P0CE_Only	ENSMUST00000113993	Itsn1	1.16628	0.81754		ExpressedInBoth	ENSMUST00000002625	Uck1	4.18102	5.82328		No_Ex	ENSMUST00000010267	Slc47a1	0.0439698	0.0192666
E16CE_Only	ENSMUST00000081214	Wdr91	0.599141	2.44762		P0CE_Only	ENSMUST00000114008	Unc80	1.46019	0.469787		ExpressedInBoth	ENSMUST00000002655	1810046J19Rik	19.5921	26.815		No_Ex	ENSMUST00000010279	Adora3	0	0
E16CE_Only	ENSMUST00000081702	Trabd	0.890751	1.21741		P0CE_Only	ENSMUST00000114012	Mtap2	1.18896	0.395664		ExpressedInBoth	ENSMUST00000002699	Akap8	21.1614	22.1529		No_Ex	ENSMUST00000010280	1700027A23Rik	0	0
E16CE_Only	ENSMUST00000081799	Sgsm2	0.621379	1.01224		P0CE_Only	ENSMUST00000114017	Mtap2	1.80672	0.993489		ExpressedInBoth	ENSMUST00000002710	Pdcd2l	5.80159	6.34789		No_Ex	ENSMUST00000010286	Tnfrsf13b	0.175396	0.121804
E16CE_Only	ENSMUST00000081891	Zfp128	0.344672	1.32398		P0CE_Only	ENSMUST00000114032	Lrrc49	1.13968	0.681772		ExpressedInBoth	ENSMUST00000002733	Gtf2f1	24.4155	24.9118		No_Ex	ENSMUST00000010319	Prox1	0.763197	0.363549
E16CE_Only	ENSMUST00000081956	Fam60a	0.681863	2.61557		P0CE_Only	ENSMUST00000114043	Surf6	1.13395	0		ExpressedInBoth	ENSMUST00000002735	Clpp	14.4949	13.3065		No_Ex	ENSMUST00000010502	Ifi35	0.646405	0.247058
E16CE_Only	ENSMUST00000082395	mt-Tm	0.291793	2.10274		P0CE_Only	ENSMUST00000114200	2310046O06Rik	1.38362	0.295571		ExpressedInBoth	ENSMUST00000002737	Alkbh7	5.49535	4.13233		No_Ex	ENSMUST00000010579	Spaca7	0	0
E16CE_Only	ENSMUST00000082415	mt-Th	0.291099	1.06623		P0CE_Only	ENSMUST00000114336	Tprn	1.70568	0.584243		ExpressedInBoth	ENSMUST00000002756	Med6	22.0464	20.26		No_Ex	ENSMUST00000010682	1700021C14Rik	0	0
E16CE_Only	ENSMUST00000082430	Gpx3	0.582164	1.36234		P0CE_Only	ENSMUST00000114390	Naa10	1.23257	0		ExpressedInBoth	ENSMUST00000002765	Prkd1	2.44593	2.22873		No_Ex	ENSMUST00000010736	Dazl	0.056464	0.25388
E16CE_Only	ENSMUST00000082613	7SK	0.203709	2.71058		P0CE_Only	ENSMUST00000114432	Ehmt1	1.23987	0.362543		ExpressedInBoth	ENSMUST00000002790	Cse1l	11.5787	18.3968		No_Ex	ENSMUST00000010745	Apol7a	0	0
E16CE_Only	ENSMUST00000082660	U1	0.488718	8.59578		P0CE_Only	ENSMUST00000114439	Snx10	1.17164	0.326406		ExpressedInBoth	ENSMUST00000002805	Naa20	4.23044	2.5093		No_Ex	ENSMUST00000010753	Psen2	0	0
E16CE_Only	ENSMUST00000082801	U6	0.20368	4.1301		P0CE_Only	ENSMUST00000114447	Cacna1b	1.8648	0.7366		ExpressedInBoth	ENSMUST00000002808	Prkra	15.6628	15.3975		No_Ex	ENSMUST00000010795	Acaa1b	0.360625	0.257416
E16CE_Only	ENSMUST00000083168	n-R5s50	0.312153	1.63661		P0CE_Only	ENSMUST00000114464	Slc6a8	1.37986	0.0987844		ExpressedInBoth	ENSMUST00000002818	Ykt6	20.9727	20.3881		No_Ex	ENSMUST00000010899	Cars	0.818751	0.847889
E16CE_Only	ENSMUST00000083232	U6	0.255885	7.85846		P0CE_Only	ENSMUST00000114497	Hnmt	1.45222	0.736971		ExpressedInBoth	ENSMUST00000002825	Baz1b	29.5189	48.2889		No_Ex	ENSMUST00000010904	Phlda2	0.0208453	0
E16CE_Only	ENSMUST00000083513	Mir302d	0.741454	1.35358		P0CE_Only	ENSMUST00000114529	Acbd5	2.10458	0.871221		ExpressedInBoth	ENSMUST00000002837	Tmed5	3.26217	4.1601		No_Ex	ENSMUST00000010940	Asz1	0	0
E16CE_Only	ENSMUST00000083581	Mir152	0	1.02966		P0CE_Only	ENSMUST00000114545	Lrrc61	1.01604	0.884393		ExpressedInBoth	ENSMUST00000002839	Ppp2r5d	16.4908	16.4922		No_Ex	ENSMUST00000010941	Wnt2	0	0
E16CE_Only	ENSMUST00000083729	SNORA25	0.158871	1.14203		P0CE_Only	ENSMUST00000114587	Cd99l2	1.22126	0.371232		ExpressedInBoth	ENSMUST00000002840	Pex6	3.32514	3.80182		No_Ex	ENSMUST00000010969	Grid2ip	0	0
E16CE_Only	ENSMUST00000083918	SNORA2	0	1.77281		P0CE_Only	ENSMUST00000114660	0610007C21Rik	1.08546	0.656064		ExpressedInBoth	ENSMUST00000002844	Mrpl2	18.663	15.9592		No_Ex	ENSMUST00000010974	Kdelr3	0.219873	0.380171
E16CE_Only	ENSMUST00000084563	Srcap	0.763201	1.13431		P0CE_Only	ENSMUST00000114724	Mapre3	1.17384	0.978294		ExpressedInBoth	ENSMUST00000002845	Mea1	45.2888	49.7631		No_Ex	ENSMUST00000010985	1700006E09Rik	0	0
E16CE_Only	ENSMUST00000084881	Crtap	0.636068	1.59		P0CE_Only	ENSMUST00000114786	Hadhb	1.0271	0.66217		ExpressedInBoth	ENSMUST00000002855	Kdelr1	4.72358	6.25848		No_Ex	ENSMUST00000011152	Mcoln2	0	0
E16CE_Only	ENSMUST00000085679	Arpc1b	0.956231	1.18283		P0CE_Only	ENSMUST00000114823	Mkrn1	1.07375	0.891095		ExpressedInBoth	ENSMUST00000002880	Btbd6	1.26203	1.55997		No_Ex	ENSMUST00000011178	Slc5a1	0.13828	0.00831673
E16CE_Only	ENSMUST00000085684	Smurf1	0.872171	2.1703		P0CE_Only	ENSMUST00000114840	Thy1	2.84118	0.183341		ExpressedInBoth	ENSMUST00000002881	Nudt14	4.74679	3.48541		No_Ex	ENSMUST00000011196	1700049J03Rik	0	0
E16CE_Only	ENSMUST00000085708	Stat2	0.207087	1.5211		P0CE_Only	ENSMUST00000114913	Adcy5	1.59857	0.976735		ExpressedInBoth	ENSMUST00000002885	Epdr1	2.30193	2.47937		No_Ex	ENSMUST00000011262	Panx3	0	0
E16CE_Only	ENSMUST00000085709	Ppcdc	0.923995	1.53666		P0CE_Only	ENSMUST00000114977	Tcf4	2.30743	0.696768		ExpressedInBoth	ENSMUST00000002889	Flii	10.8052	14.2809		No_Ex	ENSMUST00000011285	Fgf11	0.142683	0
E16CE_Only	ENSMUST00000085851	Nfkbib	0.615494	1.25588		P0CE_Only	ENSMUST00000114978	Tcf4	1.1574	0.825665		ExpressedInBoth	ENSMUST00000002891	Top3a	1.89786	3.03417		No_Ex	ENSMUST00000011298	1700026D08Rik	0.0730302	0.0746352
E16CE_Only	ENSMUST00000085901	Dyrk1b	0.269038	1.05918		P0CE_Only	ENSMUST00000114992	Sema4c	1.6341	0.432909		ExpressedInBoth	ENSMUST00000002902	Qtrt1	4.72757	5.2353		No_Ex	ENSMUST00000011391	Prss45	0	0
E16CE_Only	ENSMUST00000086006	Zfp111	0.913538	1.53892		P0CE_Only	ENSMUST00000115014	Agbl3	1.34796	0.938256		ExpressedInBoth	ENSMUST00000002911	Hdgfrp2	24.8221	26.7598		No_Ex	ENSMUST00000011407	Exoc3l2	0	0.0106156
E16CE_Only	ENSMUST00000086521	Cntn2	0.639986	13.992		P0CE_Only	ENSMUST00000115020	Ocrl	2.05274	0.494796		ExpressedInBoth	ENSMUST00000002914	Chaf1a	8.67665	15.512		No_Ex	ENSMUST00000011445	Cd209d	0	0
E16CE_Only	ENSMUST00000086723	Man2a1	0.805114	1.01476		P0CE_Only	ENSMUST00000115041	Fastk	1.03028	0.926264		ExpressedInBoth	ENSMUST00000002923	Adprh	17.7249	20.837		No_Ex	ENSMUST00000011493	Dmrtc2	0	0
E16CE_Only	ENSMUST00000087211	Ppp1r10	0.0843327	3.2933		P0CE_Only	ENSMUST00000115055	Fam107b	1.34094	0		ExpressedInBoth	ENSMUST00000002925	4930455C21Rik	15.5429	16.9877		No_Ex	ENSMUST00000011607	Cpb1	0	0
E16CE_Only	ENSMUST00000087264	N4bp2	0.569561	1.14009		P0CE_Only	ENSMUST00000115095	Xiap	1.70938	0.897499		ExpressedInBoth	ENSMUST00000003029	Timm44	12.2149	19.8182		No_Ex	ENSMUST00000011623	Dennd1c	0.0920015	0.167886
E16CE_Only	ENSMUST00000087321	Ppp1r3c	0.933326	1.01609		P0CE_Only	ENSMUST00000115105	1700021K19Rik	2.09518	0.9748		ExpressedInBoth	ENSMUST00000003038	Ap2a2	13.2888	17.9515		No_Ex	ENSMUST00000011776	2310033E01Rik	0	0
E16CE_Only	ENSMUST00000087441	Prom1	0.636726	2.24943		P0CE_Only	ENSMUST00000115140	Pcyt1a	1.55468	0.779235		ExpressedInBoth	ENSMUST00000003044	Pnkp	1.56663	2.34695		No_Ex	ENSMUST00000011895	Spnb4	0.261267	0.237733
E16CE_Only	ENSMUST00000087563	Gtpbp5	0.0132415	1.58442		P0CE_Only	ENSMUST00000115237	Ntm	1.0945	0.834488		ExpressedInBoth	ENSMUST00000003049	Med25	1.49165	1.9394		No_Ex	ENSMUST00000011934	Ttn	0.0519044	0.0548791
E16CE_Only	ENSMUST00000087701	Mfsd6	0.283967	1.03859		P0CE_Only	ENSMUST00000115333	Zfp182	1.04245	0.0390329		ExpressedInBoth	ENSMUST00000003061	Bcam	2.11181	2.629		No_Ex	ENSMUST00000012161	Scarf2	0.0151353	0.01557
E16CE_Only	ENSMUST00000087737	Tnip2	0.763823	1.03988		P0CE_Only	ENSMUST00000115361	Cadps2	1.78664	0.976474		ExpressedInBoth	ENSMUST00000003079	Prkar2b	8.82929	11.1351		No_Ex	ENSMUST00000012186	4930579F01Rik	0	0
E16CE_Only	ENSMUST00000087951	Vps37c	0.921917	1.32913		P0CE_Only	ENSMUST00000115534	Rpgr	1.28154	0.808407		ExpressedInBoth	ENSMUST00000003115	Cdkn1b	35.7305	34.0811		No_Ex	ENSMUST00000012279	Gsc2	0	0.0141709
E16CE_Only	ENSMUST00000088027	Anks1	0.809916	1.19971		P0CE_Only	ENSMUST00000115612	Arvcf	2.85744	0.836865		ExpressedInBoth	ENSMUST00000003117	Ap1m1	12.435	21.2378		No_Ex	ENSMUST00000012281	Bmp5	0.0141768	0.116074
E16CE_Only	ENSMUST00000088102	Zfx	0.298692	1.50581		P0CE_Only	ENSMUST00000115621	Rbm3	2.15454	0		ExpressedInBoth	ENSMUST00000003121	Rab8a	17.4576	18.1468		No_Ex	ENSMUST00000012331	Mogat1	0.0684577	0
E16CE_Only	ENSMUST00000088132	Eya2	0.589206	4.3444		P0CE_Only	ENSMUST00000115700	Ube2l3	1.43173	0		ExpressedInBoth	ENSMUST00000003123	Fam32a	33.8364	43.6649		No_Ex	ENSMUST00000012355	Tex22	0.0183163	0
E16CE_Only	ENSMUST00000088287	Rab23	0.780829	1.49312		P0CE_Only	ENSMUST00000115715	Pde10a	1.82221	0.328515		ExpressedInBoth	ENSMUST00000003152	Stk11	10.6989	7.5757		No_Ex	ENSMUST00000012426	Wnt8a	0.0380589	0.00964488
E16CE_Only	ENSMUST00000088336	Gm10222	0.14549	2.04942		P0CE_Only	ENSMUST00000116174	Rps19-ps3	1.02153	0.235789		ExpressedInBoth	ENSMUST00000003154	Efna2	1.74237	3.08202		No_Ex	ENSMUST00000012440	Tjap1	0.299772	0.520954
E16CE_Only	ENSMUST00000088631	Zic3	0.541622	1.43374		P0CE_Only	ENSMUST00000116318	Gm11744	5.58911	0.96607		ExpressedInBoth	ENSMUST00000003156	Atp5d	5.66872	8.92528		No_Ex	ENSMUST00000012540	Nanog	0	0
E16CE_Only	ENSMUST00000088646	Wnk1	0.952316	1.1721		P0CE_Only	ENSMUST00000116362	Gm11678	1.50334	0.520309		ExpressedInBoth	ENSMUST00000003183	Ppp5c	3.93369	5.79043		No_Ex	ENSMUST00000012566	Tmem167	0.459739	0.507423
E16CE_Only	ENSMUST00000088790	Ret	0.71222	1.69899		P0CE_Only	ENSMUST00000116445	Ncald	1.05633	0		ExpressedInBoth	ENSMUST00000003191	Prkd3	7.06115	4.84885		No_Ex	ENSMUST00000012612	Zmiz2	0.201515	0.177236
E16CE_Only	ENSMUST00000088827	Mapk12	0.530935	1.35197		P0CE_Only	ENSMUST00000116828	Snord23	1.35885	0.427481		ExpressedInBoth	ENSMUST00000003219	D1Bwg0212e	6.26334	4.65508		No_Ex	ENSMUST00000012664	Phox2b	0	0
E16CE_Only	ENSMUST00000088973	Smarca1	0.929174	2.01412		P0CE_Only	ENSMUST00000117039	SNORA79	2.83325	0.89586		ExpressedInBoth	ENSMUST00000003245	Sri	25.3092	13.019		No_Ex	ENSMUST00000012734	Dnajb6	0.315337	0.339103
E16CE_Only	ENSMUST00000089185	Zdhhc14	0.748953	1.32016		P0CE_Only	ENSMUST00000117113	Ap3s1-ps1	4.35706	0.487126		ExpressedInBoth	ENSMUST00000003268	Sh3gl1	11.0738	9.98314		No_Ex	ENSMUST00000012759	Ncrna00085	0	0.11931
E16CE_Only	ENSMUST00000089311	Sun2	0.899434	2.14541		P0CE_Only	ENSMUST00000117221	Syt6	1.31064	0.488002		ExpressedInBoth	ENSMUST00000003310	Ranbp2	22.1304	29.6279		No_Ex	ENSMUST00000012796	Zfp715	0.0697379	0.0738098
E16CE_Only	ENSMUST00000089520	Shroom4	0.394477	1.06304		P0CE_Only	ENSMUST00000117222	Gemin7	1.10766	0.598299		ExpressedInBoth	ENSMUST00000003313	Grk5	1.99925	3.02492		No_Ex	ENSMUST00000012798	Siglec5	0.0673893	0
E16CE_Only	ENSMUST00000089651	Dok1	0.525134	1.0978		P0CE_Only	ENSMUST00000117282	Scaf1	1.78547	0.921421		ExpressedInBoth	ENSMUST00000003318	Dvl3	1.44999	1.05745		No_Ex	ENSMUST00000012847	Cd209a	0	0
E16CE_Only	ENSMUST00000090190	Hic2	0.709733	2.60913		P0CE_Only	ENSMUST00000117361	Osbpl1a	1.18957	0.455775		ExpressedInBoth	ENSMUST00000003319	Abcf3	8.67842	9.42583		No_Ex	ENSMUST00000012849	Retn	0.886773	0.645529
E16CE_Only	ENSMUST00000090614	Arhgap1	0.711247	1.94933		P0CE_Only	ENSMUST00000117372	Gm7110	18.8524	0		ExpressedInBoth	ENSMUST00000003320	Eif2b5	26.3826	31.1848		No_Ex	ENSMUST00000012921	Acpt	0	0
E16CE_Only	ENSMUST00000090685	Phtf1	0.331256	1.06699		P0CE_Only	ENSMUST00000117407	Lphn3	1.05474	0.665559		ExpressedInBoth	ENSMUST00000003345	Amph	11.8946	11.8492		No_Ex	ENSMUST00000013227	2200002J24Rik	0	0
E16CE_Only	ENSMUST00000090760	Ppp1r1c	0.353509	1.00192		P0CE_Only	ENSMUST00000117420	Pde4d	2.2779	0.812672		ExpressedInBoth	ENSMUST00000003369	Plag1	2.88165	3.80952		No_Ex	ENSMUST00000013235	Tmem190	0	0
E16CE_Only	ENSMUST00000090827	Pgap3	0.606033	1.07999		P0CE_Only	ENSMUST00000117468	Cep97	1.48024	0.386087		ExpressedInBoth	ENSMUST00000003386	Mrpl4	2.55398	3.06154		No_Ex	ENSMUST00000013302	4933405L10Rik	0.0316093	0.0309898
E16CE_Only	ENSMUST00000090952	Fmnl2	0.595403	1.47068		P0CE_Only	ENSMUST00000117634	Tspan4	1.22574	0.741003		ExpressedInBoth	ENSMUST00000003404	Glg1	8.37671	7.66963		No_Ex	ENSMUST00000013455	Adh6a	0	0
E16CE_Only	ENSMUST00000090986	Fcrls	0.777736	1.27014		P0CE_Only	ENSMUST00000117636	Gm14892	29.3168	0.601612		ExpressedInBoth	ENSMUST00000003433	Mknk2	2.22377	3.35324		No_Ex	ENSMUST00000013458	Adh4	0	0
E16CE_Only	ENSMUST00000091137	Frem2	0.382111	1.15465		P0CE_Only	ENSMUST00000117637	Zmym3	1.08209	0.730305		ExpressedInBoth	ENSMUST00000003436	Fam108a	7.68442	6.08771		No_Ex	ENSMUST00000013497	4931406B18Rik	0	0.00447054
E16CE_Only	ENSMUST00000091190	Ddx3y	0.00379092	3.70421		P0CE_Only	ENSMUST00000117783	Rint1	1.9608	0.53218		ExpressedInBoth	ENSMUST00000003438	Mob3a	2.21947	5.16399		No_Ex	ENSMUST00000013615	Srrm3	0	0
E16CE_Only	ENSMUST00000091197	Eif2s3y	0	4.29066		P0CE_Only	ENSMUST00000117814	Capn10	1.00827	0.984187		ExpressedInBoth	ENSMUST00000003450	Ddx23	26.7099	29.4609		No_Ex	ENSMUST00000013667	Bcas1	0	0
E16CE_Only	ENSMUST00000091387	Polk	0.445438	1.02819		P0CE_Only	ENSMUST00000117831	Aip	1.1712	0.570297		ExpressedInBoth	ENSMUST00000003461	Ogdh	8.33253	8.3861		No_Ex	ENSMUST00000013706	4833413E03Rik	0	0.0240455
E16CE_Only	ENSMUST00000091481	Zfp72	0.83353	1.48314		P0CE_Only	ENSMUST00000117843	Gm15673	1.8236	0.984775		ExpressedInBoth	ENSMUST00000003493	Prkcsh	8.89664	13.5951		No_Ex	ENSMUST00000013755	Snx31	0	0
E16CE_Only	ENSMUST00000091504	Nmt2	0.968327	2.11875		P0CE_Only	ENSMUST00000117878	Uspl1	1.25508	0.382931		ExpressedInBoth	ENSMUST00000003501	Elavl3	5.16288	9.1561		No_Ex	ENSMUST00000013771	Trim54	0	0
E16CE_Only	ENSMUST00000091851	Mapk4	0.948336	2.1505		P0CE_Only	ENSMUST00000117917	Fabp12	1.46002	0.0737562		ExpressedInBoth	ENSMUST00000003521	Rps11	343.842	400.549		No_Ex	ENSMUST00000013787	2210415F13Rik	0	0
E16CE_Only	ENSMUST00000092213	Nr2c1	0.909033	1.68382		P0CE_Only	ENSMUST00000118027	Kdm2b	1.09356	0.68961		ExpressedInBoth	ENSMUST00000003527	Supt5h	24.8098	28.6089		No_Ex	ENSMUST00000013797	1810065E05Rik	0	0
E16CE_Only	ENSMUST00000092425	Rpl19	0.4877	1.61882		P0CE_Only	ENSMUST00000118100	Rapgef2	1.49306	0.22752		ExpressedInBoth	ENSMUST00000003529	Paf1	22.8423	21.8861		No_Ex	ENSMUST00000013851	Tnfaip8l2	0.143729	0.19095
E16CE_Only	ENSMUST00000092720	5430403G16Rik	0.673842	1.21483		P0CE_Only	ENSMUST00000118132	Gm12571	2.10217	0		ExpressedInBoth	ENSMUST00000003536	Med29	3.19119	2.64013		No_Ex	ENSMUST00000013886	Ppp1r12c	0.740407	0.698327
E16CE_Only	ENSMUST00000092880	Tlcd1	0.957951	1.34521		P0CE_Only	ENSMUST00000118134	Ttc13	1.25491	0.626752		ExpressedInBoth	ENSMUST00000003550	Ncstn	3.15065	5.15164		No_Ex	ENSMUST00000013910	Ly6g6e	0	0
E16CE_Only	ENSMUST00000092891	Cacng7	0.584346	1.13313		P0CE_Only	ENSMUST00000118368	Pttg1	1.34859	0.925281		ExpressedInBoth	ENSMUST00000003572	Gars	63.2279	72.2763		No_Ex	ENSMUST00000013949	Birc3	0.0539143	0.11465
E16CE_Only	ENSMUST00000092956	Ahnak	0.715331	1.11767		P0CE_Only	ENSMUST00000118420	Mrps17	1.2192	0.510163		ExpressedInBoth	ENSMUST00000003575	Tpm4	76.478	87.0305		No_Ex	ENSMUST00000013995	Abca4	0.179868	0.0673759
E16CE_Only	ENSMUST00000092984	Myh10	0.196076	1.26701		P0CE_Only	ENSMUST00000118487	Itfg3	1.41774	0.917441		ExpressedInBoth	ENSMUST00000003599	Pcdhga11	1.71665	2.0299		No_Ex	ENSMUST00000014058	Klk10	0.0120398	0
E16CE_Only	ENSMUST00000093165	Cyfip2	0.32636	1.15433		P0CE_Only	ENSMUST00000118760	Gm13233	1.31467	0.676358		ExpressedInBoth	ENSMUST00000003621	Dgcr14	6.83677	8.48424		No_Ex	ENSMUST00000014063	Klk12	0	0
E16CE_Only	ENSMUST00000093209	Hba-a1	0.324589	8.10107		P0CE_Only	ENSMUST00000118856	4930432K21Rik	1.03964	0.800971		ExpressedInBoth	ENSMUST00000003622	Slc25a1	1.32897	3.33341		No_Ex	ENSMUST00000014072	Thap8	0	0
E16CE_Only	ENSMUST00000093271	Gpr56	0.631658	1.31701		P0CE_Only	ENSMUST00000118869	Ick	1.08366	0.718955		ExpressedInBoth	ENSMUST00000003628	Ddr1	2.13508	2.95274		No_Ex	ENSMUST00000014080	Myl2	0.0867981	0
E16CE_Only	ENSMUST00000093798	Zbtb38	0.108143	1.15435		P0CE_Only	ENSMUST00000118990	Stard4	1.45246	0.843952		ExpressedInBoth	ENSMUST00000003642	Klc4	10.0911	12.9999		No_Ex	ENSMUST00000014089	Gpc2	0	0
E16CE_Only	ENSMUST00000093852	Zbtb16	0.873261	2.37951		P0CE_Only	ENSMUST00000118998	Gm15920	1.09994	0.708531		ExpressedInBoth	ENSMUST00000003645	Ercc1	3.46993	4.03125		No_Ex	ENSMUST00000014118	1810033B17Rik	0	0.0147228
E16CE_Only	ENSMUST00000093853	Fam55d	0.88603	1.00179		P0CE_Only	ENSMUST00000119344	Pfn2	1.24315	0.809058		ExpressedInBoth	ENSMUST00000003655	As3mt	15.4786	16.3107		No_Ex	ENSMUST00000014174	Pax5	0	0
E16CE_Only	ENSMUST00000093906	Birc5	0.996608	1.39633		P0CE_Only	ENSMUST00000119500	Gm12244	2.8336	0.510586		ExpressedInBoth	ENSMUST00000003677	Rnf215	2.409	2.59487		No_Ex	ENSMUST00000014248	Sval2	0	0
E16CE_Only	ENSMUST00000093964	Oraov1	0	6.24557		P0CE_Only	ENSMUST00000119570	Tpm3	2.91862	0.590921		ExpressedInBoth	ENSMUST00000003687	Tgfb3	2.33244	2.3734		No_Ex	ENSMUST00000014263	Ugt1a6a	0	0
E16CE_Only	ENSMUST00000094421	Cep250	0.811226	1.27246		P0CE_Only	ENSMUST00000119654	Pdpn	2.69184	0.903316		ExpressedInBoth	ENSMUST00000003714	Cp	9.67065	5.53746		No_Ex	ENSMUST00000014290	Apbb1ip	0	0.0121566
E16CE_Only	ENSMUST00000094541	Btbd8	0.996327	1.24013		P0CE_Only	ENSMUST00000119736	Dus2l	1.11418	0.44175		ExpressedInBoth	ENSMUST00000003720	Crot	30.3922	22.831		No_Ex	ENSMUST00000014421	Ankrd17	0	0
E16CE_Only	ENSMUST00000094569	Nfasc	0.833191	1.36124		P0CE_Only	ENSMUST00000119855	Gm12919	1.43951	0		ExpressedInBoth	ENSMUST00000003759	Ciao1	2.38781	2.94967		No_Ex	ENSMUST00000014445	Pam16	0.841229	0.162008
E16CE_Only	ENSMUST00000094833	Zbtb49	0.654056	1.01624		P0CE_Only	ENSMUST00000120052	Lrit1	2.54553	0.446628		ExpressedInBoth	ENSMUST00000003818	Insig2	3.79405	4.36429		No_Ex	ENSMUST00000014447	Glis2	0.642796	0.573194
E16CE_Only	ENSMUST00000095143	C430048L16Rik	0.396717	1.22432		P0CE_Only	ENSMUST00000120095	Wdr31	1.10079	0.604007		ExpressedInBoth	ENSMUST00000003828	Kpna6	1.74421	1.89392		No_Ex	ENSMUST00000014473	Bicc1	0.0453468	0.128897
E16CE_Only	ENSMUST00000095176	Znrf1	0.669919	1.33506		P0CE_Only	ENSMUST00000120204	Bai2	2.10269	0.483657		ExpressedInBoth	ENSMUST00000003850	Itpkc	1.66562	2.24432		No_Ex	ENSMUST00000014476	Klra8	0	0
E16CE_Only	ENSMUST00000095188	1700106N22Rik	0.987363	1.11878		P0CE_Only	ENSMUST00000120238	Trim24	1.65077	0.84086		ExpressedInBoth	ENSMUST00000003860	Adck4	1.11291	1.40556		No_Ex	ENSMUST00000014505	Mertk	0.25534	0.314103
E16CE_Only	ENSMUST00000095259	Gtpbp3	0.654809	1.08099		P0CE_Only	ENSMUST00000120351	Gm12312	4.60086	0		ExpressedInBoth	ENSMUST00000003870	Mxi1	3.18284	3.49962		No_Ex	ENSMUST00000014545	Ldhc	0.0119093	0
E16CE_Only	ENSMUST00000095282	Gm10311	0.535368	1.01624		P0CE_Only	ENSMUST00000120475	Peli3	1.62413	0.827933		ExpressedInBoth	ENSMUST00000003876	Brd8	3.77364	4.53443		No_Ex	ENSMUST00000014562	Hps5	0.0784308	0
E16CE_Only	ENSMUST00000095476	Lig4	0.76304	1.57714		P0CE_Only	ENSMUST00000120521	Gm14434	6.9705	0		ExpressedInBoth	ENSMUST00000003906	Farsa	15.2352	18.1594		No_Ex	ENSMUST00000014578	Plg	0.00602557	0
E16CE_Only	ENSMUST00000095795	Raet1d	0.297933	2.31514		P0CE_Only	ENSMUST00000120748	Mgat4c	1.60749	0.488436		ExpressedInBoth	ENSMUST00000003907	Gcdh	2.82315	3.31534		No_Ex	ENSMUST00000014597	Blk	0.0133767	0
E16CE_Only	ENSMUST00000095899	Syne1	0.811891	1.13146		P0CE_Only	ENSMUST00000120942	Entpd5	2.46471	0.906557		ExpressedInBoth	ENSMUST00000003912	Calr	121.577	146.413		No_Ex	ENSMUST00000014642	Ankrd52	0.258832	0.311942
E16CE_Only	ENSMUST00000095926	Prl8a1	0.760289	1.06442		P0CE_Only	ENSMUST00000121083	Fam115a	1.3637	0.28062		ExpressedInBoth	ENSMUST00000003922	Syce2	2.9064	2.05105		No_Ex	ENSMUST00000014647	Pkd2l2	0.00672634	0.0275051
E16CE_Only	ENSMUST00000096194	Tmem2	0.478168	1.16335		P0CE_Only	ENSMUST00000121215	Zfp329	1.58844	0.862655		ExpressedInBoth	ENSMUST00000003946	Nob1	3.0383	4.94914		No_Ex	ENSMUST00000014673	4930511M11Rik	0.00972661	0
E16CE_Only	ENSMUST00000096348	Rps6ka6	0.747255	2.3284		P0CE_Only	ENSMUST00000121219	Frmd5	1.04971	0.945709		ExpressedInBoth	ENSMUST00000003964	Gys1	1.45859	2.35553		No_Ex	ENSMUST00000014683	Klra5	0	0
E16CE_Only	ENSMUST00000096350	Maff	0.107451	1.10874		P0CE_Only	ENSMUST00000121532	Tmem219	1.30001	0		ExpressedInBoth	ENSMUST00000004036	Efnb3	1.57311	2.29653		No_Ex	ENSMUST00000014686	Clec4f	0	0
E16CE_Only	ENSMUST00000097420	Rnaset2a	0.727043	1.01522		P0CE_Only	ENSMUST00000121903	D330028D13Rik	1.14381	0.726374		ExpressedInBoth	ENSMUST00000004050	Mmd	13.3136	13.8497		No_Ex	ENSMUST00000014687	Klra17	0	0
E16CE_Only	ENSMUST00000097443	Gpatch2	0.788602	1.23313		P0CE_Only	ENSMUST00000122138	Gm12749	1.8793	0.654347		ExpressedInBoth	ENSMUST00000004054	Kpna1	12.9353	17.1168		No_Ex	ENSMUST00000014743	Csf1	0.526956	0.685355
E16CE_Only	ENSMUST00000097526	Tor1aip2	0.994916	2.55264		P0CE_Only	ENSMUST00000122180	Gm12138	1.10382	0.224754		ExpressedInBoth	ENSMUST00000004055	Dzip1	4.16744	4.10425		No_Ex	ENSMUST00000014747	Alx3	0	0
E16CE_Only	ENSMUST00000097593	Arhgap26	0.923201	1.59327		P0CE_Only	ENSMUST00000122210	Pfn2	1.39216	0.321425		ExpressedInBoth	ENSMUST00000004057	Fam162a	34.3602	30.2331		No_Ex	ENSMUST00000014753	Chrne	0	0
E16CE_Only	ENSMUST00000097788	Mthfr	0.841459	1.80331		P0CE_Only	ENSMUST00000122297	Gm12755	1.1523	0.53794		ExpressedInBoth	ENSMUST00000004072	Rpl8	429.383	495.204		No_Ex	ENSMUST00000014830	Ceacam16	0	0
E16CE_Only	ENSMUST00000097794	Gm13212	0.542419	1.04618		P0CE_Only	ENSMUST00000122336	Gm12751	5.30946	0		ExpressedInBoth	ENSMUST00000004094	Ssbp2	1.20182	1.64355		No_Ex	ENSMUST00000014848	Hoxa2	0	0
E16CE_Only	ENSMUST00000097822	Ubr4	0.678179	2.0413		P0CE_Only	ENSMUST00000122343	Nme6	1.28878	0.403807		ExpressedInBoth	ENSMUST00000004120	Fancl	1.78474	2.15284		No_Ex	ENSMUST00000014891	Ankrd53	0	0
E16CE_Only	ENSMUST00000097837	Rap1gap	0.284831	1.9747		P0CE_Only	ENSMUST00000122908	Herc3	10.6518	0.482732		ExpressedInBoth	ENSMUST00000004133	Fam5b	3.60138	6.13641		No_Ex	ENSMUST00000014920	Nol3	0.436126	0.820223
E16CE_Only	ENSMUST00000097877	Zscan20	0.623803	1.24806		P0CE_Only	ENSMUST00000122931	Rnaseh2a	1.18203	0.805724		ExpressedInBoth	ENSMUST00000004134	Gstm5	21.3262	17.9526		No_Ex	ENSMUST00000014922	Fhod1	0.308507	0.290898
E16CE_Only	ENSMUST00000097992	BC057079	0.836066	1.71629		P0CE_Only	ENSMUST00000123036	Spred2	1.7213	0.771401		ExpressedInBoth	ENSMUST00000004137	Gstm7	10.0355	10.0559		No_Ex	ENSMUST00000014927	Plekhg4	0	0
E16CE_Only	ENSMUST00000098006	Frmd3	0.698736	1.29215		P0CE_Only	ENSMUST00000123373	Slc25a10	1.27878	0.182849		ExpressedInBoth	ENSMUST00000004140	Gstm1	2.69577	2.32398		No_Ex	ENSMUST00000014957	Stc1	0.169859	0.305609
E16CE_Only	ENSMUST00000098025	Srcap	0.830072	1.4897		P0CE_Only	ENSMUST00000123467	Ssrp1	1.59188	0.623294		ExpressedInBoth	ENSMUST00000004143	Stat5b	3.87761	4.49206		No_Ex	ENSMUST00000014981	4931428F04Rik	0.392584	0.348526
E16CE_Only	ENSMUST00000098080	Dcun1d3	0.956356	1.94941		P0CE_Only	ENSMUST00000123518	Mfng	1.12926	0.782198		ExpressedInBoth	ENSMUST00000004156	Map3k11	3.25753	3.35576		No_Ex	ENSMUST00000015171	Galns	0.833266	0.969407
E16CE_Only	ENSMUST00000098106	Rusc2	0.686584	1.47654		P0CE_Only	ENSMUST00000123604	Med18	1.12196	0.779272		ExpressedInBoth	ENSMUST00000004172	Hmox2	10.3997	6.64914		No_Ex	ENSMUST00000015197	Gata2	0	0
E16CE_Only	ENSMUST00000098132	Il11ra1	0.607402	1.67826		P0CE_Only	ENSMUST00000123656	Tmem62	1.60446	0.826962		ExpressedInBoth	ENSMUST00000004173	5730403B10Rik	1.63753	2.08476		No_Ex	ENSMUST00000015227	C8g	0.0236425	0.0728047
E16CE_Only	ENSMUST00000098238	Sfrs18	0.469566	1.57906		P0CE_Only	ENSMUST00000123657	Ercc8	1.03902	0.485047		ExpressedInBoth	ENSMUST00000004200	Cwc15	70.9457	73.0523		No_Ex	ENSMUST00000015234	Ptgds	0	0
E16CE_Only	ENSMUST00000098305	4632427E13Rik	0.923811	1.16285		P0CE_Only	ENSMUST00000123693	Ptgr2	1.5963	0.781799		ExpressedInBoth	ENSMUST00000004202	Dnmt1	23.553	29.2981		No_Ex	ENSMUST00000015267	Prss28	0	0
E16CE_Only	ENSMUST00000098479	Zfp319	0.653355	1.2603		P0CE_Only	ENSMUST00000123735	Eif4e2	1.02065	0.814521		ExpressedInBoth	ENSMUST00000004203	Ppan	4.4353	4.94289		No_Ex	ENSMUST00000015271	Unkl	0.249902	0.620254
E16CE_Only	ENSMUST00000098500	Tpbg	0.751125	1.46044		P0CE_Only	ENSMUST00000123786	Tspan9	1.50935	0.840792		ExpressedInBoth	ENSMUST00000004206	Eif3g	61.1413	69.8374		No_Ex	ENSMUST00000015277	Lrrk1	0.0588036	0.19148
E16CE_Only	ENSMUST00000098511	Gm2058	0.823734	1.5438		P0CE_Only	ENSMUST00000123901	Sec14l2	2.03882	0.536266		ExpressedInBoth	ENSMUST00000004208	Angptl2	1.10677	1.71547		No_Ex	ENSMUST00000015368	Cyp2j11	0	0
E16CE_Only	ENSMUST00000098578	Ccdc130	0.528658	1.02851		P0CE_Only	ENSMUST00000123988	Foxm1	1.05629	0.32276		ExpressedInBoth	ENSMUST00000004222	Hira	3.59139	3.34762		No_Ex	ENSMUST00000015386	Nipsnap3a	0	0.0151348
E16CE_Only	ENSMUST00000098873	Gabpb2	0.620827	2.38303		P0CE_Only	ENSMUST00000124008	Ccpg1	1.02771	0.583256		ExpressedInBoth	ENSMUST00000004281	Dyrk2	5.54256	5.75862		No_Ex	ENSMUST00000015394	Mmp13	0	0
E16CE_Only	ENSMUST00000098979	5830418K08Rik	0.355481	1.5572		P0CE_Only	ENSMUST00000124330	Rpl6	1.29386	0.996159		ExpressedInBoth	ENSMUST00000004327	G6pdx	7.706	7.58873		No_Ex	ENSMUST00000015427	Fam3a	0	0
E16CE_Only	ENSMUST00000099084	Zmynd8	0.368562	1.18977		P0CE_Only	ENSMUST00000124385	Cltc	1.16266	0.951474		ExpressedInBoth	ENSMUST00000004343	Wars2	1.45876	2.14064		No_Ex	ENSMUST00000015434	Ubl4	0	0
E16CE_Only	ENSMUST00000099090	Tsc22d2	0.873143	1.07494		P0CE_Only	ENSMUST00000124431	Phtf2	1.26292	0.780178		ExpressedInBoth	ENSMUST00000004375	Phb2	74.6403	71.4585		No_Ex	ENSMUST00000015456	Gadd45b	0.166697	0.131196
E16CE_Only	ENSMUST00000099118	Tada3	0.485206	2.07951		P0CE_Only	ENSMUST00000124610	Fbxl5	1.35715	0.945904		ExpressedInBoth	ENSMUST00000004379	Emg1	49.3436	48.8432		No_Ex	ENSMUST00000015460	Slamf1	0	0.0126443
E16CE_Only	ENSMUST00000099311	2210009G21Rik	0.736463	1.33945		P0CE_Only	ENSMUST00000124696	Ldha	1.01903	0.950297		ExpressedInBoth	ENSMUST00000004381	Lpcat3	1.08197	1.39722		No_Ex	ENSMUST00000015484	Cybb	0.0668915	0.113555
E16CE_Only	ENSMUST00000099673	Cd44	0.726272	1.16084		P0CE_Only	ENSMUST00000124720	6720456H20Rik	1.59444	0.768766		ExpressedInBoth	ENSMUST00000004389	Grcc10	113.632	145.612		No_Ex	ENSMUST00000015486	Xk	0.135245	0.185403
E16CE_Only	ENSMUST00000099968	Gm13690	0	1.87584		P0CE_Only	ENSMUST00000124733	Ubfd1	3.45144	0.792535		ExpressedInBoth	ENSMUST00000004396	Atp6v1f	56.666	57.5692		No_Ex	ENSMUST00000015498	Pcolce2	0.0791064	0.156504
E16CE_Only	ENSMUST00000100064	Scn9a	0.751623	1.96501		P0CE_Only	ENSMUST00000124843	Snapc4	1.23422	0.908308		ExpressedInBoth	ENSMUST00000004428	Clcn5	1.28097	2.10608		No_Ex	ENSMUST00000015499	Cd48	0	0
E16CE_Only	ENSMUST00000100167	Abcc1	0.91078	1.44469		P0CE_Only	ENSMUST00000124886	Mapk14	1.6137	0.229386		ExpressedInBoth	ENSMUST00000004470	Utp20	2.25888	4.24868		No_Ex	ENSMUST00000015509	Mov10l1	0	0
E16CE_Only	ENSMUST00000100185	Pgs1	0.583134	1.00162		P0CE_Only	ENSMUST00000124936	Ssbp3	1.08425	0.422086		ExpressedInBoth	ENSMUST00000004494	Sin3b	7.83825	11.0195		No_Ex	ENSMUST00000015511	Plxnd1	0.452154	0.854528
E16CE_Only	ENSMUST00000100330	Tanc2	0.878099	1.15252		P0CE_Only	ENSMUST00000124968	Pcbd2	2.89729	0.2486		ExpressedInBoth	ENSMUST00000004497	Large	8.31657	7.59263		No_Ex	ENSMUST00000015576	Mcpt2	0	0.11953
E16CE_Only	ENSMUST00000100467	Trrap	0.211264	1.71969		P0CE_Only	ENSMUST00000124977	Nmral1	1.0874	0.471674		ExpressedInBoth	ENSMUST00000004507	Ddx56	4.08856	5.23437		No_Ex	ENSMUST00000015578	Gzmg	0	0
E16CE_Only	ENSMUST00000100486	Txn2	0.598072	3.51306		P0CE_Only	ENSMUST00000125290	Ankle1	1.24797	0.625839		ExpressedInBoth	ENSMUST00000004508	Tmed4	13.2105	13.6541		No_Ex	ENSMUST00000015581	Gzmb	0	0
E16CE_Only	ENSMUST00000100570	Rasa4	0.48177	1.18797		P0CE_Only	ENSMUST00000125437	Slmap	1.46159	0.267414		ExpressedInBoth	ENSMUST00000004554	Rps5	174.439	250.223		No_Ex	ENSMUST00000015583	Ctsg	0.0160035	0
E16CE_Only	ENSMUST00000100750	Mecp2	0.755333	2.18943		P0CE_Only	ENSMUST00000125536	Ing2	1.46656	0.682814		ExpressedInBoth	ENSMUST00000004560	Bid	1.11686	1.32666		No_Ex	ENSMUST00000015585	Gzmc	0	0
E16CE_Only	ENSMUST00000100765	2810474O19Rik	0.916552	1.55875		P0CE_Only	ENSMUST00000125539	Med21	1.25344	0.363466		ExpressedInBoth	ENSMUST00000004565	Ralb	6.08528	9.38321		No_Ex	ENSMUST00000015587	Gzmn	0	0
E16CE_Only	ENSMUST00000100784	Flot2	0.759161	1.01954		P0CE_Only	ENSMUST00000125655	Fam64a	5.86465	0.288114		ExpressedInBoth	ENSMUST00000004569	Gm5601	39.3458	28.151		No_Ex	ENSMUST00000015594	Mcpt8	0	0
E16CE_Only	ENSMUST00000100895	Gm10406	0.229692	1.08882		P0CE_Only	ENSMUST00000125673	St7	1.51766	0.736879		ExpressedInBoth	ENSMUST00000004574	Dnajb11	25.7179	27.7381		No_Ex	ENSMUST00000015595	C4a	0	0
E16CE_Only	ENSMUST00000101432	Npas3	0.838189	1.08806		P0CE_Only	ENSMUST00000125929	Ogdh	1.06233	0.0326255		ExpressedInBoth	ENSMUST00000004576	Tbccd1	3.55377	3.87619		No_Ex	ENSMUST00000015596	Ager	0.153286	0
E16CE_Only	ENSMUST00000101581	Cacna2d1	0.390879	1.11328		P0CE_Only	ENSMUST00000126023	Uggt2	3.52334	0.92653		ExpressedInBoth	ENSMUST00000004614	Zfp110	4.05391	4.0141		No_Ex	ENSMUST00000015611	Egfl8	0.367597	0.479846
E16CE_Only	ENSMUST00000101588	Ccdc160	0.96771	1.47311		P0CE_Only	ENSMUST00000126039	Ica1	1.66132	0.340409		ExpressedInBoth	ENSMUST00000004622	Gab2	1.88948	2.84756		No_Ex	ENSMUST00000015612	Notch4	0.268477	0.424919
E16CE_Only	ENSMUST00000101644	Patz1	0.160135	1.00018		P0CE_Only	ENSMUST00000126178	Dusp1	1.58636	0.874595		ExpressedInBoth	ENSMUST00000004646	Coro1c	38.7438	46.9334		No_Ex	ENSMUST00000015620	Prrt1	0	0
E16CE_Only	ENSMUST00000102033	SNORD116	0	2.99082		P0CE_Only	ENSMUST00000126391	Cxcl16	1.58053	0.0653955		ExpressedInBoth	ENSMUST00000004681	Pnpla6	1.13009	1.64623		No_Ex	ENSMUST00000015645	Hivep2	0.64572	0.800905
E16CE_Only	ENSMUST00000102365	AC167419.1	0.763571	2.67238		P0CE_Only	ENSMUST00000126460	Krt19	1.13111	0.136315		ExpressedInBoth	ENSMUST00000004683	Mcoln1	2.33859	2.4377		No_Ex	ENSMUST00000015663	2310057J18Rik	0	0
E16CE_Only	ENSMUST00000102497	Lrrc57	0.542476	1.29494		P0CE_Only	ENSMUST00000126574	Sepsecs	1.32983	0.792405		ExpressedInBoth	ENSMUST00000004684	Arhgef18	3.80677	3.86607		No_Ex	ENSMUST00000015664	Ctsk	0.286538	0.202791
E16CE_Only	ENSMUST00000102510	Prpf8	0.816901	2.55341		P0CE_Only	ENSMUST00000126617	Slc41a2	1.06957	0.383632		ExpressedInBoth	ENSMUST00000004715	Mospd2	1.72243	3.0878		No_Ex	ENSMUST00000015666	Arnt	0	0
E16CE_Only	ENSMUST00000102520	Pafah1b1	0.636537	1.14992		P0CE_Only	ENSMUST00000126622	Gm9828	1.2831	0.919346		ExpressedInBoth	ENSMUST00000004729	Etfb	36.6924	48.5018		No_Ex	ENSMUST00000015667	Ctss	0.242365	0.81751
E16CE_Only	ENSMUST00000102527	Eif2ak4	0.503348	1.42738		P0CE_Only	ENSMUST00000126626	Bai3	1.24332	0.0814811		ExpressedInBoth	ENSMUST00000004756	Wwox	4.78655	3.1173		No_Ex	ENSMUST00000015680	Mocs2	0.617086	0.569732
E16CE_Only	ENSMUST00000102544	Srsf10	0.386047	1.59698		P0CE_Only	ENSMUST00000126684	Sema6a	1.49334	0.511171		ExpressedInBoth	ENSMUST00000004786	Polr2e	14.9093	16.3493		No_Ex	ENSMUST00000015723	Nkx2-5	0	0
E16CE_Only	ENSMUST00000102550	Fam54b	0.893399	1.49808		P0CE_Only	ENSMUST00000126829	Fnbp4	1.15203	0.679473		ExpressedInBoth	ENSMUST00000004868	Mtfp1	6.18599	3.65636		No_Ex	ENSMUST00000015771	Gata5	0.0152367	0.00519017
E16CE_Only	ENSMUST00000102580	2810408A11Rik	0.77387	1.2098		P0CE_Only	ENSMUST00000126835	Oprl1	1.1321	0.984969		ExpressedInBoth	ENSMUST00000004910	Eif2b2	6.71543	7.64095		No_Ex	ENSMUST00000015791	Lama5	0.144947	0.324674
E16CE_Only	ENSMUST00000102584	Ung	0.407464	1.29635		P0CE_Only	ENSMUST00000126853	Ptpn12	1.01214	0		ExpressedInBoth	ENSMUST00000004913	Pgf	1.77769	1.24629		No_Ex	ENSMUST00000015796	Steap1	0.131658	0.293545
E16CE_Only	ENSMUST00000102637	Ampd2	0.475849	1.66009		P0CE_Only	ENSMUST00000126961	Gm15280	1.21513	0.645723		ExpressedInBoth	ENSMUST00000004920	Ulk2	5.55046	6.05872		No_Ex	ENSMUST00000015797	Steap2	0.0699634	0.0713981
E16CE_Only	ENSMUST00000102642	Ube2l6	0.903092	1.86166		P0CE_Only	ENSMUST00000127079	Ncdn	1.12617	0.824125		ExpressedInBoth	ENSMUST00000004949	Traf6	5.15318	4.22637		No_Ex	ENSMUST00000015846	Anxa9	0.0710188	0.151184
E16CE_Only	ENSMUST00000102676	Lnp	0.819431	1.14334		P0CE_Only	ENSMUST00000127094	Ddx49	2.21709	0.950162		ExpressedInBoth	ENSMUST00000004955	Prpsap2	5.91984	7.12826		No_Ex	ENSMUST00000015866	Nlrp5	0	0
E16CE_Only	ENSMUST00000102730	Tnip1	0.867192	1.62422		P0CE_Only	ENSMUST00000127117	5830428H23Rik	1.20439	0.66213		ExpressedInBoth	ENSMUST00000004965	Chmp2b	7.0791	5.12426		No_Ex	ENSMUST00000015894	Aph1a	0.998223	0.983474
E16CE_Only	ENSMUST00000102744	Orc1	0.636355	1.54715		P0CE_Only	ENSMUST00000127175	Uqcrh	1.02951	0.937064		ExpressedInBoth	ENSMUST00000004968	Plod3	1.02152	1.28811		No_Ex	ENSMUST00000015941	Bhmt2	0.00767257	0.0416258
E16CE_Only	ENSMUST00000102747	2014-03-07	0.064527	2.20929		P0CE_Only	ENSMUST00000127204	Hacl1	2.0338	0.896965		ExpressedInBoth	ENSMUST00000004987	Srpk1	3.58299	3.56292		No_Ex	ENSMUST00000015981	Sqstm1	0.62304	0.617035
E16CE_Only	ENSMUST00000102749	Arnt	0.787543	1.58004		P0CE_Only	ENSMUST00000127222	Fam132a	1.90212	0.564773		ExpressedInBoth	ENSMUST00000004990	Mapk14	1.6009	2.13502		No_Ex	ENSMUST00000015994	Adamtsl4	0	0.00442169
E16CE_Only	ENSMUST00000102754	Pkp4	0.588622	1.07726		P0CE_Only	ENSMUST00000127271	Pdlim4	1.06328	0.465619		ExpressedInBoth	ENSMUST00000005003	Lbr	43.654	30.6876		No_Ex	ENSMUST00000015998	Cd5l	0	0
E16CE_Only	ENSMUST00000102865	Zdhhc12	0.821656	1.18979		P0CE_Only	ENSMUST00000127358	Prr5l	1.43842	0		ExpressedInBoth	ENSMUST00000005015	Prcc	16.7875	16.4947		No_Ex	ENSMUST00000016031	Hal	0	0.0435414
E16CE_Only	ENSMUST00000102869	Xpo1	0.48409	1.31553		P0CE_Only	ENSMUST00000127369	Fam64a	1.49185	0.928316		ExpressedInBoth	ENSMUST00000005017	Hdgf	43.2909	57.36		No_Ex	ENSMUST00000016034	Amdhd1	0.00683422	0.0139677
E16CE_Only	ENSMUST00000102939	Cacna1b	0.317477	1.00315		P0CE_Only	ENSMUST00000127439	Atp5b	1.30015	0.979629		ExpressedInBoth	ENSMUST00000005041	U2af2	44.4734	48.3324		No_Ex	ENSMUST00000016088	Gatsl2	0.641541	0.815998
E16CE_Only	ENSMUST00000102961	Cntfr	0.893603	2.88653		P0CE_Only	ENSMUST00000127748	Tril	1.11991	0.923835		ExpressedInBoth	ENSMUST00000005051	Ldha	6.62074	4.74823		No_Ex	ENSMUST00000016094	Ncf1	0	0
E16CE_Only	ENSMUST00000102985	Mcm10	0.898935	1.32649		P0CE_Only	ENSMUST00000127786	Xist	1.0315	0.85707		ExpressedInBoth	ENSMUST00000005053	Tmem242	27.6489	30.9864		No_Ex	ENSMUST00000016106	1700016C15Rik	0.0301577	0.023495
E16CE_Only	ENSMUST00000103065	Phactr3	0.656304	1.54825		P0CE_Only	ENSMUST00000127879	Col2a1	1.3388	0.400887		ExpressedInBoth	ENSMUST00000005057	Thop1	6.38216	7.02799		No_Ex	ENSMUST00000016110	Il17rb	0	0
E16CE_Only	ENSMUST00000103094	Acot8	0.908643	1.65639		P0CE_Only	ENSMUST00000127895	Arfgap2	1.29522	0.811858		ExpressedInBoth	ENSMUST00000005064	Pias4	4.36475	6.67518		No_Ex	ENSMUST00000016168	Lbp	0.0113478	0.0739046
E16CE_Only	ENSMUST00000103151	Dnmt3b	0.855303	2.83262		P0CE_Only	ENSMUST00000127973	Bfar	2.69005	0.341283		ExpressedInBoth	ENSMUST00000005066	Map2k1	14.9536	12.9167		No_Ex	ENSMUST00000016172	Celsr1	0.262138	0.735079
E16CE_Only	ENSMUST00000103208	Tmem201	0.448477	1.04825		P0CE_Only	ENSMUST00000127974	Adam17	1.2327	0.373953		ExpressedInBoth	ENSMUST00000005067	Sgta	14.9309	17.9406		No_Ex	ENSMUST00000016231	Fli1	0.219352	0.382697
E16CE_Only	ENSMUST00000103241	Sema6d	0.810482	1.53148		P0CE_Only	ENSMUST00000127999	Cox6c	1.01037	0.84635		ExpressedInBoth	ENSMUST00000005175	Chd5	1.38501	1.34276		No_Ex	ENSMUST00000016279	N4bp2l1	0.345143	0.167538
E16CE_Only	ENSMUST00000103682	Trdj1	0	1.23677		P0CE_Only	ENSMUST00000128082	Recql	1.67645	0		ExpressedInBoth	ENSMUST00000005185	Cstb	3.39335	3.56729		No_Ex	ENSMUST00000016294	Odz1	0.41076	0.129246
E16CE_Only	ENSMUST00000104238	SNORA66	0.0695766	3.00106		P0CE_Only	ENSMUST00000128161	Rgs12	1.43435	0.954258		ExpressedInBoth	ENSMUST00000005233	Eif2ak4	2.40975	2.2781		No_Ex	ENSMUST00000016309	Tmbim1	0.217065	0.415914
E16CE_Only	ENSMUST00000105046	Hmga1-rs1	0.578053	4.83543		P0CE_Only	ENSMUST00000128219	Ntng1	1.02282	0.854506		ExpressedInBoth	ENSMUST00000005234	Wdr1	42.1171	33.8833		No_Ex	ENSMUST00000016315	Lamb3	0	0.0218711
E16CE_Only	ENSMUST00000105098	Foxd1	0.525839	1.12654		P0CE_Only	ENSMUST00000128269	Zbtb38	1.27109	0.613428		ExpressedInBoth	ENSMUST00000005292	Prdx2	106.319	164.654		No_Ex	ENSMUST00000016323	Camk1g	0.67952	0.586548
E16CE_Only	ENSMUST00000105250	R3hdm2	0.966345	1.42348		P0CE_Only	ENSMUST00000128301	Dcun1d1	2.32782	0.74751		ExpressedInBoth	ENSMUST00000005336	Senp3	11.0609	12.1439		No_Ex	ENSMUST00000016338	Hsd11b1	0	0
E16CE_Only	ENSMUST00000105265	Cnot2	0.213803	1.17671		P0CE_Only	ENSMUST00000128321	Hira	1.06507	0.988913		ExpressedInBoth	ENSMUST00000005365	Spc25	52.3825	33.7645		No_Ex	ENSMUST00000016397	Th1l	0.144948	0
E16CE_Only	ENSMUST00000105290	Nr2c1	0.749454	1.38505		P0CE_Only	ENSMUST00000128337	Pms1	2.56934	0.594454		ExpressedInBoth	ENSMUST00000005394	Ufd1l	13.386	12.3276		No_Ex	ENSMUST00000016399	Tubb1	0.0347719	0.0240544
E16CE_Only	ENSMUST00000105294	Scyl2	0.601956	1.6271		P0CE_Only	ENSMUST00000128555	Mbd2	1.50673	0		ExpressedInBoth	ENSMUST00000005399	Zfp287	1.35682	1.7676		No_Ex	ENSMUST00000016427	H2-M2	0	0
E16CE_Only	ENSMUST00000105340	Tcf3	0.945208	1.90794		P0CE_Only	ENSMUST00000128585	Gpr98	1.83319	0.927648		ExpressedInBoth	ENSMUST00000005406	App	42.2022	51.9162		No_Ex	ENSMUST00000016471	Atp1b4	0	0
E16CE_Only	ENSMUST00000105410	Slc19a1	0.638541	1.07433		P0CE_Only	ENSMUST00000128638	Igsf9	1.21346	0.547097		ExpressedInBoth	ENSMUST00000005431	Letm1	3.59391	4.03508		No_Ex	ENSMUST00000016491	Kcnq2	0.207089	0.169519
E16CE_Only	ENSMUST00000105496	Sec63	0.467886	1.57816		P0CE_Only	ENSMUST00000128661	Nuak2	1.10415	0.191845		ExpressedInBoth	ENSMUST00000005470	Cadm3	9.35224	11.5333		No_Ex	ENSMUST00000016498	Srms	0	0.00660801
E16CE_Only	ENSMUST00000105583	Ube2j2	0.891266	3.86086		P0CE_Only	ENSMUST00000128715	Plekha2	1.1246	0.136572		ExpressedInBoth	ENSMUST00000005487	Txn2	2.20535	4.27241		No_Ex	ENSMUST00000016511	Ptk6	0	0
E16CE_Only	ENSMUST00000105679	A930039A15Rik	0.493591	1.15255		P0CE_Only	ENSMUST00000128842	Gtf2ird2	1.3368	0.977805		ExpressedInBoth	ENSMUST00000005490	Slc1a6	4.90134	4.70058		No_Ex	ENSMUST00000016637	Cd46	0.0226853	0
E16CE_Only	ENSMUST00000105721	Gm13152	0.650778	1.3978		P0CE_Only	ENSMUST00000129026	Anp32a	4.50701	0		ExpressedInBoth	ENSMUST00000005493	Slc1a3	58.8877	35.6055		No_Ex	ENSMUST00000016638	Cd34	0.222953	0.55628
E16CE_Only	ENSMUST00000105733	Gm13251	0.5267	1.06213		P0CE_Only	ENSMUST00000129143	Smox	3.81527	0.533966		ExpressedInBoth	ENSMUST00000005503	Msh6	29.3727	32.4309		No_Ex	ENSMUST00000016639	5033414D02Rik	0	0
E16CE_Only	ENSMUST00000105739	Gm13212	0.930471	1.18449		P0CE_Only	ENSMUST00000129416	Supt3h	1.721	0.518242		ExpressedInBoth	ENSMUST00000005509	Stx1a	3.57722	3.79923		No_Ex	ENSMUST00000016640	Cd274	0.0139434	0.0712785
E16CE_Only	ENSMUST00000105742	Gm13225	0.919382	1.81451		P0CE_Only	ENSMUST00000129423	Ttyh1	1.53583	0.307103		ExpressedInBoth	ENSMUST00000005518	Suv420h1	12.7103	15.5598		No_Ex	ENSMUST00000016668	Il19	0	0
E16CE_Only	ENSMUST00000105826	Hp1bp3	0.571901	2.08447		P0CE_Only	ENSMUST00000129604	Gas2	1.2101	0.971634		ExpressedInBoth	ENSMUST00000005583	Pafah1b3	28.7511	34.8361		No_Ex	ENSMUST00000016673	Il10	0	0
E16CE_Only	ENSMUST00000105845	Ephb2	0.78488	1.26692		P0CE_Only	ENSMUST00000129625	Dnajc12	2.80644	0		ExpressedInBoth	ENSMUST00000005606	Prkaca	15.249	21.6212		No_Ex	ENSMUST00000016696	Foxred2	0.519662	0.431924
E16CE_Only	ENSMUST00000105861	Srrm1	0.859587	2.23847		P0CE_Only	ENSMUST00000129700	Acin1	1.12266	0.965027		ExpressedInBoth	ENSMUST00000005607	Asf1b	4.85263	3.54487		No_Ex	ENSMUST00000016698	Gm17031	0.0951663	0.0857859
E16CE_Only	ENSMUST00000105886	Dhdds	0.48577	1.13389		P0CE_Only	ENSMUST00000129731	Gpm6b	1.39422	0.739382		ExpressedInBoth	ENSMUST00000005616	Pkn1	8.63445	8.29526		No_Ex	ENSMUST00000016902	Bik	0.157072	0.201176
E16CE_Only	ENSMUST00000105894	Rps6ka1	0.692127	1.38803		P0CE_Only	ENSMUST00000129796	Zc3hc1	4.55743	0.783864		ExpressedInBoth	ENSMUST00000005620	Dnajb1	11.6643	10.8317		No_Ex	ENSMUST00000016907	Scube1	0.0601676	0
E16CE_Only	ENSMUST00000105920	Tssc4	0.114753	1.31452		P0CE_Only	ENSMUST00000129878	Ifnar1	3.59691	0.570094		ExpressedInBoth	ENSMUST00000005643	Celf1	4.17332	5.27386		No_Ex	ENSMUST00000016951	Serpinb1b	0.0292979	0
E16CE_Only	ENSMUST00000106047	Zbtb8os	0.836758	2.38592		P0CE_Only	ENSMUST00000129915	Thoc2	1.10387	0		ExpressedInBoth	ENSMUST00000005647	Ndufs3	30.7543	29.4351		No_Ex	ENSMUST00000017077	Plcg1	0.102687	0.0795759
E16CE_Only	ENSMUST00000106072	Zfp362	0.944386	1.51999		P0CE_Only	ENSMUST00000130065	Gli3	1.37107	0.797138		ExpressedInBoth	ENSMUST00000005651	Por	7.60707	10.0982		No_Ex	ENSMUST00000017086	Tmprss6	0.00521332	0.0053274
E16CE_Only	ENSMUST00000106099	Zmym1	0.188788	1.11294		P0CE_Only	ENSMUST00000130075	Carf	1.17229	0.986706		ExpressedInBoth	ENSMUST00000005671	Igf1r	7.13031	9.12165		No_Ex	ENSMUST00000017126	Pom121l2	0.00739891	0
E16CE_Only	ENSMUST00000106102	Zmym1	0.696193	1.17465		P0CE_Only	ENSMUST00000130183	Ccng2	1.70048	0.977752		ExpressedInBoth	ENSMUST00000005705	Trim28	63.7872	74.9728		No_Ex	ENSMUST00000017142	Svs4	0	0
E16CE_Only	ENSMUST00000106116	Ncdn	0.678479	1.10737		P0CE_Only	ENSMUST00000130376	Zfp451	1.39987	0.748558		ExpressedInBoth	ENSMUST00000005711	Chmp2a	26.5765	18.1394		No_Ex	ENSMUST00000017144	Svs6	0	0
E16CE_Only	ENSMUST00000106142	Thrap3	0.76013	1.09671		P0CE_Only	ENSMUST00000130408	Grsf1	1.82082	0		ExpressedInBoth	ENSMUST00000005714	Ube2m	10.5924	9.72768		No_Ex	ENSMUST00000017147	Svs3a	0	0
E16CE_Only	ENSMUST00000106145	Uros	0.563293	1.13555		P0CE_Only	ENSMUST00000130417	Tbc1d14	1.09397	0		ExpressedInBoth	ENSMUST00000005749	Ctr9	26.5369	28.2449		No_Ex	ENSMUST00000017148	Svs5	0	0
E16CE_Only	ENSMUST00000106159	Aspscr1	0.901069	1.69029		P0CE_Only	ENSMUST00000130614	Ints2	1.87784	0.877243		ExpressedInBoth	ENSMUST00000005798	Snx6	30.1202	38.941		No_Ex	ENSMUST00000017151	Rbpjl	0.00676643	0
E16CE_Only	ENSMUST00000106230	Bmpr1b	0.262304	1.62482		P0CE_Only	ENSMUST00000130675	Txnl4a	1.17593	0.130303		ExpressedInBoth	ENSMUST00000005810	Mthfd2	3.88267	8.21841		No_Ex	ENSMUST00000017184	Serpinb6b	0	0
E16CE_Only	ENSMUST00000106232	Bmpr1b	0.566611	1.03534		P0CE_Only	ENSMUST00000130718	Myst3	2.02394	0.26115		ExpressedInBoth	ENSMUST00000005815	Kit	2.62962	2.22265		No_Ex	ENSMUST00000017188	Serpinb6a	0.772691	0.286584
E16CE_Only	ENSMUST00000106244	A730011L01Rik	0.570501	1.06261		P0CE_Only	ENSMUST00000130813	Synj1	1.16103	0.00949059		ExpressedInBoth	ENSMUST00000005817	Tomm40l	6.69328	5.92856		No_Ex	ENSMUST00000017193	Ccdc70	0	0
E16CE_Only	ENSMUST00000106251	Fus	0.913165	1.55826		P0CE_Only	ENSMUST00000130831	Nr2e3	1.0107	0		ExpressedInBoth	ENSMUST00000005825	Pan2	3.00115	3.5332		No_Ex	ENSMUST00000017208	Prl5a1	0	0
E16CE_Only	ENSMUST00000106344	Tnrc6c	0.674308	1.00509		P0CE_Only	ENSMUST00000130886	Sag	7.18763	0.721748		ExpressedInBoth	ENSMUST00000005826	Cs	18.3279	28.7283		No_Ex	ENSMUST00000017255	Krt24	0.0266887	0.018183
E16CE_Only	ENSMUST00000106442	Arhgap17	0.506495	1.41971		P0CE_Only	ENSMUST00000130934	Ptp4a1	1.37797	0.65558		ExpressedInBoth	ENSMUST00000005830	Bcas2	88.1137	117.916		No_Ex	ENSMUST00000017270	Krt42	0	0
E16CE_Only	ENSMUST00000106466	Rwdd3	0.402492	1.07844		P0CE_Only	ENSMUST00000130965	1300018I17Rik	1.48091	0.335459		ExpressedInBoth	ENSMUST00000005841	Ctcf	20.8617	22.7806		No_Ex	ENSMUST00000017309	Gast	0	0.0343835
E16CE_Only	ENSMUST00000106486	Mast2	0.51609	1.10615		P0CE_Only	ENSMUST00000131067	Zfand1	1.12533	0.962708		ExpressedInBoth	ENSMUST00000005862	Tfap4	3.56679	5.29592		No_Ex	ENSMUST00000017316	Aoc3	0	0
E16CE_Only	ENSMUST00000106489	Eef2k	0.198191	1.01804		P0CE_Only	ENSMUST00000131124	Zbtb33	1.18674	0.307472		ExpressedInBoth	ENSMUST00000005923	Psmb4	66.7127	63.8479		No_Ex	ENSMUST00000017339	Zpbp2	0	0
E16CE_Only	ENSMUST00000106525	4732418C07Rik	0.806327	1.23385		P0CE_Only	ENSMUST00000131135	Wdpcp	1.47654	0.695524		ExpressedInBoth	ENSMUST00000005952	Slc30a4	4.83805	3.22171		No_Ex	ENSMUST00000017348	Gsdma	0.0121877	0
E16CE_Only	ENSMUST00000106537	Atp5h	0.810635	1.31145		P0CE_Only	ENSMUST00000131197	Mpdz	1.85399	0.939798		ExpressedInBoth	ENSMUST00000005954	Pldn	3.69679	4.54176		No_Ex	ENSMUST00000017355	Gsdma2	0	0.0127256
E16CE_Only	ENSMUST00000106597	Elavl4	0.374027	1.87795		P0CE_Only	ENSMUST00000131206	Usp16	1.22899	0.868319		ExpressedInBoth	ENSMUST00000005964	Adh5	57.4011	55.7885		No_Ex	ENSMUST00000017384	Casc3	0	0
E16CE_Only	ENSMUST00000106598	Elavl4	0.241448	17.9492		P0CE_Only	ENSMUST00000131214	Sqstm1	5.65747	0.0315567		ExpressedInBoth	ENSMUST00000005975	Gpr108	1.1097	1.32704		No_Ex	ENSMUST00000017451	Acot8	0.596563	0
E16CE_Only	ENSMUST00000106600	Elavl4	0.64775	2.48346		P0CE_Only	ENSMUST00000131263	Ugdh	1.15643	0.579362		ExpressedInBoth	ENSMUST00000006027	Reep5	12.0445	16.0667		No_Ex	ENSMUST00000017453	Cd300lg	0	0
E16CE_Only	ENSMUST00000106753	Tmem59	0.959279	1.85846		P0CE_Only	ENSMUST00000131296	Lca5	1.39422	0.827462		ExpressedInBoth	ENSMUST00000006035	Ergic3	13.6265	15.8489		No_Ex	ENSMUST00000017454	Spint4	0	0
E16CE_Only	ENSMUST00000106778	Ddx5	0.915275	1.04896		P0CE_Only	ENSMUST00000131479	Phf20	2.49952	0.128245		ExpressedInBoth	ENSMUST00000006037	Ncoa2	1.88142	1.98395		No_Ex	ENSMUST00000017455	Pyy	0	0
E16CE_Only	ENSMUST00000106857	Mier1	0.808588	4.67114		P0CE_Only	ENSMUST00000131601	1110002N22Rik	1.58856	0.703304		ExpressedInBoth	ENSMUST00000006128	Rcn1	18.2071	29.771		No_Ex	ENSMUST00000017458	Mpp2	0.264463	0.527233
E16CE_Only	ENSMUST00000106941	Tlk2	0.134894	1.74387		P0CE_Only	ENSMUST00000131616	2310061C15Rik	2.12567	0.36465		ExpressedInBoth	ENSMUST00000006137	Trap1	14.107	16.1238		No_Ex	ENSMUST00000017460	Ppy	0	0
E16CE_Only	ENSMUST00000106973	3200002M19Rik	0	1.12263		P0CE_Only	ENSMUST00000131640	2810403D21Rik	1.65222	0.961027		ExpressedInBoth	ENSMUST00000006178	Kptn	3.12678	3.9758		No_Ex	ENSMUST00000017488	Vtn	0.526366	0.892145
E16CE_Only	ENSMUST00000106981	Folr1	0.922968	1.41146		P0CE_Only	ENSMUST00000131662	4933424B01Rik	1.93044	0.662764		ExpressedInBoth	ENSMUST00000006181	Napa	5.9074	6.22476		No_Ex	ENSMUST00000017534	Aldoc	0.46105	0.126997
E16CE_Only	ENSMUST00000107029	Inadl	0.95618	1.50795		P0CE_Only	ENSMUST00000131697	Rpl13a	1.07344	0.844259		ExpressedInBoth	ENSMUST00000006209	Sra1	6.97529	4.32352		No_Ex	ENSMUST00000017544	Stac2	0.212554	0.239489
E16CE_Only	ENSMUST00000107068	E130114P18Rik	0.847881	1.03974		P0CE_Only	ENSMUST00000131847	Cdca3	1.62387	0.682455		ExpressedInBoth	ENSMUST00000006217	Snf8	19.9152	18.8275		No_Ex	ENSMUST00000017549	Nek8	0.502224	0.736979
E16CE_Only	ENSMUST00000107152	Hdac5	0.0539666	1.91934		P0CE_Only	ENSMUST00000131867	Dkc1	1.57595	0.98281		ExpressedInBoth	ENSMUST00000006221	Vps54	5.11805	5.36778		No_Ex	ENSMUST00000017561	Plxdc1	0.0345825	0
E16CE_Only	ENSMUST00000107257	Aarsd1	0.686989	1.07905		P0CE_Only	ENSMUST00000131990	Umps	1.06619	0.602439		ExpressedInBoth	ENSMUST00000006235	Ctsb	13.1568	11.2878		No_Ex	ENSMUST00000017562	Arl5b	0.296431	0.739669
E16CE_Only	ENSMUST00000107302	Mlx	0.684188	2.10938		P0CE_Only	ENSMUST00000132062	P2rx4	1.18702	0.706936		ExpressedInBoth	ENSMUST00000006254	Tbcb	26.1677	31.1102		No_Ex	ENSMUST00000017576	Rbfox3	0.0338427	0.0363621
E16CE_Only	ENSMUST00000107353	Zfp592	0.624096	1.14425		P0CE_Only	ENSMUST00000132135	Nat10	1.17773	0.396682		ExpressedInBoth	ENSMUST00000006286	Inpp5k	4.64042	2.70942		No_Ex	ENSMUST00000017590	C1qtnf1	0.00500238	0.00337798
E16CE_Only	ENSMUST00000107422	Cks1b	0.804903	1.03711		P0CE_Only	ENSMUST00000132158	Vamp4	2.21799	0.492686		ExpressedInBoth	ENSMUST00000006293	Crkl	6.4746	9.59782		No_Ex	ENSMUST00000017620	Cant1	0.365836	0.670007
E16CE_Only	ENSMUST00000107425	Aen	0.652572	1.34776		P0CE_Only	ENSMUST00000132225	Fam86	1.06987	0.67553		ExpressedInBoth	ENSMUST00000006301	Lrwd1	3.17271	3.49093		No_Ex	ENSMUST00000017732	Krt27	0.0210837	0.0107735
E16CE_Only	ENSMUST00000107539	Cdk12	0.861491	1.63222		P0CE_Only	ENSMUST00000132278	Smarcd2	1.2658	0.701479		ExpressedInBoth	ENSMUST00000006353	Cdkal1	5.96599	6.04583		No_Ex	ENSMUST00000017741	Krt12	0.231093	0.417113
E16CE_Only	ENSMUST00000107591	Gas2	0.661256	1.22976		P0CE_Only	ENSMUST00000132302	Smad5	1.39411	0.591337		ExpressedInBoth	ENSMUST00000006377	Zbtb17	7.99155	10.2266		No_Ex	ENSMUST00000017743	Krt20	0.58907	0.130869
E16CE_Only	ENSMUST00000107638	Fktn	0.873929	1.18673		P0CE_Only	ENSMUST00000132458	Ankrd24	1.0564	0.642236		ExpressedInBoth	ENSMUST00000006435	Atp6v1b2	32.2118	34.5451		No_Ex	ENSMUST00000017751	Tns4	0.00870649	0.0236942
E16CE_Only	ENSMUST00000107646	Slc44a1	0.350291	1.03315		P0CE_Only	ENSMUST00000132470	Gm11261	1.03096	0.468393		ExpressedInBoth	ENSMUST00000006451	Ttc5	34.679	44.7773		No_Ex	ENSMUST00000017799	Cd40	0.375949	0.424719
E16CE_Only	ENSMUST00000107654	Hps5	0.863723	1.23305		P0CE_Only	ENSMUST00000132490	Mcam	2.87679	0.636459		ExpressedInBoth	ENSMUST00000006462	Aamp	31.2893	34.3804		No_Ex	ENSMUST00000017832	Hnf4g	0.0911139	0.103008
E16CE_Only	ENSMUST00000107709	Gngt2	0.558753	1.1927		P0CE_Only	ENSMUST00000132740	Cnot7	1.49506	0.790129		ExpressedInBoth	ENSMUST00000006467	Arpc2	6.12639	8.09213		No_Ex	ENSMUST00000017839	Rnf135	0.468508	0.747949
E16CE_Only	ENSMUST00000107770	Tstd2	0.60448	1.11348		P0CE_Only	ENSMUST00000132816	Tmem245	2.26327	0.375503		ExpressedInBoth	ENSMUST00000006478	Tmem147	6.52415	5.4505		No_Ex	ENSMUST00000017864	Trp53tg5	0	0
E16CE_Only	ENSMUST00000107801	Tead2	0.8503	1.01849		P0CE_Only	ENSMUST00000132878	Ttc8	2.13644	0.891654		ExpressedInBoth	ENSMUST00000006496	Rps9	422.14	609.544		No_Ex	ENSMUST00000017867	Wfdc2	0.294353	0.856952
E16CE_Only	ENSMUST00000107842	Prmt1	0.592237	2.16852		P0CE_Only	ENSMUST00000132944	Amdhd2	1.50496	0.985417		ExpressedInBoth	ENSMUST00000006544	Gcat	3.23114	4.01707		No_Ex	ENSMUST00000017878	Dbndd2	0.0267488	0
E16CE_Only	ENSMUST00000107843	Prmt1	0	1.04034		P0CE_Only	ENSMUST00000132960	Kansl1l	1.36956	0.67266		ExpressedInBoth	ENSMUST00000006565	Cdc20	20.8614	19.6831		No_Ex	ENSMUST00000017881	Mmp9	0.0396814	0.0100531
E16CE_Only	ENSMUST00000107853	Mbtd1	0.74392	2.60613		P0CE_Only	ENSMUST00000132965	Idh3b	1.39697	0.574904		ExpressedInBoth	ENSMUST00000006579	Pfdn2	5.42679	10.0273		No_Ex	ENSMUST00000017891	Ghdc	0.621381	0.490123
E16CE_Only	ENSMUST00000107857	Ap2a1	0.307186	1.84911		P0CE_Only	ENSMUST00000133089	Tial1	1.33767	0.541558		ExpressedInBoth	ENSMUST00000006587	Tmem189	1.8384	2.07346		No_Ex	ENSMUST00000017904	Ctsa	0.042868	0.00781338
E16CE_Only	ENSMUST00000107869	Tom1l1	0.879153	1.41714		P0CE_Only	ENSMUST00000133157	Polr1e	1.1174	0.977907		ExpressedInBoth	ENSMUST00000006611	Srm	1.6866	2.46871		No_Ex	ENSMUST00000017908	Zswim1	0.340267	0.512425
E16CE_Only	ENSMUST00000107893	Atf5	0.249469	1.26344		P0CE_Only	ENSMUST00000133325	Got1	1.46195	0.760877		ExpressedInBoth	ENSMUST00000006614	Epha2	2.38636	2.38631		No_Ex	ENSMUST00000017911	Spata25	0	0.0205571
E16CE_Only	ENSMUST00000107913	Tpm2	0.737336	1.68787		P0CE_Only	ENSMUST00000133476	Gm15857	1.84371	0.593974		ExpressedInBoth	ENSMUST00000006628	RP24-245M20.2	3.79129	5.16167		No_Ex	ENSMUST00000017945	Mlx	0.168649	0.306586
E16CE_Only	ENSMUST00000107915	Mrps23	0	3.10611		P0CE_Only	ENSMUST00000133485	Phf23	1.69674	0.847988		ExpressedInBoth	ENSMUST00000006629	Spnb2	1.49733	2.86649		No_Ex	ENSMUST00000017961	Jph2	0	0
E16CE_Only	ENSMUST00000107959	B230312A22Rik	0.72384	1.31185		P0CE_Only	ENSMUST00000133545	Clip1	1.16292	0		ExpressedInBoth	ENSMUST00000006669	Pdk1	10.8522	7.57818		No_Ex	ENSMUST00000017974	Dhx58	0.0960295	0.0347885
E16CE_Only	ENSMUST00000107974	Iglon5	0.980894	1.22873		P0CE_Only	ENSMUST00000133570	4933431E20Rik	1.01159	0.807594		ExpressedInBoth	ENSMUST00000006692	Mvd	5.73937	7.11241		No_Ex	ENSMUST00000017976	Hspb9	0.0995961	0.0517481
E16CE_Only	ENSMUST00000107976	N28178	0.869928	1.00136		P0CE_Only	ENSMUST00000133595	Jmjd8	1.10448	0.617492		ExpressedInBoth	ENSMUST00000006750	Rundc3a	14.6023	14.9844		No_Ex	ENSMUST00000018012	Sgk2	0.0061599	0
E16CE_Only	ENSMUST00000108007	AC225448.1	0.590274	2.01469		P0CE_Only	ENSMUST00000133649	Mllt10	1.24541	0.446423		ExpressedInBoth	ENSMUST00000006760	Cdt1	4.76705	5.6723		No_Ex	ENSMUST00000018050	Zmynd8	0.588153	0.676803
E16CE_Only	ENSMUST00000108112	Spata5	0.697804	1.00132		P0CE_Only	ENSMUST00000133670	Ccdc46	2.75923	0.975874		ExpressedInBoth	ENSMUST00000006761	Runx1t1	1.96899	1.28065		No_Ex	ENSMUST00000018061	Prl	0	0
E16CE_Only	ENSMUST00000108231	Dpf1	0.604603	4.25686		P0CE_Only	ENSMUST00000133774	Nsf	2.57292	0.0458204		ExpressedInBoth	ENSMUST00000006764	Aprt	8.24602	14.7571		No_Ex	ENSMUST00000018066	Prl3c1	0	0.0203662
E16CE_Only	ENSMUST00000108301	Pdp1	0.893409	1.32302		P0CE_Only	ENSMUST00000133827	Ssbp3	1.2639	0.844619		ExpressedInBoth	ENSMUST00000006774	Gtf2h1	6.0349	9.30428		No_Ex	ENSMUST00000018094	Hnf4a	0.00286282	0
E16CE_Only	ENSMUST00000108329	Cp	0.646887	2.26789		P0CE_Only	ENSMUST00000133839	Eno1	16.0069	0		ExpressedInBoth	ENSMUST00000006828	Aplp1	18.4021	24.0937		No_Ex	ENSMUST00000018113	Ptgis	0.0782667	0.567672
E16CE_Only	ENSMUST00000108342	Akt2	0.635545	1.21236		P0CE_Only	ENSMUST00000134110	Sncb	1.55459	0.0841081		ExpressedInBoth	ENSMUST00000006838	Qars	27.1872	36.6677		No_Ex	ENSMUST00000018122	Cadps2	0	0
E16CE_Only	ENSMUST00000108435	Tlcd2	0.479358	1.10608		P0CE_Only	ENSMUST00000134272	Siah1b	1.29982	0.767882		ExpressedInBoth	ENSMUST00000006851	Qrich1	2.80958	2.47379		No_Ex	ENSMUST00000018304	Med1	0.0404744	0.0813854
E16CE_Only	ENSMUST00000108496	Slc1a5	0.667684	1.19398		P0CE_Only	ENSMUST00000134293	Ehbp1	1.6088	0.892172		ExpressedInBoth	ENSMUST00000006854	Usp19	2.09213	3.12021		No_Ex	ENSMUST00000018355	Wfdc15b	0	0
E16CE_Only	ENSMUST00000108562	Zfp667	0.616817	1.21985		P0CE_Only	ENSMUST00000134357	Bcl2l1	1.12709	0.717465		ExpressedInBoth	ENSMUST00000006856	Pola1	22.9833	22.2842		No_Ex	ENSMUST00000018382	Gdf9	0	0
E16CE_Only	ENSMUST00000108578	0610010K14Rik	0.295467	1.68223		P0CE_Only	ENSMUST00000134441	Ubxn6	1.11465	0.861634		ExpressedInBoth	ENSMUST00000006900	Acot13	3.96651	3.9647		No_Ex	ENSMUST00000018383	Zcchc10	0.323672	0.484223
E16CE_Only	ENSMUST00000108593	Ctdnep1	0.654929	1.07524		P0CE_Only	ENSMUST00000134462	Rab4b	1.22248	0.734979		ExpressedInBoth	ENSMUST00000006903	Zfp184	2.03413	1.71815		No_Ex	ENSMUST00000018389	Prl8a8	0	0
E16CE_Only	ENSMUST00000108594	Rai12	0.778331	1.06344		P0CE_Only	ENSMUST00000134524	Hnrnpr	1.71597	0.584028		ExpressedInBoth	ENSMUST00000006911	Cdk4	40.8537	44.4999		No_Ex	ENSMUST00000018392	Prl8a6	0	0
E16CE_Only	ENSMUST00000108658	Trp53	0.771328	3.25388		P0CE_Only	ENSMUST00000134536	Ttyh1	1.40352	0.275948		ExpressedInBoth	ENSMUST00000006912	Pip4k2a	1.29779	1.34438		No_Ex	ENSMUST00000018399	Krt33a	0	0
E16CE_Only	ENSMUST00000108752	Pard3	0.273274	1.00259		P0CE_Only	ENSMUST00000134617	Gm12254	2.84431	0.0663097		ExpressedInBoth	ENSMUST00000006914	B4galnt1	1.83849	1.9761		No_Ex	ENSMUST00000018403	Prl8a2	0	0
E16CE_Only	ENSMUST00000108754	Pcmtd2	0.560654	1.06689		P0CE_Only	ENSMUST00000134719	Ppp1cc	1.27313	0.635547		ExpressedInBoth	ENSMUST00000006915	Mettl1	2.00565	3.06683		No_Ex	ENSMUST00000018407	Tbx5	0.220635	0.607347
E16CE_Only	ENSMUST00000108809	Trim11	0.527273	1.18367		P0CE_Only	ENSMUST00000134740	Ide	1.12147	0		ExpressedInBoth	ENSMUST00000006948	Saal1	4.06407	3.92413		No_Ex	ENSMUST00000018429	Pld2	0.673614	0.462083
E16CE_Only	ENSMUST00000108876	Ythdf1	0.00769655	1.38956		P0CE_Only	ENSMUST00000134759	Naa20	1.02194	0.870145		ExpressedInBoth	ENSMUST00000006973	Kat2a	1.06159	1.44376		No_Ex	ENSMUST00000018466	Tomm34	0.0422693	0.243952
E16CE_Only	ENSMUST00000108889	Tnip1	0.333833	1.98576		P0CE_Only	ENSMUST00000134788	Tpd52	3.10434	0.740157		ExpressedInBoth	ENSMUST00000007005	Acat2	57.5706	77.2655		No_Ex	ENSMUST00000018482	Tnip1	0.0158097	0.0646387
E16CE_Only	ENSMUST00000108891	Cables2	0.92053	1.36801		P0CE_Only	ENSMUST00000134805	Aasdh	1.93744	0.84013		ExpressedInBoth	ENSMUST00000007007	Wtap	39.6471	45.4104		No_Ex	ENSMUST00000018485	Il12rb2	0	0
E16CE_Only	ENSMUST00000108926	Etohi1	0.719087	1.66258		P0CE_Only	ENSMUST00000134860	Uxs1	2.4925	0.254061		ExpressedInBoth	ENSMUST00000007012	Sod2	34.1809	24.0273		No_Ex	ENSMUST00000018491	Zkscan6	0.288604	0
E16CE_Only	ENSMUST00000108949	Gm8898	0.883414	2.32227		P0CE_Only	ENSMUST00000135045	Myo18a	1.06334	0.423258		ExpressedInBoth	ENSMUST00000007042	Ik	56.3236	72.5765		No_Ex	ENSMUST00000018531	Shroom1	0.0539147	0.0553503
E16CE_Only	ENSMUST00000108951	6430548M08Rik	0.284812	1.346		P0CE_Only	ENSMUST00000135454	0610037L13Rik	1.17796	0.788705		ExpressedInBoth	ENSMUST00000007046	Tmco6	2.54423	3.21039		No_Ex	ENSMUST00000018544	2014-09-04	0	0.167504
E16CE_Only	ENSMUST00000108980	Gm14305	0.852736	1.44762		P0CE_Only	ENSMUST00000135464	Tmed2	1.62763	0.766171		ExpressedInBoth	ENSMUST00000007130	Ctnnb1	32.4483	36.5407		No_Ex	ENSMUST00000018586	Derl2	0	0.167708
E16CE_Only	ENSMUST00000109020	Gm14288	0.500234	2.00823		P0CE_Only	ENSMUST00000135550	Cdk11b	1.01255	0.977396		ExpressedInBoth	ENSMUST00000007131	Acly	13.7072	12.563		No_Ex	ENSMUST00000018610	Nos2	0	0
E16CE_Only	ENSMUST00000109060	Gm14399	0.354993	1.24495		P0CE_Only	ENSMUST00000135581	Dlg2	2.28741	0.847069		ExpressedInBoth	ENSMUST00000007139	Eif1b	34.2453	36.6686		No_Ex	ENSMUST00000018614	Kcnab3	0.410816	0.293853
E16CE_Only	ENSMUST00000109183	Cnot6	0.697301	1.28943		P0CE_Only	ENSMUST00000135613	Rab8a	1.21058	0.80033		ExpressedInBoth	ENSMUST00000007212	Psmd2	95.968	108.946		No_Ex	ENSMUST00000018623	1700125H20Rik	0.0504883	0
E16CE_Only	ENSMUST00000109238	Stau1	0.375727	2.32057		P0CE_Only	ENSMUST00000135614	Osgepl1	2.92625	0		ExpressedInBoth	ENSMUST00000007216	Ap2m1	17.7976	11.4823		No_Ex	ENSMUST00000018630	Wnt9b	0.00370075	0
E16CE_Only	ENSMUST00000109399	Tnpo1	0.862432	1.20035		P0CE_Only	ENSMUST00000135678	Atp5a1	1.039	0.629512		ExpressedInBoth	ENSMUST00000007236	Syngr3	1.13921	1.08714		No_Ex	ENSMUST00000018632	Myh4	0	0
E16CE_Only	ENSMUST00000109426	Rgnef	0.804116	1.63518		P0CE_Only	ENSMUST00000135685	Mcm8	1.03005	0.320862		ExpressedInBoth	ENSMUST00000007251	Abhd16a	4.6783	4.38462		No_Ex	ENSMUST00000018637	Myh1	0	0
E16CE_Only	ENSMUST00000109514	Bcl11a	0.826311	1.85736		P0CE_Only	ENSMUST00000135772	Adi1	1.41101	0.699111		ExpressedInBoth	ENSMUST00000007253	Neu1	1.24503	1.62253		No_Ex	ENSMUST00000018641	Myh2	0.0095984	0
E16CE_Only	ENSMUST00000109532	0610010F05Rik	0.399462	1.77637		P0CE_Only	ENSMUST00000135935	Exosc8	1.11951	0.926131		ExpressedInBoth	ENSMUST00000007255	Ddah2	54.6403	85.7069		No_Ex	ENSMUST00000018644	Adora2b	0.017814	0.0183135
E16CE_Only	ENSMUST00000109539	Ahsa2	0.519988	1.11162		P0CE_Only	ENSMUST00000136003	Csnk1e	2.17922	0		ExpressedInBoth	ENSMUST00000007257	Clic1	42.5473	49.3195		No_Ex	ENSMUST00000018645	Ncor1	0.576329	0.166018
E16CE_Only	ENSMUST00000109546	Vcan	0.650355	1.96803		P0CE_Only	ENSMUST00000136098	2700029M09Rik	1.83769	0.963914		ExpressedInBoth	ENSMUST00000007266	Lsm2	1.87588	2.43598		No_Ex	ENSMUST00000018681	Pcgf2	0	0.0849983
E16CE_Only	ENSMUST00000109549	Samhd1	0.865166	1.34997		P0CE_Only	ENSMUST00000136129	Utp23	1.08735	0.746498		ExpressedInBoth	ENSMUST00000007296	Pole	7.30474	7.54221		No_Ex	ENSMUST00000018698	Ybx2	0.216503	0.447381
E16CE_Only	ENSMUST00000109564	Tgif2	0.534153	5.78616		P0CE_Only	ENSMUST00000136152	Prmt6	1.13976	0.327033		ExpressedInBoth	ENSMUST00000007444	Strada	1.38582	2.37601		No_Ex	ENSMUST00000018699	Asgr1	0	0
E16CE_Only	ENSMUST00000109586	Sertad2	0.698903	1.16718		P0CE_Only	ENSMUST00000136162	Rfk	1.05561	0.906634		ExpressedInBoth	ENSMUST00000007482	Mrpl49	12.6065	15.111		No_Ex	ENSMUST00000018710	Slc2a4	0.542023	0.565539
E16CE_Only	ENSMUST00000109642	Sec61g	0.339535	1.08705		P0CE_Only	ENSMUST00000136183	Tbc1d13	1.06266	0.795988		ExpressedInBoth	ENSMUST00000007559	Gatad1	20.9333	22.6383		No_Ex	ENSMUST00000018713	Cldn7	0	0.018064
E16CE_Only	ENSMUST00000109687	Triobp	0.981349	1.42885		P0CE_Only	ENSMUST00000136274	D9Ertd402e	1.15538	0.604422		ExpressedInBoth	ENSMUST00000007602	M6pr	21.9047	21.0277		No_Ex	ENSMUST00000018719	Dnahc17	0.0199654	0
E16CE_Only	ENSMUST00000109723	Mta1	0.119743	1.61115		P0CE_Only	ENSMUST00000136353	Flot2	1.2551	0.560681		ExpressedInBoth	ENSMUST00000007708	Ppp2r1a	32.9512	44.2563		No_Ex	ENSMUST00000018739	Glra4	0	0
E16CE_Only	ENSMUST00000109864	Fam110a	0.407681	2.06586		P0CE_Only	ENSMUST00000136635	Slmap	1.27146	0.455702		ExpressedInBoth	ENSMUST00000007733	Tinf2	6.71689	6.93165		No_Ex	ENSMUST00000018755	Pdlim4	0.717274	0.386156
E16CE_Only	ENSMUST00000109966	Zfp707	0.47324	1.07535		P0CE_Only	ENSMUST00000136828	Tmcc2	1.39801	0.482012		ExpressedInBoth	ENSMUST00000007747	Dus3l	3.58546	3.10017		No_Ex	ENSMUST00000018765	Mmp8	0	0.0484287
E16CE_Only	ENSMUST00000110084	Bicd2	0.0123812	1.06681		P0CE_Only	ENSMUST00000136846	Inpp4a	1.2315	0.580789		ExpressedInBoth	ENSMUST00000007757	Tgfbr1	23.8584	31.7289		No_Ex	ENSMUST00000018767	Mmp7	0	0
E16CE_Only	ENSMUST00000110087	Fgd3	0.721661	1.39311		P0CE_Only	ENSMUST00000136889	Zfp637	1.18082	0.364684		ExpressedInBoth	ENSMUST00000007800	Arpp19	2.20877	3.20165		No_Ex	ENSMUST00000018792	Dusp14	0	0
E16CE_Only	ENSMUST00000110110	Zfp169	0.54982	1.21287		P0CE_Only	ENSMUST00000136928	Zranb2	1.29655	0.648413		ExpressedInBoth	ENSMUST00000007803	Bcl2l1	7.87231	6.50415		No_Ex	ENSMUST00000018798	Ikzf1	0	0
E16CE_Only	ENSMUST00000110117	Flrt2	0.842449	1.59836		P0CE_Only	ENSMUST00000136949	Cdc23	1.73759	0.874158		ExpressedInBoth	ENSMUST00000007814	Khsrp	5.72332	8.36667		No_Ex	ENSMUST00000018800	Myl4	0	0
E16CE_Only	ENSMUST00000110208	2310035K24Rik	0.588398	1.0281		P0CE_Only	ENSMUST00000136958	Atf2	1.2185	0.423727		ExpressedInBoth	ENSMUST00000007865	Ccdc124	23.2187	20.7224		No_Ex	ENSMUST00000018842	Lhx1	0.0962927	0.0848469
E16CE_Only	ENSMUST00000110305	Lrp12	0.898746	1.21536		P0CE_Only	ENSMUST00000136996	1110002N22Rik	1.63278	0		ExpressedInBoth	ENSMUST00000007921	0610009B22Rik	11.2304	12.0054		No_Ex	ENSMUST00000018871	Cpsf4l	0.226461	0.101332
E16CE_Only	ENSMUST00000110341	Bcl2l11	0.89312	1.46583		P0CE_Only	ENSMUST00000137101	Usp11	1.14882	0.850734		ExpressedInBoth	ENSMUST00000007959	Rhoa	36.2282	26.7495		No_Ex	ENSMUST00000018877	Pex12	0	0.0434179
E16CE_Only	ENSMUST00000110361	Ywhaz	0.893874	1.54336		P0CE_Only	ENSMUST00000137167	Mvk	1.20344	0.813377		ExpressedInBoth	ENSMUST00000007977	Aldh16a1	1.2112	1.31283		No_Ex	ENSMUST00000018884	Slc25a35	0.0611702	0.0326985
E16CE_Only	ENSMUST00000110457	Myo10	0.990965	1.54859		P0CE_Only	ENSMUST00000137192	Pls3	1.11881	0.996838		ExpressedInBoth	ENSMUST00000007980	Hnrnpa0	52.4867	52.7751		No_Ex	ENSMUST00000018896	Tnfsf13	0.130252	0
E16CE_Only	ENSMUST00000110512	AA467197	0.210796	1.11927		P0CE_Only	ENSMUST00000137202	Gnao1	4.63796	0.0450293		ExpressedInBoth	ENSMUST00000007981	Prrg2	1.54899	1.3195		No_Ex	ENSMUST00000018918	Cd68	0.0921615	0.134556
E16CE_Only	ENSMUST00000110532	Shf	0.752012	1.59015		P0CE_Only	ENSMUST00000137207	Cnot6l	1.38483	0.682819		ExpressedInBoth	ENSMUST00000007993	Rbm28	6.27813	7.29805		No_Ex	ENSMUST00000018963	Lsp1	0.0800758	0
E16CE_Only	ENSMUST00000110657	Tubgcp4	0.546153	1.18351		P0CE_Only	ENSMUST00000137345	Mrpl23	1.86874	0.663128		ExpressedInBoth	ENSMUST00000008004	Ddx49	8.56489	8.79998		No_Ex	ENSMUST00000018965	Avpi1	0.968314	0.84944
E16CE_Only	ENSMUST00000110661	Zscan29	0.5064	1.27623		P0CE_Only	ENSMUST00000137513	Ralgds	1.22322	0.685316		ExpressedInBoth	ENSMUST00000008016	Id3	9.06816	13.4285		No_Ex	ENSMUST00000018966	Sfrp5	0	0
E16CE_Only	ENSMUST00000110674	Lcmt2	0.891928	1.25602		P0CE_Only	ENSMUST00000137754	Atp5h	1.32989	0.781359		ExpressedInBoth	ENSMUST00000008036	Rplp1	337.379	129.738		No_Ex	ENSMUST00000018985	Rad51l3	0.785179	0.893015
E16CE_Only	ENSMUST00000110677	Smurf1	0.790874	1.07928		P0CE_Only	ENSMUST00000137763	Acin1	1.76942	0.819122		ExpressedInBoth	ENSMUST00000008052	Hmgcll1	1.66341	3.22736		No_Ex	ENSMUST00000018988	Fndc8	0	0
E16CE_Only	ENSMUST00000110687	Ralgapa1	0.998314	2.34692		P0CE_Only	ENSMUST00000137798	Sema3a	1.54016	0.914264		ExpressedInBoth	ENSMUST00000008088	Ttc9b	1.19361	1.36109		No_Ex	ENSMUST00000018989	Unc45b	0	0
E16CE_Only	ENSMUST00000110877	Eif2ak4	0.495015	1.7189		P0CE_Only	ENSMUST00000137807	Mtap2	3.89615	0.514165		ExpressedInBoth	ENSMUST00000008094	Abhd8	6.37839	8.20484		No_Ex	ENSMUST00000019006	Otop3	0	0
E16CE_Only	ENSMUST00000110943	Gpatch2	0.560443	1.0605		P0CE_Only	ENSMUST00000137821	Nrxn2	1.55319	0.842716		ExpressedInBoth	ENSMUST00000008131	Rabl5	7.79133	12.2123		No_Ex	ENSMUST00000019012	Pnpla5	0	0
E16CE_Only	ENSMUST00000110973	Zfp738	0.311177	1.18689		P0CE_Only	ENSMUST00000137932	Zmynd11	1.42263	0.894641		ExpressedInBoth	ENSMUST00000008179	Mid1ip1	11.8	14.4334		No_Ex	ENSMUST00000019037	Mb	0.0165675	0
E16CE_Only	ENSMUST00000111024	Enah	0.480309	1.75921		P0CE_Only	ENSMUST00000137975	Dpm3	2.7879	0.458408		ExpressedInBoth	ENSMUST00000008297	Clstn3	3.43537	2.97504		No_Ex	ENSMUST00000019038	2014-09-09	0.196533	0.701027
E16CE_Only	ENSMUST00000111055	Ephb4	0.743746	1.18352		P0CE_Only	ENSMUST00000138270	Lca5	3.26106	0		ExpressedInBoth	ENSMUST00000008445	Phax	11.3778	12.4041		No_Ex	ENSMUST00000019043	Irf1	0.460278	0.867584
E16CE_Only	ENSMUST00000111085	Pax6	0.290447	1.12734		P0CE_Only	ENSMUST00000138343	Fzr1	1.00658	0.732631		ExpressedInBoth	ENSMUST00000008477	Snrpb2	20.7428	29.0882		No_Ex	ENSMUST00000019044	Slc22a5	0.832381	0.905239
E16CE_Only	ENSMUST00000111088	Pax6	0.955653	1.16614		P0CE_Only	ENSMUST00000138458	Hmgn2	1.45081	0.718233		ExpressedInBoth	ENSMUST00000008517	Prpf31	8.8161	10.7146		No_Ex	ENSMUST00000019050	P4ha2	0.587474	0.502958
E16CE_Only	ENSMUST00000111089	Nefm	0.77271	1.62209		P0CE_Only	ENSMUST00000138496	Snapin	1.81753	0.939086		ExpressedInBoth	ENSMUST00000008537	Carhsp1	25.5104	37.9404		No_Ex	ENSMUST00000019051	Alox12e	0	0
E16CE_Only	ENSMUST00000111145	Dtx2	0.867764	1.31496		P0CE_Only	ENSMUST00000138523	Calu	8.5027	0.223433		ExpressedInBoth	ENSMUST00000008573	Herpud2	1.14867	1.24177		No_Ex	ENSMUST00000019058	Il3	0	0
E16CE_Only	ENSMUST00000111160	Akt3	0.51026	12.4961		P0CE_Only	ENSMUST00000138788	Mrpl37	1.10152	0.319696		ExpressedInBoth	ENSMUST00000008579	Rdh13	5.52258	7.04006		No_Ex	ENSMUST00000019060	Csf2	0	0
E16CE_Only	ENSMUST00000111215	Asxl2	0.657287	1.01868		P0CE_Only	ENSMUST00000138843	Slc11a2	1.37646	0.965662		ExpressedInBoth	ENSMUST00000008594	Nutf2	3.12708	4.09059		No_Ex	ENSMUST00000019063	Tm4sf5	0	0
E16CE_Only	ENSMUST00000111238	Ttc17	0.159795	1.85864		P0CE_Only	ENSMUST00000138846	Rhbdl3	1.68816	0.893186		ExpressedInBoth	ENSMUST00000008684	Mgst1	1.91976	1.64		No_Ex	ENSMUST00000019064	Cxcl16	0.270124	0
E16CE_Only	ENSMUST00000111265	Tspan18	0.489856	1.29499		P0CE_Only	ENSMUST00000138888	Nr2e3	8.31782	0		ExpressedInBoth	ENSMUST00000008733	Dnajb6	3.76102	4.71541		No_Ex	ENSMUST00000019068	Alox15	0	0
E16CE_Only	ENSMUST00000111285	Zmym5	0.770204	1.49941		P0CE_Only	ENSMUST00000138989	Stam	2.87178	0.888154		ExpressedInBoth	ENSMUST00000008748	Ubqln4	4.39696	7.48761		No_Ex	ENSMUST00000019069	Gm11435	0	0
E16CE_Only	ENSMUST00000111300	Dedd	0.389211	1.18515		P0CE_Only	ENSMUST00000139016	Clcc1	1.05645	0		ExpressedInBoth	ENSMUST00000008812	Rps18	126.143	149.955		No_Ex	ENSMUST00000019071	Ccl6	0.132674	0.0462639
E16CE_Only	ENSMUST00000111378	Psme2	0.922587	1.68099		P0CE_Only	ENSMUST00000139114	Snrpb2	1.03332	0.710771		ExpressedInBoth	ENSMUST00000008826	Rpl10	38.9085	54.8067		No_Ex	ENSMUST00000019074	Ccl4	0	0
E16CE_Only	ENSMUST00000111473	Cdk2ap1	0	1.38215		P0CE_Only	ENSMUST00000139118	Zfp764	1.31163	0.0931251		ExpressedInBoth	ENSMUST00000008830	Zfp955a	8.49921	9.48474		No_Ex	ENSMUST00000019075	Gm16515	0.381024	0.580002
E16CE_Only	ENSMUST00000111560	Sec22c	0.850209	1.0442		P0CE_Only	ENSMUST00000139211	Sbds	1.19312	0.975182		ExpressedInBoth	ENSMUST00000008878	Gprc5b	2.60134	3.37571		No_Ex	ENSMUST00000019101	Scml2	0.831196	0.488575
E16CE_Only	ENSMUST00000111564	Clip1	0.982378	1.07012		P0CE_Only	ENSMUST00000139232	Uqcc	1.18934	0.936234		ExpressedInBoth	ENSMUST00000008893	Coro1b	11.976	14.8025		No_Ex	ENSMUST00000019117	Hoxb1	0	0
E16CE_Only	ENSMUST00000111581	Rbfox2	0.645581	1.31298		P0CE_Only	ENSMUST00000139279	Spryd3	1.36726	0.642048		ExpressedInBoth	ENSMUST00000008907	Man1a2	9.2552	10.9782		No_Ex	ENSMUST00000019130	Slfn3	0.0655435	0.138486
E16CE_Only	ENSMUST00000111594	Pigc	0.748282	2.04091		P0CE_Only	ENSMUST00000139471	Gm14133	1.42581	0.650528		ExpressedInBoth	ENSMUST00000008966	Acyp1	15.3414	20.4535		No_Ex	ENSMUST00000019133	Camk2b	0	0
E16CE_Only	ENSMUST00000111605	Tnks1bp1	0.922702	1.52779		P0CE_Only	ENSMUST00000139513	Ttc3	1.21888	0.922019		ExpressedInBoth	ENSMUST00000008991	Spnb3	12.9702	18.615		No_Ex	ENSMUST00000019192	Cryaa	0	0.140879
E16CE_Only	ENSMUST00000111616	P2rx3	0.347277	1.08474		P0CE_Only	ENSMUST00000139589	Sdccag8	1.16486	0.8878		ExpressedInBoth	ENSMUST00000008995	Hdac4	3.25575	4.52264		No_Ex	ENSMUST00000019220	Strn4	0.87423	0.973286
E16CE_Only	ENSMUST00000111650	Med21	0	4.09612		P0CE_Only	ENSMUST00000139605	Fxr2	1.48887	0.291226		ExpressedInBoth	ENSMUST00000009003	Rala	49.6287	78.3422		No_Ex	ENSMUST00000019224	Mfsd3	0.406452	0.237014
E16CE_Only	ENSMUST00000111758	5730419I09Rik	0.307368	1.02445		P0CE_Only	ENSMUST00000139637	Ciz1	1.00508	0.559605		ExpressedInBoth	ENSMUST00000009036	Vdac3	3.09742	4.20171		No_Ex	ENSMUST00000019226	Slc25a22	0	0.00567842
E16CE_Only	ENSMUST00000111763	Eomes	0.510304	1.26765		P0CE_Only	ENSMUST00000139649	Plekhm3	1.55705	0.950517		ExpressedInBoth	ENSMUST00000009039	Rpl30	247.208	316.646		No_Ex	ENSMUST00000019232	Dnase1l1	0.208688	0.318668
E16CE_Only	ENSMUST00000111936	Btrc	0.583121	1.23923		P0CE_Only	ENSMUST00000139703	Foxred1	1.07626	0.307624		ExpressedInBoth	ENSMUST00000009102	Vps72	37.4424	37.7562		No_Ex	ENSMUST00000019246	Aldh3a1	0.023583	0
E16CE_Only	ENSMUST00000111978	Taok3	0.953073	1.05738		P0CE_Only	ENSMUST00000139735	Cask	1.12791	0.453479		ExpressedInBoth	ENSMUST00000009120	Gabpa	7.60711	11.1646		No_Ex	ENSMUST00000019248	Cd22	0.0273669	0.0182194
E16CE_Only	ENSMUST00000112010	Atf2	0.410871	2.15898		P0CE_Only	ENSMUST00000139820	Adat1	1.13512	0.971715		ExpressedInBoth	ENSMUST00000009138	Stk38	2.8227	4.25702		No_Ex	ENSMUST00000019257	Aire	0	0
E16CE_Only	ENSMUST00000112024	Chn1	0.657318	4.96828		P0CE_Only	ENSMUST00000139831	Rap1gap	1.5554	0.85825		ExpressedInBoth	ENSMUST00000009157	Dynll1	12.2088	16.5311		No_Ex	ENSMUST00000019266	Ccl9	0.0988372	0.0453575
E16CE_Only	ENSMUST00000112050	Scrn3	0.418752	1.57446		P0CE_Only	ENSMUST00000139852	Dtwd2	1.00396	0.617713		ExpressedInBoth	ENSMUST00000009174	Pdcl	26.8605	23.7283		No_Ex	ENSMUST00000019281	Bcl2l11	0.406598	0.387925
E16CE_Only	ENSMUST00000112092	Pbrm1	0.577527	2.39161		P0CE_Only	ENSMUST00000139892	Megf10	1.27127	0.0768745		ExpressedInBoth	ENSMUST00000009220	Zmat5	1.8211	1.86658		No_Ex	ENSMUST00000019290	Cacng2	0.490867	0.59769
E16CE_Only	ENSMUST00000112094	Pbrm1	0.0718359	1.02868		P0CE_Only	ENSMUST00000139935	Cirbp	1.05258	0		ExpressedInBoth	ENSMUST00000009234	Ap1b1	8.85299	9.93176		No_Ex	ENSMUST00000019291	Psg28	0.00846092	0
E16CE_Only	ENSMUST00000112138	Dync1i2	0.0547072	2.93544		P0CE_Only	ENSMUST00000140142	Cltb	2.46671	0		ExpressedInBoth	ENSMUST00000009256	Bcl2l13	6.20807	7.52834		No_Ex	ENSMUST00000019317	Rab5c	0.423734	0
E16CE_Only	ENSMUST00000112176	Tmsb4x	0.724461	4.75551		P0CE_Only	ENSMUST00000140185	2700033N17Rik	2.00526	0.334174		ExpressedInBoth	ENSMUST00000009321	Dgcr8	10.0568	11.4035		No_Ex	ENSMUST00000019363	Tead3	0	0
E16CE_Only	ENSMUST00000112184	Sfmbt1	0.913042	1.96174		P0CE_Only	ENSMUST00000140230	Arhgap21	1.16597	0		ExpressedInBoth	ENSMUST00000009411	Zfp212	5.72036	5.12185		No_Ex	ENSMUST00000019386	Ripk4	0	0.0481031
E16CE_Only	ENSMUST00000112194	Trappc2	0.0169971	1.52555		P0CE_Only	ENSMUST00000140248	Ndufs3	2.23578	0		ExpressedInBoth	ENSMUST00000009420	Repin1	3.01551	2.17249		No_Ex	ENSMUST00000019422	Dpep1	0	0
E16CE_Only	ENSMUST00000112247	Mospd2	0.872788	1.19367		P0CE_Only	ENSMUST00000140485	Raph1	1.0758	0.820233		ExpressedInBoth	ENSMUST00000009435	Pttg1ip	6.20065	5.92514		No_Ex	ENSMUST00000019426	Dsg4	0	0
E16CE_Only	ENSMUST00000112289	Zrsr2	0.965631	1.42453		P0CE_Only	ENSMUST00000140538	Gtpbp6	1.07191	0.952646		ExpressedInBoth	ENSMUST00000009550	Elk1	1.58904	1.62924		No_Ex	ENSMUST00000019443	Rnf31	0.618767	0.798964
E16CE_Only	ENSMUST00000112312	Iscu	0.616079	1.00169		P0CE_Only	ENSMUST00000140664	Aifm2	1.32926	0.505235		ExpressedInBoth	ENSMUST00000009679	Rnmt	6.0596	5.99236		No_Ex	ENSMUST00000019445	Hsd17b1	0	0.0621455
E16CE_Only	ENSMUST00000112349	Mta3	0.518134	1.44097		P0CE_Only	ENSMUST00000140816	Igsf9	1.26993	0.544073		ExpressedInBoth	ENSMUST00000009693	Srp14	52.6663	58.7696		No_Ex	ENSMUST00000019456	Grb7	0.0276654	0
E16CE_Only	ENSMUST00000112376	Phka2	0.896282	1.11844		P0CE_Only	ENSMUST00000140827	Mrpl9	2.56939	0.849291		ExpressedInBoth	ENSMUST00000009699	Cdk9	22.8462	15.3587		No_Ex	ENSMUST00000019464	Noxo1	0.414659	0.452862
E16CE_Only	ENSMUST00000112492	Rps6ka3	0.29013	1.44049		P0CE_Only	ENSMUST00000140863	Gas7	1.56485	0.874778		ExpressedInBoth	ENSMUST00000009707	Tor2a	1.85064	1.65711		No_Ex	ENSMUST00000019469	G6pc	0	0
E16CE_Only	ENSMUST00000112494	Tank	0.535039	1.07013		P0CE_Only	ENSMUST00000140901	Fzr1	1.07313	0.998805		ExpressedInBoth	ENSMUST00000009727	Syngr1	1.68256	1.02703		No_Ex	ENSMUST00000019482	Zfp687	0.204657	0.621309
E16CE_Only	ENSMUST00000112516	Ltbp1	0.806054	1.33893		P0CE_Only	ENSMUST00000141052	Foxn2	1.48442	0.88078		ExpressedInBoth	ENSMUST00000009774	Ppp2cb	40.6979	43.5997		No_Ex	ENSMUST00000019503	Gdpd2	0.0740981	0.23088
E16CE_Only	ENSMUST00000112557	Atp2c1	0.0375377	3.64704		P0CE_Only	ENSMUST00000141119	Ttll4	1.00272	0.935811		ExpressedInBoth	ENSMUST00000009789	P4ha1	2.30776	2.50515		No_Ex	ENSMUST00000019512	Sec14l4	0	0
E16CE_Only	ENSMUST00000112600	Phc1	0.820363	1.06756		P0CE_Only	ENSMUST00000141122	Gm14306	1.79181	0.727217		ExpressedInBoth	ENSMUST00000009877	Tfcp2	7.3527	6.52469		No_Ex	ENSMUST00000019516	Nrbp2	0.630411	0.339059
E16CE_Only	ENSMUST00000112651	Rpap2	0.737841	2.38535		P0CE_Only	ENSMUST00000141165	2210012G02Rik	1.74062	0.845492		ExpressedInBoth	ENSMUST00000009885	Ubp1	1.90141	2.77462		No_Ex	ENSMUST00000019605	Plscr3	0.458209	0.790355
E16CE_Only	ENSMUST00000112705	Nmi	0.957599	1.07382		P0CE_Only	ENSMUST00000141272	Phactr3	1.1094	0.876542		ExpressedInBoth	ENSMUST00000010007	Sdhb	46.5546	46.218		No_Ex	ENSMUST00000019608	Ptger1	0.035189	0.045086
E16CE_Only	ENSMUST00000112836	Amot	0.780588	1.17862		P0CE_Only	ENSMUST00000141314	Pde9a	1.82477	0		ExpressedInBoth	ENSMUST00000010020	Cox4i2	14.4303	9.09822		No_Ex	ENSMUST00000019616	Icam5	0.033631	0
E16CE_Only	ENSMUST00000112889	Tmem164	0.41056	1.13767		P0CE_Only	ENSMUST00000141568	Zfand5	2.48844	0.14973		ExpressedInBoth	ENSMUST00000010038	Snap47	14.2272	15.6231		No_Ex	ENSMUST00000019625	Myh8	0.0101453	0
E16CE_Only	ENSMUST00000112893	Dtymk	0.726645	2.60899		P0CE_Only	ENSMUST00000141600	Herc3	1.07213	0.416583		ExpressedInBoth	ENSMUST00000010049	Kdsr	2.36157	2.92018		No_Ex	ENSMUST00000019633	Cd70	0.0188566	0.038543
E16CE_Only	ENSMUST00000112969	Paqr3	0.689726	1.11694		P0CE_Only	ENSMUST00000141619	Dync1i2	3.1703	0.28597		ExpressedInBoth	ENSMUST00000010189	Tmem115	3.64539	4.53708		No_Ex	ENSMUST00000019684	Slc9a3r2	0	0
E16CE_Only	ENSMUST00000112974	Bmp2k	0.976629	1.1397		P0CE_Only	ENSMUST00000141778	Dmd	3.47442	0		ExpressedInBoth	ENSMUST00000010191	Hyal2	4.30983	8.05327		No_Ex	ENSMUST00000019701	Dusp9	0.163	0.656591
E16CE_Only	ENSMUST00000112999	Myeov2	0.772861	1.26119		P0CE_Only	ENSMUST00000141794	Fam115a	1.11322	0.549031		ExpressedInBoth	ENSMUST00000010198	Tusc2	8.80114	8.82029		No_Ex	ENSMUST00000019721	Pdk4	0.014346	0.0195531
E16CE_Only	ENSMUST00000113118	Bex1	0.995663	1.31857		P0CE_Only	ENSMUST00000141830	Mat2b	3.2452	0.307445		ExpressedInBoth	ENSMUST00000010201	Nprl2	2.86541	2.89215		No_Ex	ENSMUST00000019749	Hoxd8	0	0
E16CE_Only	ENSMUST00000113122	Brpf1	0.0672419	1.28217		P0CE_Only	ENSMUST00000141888	Igsf9	1.18118	0.523647		ExpressedInBoth	ENSMUST00000010211	Rassf1	2.59256	5.56908		No_Ex	ENSMUST00000019808	Plin5	0.0138035	0
E16CE_Only	ENSMUST00000113157	Setd5	0.5732	2.6086		P0CE_Only	ENSMUST00000141921	Ttbk2	1.06989	0.749273		ExpressedInBoth	ENSMUST00000010239	Slc3a2	7.75476	9.99229		No_Ex	ENSMUST00000019829	Synj2bp	0	0
E16CE_Only	ENSMUST00000113197	Armcx1	0.0310914	1.46151		P0CE_Only	ENSMUST00000141957	D230025D16Rik	1.3055	0.210579		ExpressedInBoth	ENSMUST00000010241	Nxf1	19.5292	19.2104		No_Ex	ENSMUST00000019862	2810055F11Rik	0.622747	0.938621
E16CE_Only	ENSMUST00000113201	Armcx1	0.630796	1.35145		P0CE_Only	ENSMUST00000142033	Fuca1	2.04969	0.860179		ExpressedInBoth	ENSMUST00000010248	Tmem223	14.8738	16.2705		No_Ex	ENSMUST00000019876	Calr3	0.176226	0.492936
E16CE_Only	ENSMUST00000113233	Eif4e2	0.562518	1.06866		P0CE_Only	ENSMUST00000142058	Usp5	3.36097	0.66598		ExpressedInBoth	ENSMUST00000010254	Stx5a	2.38735	2.12709		No_Ex	ENSMUST00000019896	Iyd	0.059062	0.0991741
E16CE_Only	ENSMUST00000113235	Eif4e2	0.916945	1.40083		P0CE_Only	ENSMUST00000142061	Tpt1	1.2028	0.933228		ExpressedInBoth	ENSMUST00000010278	Wdr77	7.66841	9.83574		No_Ex	ENSMUST00000019901	Gm221	0	0.0416943
E16CE_Only	ENSMUST00000113326	Foxp1	0	2.44801		P0CE_Only	ENSMUST00000142241	Fen1	5.91646	0.421223		ExpressedInBoth	ENSMUST00000010298	Spire2	4.31764	6.49172		No_Ex	ENSMUST00000019906	Vip	0	0
E16CE_Only	ENSMUST00000113401	Epha5	0.198684	1.05886		P0CE_Only	ENSMUST00000142328	Kcnab3	1.35762	0.456413		ExpressedInBoth	ENSMUST00000010348	Fdx1l	9.73949	11.9153		No_Ex	ENSMUST00000019909	Rgs17	0	0
E16CE_Only	ENSMUST00000113438	Adamts9	0.351946	1.01322		P0CE_Only	ENSMUST00000142531	Actr5	1.35093	0.960526		ExpressedInBoth	ENSMUST00000010421	2610507B11Rik	15.9589	19.8461		No_Ex	ENSMUST00000019913	Frk	0.0678219	0
E16CE_Only	ENSMUST00000113452	BC005764	0.676629	2.14162		P0CE_Only	ENSMUST00000142578	Galnt2	3.29303	0.118069		ExpressedInBoth	ENSMUST00000010434	AI597479	8.51847	11.1054		No_Ex	ENSMUST00000019925	Hint3	0	0
E16CE_Only	ENSMUST00000113495	Taf9b	0.422481	1.3649		P0CE_Only	ENSMUST00000142601	Nek1	1.83133	0.743744		ExpressedInBoth	ENSMUST00000010506	Rdm1	4.81946	3.88843		No_Ex	ENSMUST00000019938	Nr2e1	0.628264	0.895711
E16CE_Only	ENSMUST00000113539	Zxdc	0.721289	1.16513		P0CE_Only	ENSMUST00000142735	Rpl22	1.10525	0.976497		ExpressedInBoth	ENSMUST00000010520	Nedd8	83.446	103.192		No_Ex	ENSMUST00000019942	Aig1	0.285671	0.231685
E16CE_Only	ENSMUST00000113550	Chchd6	0.875031	1.504		P0CE_Only	ENSMUST00000142772	Pax6	1.22832	0.776335		ExpressedInBoth	ENSMUST00000010536	Gosr1	3.17759	4.98705		No_Ex	ENSMUST00000019954	Fam164b	0	0
E16CE_Only	ENSMUST00000113557	Atp7a	0.622104	2.25908		P0CE_Only	ENSMUST00000142815	C530005A16Rik	1.0388	0.933298		ExpressedInBoth	ENSMUST00000010550	Mrpl52	20.0163	16.2387		No_Ex	ENSMUST00000019955	Ccdc162	0.0434748	0
E16CE_Only	ENSMUST00000113612	Dolpp1	0	1.97394		P0CE_Only	ENSMUST00000142875	Aff3	2.07118	0.753066		ExpressedInBoth	ENSMUST00000010597	Kansl3	5.25138	7.91011		No_Ex	ENSMUST00000019974	Rab32	0.320739	0.719483
E16CE_Only	ENSMUST00000113694	Stk36	0.877198	1.00777		P0CE_Only	ENSMUST00000142880	Akt1s1	1.67318	0.0446121		ExpressedInBoth	ENSMUST00000010698	Mettl16	6.22851	10.7918		No_Ex	ENSMUST00000019975	Wasf1	0.322919	0.264916
E16CE_Only	ENSMUST00000113707	Tpm1	0.815311	1.03972		P0CE_Only	ENSMUST00000143039	Foxred1	1.48043	0.983609		ExpressedInBoth	ENSMUST00000010804	Plcd1	2.17618	1.73175		No_Ex	ENSMUST00000019977	Ddo	0.0221745	0.0453302
E16CE_Only	ENSMUST00000113756	Odf2	0.749064	2.38536		P0CE_Only	ENSMUST00000143041	Nmd3	1.04803	0.93334		ExpressedInBoth	ENSMUST00000010807	Fads1	17.5589	19.3214		No_Ex	ENSMUST00000019978	Slc22a16	0.00768586	0
E16CE_Only	ENSMUST00000113793	Rbm14	0.2989	1.01254		P0CE_Only	ENSMUST00000143277	Pum1	1.12177	0.453668		ExpressedInBoth	ENSMUST00000011029	Dnajc19	1.39283	1.1124		No_Ex	ENSMUST00000019980	Amd-ps4	0	0
E16CE_Only	ENSMUST00000113867	Tsc1	0.928892	1.78338		P0CE_Only	ENSMUST00000143308	Nr1d2	2.30443	0.712249		ExpressedInBoth	ENSMUST00000011055	Apip	10.5463	9.92376		No_Ex	ENSMUST00000019987	Traf3ip2	0.0788349	0.146434
E16CE_Only	ENSMUST00000113967	Suv420h1	0.777009	1.36744		P0CE_Only	ENSMUST00000143344	Mlx	1.10547	0.423786		ExpressedInBoth	ENSMUST00000011058	Pdhx	8.65123	11.1901		No_Ex	ENSMUST00000019992	Lama4	0.261098	0.655411
E16CE_Only	ENSMUST00000113970	Suv420h1	0.941895	1.33523		P0CE_Only	ENSMUST00000143600	Sap18	1.79534	0.801905		ExpressedInBoth	ENSMUST00000011302	Brf1	7.2023	8.05526		No_Ex	ENSMUST00000019994	Popdc3	0.216232	0.291568
E16CE_Only	ENSMUST00000113979	Lancl1	0.526376	1.12444		P0CE_Only	ENSMUST00000143828	Trmt61b	2.41577	0.592379		ExpressedInBoth	ENSMUST00000011398	Thg1l	5.83249	7.31723		No_Ex	ENSMUST00000019997	Tnfaip3	0.291283	0.150853
E16CE_Only	ENSMUST00000114049	Tmsb10	0.801764	1.73181		P0CE_Only	ENSMUST00000143834	Ykt6	1.03012	0.793552		ExpressedInBoth	ENSMUST00000011450	Sugp1	16.1781	18.3998		No_Ex	ENSMUST00000019998	Perp	0.207798	0.0626354
E16CE_Only	ENSMUST00000114082	Sec16a	0.208214	1.22545		P0CE_Only	ENSMUST00000143839	Trpc2	1.53275	0.895769		ExpressedInBoth	ENSMUST00000011492	Acad9	2.4816	2.84063		No_Ex	ENSMUST00000020015	Nmbr	0.115686	0.0659375
E16CE_Only	ENSMUST00000114180	Taz	0.652074	1.60352		P0CE_Only	ENSMUST00000143901	Nosip	1.33369	0.701938		ExpressedInBoth	ENSMUST00000011526	Dhdh	3.1993	2.65432		No_Ex	ENSMUST00000020016	Gje1	0.244703	0
E16CE_Only	ENSMUST00000114202	Cyp20a1	0	1.21825		P0CE_Only	ENSMUST00000144000	Srsf9	1.98879	0.754497		ExpressedInBoth	ENSMUST00000011733	Fsd1	5.79407	7.29947		No_Ex	ENSMUST00000020017	Aim1	0.371514	0.344913
E16CE_Only	ENSMUST00000114234	Traf2	0.980182	1.89179		P0CE_Only	ENSMUST00000144029	Gm12371	1.21319	0.773141		ExpressedInBoth	ENSMUST00000011877	Spnb2	24.2634	27.3904		No_Ex	ENSMUST00000020039	Mgat4c	0.167985	0.1894
E16CE_Only	ENSMUST00000114256	Lingo1	0.446726	1.06441		P0CE_Only	ENSMUST00000144035	Gpr153	1.4203	0.859496		ExpressedInBoth	ENSMUST00000011896	Pgam1	16.0047	17.9617		No_Ex	ENSMUST00000020040	Nts	0.0687141	0.0421334
E16CE_Only	ENSMUST00000114352	Irak1	0.48784	1.48049		P0CE_Only	ENSMUST00000144047	Atg16l1	1.85003	0.857601		ExpressedInBoth	ENSMUST00000011981	Snapc2	2.78395	3.63709		No_Ex	ENSMUST00000020043	Lrriq1	0	0.340977
E16CE_Only	ENSMUST00000114382	Gm1673	0	1.31432		P0CE_Only	ENSMUST00000144141	Fbxl3	2.48901	0.785019		ExpressedInBoth	ENSMUST00000012028	Gltp	2.18506	2.20436		No_Ex	ENSMUST00000020045	Ros1	0	0
E16CE_Only	ENSMUST00000114471	Cblb	0.780273	1.55145		P0CE_Only	ENSMUST00000144236	Mcfd2	1.79012	0.928916		ExpressedInBoth	ENSMUST00000012104	Ccnt1	3.12152	3.32282		No_Ex	ENSMUST00000020062	Gprc6a	0	0.00594042
E16CE_Only	ENSMUST00000114509	Gls	0.354686	1.32179		P0CE_Only	ENSMUST00000144244	Snx25	2.14119	0.926969		ExpressedInBoth	ENSMUST00000012152	Dgcr2	3.29157	4.3542		No_Ex	ENSMUST00000020064	Fam162b	0	0
E16CE_Only	ENSMUST00000114560	Zfp467	0.527925	1.01819		P0CE_Only	ENSMUST00000144247	Asxl2	1.6945	0.993843		ExpressedInBoth	ENSMUST00000012259	Med15	1.3327	1.14472		No_Ex	ENSMUST00000020071	Sim1	0.00228522	0.00234636
E16CE_Only	ENSMUST00000114572	Krba1	0.749148	1.43505		P0CE_Only	ENSMUST00000144250	Phrf1	1.26512	0		ExpressedInBoth	ENSMUST00000012262	Dhdds	4.56849	3.6796		No_Ex	ENSMUST00000020077	Lims1	0.665392	0.839904
E16CE_Only	ENSMUST00000114590	Zfp513	0.777148	1.00448		P0CE_Only	ENSMUST00000144254	Scn2a1	1.40797	0.432423		ExpressedInBoth	ENSMUST00000012314	A530054K11Rik	3.57459	3.2968		No_Ex	ENSMUST00000020090	2310015B20Rik	0.439534	0.216646
E16CE_Only	ENSMUST00000114710	B4galt4	0.631082	1.27265		P0CE_Only	ENSMUST00000144280	Herc1	1.9009	0.933776		ExpressedInBoth	ENSMUST00000012580	Hps3	2.01726	2.35785		No_Ex	ENSMUST00000020094	Epyc	0	0
E16CE_Only	ENSMUST00000114755	Gm11451	0	1.91036		P0CE_Only	ENSMUST00000144331	Satb1	1.03697	0.153613		ExpressedInBoth	ENSMUST00000012587	Kif11	41.6752	34.3716		No_Ex	ENSMUST00000020101	Rhobtb1	0.335395	0.569584
E16CE_Only	ENSMUST00000114779	Ssbp1	0.510051	1.30397		P0CE_Only	ENSMUST00000144355	Stk16	1.86583	0.8989		ExpressedInBoth	ENSMUST00000012627	Rpa3	37.8803	31.194		No_Ex	ENSMUST00000020102	Slc17a8	0.138585	0.0522975
E16CE_Only	ENSMUST00000114849	Uhrf1bp1	0.87592	1.77214		P0CE_Only	ENSMUST00000144377	Pdpr	1.07676	0.702738		ExpressedInBoth	ENSMUST00000012679	Tnpo3	27.4696	32.5269		No_Ex	ENSMUST00000020103	1700040L02Rik	0.0256916	0.0850592
E16CE_Only	ENSMUST00000114940	Zfp280c	0.151329	1.07021		P0CE_Only	ENSMUST00000144492	1110012J17Rik	1.34151	0.95326		ExpressedInBoth	ENSMUST00000012725	Zfp273	5.76441	6.33423		No_Ex	ENSMUST00000020165	Pde7b	0.668638	0.364567
E16CE_Only	ENSMUST00000114991	Sema4c	0.821409	3.04496		P0CE_Only	ENSMUST00000144568	A430035B10Rik	2.01189	0.869844		ExpressedInBoth	ENSMUST00000012873	AA987161	3.34374	3.26342		No_Ex	ENSMUST00000020169	Enpp3	0.029481	0.132556
E16CE_Only	ENSMUST00000114993	Cnot4	0.449686	1.38857		P0CE_Only	ENSMUST00000144648	Rtel1	1.58981	0.71903		ExpressedInBoth	ENSMUST00000013130	Strn3	23.6361	24.4978		No_Ex	ENSMUST00000020171	Ctgf	0.146178	0.139103
E16CE_Only	ENSMUST00000115145	Onecut2	0.545829	2.07031		P0CE_Only	ENSMUST00000144859	2014-09-15	18.9216	0		ExpressedInBoth	ENSMUST00000013220	Amotl1	2.21824	3.88573		No_Ex	ENSMUST00000020185	Il20ra	0	0
E16CE_Only	ENSMUST00000115334	Zfp182	0.839876	2.68677		P0CE_Only	ENSMUST00000144889	Dtx1	1.21871	0.989036		ExpressedInBoth	ENSMUST00000013262	Zkscan17	1.13403	2.12894		No_Ex	ENSMUST00000020190	Vnn3	0	0
E16CE_Only	ENSMUST00000115389	Ing3	0.898904	1.94862		P0CE_Only	ENSMUST00000144918	Atp5b	1.03163	0.893625		ExpressedInBoth	ENSMUST00000013294	Gfod2	2.79711	4.17154		No_Ex	ENSMUST00000020197	Eya3	0	0.0324766
E16CE_Only	ENSMUST00000115445	Cldn12	0.998845	1.16439		P0CE_Only	ENSMUST00000144959	Grip1	2.30063	0.730581		ExpressedInBoth	ENSMUST00000013299	E130303B06Rik	1.72111	2.4624		No_Ex	ENSMUST00000020200	Gm872	0	0
E16CE_Only	ENSMUST00000115463	Eif4g1	0.294949	1.04513		P0CE_Only	ENSMUST00000144978	Mdh1	1.04664	0.269241		ExpressedInBoth	ENSMUST00000013304	Atp6v0d1	29.2335	27.5064		No_Ex	ENSMUST00000020208	Fgd6	0.553121	0.820016
E16CE_Only	ENSMUST00000115737	Paip2	0.239774	1.11337		P0CE_Only	ENSMUST00000145045	Mecr	1.50993	0		ExpressedInBoth	ENSMUST00000013338	Arih2	19.16	15.8849		No_Ex	ENSMUST00000020222	4930463O16Rik	0	0
E16CE_Only	ENSMUST00000115746	Clcn5	0.650314	1.2728		P0CE_Only	ENSMUST00000145203	D16H22S680E	1.12124	0.505305		ExpressedInBoth	ENSMUST00000013693	Commd8	12.557	13.6029		No_Ex	ENSMUST00000020226	Rfx4	0	0
E16CE_Only	ENSMUST00000115772	Tmem181c-ps	0.164211	3.95882		P0CE_Only	ENSMUST00000145293	Lnp	2.95597	0		ExpressedInBoth	ENSMUST00000013737	Ndufs2	30.2159	34.1589		No_Ex	ENSMUST00000020231	Btbd11	0.117915	0.11486
E16CE_Only	ENSMUST00000115803	Pdxdc1	0	1.28917		P0CE_Only	ENSMUST00000145319	Kif4	1.12626	0.898643		ExpressedInBoth	ENSMUST00000013759	Fnbp4	6.8326	6.21155		No_Ex	ENSMUST00000020234	Timp3	0.520554	0.550915
E16CE_Only	ENSMUST00000115832	Dtna	0.762152	1.1888		P0CE_Only	ENSMUST00000145327	Pcif1	1.17303	0.925538		ExpressedInBoth	ENSMUST00000013766	0610007C21Rik	17.4133	12.8133		No_Ex	ENSMUST00000020241	Pah	0.0166025	0
E16CE_Only	ENSMUST00000116115	Rps23-ps	0	11.2915		P0CE_Only	ENSMUST00000145400	Gm15417	1.04634	0.578501		ExpressedInBoth	ENSMUST00000013773	Cad	3.63063	5.17038		No_Ex	ENSMUST00000020249	Dram1	0	0
E16CE_Only	ENSMUST00000116172	Gm11175	0.537223	1.04033		P0CE_Only	ENSMUST00000145437	2810410L24Rik	1.36143	0.890162		ExpressedInBoth	ENSMUST00000013807	Pten	17.8564	19.165		No_Ex	ENSMUST00000020252	Sycp3	0.0721266	0.0936583
E16CE_Only	ENSMUST00000116436	Ahr	0.746056	1.19333		P0CE_Only	ENSMUST00000145459	Ankzf1	1.10154	0.872062		ExpressedInBoth	ENSMUST00000013842	Pea15a	45.9246	57.5347		No_Ex	ENSMUST00000020255	Slc5a8	0.0094449	0
E16CE_Only	ENSMUST00000116874	U6atac	0	2.14322		P0CE_Only	ENSMUST00000145510	Gm12802	1.30191	0.655718		ExpressedInBoth	ENSMUST00000013845	Timm23	6.89108	12.8494		No_Ex	ENSMUST00000020262	Pbld2	0.161167	0.183426
E16CE_Only	ENSMUST00000117064	A730017C20Rik	0.657193	1.31882		P0CE_Only	ENSMUST00000145542	Kctd9	1.2961	0.81557		ExpressedInBoth	ENSMUST00000013882	Crbn	3.37198	4.30788		No_Ex	ENSMUST00000020266	Pbld1	0.114523	0.214877
E16CE_Only	ENSMUST00000117166	Gm13384	0.663793	1.04611		P0CE_Only	ENSMUST00000145738	Slmap	1.44255	0.674797		ExpressedInBoth	ENSMUST00000013966	Elof1	22.7787	19.7467		No_Ex	ENSMUST00000020271	Srgn	0.0807561	0.048962
E16CE_Only	ENSMUST00000117191	Gm16140	0.301232	1.03789		P0CE_Only	ENSMUST00000145744	Pax6	1.11866	0		ExpressedInBoth	ENSMUST00000013970	Pip4k2c	1.95926	1.42217		No_Ex	ENSMUST00000020278	Tacr2	0.0232735	0.0149743
E16CE_Only	ENSMUST00000117267	Gm14308	0	3.74822		P0CE_Only	ENSMUST00000145773	Gm14204	1.65549	0.296949		ExpressedInBoth	ENSMUST00000014022	Rnf170	3.96844	3.90965		No_Ex	ENSMUST00000020287	Npffr1	0.0373586	0.0254629
E16CE_Only	ENSMUST00000117389	Prdm10	0.877128	1.45009		P0CE_Only	ENSMUST00000145803	B230206F22Rik	1.13254	0.608212		ExpressedInBoth	ENSMUST00000014065	Clip3	1.53001	1.65336		No_Ex	ENSMUST00000020288	Eif4ebp2	0.548574	0.758476
E16CE_Only	ENSMUST00000117392	Wdr81	0.913802	1.53791		P0CE_Only	ENSMUST00000145880	Wdr83	1.42047	0.662112		ExpressedInBoth	ENSMUST00000014218	Rnf168	21.8584	19.8378		No_Ex	ENSMUST00000020301	4632428N05Rik	0.221636	0.152075
E16CE_Only	ENSMUST00000117446	Pttg1	0.772765	1.28044		P0CE_Only	ENSMUST00000145912	Cct4	1.16223	0.206575		ExpressedInBoth	ENSMUST00000014220	Tctex1d2	8.642	11.7607		No_Ex	ENSMUST00000020311	Micu1	0	0
E16CE_Only	ENSMUST00000117517	Gm8666	0.210523	1.2749		P0CE_Only	ENSMUST00000145916	Gm15298	1.3948	0.825145		ExpressedInBoth	ENSMUST00000014221	1500003O03Rik	4.0385	4.91508		No_Ex	ENSMUST00000020321	Plek	0.506754	0.753854
E16CE_Only	ENSMUST00000117543	Insc	0	1.3494		P0CE_Only	ENSMUST00000146019	Sgol1	2.1968	0.999367		ExpressedInBoth	ENSMUST00000014321	Fam18b	12.7363	11.791		No_Ex	ENSMUST00000020322	Srgap1	0.681488	0.855877
E16CE_Only	ENSMUST00000117567	Gm11560	0.740793	15.4681		P0CE_Only	ENSMUST00000146258	Itgb3bp	1.32406	0.623948		ExpressedInBoth	ENSMUST00000014339	Dnajc7	29.3714	40.9063		No_Ex	ENSMUST00000020323	Avpr1a	0.0124351	0.00637652
E16CE_Only	ENSMUST00000117621	Gm13750	0	1.60883		P0CE_Only	ENSMUST00000146339	Wbp2	1.44986	0.780556		ExpressedInBoth	ENSMUST00000014370	Cacybp	48.7027	46.2392		No_Ex	ENSMUST00000020340	Pcsk4	0	0
E16CE_Only	ENSMUST00000117641	Rab3il1	0.319244	1.00258		P0CE_Only	ENSMUST00000146383	Phkg2	1.42669	0.47831		ExpressedInBoth	ENSMUST00000014438	Ndufa2	44.7392	39.7432		No_Ex	ENSMUST00000020350	Lgr5	0.0117865	0.152765
E16CE_Only	ENSMUST00000117979	Gm11189	0.23512	1.26136		P0CE_Only	ENSMUST00000146458	Ep400	1.66799	0.786005		ExpressedInBoth	ENSMUST00000014457	Cox6c	178.113	226.47		No_Ex	ENSMUST00000020359	Gamt	0	0
E16CE_Only	ENSMUST00000118067	Gm11380	0.93451	1.15873		P0CE_Only	ENSMUST00000146485	Pomt1	1.18823	0.286384		ExpressedInBoth	ENSMUST00000014499	Anapc1	12.7647	17.1145		No_Ex	ENSMUST00000020362	Kcnmb1	0	0.0040744
E16CE_Only	ENSMUST00000118069	Gm12816	0.285539	1.73591		P0CE_Only	ENSMUST00000146492	Rasgrf2	1.44907	0.365046		ExpressedInBoth	ENSMUST00000014546	Tsg101	13.1908	17.6284		No_Ex	ENSMUST00000020366	Gabrp	0	0
E16CE_Only	ENSMUST00000118212	Gm10651	0.672489	1.45998		P0CE_Only	ENSMUST00000146647	Kank1	1.23308	0.673249		ExpressedInBoth	ENSMUST00000014614	Rnf166	2.79852	3.88092		No_Ex	ENSMUST00000020374	Cnot2	0	0
E16CE_Only	ENSMUST00000118263	Cspp1	0.521785	1.18358		P0CE_Only	ENSMUST00000146749	Gpr98	1.30753	0.488537		ExpressedInBoth	ENSMUST00000014640	Ankrd28	14.0667	9.4127		No_Ex	ENSMUST00000020377	Tcf3	0.679052	0.819589
E16CE_Only	ENSMUST00000118280	Gng5	0.535454	1.2753		P0CE_Only	ENSMUST00000146756	Tarbp2	1.22026	0.904571		ExpressedInBoth	ENSMUST00000014684	U2af1	40.8901	38.842		No_Ex	ENSMUST00000020378	Best3	0	0.00647198
E16CE_Only	ENSMUST00000118341	Adar	0.928248	1.76338		P0CE_Only	ENSMUST00000146776	Clk4	2.65463	0.566694		ExpressedInBoth	ENSMUST00000014691	Wdfy2	2.27128	3.23894		No_Ex	ENSMUST00000020383	Atp8b3	0.113681	0.181996
E16CE_Only	ENSMUST00000118362	Txndc11	0.842085	1.09984		P0CE_Only	ENSMUST00000146833	Npepps	1.07831	0.976017		ExpressedInBoth	ENSMUST00000014694	Zfyve20	9.89088	10.3117		No_Ex	ENSMUST00000020391	Rab36	0.180076	0.248215
E16CE_Only	ENSMUST00000118426	Stmn4	0	1.23154		P0CE_Only	ENSMUST00000146839	Ltbp1	1.21883	0.362318		ExpressedInBoth	ENSMUST00000014695	Mrps25	9.84206	13.2374		No_Ex	ENSMUST00000020392	9530003J23Rik	0	0
E16CE_Only	ENSMUST00000118529	Gm6646	0	1.22038		P0CE_Only	ENSMUST00000147054	2010305A19Rik	1.4013	0.640575		ExpressedInBoth	ENSMUST00000014698	Dguok	6.11198	5.55221		No_Ex	ENSMUST00000020399	Cpm	0.134647	0.37044
E16CE_Only	ENSMUST00000118545	Sh3bp2	0.307739	1.36365		P0CE_Only	ENSMUST00000147055	Mbd5	1.22156	0.930306		ExpressedInBoth	ENSMUST00000014750	Slc25a11	11.9286	13.155		No_Ex	ENSMUST00000020400	Lrrtm1	0.603083	0.165195
E16CE_Only	ENSMUST00000118566	Tpm3	0.777675	1.50384		P0CE_Only	ENSMUST00000147081	Tbp	1.03721	0.968713		ExpressedInBoth	ENSMUST00000014812	Chfr	1.503	2.03		No_Ex	ENSMUST00000020410	4930415F15Rik	0.10859	0.175573
E16CE_Only	ENSMUST00000118611	Gm12328	0.267092	1.24289		P0CE_Only	ENSMUST00000147110	Surf1	1.66017	0.260416		ExpressedInBoth	ENSMUST00000014892	Tex261	1.51784	2.19698		No_Ex	ENSMUST00000020411	Osbpl5	0	0
E16CE_Only	ENSMUST00000118718	Gm15464	0.0463531	1.39171		P0CE_Only	ENSMUST00000147117	Eif4a2	1.81306	0.939785		ExpressedInBoth	ENSMUST00000014911	Tbp	3.89914	4.65787		No_Ex	ENSMUST00000020413	Zpbp	0.0432623	0.0763616
E16CE_Only	ENSMUST00000118781	Gm11826	0.602144	1.61692		P0CE_Only	ENSMUST00000147185	Gm514	2.78847	0.878419		ExpressedInBoth	ENSMUST00000014913	Psmb1	164.612	169.647		No_Ex	ENSMUST00000020434	Glipr1l2	0	0
E16CE_Only	ENSMUST00000118784	Mrps23	0.758617	1.09482		P0CE_Only	ENSMUST00000147228	Macf1	1.2512	0.75061		ExpressedInBoth	ENSMUST00000014917	Dll1	8.42462	8.73272		No_Ex	ENSMUST00000020435	Jsrp1	0.0334963	0.0342322
E16CE_Only	ENSMUST00000118824	Gm12242	0.98517	1.01115		P0CE_Only	ENSMUST00000147244	Gtpbp10	1.09437	0.812545		ExpressedInBoth	ENSMUST00000014990	Tppp3	10.619	16.7923		No_Ex	ENSMUST00000020439	Wif1	0	0.181914
E16CE_Only	ENSMUST00000118835	Mtus1	0.262733	1.15325		P0CE_Only	ENSMUST00000147254	Plcg1	1.24205	0.958073		ExpressedInBoth	ENSMUST00000014996	Adamts13	1.80176	2.26034		No_Ex	ENSMUST00000020448	Irak3	0	0
E16CE_Only	ENSMUST00000118846	Csnk2a1-ps	0.165249	1.04399		P0CE_Only	ENSMUST00000147330	Cit	1.17237	0.738484		ExpressedInBoth	ENSMUST00000015000	Tmem208	9.65512	7.63565		No_Ex	ENSMUST00000020450	Slc5a4a	0	0.00928041
E16CE_Only	ENSMUST00000118887	Mthfs	0.996558	1.01165		P0CE_Only	ENSMUST00000147405	Bbs9	1.07084	0.333068		ExpressedInBoth	ENSMUST00000015003	E2f4	3.3312	4.90771		No_Ex	ENSMUST00000020456	4930404N11Rik	0	0
E16CE_Only	ENSMUST00000118919	Fam131a	0.687124	1.16891		P0CE_Only	ENSMUST00000147421	Mfsd6	1.19371	0.36315		ExpressedInBoth	ENSMUST00000015011	Surf4	10.729	12.1955		No_Ex	ENSMUST00000020461	Nfic	0.0210179	0.0946748
E16CE_Only	ENSMUST00000119033	Papd5	0.699218	1.51651		P0CE_Only	ENSMUST00000147483	Opn1sw	7.58569	0.145733		ExpressedInBoth	ENSMUST00000015017	Surf2	6.02362	6.32282		No_Ex	ENSMUST00000020463	Ncln	0.620274	0.786483
E16CE_Only	ENSMUST00000119057	Gm14217	0	16.6178		P0CE_Only	ENSMUST00000147592	Bre	1.19435	0		ExpressedInBoth	ENSMUST00000015049	Dnajb9	6.25459	7.36049		No_Ex	ENSMUST00000020485	Glt8d2	0.0229905	0.0156627
E16CE_Only	ENSMUST00000119081	Mcmbp	0.759315	1.44586		P0CE_Only	ENSMUST00000147670	Tradd	1.00551	0.792959		ExpressedInBoth	ENSMUST00000015100	Ppp1cb	20.4045	24.3534		No_Ex	ENSMUST00000020496	Adarb1	0.678594	0.364096
E16CE_Only	ENSMUST00000119127	Dnaic1	0.85984	1.00805		P0CE_Only	ENSMUST00000147679	Ppp1r12c	1.09033	0.733846		ExpressedInBoth	ENSMUST00000015107	Tlk2	12.0692	14.8973		No_Ex	ENSMUST00000020499	Slc36a1	0.1022	0.0556133
E16CE_Only	ENSMUST00000119139	6330408A02Rik	0.713054	1.72689		P0CE_Only	ENSMUST00000147929	Gm14207	1.22045	0.753467		ExpressedInBoth	ENSMUST00000015124	Tsen15	24.8595	20.169		No_Ex	ENSMUST00000020502	Slc36a3	0	0
E16CE_Only	ENSMUST00000119166	Zcchc2	0.603173	1.25537		P0CE_Only	ENSMUST00000147938	Tab2	2.10488	0.872404		ExpressedInBoth	ENSMUST00000015137	Limk1	5.67696	8.09925		No_Ex	ENSMUST00000020507	Fgf18	0	0
E16CE_Only	ENSMUST00000119269	Ogfod2	0.768915	2.15916		P0CE_Only	ENSMUST00000147971	Fbxl20	1.74198	0.511365		ExpressedInBoth	ENSMUST00000015146	Efr3a	2.73719	3.16516		No_Ex	ENSMUST00000020508	1700008A04Rik	0	0
E16CE_Only	ENSMUST00000119306	Fgf13	0.472733	1.00966		P0CE_Only	ENSMUST00000148032	Araf	1.16714	0.965138		ExpressedInBoth	ENSMUST00000015157	Trappc2l	11.1414	11.4546		No_Ex	ENSMUST00000020518	Il9r	0.00487773	0.00606139
E16CE_Only	ENSMUST00000119320	Gm15361	0.719048	1.03292		P0CE_Only	ENSMUST00000148041	Zfp110	1.14153	0.536918		ExpressedInBoth	ENSMUST00000015160	Acsf3	2.30593	2.88097		No_Ex	ENSMUST00000020524	Rhbdf1	0	0.108054
E16CE_Only	ENSMUST00000119336	Ankrd24	0.755925	1.09381		P0CE_Only	ENSMUST00000148053	Clk4	1.10384	0.147076		ExpressedInBoth	ENSMUST00000015236	Edf1	41.7594	38.0057		No_Ex	ENSMUST00000020527	1700093K21Rik	0.0155916	0
E16CE_Only	ENSMUST00000119374	Nkain3	0.704583	1.09087		P0CE_Only	ENSMUST00000148153	Slbp	1.02053	0.366032		ExpressedInBoth	ENSMUST00000015239	Fbxw5	3.05257	4.22678		No_Ex	ENSMUST00000020530	Nprl3	0.237642	0.436541
E16CE_Only	ENSMUST00000119398	Fgfr1	0.233524	2.13225		P0CE_Only	ENSMUST00000148228	Ppp1r8	1.0556	0.917324		ExpressedInBoth	ENSMUST00000015256	Slc25a13	5.91098	6.56322		No_Ex	ENSMUST00000020531	Hba-x	0	0.0406983
E16CE_Only	ENSMUST00000119488	2810453I06Rik	0.16777	4.14023		P0CE_Only	ENSMUST00000148250	L1cam	1.7606	0.346478		ExpressedInBoth	ENSMUST00000015333	Casd1	14.5781	13.7525		No_Ex	ENSMUST00000020535	Hbq1a	0	0.0264592
E16CE_Only	ENSMUST00000119512	Osbpl1a	0	1.0677		P0CE_Only	ENSMUST00000148278	0610037P05Rik	1.99273	0		ExpressedInBoth	ENSMUST00000015346	Cnksr3	1.22491	1.84946		No_Ex	ENSMUST00000020547	Vmn2r81	0	0
E16CE_Only	ENSMUST00000119535	Gm11625	0	1.17443		P0CE_Only	ENSMUST00000148280	Lasp1	1.60243	0.252051		ExpressedInBoth	ENSMUST00000015358	Mtmr1	4.80092	4.18845		No_Ex	ENSMUST00000020549	Gzmm	0.709148	0.389433
E16CE_Only	ENSMUST00000119652	Gm11991	0.585098	1.4083		P0CE_Only	ENSMUST00000148330	Clk1	2.93921	0.0763422		ExpressedInBoth	ENSMUST00000015391	Nipsnap3b	3.89516	6.76813		No_Ex	ENSMUST00000020550	Cdc34	0.183974	0.751972
E16CE_Only	ENSMUST00000119722	AW551984	0.621995	1.30797		P0CE_Only	ENSMUST00000148433	Fryl	1.35524	0.421931		ExpressedInBoth	ENSMUST00000015433	Lage3	5.88921	6.00329		No_Ex	ENSMUST00000020554	Madcam1	0	0.0118915
E16CE_Only	ENSMUST00000119754	Spns1	0.408782	1.27321		P0CE_Only	ENSMUST00000148502	Krt15	2.29329	0.4305		ExpressedInBoth	ENSMUST00000015435	Gdi1	17.2128	22.2406		No_Ex	ENSMUST00000020564	Shc2	0	0
E16CE_Only	ENSMUST00000119814	Hnrnph3	0.351129	1.11862		P0CE_Only	ENSMUST00000148508	Myeov2	1.07495	0.508011		ExpressedInBoth	ENSMUST00000015449	Sash1	2.45984	2.77405		No_Ex	ENSMUST00000020566	Theg	0	0
E16CE_Only	ENSMUST00000119818	Vezt	0.534235	1.13596		P0CE_Only	ENSMUST00000148577	Fam45a	1.29359	0.601423		ExpressedInBoth	ENSMUST00000015467	Slc39a1	29.0486	24.7292		No_Ex	ENSMUST00000020573	Prss57	0.00615791	0.00629272
E16CE_Only	ENSMUST00000119848	Eme2	0.741418	1.41023		P0CE_Only	ENSMUST00000148840	Ccdc64	1.29877	0.539432		ExpressedInBoth	ENSMUST00000015501	Clpx	16.0433	14.9907		No_Ex	ENSMUST00000020575	Fstl3	0.0302266	0
E16CE_Only	ENSMUST00000119972	Dnajb3	0.946808	1.08052		P0CE_Only	ENSMUST00000148891	Phactr1	1.15686	0.735484		ExpressedInBoth	ENSMUST00000015719	Atp6v0e	6.92739	10.1343		No_Ex	ENSMUST00000020577	Fgf22	0.0387001	0
E16CE_Only	ENSMUST00000120040	Bola3	0	1.12777		P0CE_Only	ENSMUST00000149101	Dpyd	1.68233	0.418908		ExpressedInBoth	ENSMUST00000015725	Bnip1	5.27907	8.77903		No_Ex	ENSMUST00000020581	Hcn2	0.200059	0.188397
E16CE_Only	ENSMUST00000120093	Rpl36a-ps3	0.543249	1.47814		P0CE_Only	ENSMUST00000149132	2610020H08Rik	2.04314	0.700232		ExpressedInBoth	ENSMUST00000015749	Srf	1.57482	2.28467		No_Ex	ENSMUST00000020586	Slc22a4	0.0684775	0.03499
E16CE_Only	ENSMUST00000120128	Lphn3	0.82407	1.13899		P0CE_Only	ENSMUST00000149149	Amn1	1.7072	0.816891		ExpressedInBoth	ENSMUST00000015800	Hspa8	70.2461	108.312		No_Ex	ENSMUST00000020617	Flt4	0.0214597	0.0408334
E16CE_Only	ENSMUST00000120222	Zfp946	0.963967	1.92007		P0CE_Only	ENSMUST00000149280	Lphn3	1.05079	0.499514		ExpressedInBoth	ENSMUST00000015812	Pdzd11	1.16895	1.62812		No_Ex	ENSMUST00000020625	Agxt2l2	0.492816	0.40967
E16CE_Only	ENSMUST00000120223	Asxl3	0.879457	1.08627		P0CE_Only	ENSMUST00000149284	Polr1e	1.12235	0.866361		ExpressedInBoth	ENSMUST00000015816	Mrpl32	16.0818	17.2429		No_Ex	ENSMUST00000020628	Zfp354a	0	0
E16CE_Only	ENSMUST00000120234	Gm12918	0.530414	2.49376		P0CE_Only	ENSMUST00000149748	Brip1	1.0586	0.286159		ExpressedInBoth	ENSMUST00000015829	Acadsb	5.82791	9.87862		No_Ex	ENSMUST00000020629	Gfpt2	0.242598	0.606278
E16CE_Only	ENSMUST00000120282	Ak3l2-ps	0.818003	1.24625		P0CE_Only	ENSMUST00000149829	Ifit2	1.30455	0.303732		ExpressedInBoth	ENSMUST00000015855	Prune	4.54796	6.28828		No_Ex	ENSMUST00000020650	Il13	0	0
E16CE_Only	ENSMUST00000120473	0610037L13Rik	0.354833	4.09432		P0CE_Only	ENSMUST00000149830	E130307A14Rik	1.05981	0.906554		ExpressedInBoth	ENSMUST00000015858	Lass2	4.5497	5.65231		No_Ex	ENSMUST00000020655	Phf15	0.0859134	0
E16CE_Only	ENSMUST00000120524	Tmem132a	0.461834	1.66472		P0CE_Only	ENSMUST00000149862	Rnf20	1.48923	0.611784		ExpressedInBoth	ENSMUST00000015877	Capza2	101.384	94.6008		No_Ex	ENSMUST00000020664	Itk	0.00372517	0.00366549
E16CE_Only	ENSMUST00000120609	Gm13161	0.436717	1.17014		P0CE_Only	ENSMUST00000149953	Dpp7	1.87078	0.815239		ExpressedInBoth	ENSMUST00000015889	Plekho1	6.26315	7.74036		No_Ex	ENSMUST00000020668	Havcr2	0.225459	0.236334
E16CE_Only	ENSMUST00000120629	Gm6640	0	4.24181		P0CE_Only	ENSMUST00000149977	Pcdh15	1.68438	0.572997		ExpressedInBoth	ENSMUST00000015891	Vps45	10.8926	10.4335		No_Ex	ENSMUST00000020672	Fabp6	0	0
E16CE_Only	ENSMUST00000120699	Timm22	0.869369	1.52251		P0CE_Only	ENSMUST00000150042	Mrpl48	1.3669	0.99377		ExpressedInBoth	ENSMUST00000015892	Prpf3	5.0276	10.2646		No_Ex	ENSMUST00000020677	Upp1	0.050318	0.108867
E16CE_Only	ENSMUST00000120806	Gm11852	0.831111	2.49555		P0CE_Only	ENSMUST00000150047	Tpt1	1.13998	0.798196		ExpressedInBoth	ENSMUST00000015893	Anp32e	2.65324	5.86916		No_Ex	ENSMUST00000020679	Nipal4	0.0967299	0.0148928
E16CE_Only	ENSMUST00000120859	Csnk1e	0.901114	1.20973		P0CE_Only	ENSMUST00000150287	Ect2	1.04047	0.814655		ExpressedInBoth	ENSMUST00000015901	Ppil4	16.4572	20.1265		No_Ex	ENSMUST00000020685	Pttg1	0	0
E16CE_Only	ENSMUST00000120977	Wwtr1	0.929617	2.48584		P0CE_Only	ENSMUST00000150395	Bbs9	1.39491	0.657843		ExpressedInBoth	ENSMUST00000015903	Cnih	6.93699	8.4477		No_Ex	ENSMUST00000020689	Hormad2	0.0257674	0
E16CE_Only	ENSMUST00000121048	Mrpl24	0.502546	1.23048		P0CE_Only	ENSMUST00000150488	Wdr17	1.63082	0.973531		ExpressedInBoth	ENSMUST00000015920	Med22	1.28237	1.21128		No_Ex	ENSMUST00000020699	Gatsl3	0.0418267	0.0875899
E16CE_Only	ENSMUST00000121245	Pvrl3	0.929741	2.0055		P0CE_Only	ENSMUST00000150549	Acox1	1.70196	0.802536		ExpressedInBoth	ENSMUST00000015948	Med28	5.62154	7.50271		No_Ex	ENSMUST00000020702	Igfbp3	0.594586	0.972019
E16CE_Only	ENSMUST00000121288	Fam167a	0.936004	2.39471		P0CE_Only	ENSMUST00000150551	Zzef1	1.15407	0.881052		ExpressedInBoth	ENSMUST00000015950	Qdpr	11.5614	7.58094		No_Ex	ENSMUST00000020703	Gabra6	0	0
E16CE_Only	ENSMUST00000121291	Pex1	0.97148	1.14151		P0CE_Only	ENSMUST00000150584	Nans	1.12457	0.25695		ExpressedInBoth	ENSMUST00000015987	Rxrg	3.54917	4.95168		No_Ex	ENSMUST00000020704	Igfbp1	0	0
E16CE_Only	ENSMUST00000121326	Srsf11	0.412737	1.54915		P0CE_Only	ENSMUST00000150610	Amn1	1.23876	0.99871		ExpressedInBoth	ENSMUST00000016026	Lcorl	4.32394	4.41742		No_Ex	ENSMUST00000020707	Gabra1	0.360381	0.0692782
E16CE_Only	ENSMUST00000121411	Gm15536	0.986478	1.90173		P0CE_Only	ENSMUST00000150650	Gm14325	8.49434	0		ExpressedInBoth	ENSMUST00000016033	Lta4h	11.8185	15.4451		No_Ex	ENSMUST00000020710	Tcn2	0	0.889488
E16CE_Only	ENSMUST00000121584	Prdm15	0.665308	2.08399		P0CE_Only	ENSMUST00000150776	Surf1	1.65136	0.173995		ExpressedInBoth	ENSMUST00000016072	Rrbp1	1.32948	2.26659		No_Ex	ENSMUST00000020712	4921536K21Rik	0.00639774	0.0655114
[truncated: 70,454 more rows]

## Sheet: S1.3
Table S1.3: Custom bioinformatic pipeline and binning of P0CE - P0NE comparison yielded the following categories: genes that were (i) over represented in P0CE (OR_P0CE), (ii)only in P0CE (P0CE_Only), (iii) non-differentially represented (Non_DR), (iv) over represented in P0NE (OR_P0NE), (v) only in P0NE (P0NE_Only) and (vi) Not Expressed (No_Ex) along with their respective sub -categories namely,…
[truncated: 3,863 more rows]
[truncated: 58 more columns]

[truncated: 1 more sheets: S1.4]
