# Supplementary material for: Network-based bioinformatics analysis of spatio-temporal RNA-Seq data reveals transcriptional programs underpinning normal and aberrant retinal development
Source: BMC Genomics. 2016 Aug 31;17(Suppl 5):495. doi: 10.1186/s12864-016-2822-z (PMC5009874; doi:10.1186/s12864-016-2822-z)
Supplement: Additional file 3: Table S2. — DAVID analysis output for static and temporal comparisons. DAVID output for genes belonging to bins in E16CE-P0CE comparison (S2.1), P0CE-P0NE comparison (S2.2), P0 vs. P21-Nrl-WT comparison (S2.3),P0 vs. P21-Nrl-KO comparison (S2.4) and P21-Nrl-WT vs. P21-Nrl-KO comparison (S2.5). (XLSX 140 kb) [file 12864_2016_2822_MOESM3_ESM.xlsx]

## Sheet: S2.1
Table S2.1: DAVID output for genes belonging to different bins in E16CE-P0CE comparison. Only GOTERM functional enrichments with ≤ 0.05 Benjamini score are mentioned here. FDR = False Discovery rate.
OR_E16CE (24 functions)
Category	Term	Count	%	PValue	Genes	List Total	Pop Hits	Pop Total	Fold Enrichment	Bonferroni	Benjamini	FDR
GOTERM_BP_FAT	GO:0030030~cell projection organization	21	6.14035	2.36185e-06	440630, 448838, 451630, 442254, 459156, 462393, 433090, 474752, 445686, 459036, 472821, 423814, 457461, 471880, 467673, 479424, 469685, 426426, 428686, 421050, 432516	255	319	13588	3.50787	0.00381418	0.00381418	0.00396016
GOTERM_BP_FAT	GO:0031175~neuron projection development	16	4.67836	1.49274e-05	440630, 448838, 451630, 442254, 433090, 459156, 445686, 472821, 423814, 457461, 467673, 479424, 426426, 428686, 421050, 432516	255	218	13588	3.91092	0.0238633	0.0120037	0.0250265
GOTERM_BP_FAT	GO:0007409~axonogenesis	13	3.80117	5.61102e-05	440630, 451630, 442254, 433090, 472821, 423814, 457461, 467673, 479424, 426426, 421050, 428686, 432516	255	163	13588	4.24983	0.0867894	0.0179939	0.0940413
GOTERM_BP_FAT	GO:0032990~cell part morphogenesis	15	4.38596	4.52759e-05	440630, 451630, 442254, 433090, 462393, 472821, 480879, 423814, 457461, 467673, 479424, 426426, 428686, 421050, 432516	255	212	13588	3.77026	0.070639	0.0181478	0.0758894
GOTERM_BP_FAT	GO:0048666~neuron development	18	5.26316	3.55517e-05	440630, 448838, 451630, 442254, 459156, 433090, 445686, 472821, 423814, 475371, 457461, 467673, 479424, 466088, 426426, 428686, 421050, 432516	255	292	13588	3.28477	0.0559004	0.0189919	0.0595947
GOTERM_BP_FAT	GO:0048812~neuron projection morphogenesis	13	3.80117	0.000116992	440630, 451630, 442254, 433090, 472821, 423814, 457461, 467673, 479424, 426426, 421050, 428686, 432516	255	176	13588	3.93592	0.172466	0.0208142	0.195987
GOTERM_BP_FAT	GO:0048858~cell projection morphogenesis	14	4.09357	0.000109824	440630, 451630, 442254, 433090, 462393, 472821, 423814, 457461, 467673, 479424, 426426, 421050, 428686, 432516	255	202	13588	3.69311	0.162811	0.0219683	0.183989
GOTERM_BP_FAT	GO:0006928~cell motion	19	5.55556	0.000190083	440630, 451630, 451711, 440260, 433090, 476542, 474752, 472206, 445686, 472821, 459036, 467673, 479424, 466088, 469685, 426426, 428686, 421050, 432516	255	367	13588	2.75869	0.264778	0.0233825	0.318244
GOTERM_BP_FAT	GO:0031290~retinal ganglion cell axon guidance	5	1.46199	0.000102987	467673, 433090, 426426, 428686, 432516	255	14	13588	19.0308	0.153496	0.0235247	0.172543
GOTERM_BP_FAT	GO:0007411~axon guidance	10	2.92398	8.93968e-05	440630, 451630, 467673, 479424, 433090, 426426, 428686, 421050, 472821, 432516	255	98	13588	5.43737	0.134675	0.0238201	0.149791
GOTERM_BP_FAT	GO:0030182~neuron differentiation	20	5.84795	0.000184317	452549, 440630, 448838, 451630, 442254, 459156, 433090, 445686, 472821, 423814, 475371, 457461, 467673, 479424, 466088, 426426, 428686, 421050, 456182, 432516	255	399	13588	2.67099	0.257886	0.0245481	0.308606
GOTERM_BP_FAT	GO:0048667~cell morphogenesis involved in neuron differentiation	13	3.80117	0.000159796	440630, 451630, 442254, 433090, 472821, 423814, 457461, 467673, 479424, 426426, 421050, 428686, 432516	255	182	13588	3.80616	0.227846	0.0255257	0.267602
GOTERM_BP_FAT	GO:0048762~mesenchymal cell differentiation	7	2.04678	0.000286755	457461, 448838, 451711, 466088, 426426, 475368, 456182	255	49	13588	7.61232	0.371259	0.0326022	0.479732
GOTERM_BP_FAT	GO:0006412~translation	17	4.97076	0.000336045	446940, 426161, 434032, 443608, 436937, 448752, 479103, 480855, 476542, 423935, 459877, 433207, 470011, 473528, 456627, 465557, 422797	255	319	13588	2.83971	0.419469	0.0334172	0.561975
GOTERM_BP_FAT	GO:0060485~mesenchyme development	7	2.04678	0.000320822	457461, 448838, 451711, 466088, 426426, 475368, 456182	255	50	13588	7.46008	0.404988	0.0340194	0.536581
GOTERM_CC_FAT	GO:0030529~ribonucleoprotein complex	22	6.43275	9.9856e-06	480031, 434032, 426161, 442104, 443608, 424828, 436937, 448752, 479103, 466879, 465224, 480855, 476542, 433325, 423935, 459877, 433207, 470011, 450263, 477975, 456627, 465557	195	462	12504	3.05348	0.00235384	0.00235384	0.0128538
GOTERM_CC_FAT	GO:0005840~ribosome	13	3.80117	4.47391e-05	426161, 434032, 443608, 436937, 448752, 479103, 480855, 476542, 459877, 433207, 470011, 456627, 465557	195	192	12504	4.34167	0.0105031	0.00526542	0.0575779
GOTERM_CC_FAT	GO:0031974~membrane-enclosed lumen	34	9.94152	0.000553519	480031, 436938, 424828, 466879, 466287, 461150, 471747, 475360, 473499, 458576, 449377, 441858, 480637, 477402, 443003, 442104, 468667, 443608, 429145, 436056, 455145, 423031, 437901, 432414, 449693, 475533, 477975, 440213, 471470, 476018, 477242, 435229, 420856, 464450	195	1174	12504	1.85706	0.12249	0.0215424	0.710215
GOTERM_CC_FAT	GO:0031981~nuclear lumen	28	8.18713	0.00052911	480031, 436938, 424828, 466879, 466287, 461150, 471747, 475360, 473499, 458576, 441858, 480637, 477402, 442104, 468667, 443608, 429145, 436056, 455145, 437901, 449693, 475533, 477975, 440213, 471470, 476018, 477242, 420856	195	883	12504	2.03335	0.117417	0.0246712	0.678994
GOTERM_CC_FAT	GO:0043228~non-membrane-bounded organelle	47	13.7427	0.0013717	432648, 461458, 480031, 426161, 434032, 436937, 462393, 456692, 466879, 480855, 432341, 474752, 461150, 459877, 479721, 454174, 482431, 438270, 458576, 460945, 470011, 472135, 473528, 456627, 465557, 450446, 441209, 444540, 452549, 468667, 443608, 461364, 448752, 457569, 459156, 429145, 479103, 476542, 466537, 423729, 436056, 449693, 475533, 433207, 477958, 471470, 420856	195	1919	12504	1.5705	0.276709	0.0452232	1.7515
GOTERM_CC_FAT	GO:0043232~intracellular non-membrane-bounded organelle	47	13.7427	0.0013717	432648, 461458, 480031, 426161, 434032, 436937, 462393, 456692, 466879, 480855, 432341, 474752, 461150, 459877, 479721, 454174, 482431, 438270, 458576, 460945, 470011, 472135, 473528, 456627, 465557, 450446, 441209, 444540, 452549, 468667, 443608, 461364, 448752, 457569, 459156, 429145, 479103, 476542, 466537, 423729, 436056, 449693, 475533, 433207, 477958, 471470, 420856	195	1919	12504	1.5705	0.276709	0.0452232	1.7515
GOTERM_MF_FAT	GO:0005198~structural molecule activity	23	6.72515	3.94607e-05	452549, 423341, 434032, 426161, 443608, 436937, 448752, 457569, 479103, 445082, 441095, 476542, 466537, 480855, 459877, 479721, 460945, 433207, 470011, 456627, 465557, 430691, 444540	250	450	13288	2.71666	0.0165925	0.00833093	0.0554922
GOTERM_MF_FAT	GO:0003735~structural constituent of ribosome	13	3.80117	2.69477e-05	426161, 434032, 443608, 436937, 448752, 479103, 480855, 476542, 459877, 433207, 470011, 456627, 465557	250	151	13288	4.576	0.0113609	0.0113609	0.0378987
OR_P0CE (7 functions)
Category	Term	Count	%	PValue	Genes	List Total	Pop Hits	Pop Total	Fold Enrichment	Bonferroni	Benjamini	FDR
GOTERM_BP_FAT	GO:0050953~sensory perception of light stimulus	17	8.67347	2.33783e-15	429685, 450228, 423727, 430643, 435092, 439455, 475537, 430710, 431255, 458319, 460147, 473577, 449071, 453816, 423799, 434614, 469693	133	102	13588	17.0276	2.16593e-12	1.08291e-12	3.65263e-12
GOTERM_BP_FAT	GO:0007601~visual perception	17	8.67347	2.00482e-15	429685, 450228, 423727, 430643, 435092, 439455, 475537, 430710, 431255, 458319, 460147, 473577, 449071, 453816, 423799, 434614, 469693	133	101	13588	17.1962	1.85651e-12	1.85651e-12	3.13083e-12
GOTERM_BP_FAT	GO:0006836~neurotransmitter transport	7	3.57143	0.000125097	446041, 457220, 428712, 474319, 428961, 425602, 444242	133	80	13588	8.93947	0.109722	0.0379999	0.195614
GOTERM_BP_FAT	GO:0060042~retina morphogenesis in camera-type eye	4	2.04082	0.000374341	435930, 423727, 456327, 434614	133	15	13588	27.2441	0.29378	0.0484754	0.584291
GOTERM_BP_FAT	GO:0022610~biological adhesion	16	8.16327	0.000362959	429685, 428773, 451844, 447030, 421787, 456436, 481857, 428457, 482146, 465522, 458319, 482954, 454008, 440714, 423799, 431930	133	562	13588	2.90862	0.286269	0.0546578	0.566572
GOTERM_CC_FAT	GO:0005886~plasma membrane	48	24.4898	2.36125e-05	450228, 457220, 452267, 451557, 469945, 428961, 481857, 469731, 482146, 482954, 460582, 473189, 454008, 450376, 434692, 428773, 429685, 473333, 451844, 433377, 469011, 437315, 447030, 423727, 474319, 456436, 435092, 444242, 430643, 431529, 471983, 448659, 466649, 428712, 475537, 428457, 446041, 425245, 431551, 434804, 465522, 454135, 473790, 425602, 482583, 480362, 423799, 469693	117	2906	12504	1.76526	0.0049464	0.0049464	0.029828
GOTERM_MF_FAT	GO:0005509~calcium ion binding	20	10.2041	0.000128406	429685, 428773, 433289, 480594, 421787, 437315, 451557, 428961, 456436, 472535, 431529, 448659, 457536, 473790, 472748, 453816, 473523, 423799, 475470, 480336	118	840	13288	2.68119	0.0372974	0.0372974	0.171103
P0CE_only (43 functions)
Category	Term	Count	%	PValue	Genes	List Total	Pop Hits	Pop Total	Fold Enrichment	Bonferroni	Benjamini	FDR
GOTERM_BP_FAT	GO:0050953~sensory perception of light stimulus	13	3.86905	3.71798e-08	429233, 426510, 434199, 479464, 434107, 481909, 435378, 452687, 481433, 476574, 466627, 442690, 448569	204	102	13588	8.48923	6.28319e-05	3.14164e-05	6.26665e-05
GOTERM_BP_FAT	GO:0007601~visual perception	13	3.86905	3.32367e-08	429233, 426510, 434199, 479464, 434107, 481909, 435378, 452687, 481433, 476574, 466627, 442690, 448569	204	101	13588	8.57329	5.61684e-05	5.61684e-05	5.60204e-05
GOTERM_BP_FAT	GO:0030001~metal ion transport	24	7.14286	1.91664e-07	464173, 451829, 424791, 438411, 426510, 446345, 427595, 429898, 479464, 454059, 477052, 426361, 421282, 434669, 423658, 448216, 483132, 436540, 470955, 447390, 463187, 445556, 479963, 479886	204	442	13588	3.61672	0.00032386	0.000107965	0.00032305
GOTERM_BP_FAT	GO:0006811~ion transport	30	8.92857	8.09862e-07	464173, 427595, 446345, 479464, 454059, 450653, 423658, 429480, 424407, 483132, 436540, 469547, 472463, 445556, 479886, 451829, 424791, 438411, 426510, 429898, 477052, 421282, 426361, 434669, 448216, 470955, 436577, 447390, 463187, 479963	204	712	13588	2.80651	0.00136773	0.000342108	0.00136501
GOTERM_BP_FAT	GO:0009416~response to light stimulus	11	3.27381	1.98301e-06	429233, 478534, 476574, 481433, 466627, 461326, 466316, 454059, 434107, 448269, 421282	204	98	13588	7.47639	0.00334568	0.000670033	0.0033423
GOTERM_BP_FAT	GO:0006812~cation transport	24	7.14286	2.71499e-06	464173, 451829, 424791, 438411, 426510, 446345, 427595, 429898, 479464, 454059, 477052, 426361, 421282, 434669, 423658, 448216, 483132, 436540, 470955, 447390, 463187, 445556, 479963, 479886	204	515	13588	3.10405	0.00457782	0.00076443	0.00457601
GOTERM_BP_FAT	GO:0009583~detection of light stimulus	7	2.08333	3.68271e-06	429233, 476574, 481433, 466627, 466316, 434107, 448269	204	29	13588	16.0778	0.00620446	0.000888718	0.00620702
GOTERM_BP_FAT	GO:0009628~response to abiotic stimulus	16	4.7619	5.50027e-06	429233, 451829, 461326, 443795, 466316, 454059, 434107, 454338, 421282, 482833, 478534, 476574, 481433, 466627, 437726, 448269	204	251	13588	4.24592	0.00925242	0.00116126	0.00927031
GOTERM_BP_FAT	GO:0009314~response to radiation	12	3.57143	9.76392e-06	429233, 478534, 476574, 481433, 466627, 461326, 466316, 437726, 454059, 434107, 448269, 421282	204	143	13588	5.58947	0.0163657	0.00183178	0.0164558
GOTERM_BP_FAT	GO:0007602~phototransduction	6	1.78571	2.38955e-05	429233, 476574, 466627, 466316, 434107, 448269	204	24	13588	16.652	0.0395793	0.00403025	0.0402682
GOTERM_BP_FAT	GO:0006813~potassium ion transport	12	3.57143	2.81234e-05	464173, 423658, 451829, 483132, 446345, 436540, 479464, 463187, 454059, 479963, 426361, 479886	204	160	13588	4.99559	0.0464173	0.00431151	0.0473913
GOTERM_BP_FAT	GO:0042391~regulation of membrane potential	10	2.97619	7.27722e-05	423658, 451829, 478534, 483132, 472045, 470955, 436577, 472463, 449777, 421282	204	119	13588	5.5973	0.115727	0.0101968	0.122587
GOTERM_BP_FAT	GO:0009582~detection of abiotic stimulus	7	2.08333	0.000118614	429233, 476574, 481433, 466627, 466316, 434107, 448269	204	52	13588	8.96644	0.181654	0.0142173	0.199737
GOTERM_BP_FAT	GO:0007267~cell-cell signaling	15	4.46429	0.000117811	451829, 447109, 433789, 443316, 468060, 443795, 434704, 454059, 426361, 421282, 449777, 473740, 470166, 478534, 463351	204	290	13588	3.44523	0.180542	0.0151996	0.198385
GOTERM_BP_FAT	GO:0019226~transmission of nerve impulse	13	3.86905	0.000150721	451829, 433789, 443316, 472045, 434704, 454059, 426361, 421282, 449777, 473740, 478534, 483132, 463351	204	226	13588	3.83142	0.22488	0.0168391	0.253737
GOTERM_BP_FAT	GO:0015672~monovalent inorganic cation transport	15	4.46429	0.000186347	464173, 451829, 446345, 427595, 429898, 479464, 454059, 426361, 434669, 423658, 483132, 436540, 463187, 479963, 479886	204	303	13588	3.29742	0.270179	0.0194922	0.313624
GOTERM_BP_FAT	GO:0009581~detection of external stimulus	7	2.08333	0.00026419	429233, 476574, 481433, 466627, 466316, 434107, 448269	204	60	13588	7.77092	0.360162	0.0259251	0.444361
GOTERM_BP_FAT	GO:0007268~synaptic transmission	11	3.27381	0.000343486	473740, 451829, 478534, 433789, 443316, 434704, 463351, 454059, 449777, 421282, 426361	204	178	13588	4.11622	0.440432	0.0317404	0.577371
GOTERM_BP_FAT	GO:0051606~detection of stimulus	8	2.38095	0.000392487	429233, 476574, 481433, 466627, 466316, 434107, 448569, 448269	204	90	13588	5.9207	0.48492	0.034315	0.659483
GOTERM_BP_FAT	GO:0050801~ion homeostasis	14	4.16667	0.000465506	466952, 451829, 477309, 472045, 427595, 454059, 421282, 449777, 423658, 478534, 483132, 436577, 470955, 472463	204	293	13588	3.18263	0.544741	0.0385805	0.781722
GOTERM_BP_FAT	GO:0006873~cellular ion homeostasis	13	3.86905	0.000561486	451829, 466952, 477309, 472045, 454059, 421282, 449777, 423658, 478534, 483132, 436577, 470955, 472463	204	261	13588	3.31763	0.612941	0.0441927	0.942183
GOTERM_BP_FAT	GO:0055082~cellular chemical homeostasis	13	3.86905	0.000708279	451829, 466952, 477309, 472045, 454059, 421282, 449777, 423658, 478534, 483132, 436577, 470955, 472463	204	268	13588	3.23098	0.698026	0.0529733	1.18712
GOTERM_CC_FAT	GO:0034702~ion channel complex	10	2.97619	0.000855774	423658, 429480, 451829, 424407, 483132, 436577, 447390, 479464, 450653, 479886	197	158	12504	4.01722	0.158092	0.0242838	1.06821
GOTERM_CC_FAT	GO:0005887~integral to plasma membrane	20	5.95238	0.000682158	451829, 477926, 431804, 457962, 436824, 427595, 479464, 476040, 477052, 421282, 434669, 423658, 460452, 483132, 464805, 436577, 471587, 458628, 428685, 479886	197	531	12504	2.39066	0.12817	0.0270593	0.852351
GOTERM_CC_FAT	GO:0045211~postsynaptic membrane	9	2.67857	0.000819343	451829, 433789, 448136, 436577, 463351, 469547, 472463, 450653, 421282	197	126	12504	4.53372	0.151899	0.0270857	1.02295
GOTERM_CC_FAT	GO:0031226~intrinsic to plasma membrane	22	6.54762	0.000154373	451829, 477926, 431804, 457962, 436824, 427595, 479464, 476040, 477052, 466582, 421282, 434669, 423658, 460452, 483132, 464805, 458036, 436577, 471587, 458628, 428685, 479886	197	552	12504	2.52968	0.0305549	0.0305549	0.193477
GOTERM_CC_FAT	GO:0043005~neuron projection	13	3.86905	0.000483998	451829, 433789, 443316, 426361, 433919, 421282, 449777, 483132, 461672, 458036, 469547, 472463, 479963	197	245	12504	3.36791	0.0927227	0.0319153	0.605443
GOTERM_CC_FAT	GO:0030425~dendrite	9	2.67857	0.00033057	433789, 461672, 458036, 469547, 472463, 479963, 421282, 426361, 433919	197	110	12504	5.19317	0.0642956	0.0326818	0.413884
GOTERM_CC_FAT	GO:0045202~synapse	14	4.16667	0.00156885	451829, 433789, 477926, 443316, 434704, 475550, 450653, 421282, 449777, 448136, 436577, 463351, 469547, 472463	197	319	12504	2.78561	0.270638	0.0386803	1.95027
GOTERM_CC_FAT	GO:0044456~synapse part	11	3.27381	0.00186079	451829, 433789, 448136, 436577, 463351, 469547, 475550, 472463, 450653, 449777, 421282	197	212	12504	3.29336	0.312276	0.0407432	2.30931
GOTERM_CC_FAT	GO:0044459~plasma membrane part	41	12.2024	0.0024731	433101, 435041, 431804, 457962, 427595, 479464, 475550, 450653, 423658, 464303, 426785, 465639, 483132, 458036, 461143, 450520, 471587, 463351, 469547, 472463, 448269, 479886, 451829, 477926, 436824, 434704, 476040, 477052, 466582, 421282, 449777, 434669, 460452, 464805, 436577, 458628, 447390, 439685, 435588, 428685, 478139	197	1633	12504	1.5936	0.392078	0.0485525	3.0584
GOTERM_MF_FAT	GO:0022803~passive transmembrane transporter activity	21	6.25	1.70393e-06	464173, 451829, 426510, 446345, 429898, 479464, 450653, 421282, 429480, 423658, 424407, 448216, 483132, 436540, 470955, 436577, 447390, 469547, 472463, 479963, 479886	214	365	13288	3.5725	0.000744339	0.000248175	0.0024072
GOTERM_MF_FAT	GO:0015267~channel activity	21	6.25	1.70393e-06	464173, 451829, 426510, 446345, 429898, 479464, 450653, 421282, 429480, 423658, 424407, 448216, 483132, 436540, 470955, 436577, 447390, 469547, 472463, 479963, 479886	214	365	13288	3.5725	0.000744339	0.000248175	0.0024072
GOTERM_MF_FAT	GO:0030955~potassium ion binding	12	3.57143	2.96059e-06	464173, 423658, 451829, 483132, 446345, 436540, 479464, 463187, 454059, 479963, 426361, 479886	214	118	13288	6.31459	0.00129294	0.000258722	0.0041825
GOTERM_MF_FAT	GO:0022838~substrate specific channel activity	21	6.25	1.39117e-06	464173, 451829, 426510, 446345, 429898, 479464, 450653, 421282, 429480, 423658, 424407, 448216, 483132, 436540, 470955, 436577, 447390, 469547, 472463, 479963, 479886	214	360	13288	3.62212	0.000607757	0.000303924	0.00196536
GOTERM_MF_FAT	GO:0022836~gated channel activity	18	5.35714	2.8296e-06	464173, 451829, 426510, 446345, 479464, 450653, 421282, 423658, 448216, 483132, 436540, 470955, 436577, 447390, 469547, 472463, 479963, 479886	214	281	13288	3.97752	0.00123577	0.000309086	0.00399745
GOTERM_MF_FAT	GO:0046873~metal ion transmembrane transporter activity	18	5.35714	4.32781e-06	464173, 451829, 426510, 446345, 429898, 479464, 477052, 421282, 423658, 448216, 483132, 436540, 470955, 436577, 447390, 445556, 479963, 479886	214	290	13288	3.85408	0.00188947	0.00031516	0.00611395
GOTERM_MF_FAT	GO:0031420~alkali metal ion binding	15	4.46429	5.8285e-06	464173, 451829, 446345, 427595, 429898, 479464, 454059, 426361, 434669, 423658, 483132, 436540, 463187, 479963, 479886	214	206	13288	4.52137	0.00254382	0.0003638	0.00823392
GOTERM_MF_FAT	GO:0005216~ion channel activity	21	6.25	8.53553e-07	464173, 451829, 426510, 446345, 429898, 479464, 450653, 421282, 429480, 423658, 424407, 448216, 483132, 436540, 470955, 436577, 447390, 469547, 472463, 479963, 479886	214	349	13288	3.73628	0.000372933	0.000372933	0.00120585
GOTERM_MF_FAT	GO:0005261~cation channel activity	16	4.7619	1.10902e-05	464173, 451829, 426510, 446345, 429898, 479464, 421282, 423658, 448216, 483132, 436540, 470955, 436577, 447390, 479963, 479886	214	248	13288	4.00603	0.00483471	0.000605621	0.0156666
GOTERM_MF_FAT	GO:0005244~voltage-gated ion channel activity	13	3.86905	3.1368e-05	464173, 451829, 426510, 446345, 479464, 423658, 448216, 483132, 436540, 470955, 447390, 479963, 479886	214	179	13288	4.50958	0.0136145	0.00136986	0.0443062
GOTERM_MF_FAT	GO:0005509~calcium ion binding	31	9.22619	2.9541e-05	475787, 464173, 457058, 436118, 459001, 475550, 424407, 436540, 424283, 427171, 448569, 466756, 423050, 451829, 456731, 426510, 456413, 476040, 434107, 421282, 473740, 479898, 467295, 466627, 448216, 470719, 470955, 447390, 461253, 461871, 477466	214	840	13288	2.29154	0.0128267	0.00143337	0.0417261
GOTERM_MF_FAT	GO:0005267~potassium channel activity	9	2.67857	0.00110915	464173, 423658, 451829, 483132, 446345, 436540, 479464, 479963, 479886	214	129	13288	4.3321	0.384282	0.0431301	1.5556

## Sheet: S2.2
Table S2.2: DAVID output for genes belonging to different bins in P0CE-P0NE comparison. Only GOTERM functional enrichments with ≤ 0.05 Benjamini score are mentioned here. FDR = False Discovery rate.
P0CE_Only (2 functions)
Category	Term	Count	%	PValue	Genes	List Total	Pop Hits	Pop Total	Fold Enrichment	Bonferroni	Benjamini	FDR
GOTERM_CC_FAT	GO:0030529~ribonucleoprotein complex	18	6.42857	3.8656e-05	473162, 426161, 440649, 440789, 480855, 423935, 439267, 454061, 430735, 424328, 448344, 456627, 469855, 438590, 432840, 452326, 436251, 431099	151	462	12504	3.22628	0.00785496	0.00785496	0.0485975
GOTERM_CC_FAT	GO:0005840~ribosome	11	3.92857	0.000104936	473162, 426161, 448344, 424328, 440649, 456627, 452326, 480855, 440789, 439267, 431099	151	192	12504	4.74421	0.0211806	0.010647	0.131873
OR_P0CE (127 functions)
Category	Term	Count	%	PValue	Genes	List Total	Pop Hits	Pop Total	Fold Enrichment	Bonferroni	Benjamini	FDR
GOTERM_BP_FAT	GO:0006412~translation	109	12.3164	2.00682e-67	466166, 467516, 472492, 472507, 440789, 423307, 428782, 430346, 473931, 444229, 429640, 443309, 474680, 461885, 482703, 442047, 443871, 441776, 461687, 448344, 421714, 476093, 482903, 460022, 466045, 427785, 444353, 479588, 459931, 458288, 435853, 436937, 426641, 477868, 480855, 423753, 482418, 459877, 426642, 456315, 422855, 467946, 448651, 470011, 465557, 429624, 429970, 445366, 449988, 448752,…	601	319	13588	7.72533	3.5019e-64	3.5019e-64	3.3954e-64
GOTERM_BP_FAT	GO:0006091~generation of precursor metabolites and energy	62	7.00565	7.42418e-28	446322, 475592, 472355, 475692, 442776, 470383, 455269, 443826, 433549, 446656, 429745, 434735, 460032, 421912, 467929, 439776, 425964, 431773, 443953, 433438, 463690, 426369, 473787, 447010, 422412, 455561, 460123, 462733, 444669, 449341, 482053, 458446, 461354, 441289, 458189, 427431, 481593, 466208, 447524, 445041, 429767, 421531, 458039, 443083, 445633, 442127, 476422, 459177, 446772, 458331,…	601	261	13588	5.37072	1.29552e-24	6.47759e-25	1.25612e-24
GOTERM_BP_FAT	GO:0022900~electron transport chain	38	4.29379	5.8892e-23	446322, 475592, 472355, 475692, 458446, 461354, 427431, 481593, 470383, 466208, 455269, 443826, 421531, 446656, 443083, 434735, 467929, 421912, 425964, 476422, 442127, 446772, 426369, 439402, 436348, 478976, 431003, 473787, 422412, 455561, 460123, 476071, 432887, 428643, 438071, 470760, 482031, 482053	601	112	13588	7.67091	1.02767e-19	3.42555e-20	9.96414e-20
GOTERM_BP_FAT	GO:0034622~cellular macromolecular complex assembly	41	4.63277	8.94339e-15	481572, 427395, 444538, 478158, 459470, 429861, 467002, 452352, 423776, 436323, 438270, 442071, 441405, 422832, 451872, 478559, 451324, 432496, 433902, 457668, 448632, 477373, 452549, 425833, 454544, 445366, 470832, 442048, 441772, 452013, 424480, 471920, 423873, 482370, 444150, 447086, 466089, 432967, 432889, 422255, 428977	601	217	13588	4.27174	1.56924e-11	3.92308e-12	1.52101e-11
GOTERM_BP_FAT	GO:0006334~nucleosome assembly	24	2.71186	3.22835e-14	481572, 454544, 427395, 478158, 444538, 441772, 429861, 467002, 436323, 452013, 424480, 423873, 482370, 478559, 451872, 447086, 451324, 432967, 432889, 466089, 422255, 457668, 433902, 428977	601	73	13588	7.43309	5.63766e-11	1.12753e-11	5.46674e-11
GOTERM_BP_FAT	GO:0031497~chromatin assembly	24	2.71186	6.21619e-14	481572, 454544, 427395, 478158, 444538, 441772, 429861, 467002, 436323, 452013, 424480, 423873, 482370, 478559, 451872, 447086, 451324, 432967, 432889, 466089, 422255, 457668, 433902, 428977	601	75	13588	7.23488	1.08491e-10	1.80819e-11	1.05194e-10
GOTERM_BP_FAT	GO:0034728~nucleosome organization	24	2.71186	8.54285e-14	481572, 454544, 427395, 478158, 444538, 441772, 429861, 467002, 436323, 452013, 424480, 423873, 482370, 478559, 451872, 447086, 451324, 432967, 432889, 466089, 422255, 457668, 433902, 428977	601	76	13588	7.13968	1.48981e-10	2.12831e-11	1.44451e-10
GOTERM_BP_FAT	GO:0034621~cellular macromolecular complex subunit organization	42	4.74576	1.24782e-13	481572, 427395, 444538, 478158, 459470, 429861, 467002, 452352, 423776, 436323, 438270, 442071, 441405, 422832, 451872, 478559, 451324, 432496, 433902, 452403, 457668, 448632, 477373, 452549, 425833, 454544, 445366, 470832, 442048, 441772, 452013, 424480, 471920, 423873, 482370, 444150, 447086, 466089, 432967, 432889, 422255, 428977	601	245	13588	3.87583	2.17757e-10	2.72196e-11	2.11131e-10
GOTERM_BP_FAT	GO:0055114~oxidation reduction	72	8.13559	4.70428e-12	446322, 475592, 472355, 475692, 470406, 470383, 455269, 468260, 443826, 449090, 447449, 454727, 453151, 446656, 429745, 434735, 461539, 467929, 472542, 421912, 439776, 425964, 425695, 426369, 478411, 434377, 473787, 447010, 422412, 439289, 432463, 455561, 460123, 431650, 444669, 465646, 482053, 443636, 458446, 422427, 461354, 481593, 427431, 458189, 434713, 466208, 430677, 446030, 461595, 421531,…	601	672	13588	2.42239	8.20889e-09	9.12099e-10	7.95926e-09
GOTERM_BP_FAT	GO:0006333~chromatin assembly or disassembly	26	2.93785	6.98919e-12	481572, 427395, 478158, 444538, 436975, 429861, 467002, 436323, 451872, 478559, 451324, 433902, 457668, 454544, 429145, 441772, 452013, 424480, 482370, 423873, 447086, 432889, 432967, 466089, 422255, 428977	601	109	13588	5.39297	1.21961e-08	1.21961e-09	1.18252e-08
GOTERM_BP_FAT	GO:0006323~DNA packaging	24	2.71186	5.70322e-11	481572, 454544, 427395, 478158, 444538, 441772, 429861, 467002, 436323, 452013, 424480, 423873, 482370, 478559, 451872, 447086, 451324, 432967, 432889, 466089, 422255, 457668, 433902, 428977	601	101	13588	5.37243	9.95211e-08	9.04737e-09	9.64946e-08
GOTERM_BP_FAT	GO:0065003~macromolecular complex assembly	44	4.97175	3.57007e-10	481572, 427395, 444538, 478158, 459470, 437565, 429861, 467002, 452352, 423776, 436323, 455095, 438270, 442071, 441405, 422832, 451872, 478559, 451324, 432496, 457668, 433902, 448632, 477373, 452549, 425833, 454544, 445366, 470832, 442048, 441772, 465403, 452013, 424480, 471920, 423873, 482370, 444150, 447086, 466089, 432967, 432889, 422255, 428977	601	338	13588	2.94318	6.22977e-07	5.19148e-08	6.04032e-07
GOTERM_BP_FAT	GO:0006119~oxidative phosphorylation	17	1.9209	1.3766e-09	475592, 459177, 442127, 443953, 463690, 442776, 439402, 458331, 478976, 433549, 462733, 458039, 470760, 421912, 462529, 449341, 431773	601	56	13588	6.86344	2.40217e-06	1.84783e-07	2.32912e-06
GOTERM_BP_FAT	GO:0043933~macromolecular complex subunit organization	45	5.08475	1.49373e-09	481572, 427395, 444538, 478158, 459470, 437565, 429861, 467002, 452352, 423776, 436323, 455095, 438270, 442071, 441405, 422832, 451872, 478559, 451324, 432496, 457668, 452403, 433902, 448632, 477373, 452549, 425833, 454544, 445366, 470832, 442048, 441772, 465403, 452013, 424480, 471920, 423873, 482370, 444150, 447086, 466089, 432967, 432889, 422255, 428977	601	367	13588	2.77222	2.60656e-06	1.86183e-07	2.52729e-06
GOTERM_BP_FAT	GO:0006325~chromatin organization	36	4.0678	4.77432e-07	481572, 427395, 478158, 444538, 429415, 436975, 469875, 429861, 467002, 436323, 463271, 451872, 478559, 451324, 433902, 457668, 458616, 425695, 454544, 423724, 429145, 441772, 452013, 424480, 423873, 482370, 476769, 426830, 447086, 466089, 432889, 432967, 422255, 475823, 455945, 428977	601	315	13588	2.58388	0.000832771	5.55397e-05	0.000807779
GOTERM_BP_FAT	GO:0015986~ATP synthesis coupled proton transport	11	1.24294	3.08945e-06	459177, 443953, 433549, 462733, 463690, 458039, 458331, 442776, 462529, 449341, 431773	601	37	13588	6.72159	0.00537658	0.000336886	0.005227
GOTERM_BP_FAT	GO:0034220~ion transmembrane transport	11	1.24294	1.06883e-05	459177, 443953, 433549, 462733, 463690, 458039, 458331, 442776, 462529, 449341, 431773	601	42	13588	5.9214	0.0184783	0.00109652	0.0180823
GOTERM_BP_FAT	GO:0006007~glucose catabolic process	12	1.35593	1.31457e-05	429767, 433438, 441289, 429745, 458189, 460032, 480749, 448295, 439776, 447524, 451091, 471599	601	52	13588	5.21746	0.0226782	0.0012736	0.0222392
GOTERM_BP_FAT	GO:0006818~hydrogen transport	12	1.35593	1.59359e-05	459177, 443953, 433549, 462733, 463690, 458039, 458331, 442776, 462529, 449341, 434315, 431773	601	53	13588	5.11902	0.0274252	0.00146253	0.026959
GOTERM_BP_FAT	GO:0009141~nucleoside triphosphate metabolic process	17	1.9209	4.39779e-05	459177, 443953, 473360, 463690, 442776, 458331, 437720, 433549, 462733, 472285, 458039, 448240, 462529, 449341, 473073, 431773, 434315	601	115	13588	3.3422	0.0738722	0.00364776	0.0743816
GOTERM_BP_FAT	GO:0009206~purine ribonucleoside triphosphate biosynthetic process	15	1.69492	5.43014e-05	459177, 443953, 473360, 463690, 442776, 458331, 437720, 433549, 462733, 458039, 462529, 449341, 473073, 434315, 431773	601	93	13588	3.64661	0.0904074	0.00411146	0.0918345
GOTERM_BP_FAT	GO:0044275~cellular carbohydrate catabolic process	12	1.35593	5.41155e-05	429767, 433438, 441289, 429745, 458189, 460032, 480749, 448295, 439776, 447524, 451091, 471599	601	60	13588	4.5218	0.0901122	0.00428326	0.0915203
GOTERM_BP_FAT	GO:0009144~purine nucleoside triphosphate metabolic process	16	1.80791	6.20289e-05	459177, 443953, 473360, 463690, 442776, 458331, 437720, 433549, 462733, 472285, 458039, 462529, 449341, 473073, 431773, 434315	601	106	13588	3.41268	0.102591	0.0043204	0.104897
GOTERM_BP_FAT	GO:0009142~nucleoside triphosphate biosynthetic process	15	1.69492	6.89974e-05	459177, 443953, 473360, 463690, 442776, 458331, 437720, 433549, 462733, 458039, 462529, 449341, 473073, 434315, 431773	601	95	13588	3.56984	0.113438	0.00462024	0.116675
GOTERM_BP_FAT	GO:0030837~negative regulation of actin filament polymerization	8	0.903955	7.57347e-05	426628, 482507, 443948, 473106, 462979, 477623, 481929, 438270	601	25	13588	7.23488	0.123801	0.00488293	0.128061
GOTERM_BP_FAT	GO:0051276~chromosome organization	36	4.0678	0.000111239	481572, 427395, 478158, 444538, 429415, 436975, 469875, 429861, 467002, 436323, 463271, 451872, 478559, 451324, 433902, 457668, 458616, 425695, 454544, 423724, 429145, 441772, 452013, 424480, 423873, 482370, 476769, 426830, 447086, 466089, 432889, 432967, 422255, 475823, 455945, 428977	601	404	13588	2.01466	0.176443	0.00690897	0.188042
GOTERM_BP_FAT	GO:0046164~alcohol catabolic process	12	1.35593	0.000115712	429767, 433438, 441289, 429745, 458189, 460032, 480749, 448295, 439776, 447524, 451091, 471599	601	65	13588	4.17397	0.182847	0.00693886	0.195596
GOTERM_BP_FAT	GO:0032272~negative regulation of protein polymerization	8	0.903955	0.000129539	426628, 482507, 443948, 473106, 462979, 477623, 481929, 438270	601	27	13588	6.69896	0.202329	0.007507	0.218945
GOTERM_BP_FAT	GO:0009205~purine ribonucleoside triphosphate metabolic process	15	1.69492	0.000135763	459177, 443953, 473360, 463690, 442776, 458331, 437720, 433549, 462733, 458039, 462529, 449341, 473073, 434315, 431773	601	101	13588	3.35777	0.210947	0.00761352	0.229453
GOTERM_BP_FAT	GO:0016052~carbohydrate catabolic process	13	1.46893	0.000213764	433438, 441289, 436004, 458189, 448295, 447524, 451091, 429767, 429745, 480749, 460032, 439776, 471599	601	81	13588	3.6286	0.311375	0.0112411	0.36106
GOTERM_BP_FAT	GO:0045333~cellular respiration	11	1.24294	0.000232085	442127, 475592, 446322, 446656, 439402, 427431, 470760, 444669, 478976, 421912, 447010	601	59	13588	4.21523	0.333047	0.0118421	0.391947
GOTERM_BP_FAT	GO:0009152~purine ribonucleotide biosynthetic process	15	1.69492	0.000252453	459177, 443953, 473360, 463690, 442776, 458331, 437720, 433549, 462733, 458039, 462529, 449341, 473073, 434315, 431773	601	107	13588	3.16948	0.35634	0.0125093	0.426275
GOTERM_BP_FAT	GO:0032956~regulation of actin cytoskeleton organization	11	1.24294	0.000267679	426628, 482507, 443948, 473106, 470048, 473745, 462979, 477623, 481929, 432091, 438270	601	60	13588	4.14498	0.373222	0.0128929	0.451931
GOTERM_BP_FAT	GO:0008064~regulation of actin polymerization or depolymerization	10	1.12994	0.000297062	426628, 482507, 443948, 473106, 470048, 473745, 462979, 477623, 481929, 438270	601	50	13588	4.5218	0.404558	0.0139145	0.501423
GOTERM_BP_FAT	GO:0032970~regulation of actin filament-based process	11	1.24294	0.000307728	426628, 482507, 443948, 473106, 470048, 473745, 462979, 477623, 481929, 432091, 438270	601	61	13588	4.07703	0.41554	0.0140339	0.519381
GOTERM_BP_FAT	GO:0030832~regulation of actin filament length	10	1.12994	0.000346822	426628, 482507, 443948, 473106, 470048, 473745, 462979, 477623, 481929, 438270	601	51	13588	4.43313	0.454095	0.0154009	0.585183
GOTERM_BP_FAT	GO:0009260~ribonucleotide biosynthetic process	15	1.69492	0.000371182	459177, 443953, 473360, 463690, 442776, 458331, 437720, 433549, 462733, 458039, 462529, 449341, 473073, 434315, 431773	601	111	13588	3.05527	0.476822	0.0160654	0.626163
GOTERM_BP_FAT	GO:0006096~glycolysis	9	1.01695	0.000597646	429767, 433438, 441289, 429745, 458189, 460032, 480749, 439776, 447524	601	44	13588	4.62457	0.647676	0.0245323	1.00638
GOTERM_BP_FAT	GO:0006096~glycolysis	9	1.01695	0.000597646	429767, 433438, 441289, 429745, 458189, 460032, 480749, 439776, 447524	601	44	13588	4.62457	0.647676	0.0245323	1.00638
GOTERM_BP_FAT	GO:0008380~RNA splicing	21	2.37288	0.00058798	477373, 465939, 423137, 442104, 446029, 461948, 472253, 433325, 420796, 482180, 444771, 458945, 476252, 466015, 454061, 476242, 441699, 475575, 461264, 469973, 443206	601	201	13588	2.36213	0.641679	0.0247217	0.99018
GOTERM_BP_FAT	GO:0030833~regulation of actin filament polymerization	9	1.01695	0.00069921	426628, 482507, 443948, 473106, 470048, 462979, 477623, 481929, 438270	601	45	13588	4.5218	0.704932	0.0279858	1.17646
GOTERM_BP_FAT	GO:0009150~purine ribonucleotide metabolic process	15	1.69492	0.000755786	459177, 443953, 473360, 463690, 442776, 458331, 437720, 433549, 462733, 458039, 462529, 449341, 473073, 434315, 431773	601	119	13588	2.84987	0.73269	0.02954	1.27107
GOTERM_BP_FAT	GO:0042989~sequestering of actin monomers	4	0.451977	0.000801366	426628, 473106, 462979, 477623	601	5	13588	18.0872	0.753143	0.0306094	1.34724
GOTERM_BP_FAT	GO:0042773~ATP synthesis coupled electron transport	6	0.677966	0.000875628	442127, 475592, 439402, 470760, 478976, 421912	601	18	13588	7.53633	0.78317	0.0326852	1.47122
GOTERM_BP_FAT	GO:0006754~ATP biosynthetic process	12	1.35593	0.000919274	459177, 443953, 433549, 462733, 463690, 458039, 458331, 442776, 462529, 449341, 434315, 431773	601	82	13588	3.30863	0.799084	0.0335698	1.54402
GOTERM_BP_FAT	GO:0022904~respiratory electron transport chain	7	0.79096	0.00118478	442127, 475592, 446322, 439402, 470760, 478976, 421912	601	28	13588	5.65225	0.873646	0.0421817	1.98577
GOTERM_BP_FAT	GO:0015980~energy derivation by oxidation of organic compounds	13	1.46893	0.00124325	475592, 442127, 446322, 439402, 427431, 478976, 447010, 445041, 446656, 444669, 470760, 421912, 445633	601	98	13588	2.99915	0.885916	0.0424875	2.08281
GOTERM_BP_FAT	GO:0009259~ribonucleotide metabolic process	15	1.69492	0.00122931	459177, 443953, 473360, 463690, 442776, 458331, 437720, 433549, 462733, 458039, 462529, 449341, 473073, 434315, 431773	601	125	13588	2.71308	0.883103	0.0428598	2.05968
GOTERM_BP_FAT	GO:0042743~hydrogen peroxide metabolic process	6	0.677966	0.00147252	427284, 425695, 446030, 444669, 471345, 439289	601	20	13588	6.7827	0.923575	0.0491704	2.46241
GOTERM_BP_FAT	GO:0045454~cell redox homeostasis	10	1.12994	0.00150313	465071, 446030, 453151, 478623, 425158, 435396, 463574, 450629, 475904, 475717	601	62	13588	3.64661	0.927556	0.0492267	2.513
GOTERM_BP_FAT	GO:0006122~mitochondrial electron transport, ubiquinol to cytochrome c	4	0.451977	0.00155014	442127, 475592, 470760, 421912	601	6	13588	15.0727	0.93327	0.0497948	2.59062
GOTERM_BP_FAT	GO:0051258~protein polymerization	8	0.903955	0.00165279	441405, 452549, 444150, 425833, 442048, 459470, 448632, 438270	601	40	13588	4.5218	0.944229	0.0520503	2.75993
GOTERM_BP_FAT	GO:0006163~purine nucleotide metabolic process	17	1.9209	0.00191042	459177, 443953, 473360, 463690, 442776, 458331, 437720, 433549, 462733, 472285, 458039, 445483, 462529, 449341, 473073, 431773, 434315	601	160	13588	2.4022	0.964452	0.0588667	3.18362
GOTERM_CC_FAT	GO:0005840~ribosome	101	11.4124	1.4656e-82	466166, 467516, 472492, 472507, 440789, 463602, 423307, 428782, 430346, 473931, 444229, 455240, 443309, 474680, 472386, 424003, 468532, 442047, 443871, 463925, 441776, 461687, 421714, 448344, 476093, 460022, 427785, 444353, 479588, 459931, 458288, 435853, 436937, 426641, 477868, 423753, 480855, 482418, 459877, 422855, 467946, 448651, 470011, 465557, 429624, 460484, 429970, 449988, 448752, 473454,…	586	192	12504	11.2246	5.51065e-80	5.51065e-80	2.02581e-79
GOTERM_CC_FAT	GO:0030529~ribonucleoprotein complex	130	14.6893	1.07751e-66	466166, 461948, 467516, 472492, 472507, 440789, 463602, 423307, 428782, 430346, 473931, 455240, 444229, 474680, 443309, 472386, 424003, 441699, 469973, 468532, 442047, 443871, 463925, 441776, 461687, 448344, 421714, 476093, 460022, 427785, 444353, 465939, 479588, 459931, 458288, 435853, 436937, 477868, 426641, 480855, 423753, 482418, 420796, 459877, 467946, 422855, 454061, 448651, 470011, 471275,…	586	462	12504	6.00417	4.05144e-64	2.02572e-64	1.48938e-63
GOTERM_CC_FAT	GO:0005739~mitochondrion	199	22.4859	3.10552e-55	475692, 472507, 463602, 455269, 423307, 448295, 474873, 429745, 434735, 449666, 424003, 439776, 468492, 425964, 482703, 443009, 437720, 434377, 447010, 442937, 455561, 471738, 462733, 450595, 434724, 438389, 434622, 449341, 466045, 436063, 482515, 461354, 445542, 425803, 466208, 455095, 426642, 467235, 461469, 458331, 443025, 432372, 445931, 436348, 471345, 449562, 423444, 466068, 426528, 475592,…	586	1322	12504	3.21198	1.16767e-52	3.89225e-53	4.29258e-52
GOTERM_CC_FAT	GO:0044429~mitochondrial part	103	11.6384	7.38053e-37	475692, 472507, 423307, 448295, 455269, 452352, 454727, 434735, 421912, 467929, 439776, 425964, 453394, 482703, 443871, 463690, 455561, 460123, 462733, 449871, 438389, 460022, 449341, 478860, 481716, 436063, 482515, 479588, 458287, 444375, 461354, 445542, 430327, 466208, 455095, 467946, 421125, 467235, 461469, 434435, 458331, 445931, 436348, 478976, 449562, 476071, 432887, 428643, 466068, 449709,…	586	524	12504	4.19428	2.77508e-34	6.9377e-35	1.02017e-33
GOTERM_CC_FAT	GO:0070469~respiratory chain	37	4.18079	3.1604e-31	446322, 475592, 472355, 475692, 458446, 461354, 481593, 470383, 466208, 455269, 443826, 443083, 434735, 421912, 467929, 425964, 442127, 476422, 446772, 434435, 479120, 426369, 439402, 436348, 478976, 431003, 473787, 422412, 455561, 460123, 476071, 432887, 428643, 470760, 449709, 482031, 482053	586	65	12504	12.1462	1.18831e-28	2.37662e-29	4.36844e-28
GOTERM_CC_FAT	GO:0043232~intracellular non-membrane-bounded organelle	200	22.5989	6.96158e-31	429349, 444538, 421414, 472507, 440789, 463602, 423307, 455569, 428782, 443309, 474680, 445165, 424003, 433902, 442047, 442048, 479140, 441772, 471071, 441776, 476806, 462732, 461687, 421714, 424317, 428977, 435853, 459470, 426641, 482418, 459877, 422855, 481458, 448651, 439940, 451324, 471275, 460484, 429624, 452549, 458966, 429970, 454544, 482507, 425582, 471093, 426632, 426628, 433207, 450571,…	586	1919	12504	2.22385	2.61755e-28	4.36259e-29	9.62258e-28
GOTERM_CC_FAT	GO:0005743~mitochondrial inner membrane	70	7.9096	6.76291e-30	446322, 475592, 472355, 475692, 442776, 476454, 455269, 443826, 433549, 446656, 434735, 467929, 421912, 425964, 431773, 453394, 425695, 463690, 426369, 455713, 473787, 422412, 455561, 460123, 462733, 482371, 449871, 438389, 449341, 478860, 482053, 434315, 482515, 436063, 458287, 458446, 461354, 445542, 481593, 427431, 430327, 466208, 430677, 461595, 443083, 421125, 442127, 476422, 446772, 479120,…	586	296	12504	5.04612	2.54285e-27	3.17857e-28	9.34797e-27
GOTERM_CC_FAT	GO:0031966~mitochondrial membrane	78	8.81356	5.96028e-30	446322, 475592, 472355, 475692, 442776, 476454, 448295, 455269, 443826, 433549, 421209, 446656, 434735, 467929, 421912, 425964, 431773, 453394, 425695, 463690, 426369, 455713, 473787, 422412, 455561, 460123, 462733, 482371, 449871, 438389, 449341, 481716, 478860, 482053, 434315, 482515, 436063, 458287, 444375, 458446, 461354, 445542, 481593, 427431, 430327, 466208, 430677, 455095, 454649, 461595,…	586	368	12504	4.5227	2.24106e-27	3.20152e-28	8.23854e-27
GOTERM_CC_FAT	GO:0033279~ribosomal subunit	36	4.0678	1.66834e-29	481570, 441265, 479588, 458288, 432703, 436937, 469479, 472507, 423753, 480855, 440789, 479546, 423307, 428782, 442071, 420961, 467946, 443871, 448752, 424031, 431623, 467770, 430995, 426632, 471037, 469323, 455515, 461687, 421714, 455425, 466068, 460022, 433634, 424155, 467221, 427785	586	66	12504	11.6388	6.27296e-27	6.96995e-28	2.30605e-26
GOTERM_CC_FAT	GO:0019866~organelle inner membrane	71	8.0226	3.1751e-29	446322, 475592, 472355, 475692, 442776, 476454, 455269, 443826, 433549, 446656, 434735, 467929, 421912, 425964, 431773, 453394, 425695, 463690, 426369, 470832, 455713, 473787, 422412, 455561, 460123, 462733, 482371, 449871, 438389, 449341, 478860, 482053, 434315, 482515, 436063, 458287, 458446, 461354, 445542, 481593, 427431, 430327, 466208, 430677, 461595, 443083, 421125, 442127, 476422, 446772,…	586	312	12504	4.85574	1.19384e-26	1.19384e-27	4.38876e-26
GOTERM_CC_FAT	GO:0005740~mitochondrial envelope	79	8.92655	7.18586e-29	446322, 475592, 472355, 475692, 442776, 476454, 455269, 448295, 443826, 433549, 421209, 446656, 434735, 467929, 421912, 425964, 431773, 453394, 425695, 463690, 426369, 455713, 473787, 422412, 455561, 460123, 462733, 482371, 449871, 438389, 449341, 481716, 478860, 482053, 434315, 482515, 436063, 458287, 444375, 458446, 461354, 445542, 481593, 427431, 430327, 466208, 430677, 455095, 454649, 461595,…	586	391	12504	4.31123	2.70188e-26	2.45626e-27	9.93259e-26
GOTERM_CC_FAT	GO:0031967~organelle envelope	87	9.83051	1.42083e-24	446322, 475592, 472355, 480734, 475692, 442776, 476454, 455269, 448295, 443826, 433549, 421209, 446656, 434735, 467929, 421912, 425964, 431773, 453394, 425695, 463690, 426369, 470832, 480450, 455713, 448774, 473787, 422412, 455561, 460123, 482371, 462733, 481890, 449871, 438389, 449341, 481716, 478860, 482053, 434315, 482515, 436063, 458287, 444375, 458446, 461354, 445542, 481593, 427431, 475356,…	586	540	12504	3.43777	5.34234e-22	4.45195e-23	1.96394e-21
GOTERM_CC_FAT	GO:0022626~cytosolic ribosome	15	1.69492	5.26013e-16	441265, 469479, 436937, 431623, 480855, 423753, 459877, 426632, 428782, 425793, 442071, 455425, 452326, 467221, 427785	586	18	12504	17.7816	2.08722e-13	1.4877e-14	7.66054e-13
GOTERM_CC_FAT	GO:0031090~organelle membrane	93	10.5085	6.23885e-16	446322, 475592, 472355, 461639, 433008, 475692, 442776, 475632, 476454, 455269, 448295, 443826, 433549, 421209, 446656, 434735, 467929, 421912, 425964, 431773, 466773, 453394, 425695, 463690, 426369, 470832, 455713, 447014, 473787, 422412, 455561, 460123, 482371, 462733, 449871, 481890, 438389, 444669, 449341, 481716, 478860, 482053, 434315, 482515, 436063, 458287, 444375, 440312, 458446, 461354,…	586	809	12504	2.45293	2.50466e-13	1.66533e-14	9.21485e-13
GOTERM_CC_FAT	GO:0015934~large ribosomal subunit	20	2.25989	1.10852e-15	432703, 469479, 443871, 472507, 467770, 479546, 430995, 423307, 426632, 442071, 469323, 420961, 467946, 455515, 421714, 455425, 466068, 460022, 467221, 427785	586	39	12504	10.9425	4.17444e-13	2.60902e-14	1.53211e-12
GOTERM_CC_FAT	GO:0000786~nucleosome	23	2.59887	2.2155e-14	481572, 454544, 427395, 444538, 441772, 429861, 467002, 436323, 452013, 424480, 423873, 482370, 478559, 451872, 447086, 451324, 432967, 432889, 466089, 422255, 457668, 433902, 428977	586	62	12504	7.91567	8.34888e-12	4.63851e-13	3.06866e-11
GOTERM_CC_FAT	GO:0032993~protein-DNA complex	23	2.59887	1.88338e-12	481572, 454544, 427395, 444538, 441772, 429861, 467002, 436323, 452013, 424480, 423873, 482370, 478559, 451872, 447086, 451324, 432967, 432889, 466089, 422255, 457668, 433902, 428977	586	75	12504	6.54362	7.08152e-10	3.54076e-11	2.60328e-09
GOTERM_CC_FAT	GO:0000785~chromatin	30	3.38983	5.76137e-10	481572, 427395, 444538, 436975, 429861, 467002, 436323, 451872, 478559, 451324, 445165, 433902, 457668, 454544, 429145, 461035, 441772, 471093, 452013, 424480, 482370, 423873, 447086, 432889, 432967, 466089, 422255, 475823, 463211, 428977	586	165	12504	3.87962	2.16627e-07	1.03156e-08	7.96361e-07
GOTERM_CC_FAT	GO:0000502~proteasome complex	17	1.9209	5.50695e-09	463168, 459806, 443323, 456051, 469467, 452791, 431997, 452922, 472783, 460879, 421236, 424161, 478269, 482749, 440699, 457863, 474225	586	58	12504	6.25421	2.07061e-06	9.41187e-08	7.61193e-06
GOTERM_CC_FAT	GO:0044445~cytosolic part	17	1.9209	2.02875e-08	441265, 425815, 469479, 436937, 431623, 480855, 423753, 433876, 426632, 428782, 455095, 442071, 455425, 440991, 453863, 467221, 427785	586	63	12504	5.75784	7.62808e-06	3.31657e-07	2.80422e-05
GOTERM_CC_FAT	GO:0005761~mitochondrial ribosome	14	1.58192	2.36914e-08	441265, 479588, 432703, 443871, 472507, 467770, 430995, 423307, 471037, 469323, 467946, 436395, 466068, 460022	586	41	12504	7.28611	8.90792e-06	3.71165e-07	3.27472e-05
GOTERM_CC_FAT	GO:0000313~organellar ribosome	14	1.58192	2.36914e-08	441265, 479588, 432703, 443871, 472507, 467770, 430995, 423307, 471037, 469323, 467946, 436395, 466068, 460022	586	41	12504	7.28611	8.90792e-06	3.71165e-07	3.27472e-05
GOTERM_CC_FAT	GO:0045259~proton-transporting ATP synthase complex	10	1.12994	6.12651e-08	433549, 462733, 463690, 458039, 458331, 442776, 462529, 449341, 434315, 431773	586	19	12504	11.2305	2.30354e-05	8.85988e-07	8.46832e-05
GOTERM_CC_FAT	GO:0031980~mitochondrial lumen	26	2.93785	1.46359e-07	441265, 479588, 432703, 472507, 423307, 452352, 467946, 454727, 421531, 461595, 451154, 472542, 439776, 425964, 467235, 482703, 443871, 467770, 460848, 430995, 471037, 469323, 438071, 436395, 466068, 460022	586	163	12504	3.40359	5.50296e-05	2.03819e-06	0.000202304
GOTERM_CC_FAT	GO:0005759~mitochondrial matrix	26	2.93785	1.46359e-07	441265, 479588, 432703, 472507, 423307, 452352, 467946, 454727, 421531, 461595, 451154, 472542, 439776, 425964, 467235, 482703, 443871, 467770, 460848, 430995, 471037, 469323, 438071, 436395, 466068, 460022	586	163	12504	3.40359	5.50296e-05	2.03819e-06	0.000202304
GOTERM_CC_FAT	GO:0005762~mitochondrial large ribosomal subunit	10	1.12994	4.57811e-07	469323, 467946, 432703, 443871, 472507, 467770, 466068, 423307, 460022, 430995	586	23	12504	9.27734	0.000172122	6.14773e-06	0.000632804
GOTERM_CC_FAT	GO:0000315~organellar large ribosomal subunit	10	1.12994	4.57811e-07	469323, 467946, 432703, 443871, 472507, 467770, 466068, 423307, 460022, 430995	586	23	12504	9.27734	0.000172122	6.14773e-06	0.000632804
GOTERM_CC_FAT	GO:0022627~cytosolic small ribosomal subunit	6	0.677966	1.27193e-06	441265, 436937, 431623, 480855, 423753, 428782	586	6	12504	21.3379	0.000478131	1.64911e-05	0.0017581
GOTERM_CC_FAT	GO:0005839~proteasome core complex	9	1.01695	1.67258e-06	459806, 424161, 443323, 478269, 440699, 431997, 452791, 452922, 457863	586	20	12504	9.60205	0.000628692	2.09628e-05	0.00231188
GOTERM_CC_FAT	GO:0016469~proton-transporting two-sector ATPase complex	12	1.35593	2.43468e-06	459177, 443953, 433549, 462733, 463690, 458039, 458331, 442776, 462529, 449341, 434315, 431773	586	42	12504	6.09654	0.000915023	2.953e-05	0.00336527
GOTERM_CC_FAT	GO:0031974~membrane-enclosed lumen	90	10.1695	2.61019e-06	441265, 432703, 421414, 425786, 472507, 438305, 467025, 423307, 452352, 443826, 468166, 446661, 437776, 466015, 454287, 454727, 479108, 472542, 460629, 439776, 469973, 425964, 477373, 429215, 482703, 442104, 439341, 443871, 470832, 467770, 460848, 430995, 462979, 422269, 459539, 425793, 458945, 471071, 449871, 473745, 460022, 478860, 436063, 479588, 465939, 444712, 423137, 446029, 478158, 441289,…	586	1174	12504	1.63578	0.000980953	3.06694e-05	0.00360786
GOTERM_CC_FAT	GO:0022625~cytosolic large ribosomal subunit	6	0.677966	4.27979e-06	469479, 455425, 426632, 467221, 442071, 427785	586	7	12504	18.2896	0.00160791	4.87626e-05	0.00591554
GOTERM_CC_FAT	GO:0044427~chromosomal part	35	3.9548	5.76056e-06	481572, 427395, 444538, 436975, 455569, 429861, 467002, 436323, 451872, 478559, 451324, 445165, 433902, 457668, 463003, 454544, 429145, 461035, 441772, 471093, 452013, 424480, 423873, 476806, 482370, 474697, 447086, 466089, 432889, 432967, 422255, 475823, 428811, 463211, 428977	586	318	12504	2.34851	0.00216363	6.37032e-05	0.0079622
GOTERM_CC_FAT	GO:0055029~nuclear DNA-directed RNA polymerase complex	8	0.903955	9.59066e-06	454287, 458966, 465654, 425629, 453617, 425786, 459539, 437776	586	18	12504	9.4835	0.00359961	0.000103026	0.0132558
GOTERM_CC_FAT	GO:0000428~DNA-directed RNA polymerase complex	8	0.903955	9.59066e-06	454287, 458966, 465654, 425629, 453617, 425786, 459539, 437776	586	18	12504	9.4835	0.00359961	0.000103026	0.0132558
GOTERM_CC_FAT	GO:0043233~organelle lumen	85	9.60452	1.36857e-05	441265, 432703, 421414, 425786, 472507, 438305, 467025, 423307, 452352, 443826, 468166, 446661, 437776, 466015, 454287, 454727, 479108, 472542, 460629, 439776, 469973, 425964, 477373, 429215, 482703, 442104, 439341, 443871, 470832, 467770, 460848, 430995, 462979, 422269, 459539, 425793, 458945, 471071, 473745, 460022, 479588, 465939, 444712, 423137, 446029, 478158, 441289, 423753, 420796, 463271,…	586	1136	12504	1.59658	0.00513266	0.000142931	0.0189153
GOTERM_CC_FAT	GO:0030880~RNA polymerase complex	8	0.903955	1.45749e-05	454287, 458966, 465654, 425629, 453617, 425786, 459539, 437776	586	19	12504	8.98437	0.00546521	0.000148103	0.0201442
GOTERM_CC_FAT	GO:0005746~mitochondrial respiratory chain	7	0.79096	3.56076e-05	446772, 434435, 479120, 478976, 467929, 449709, 443826	586	15	12504	9.95768	0.0132995	0.000352272	0.0492071
GOTERM_CC_FAT	GO:0070013~intracellular organelle lumen	83	9.37853	3.80827e-05	441265, 432703, 421414, 425786, 472507, 438305, 467025, 423307, 452352, 443826, 468166, 446661, 437776, 466015, 454287, 454727, 479108, 472542, 460629, 439776, 469973, 425964, 477373, 429215, 482703, 442104, 439341, 443871, 470832, 467770, 460848, 430995, 422269, 459539, 425793, 458945, 471071, 473745, 460022, 479588, 465939, 444712, 423137, 446029, 478158, 423753, 420796, 463271, 476252, 467946,…	586	1133	12504	1.56315	0.0142173	0.000367096	0.0526266
GOTERM_CC_FAT	GO:0005694~chromosome	37	4.18079	3.97605e-05	481572, 427395, 444538, 436975, 455569, 429861, 467002, 436323, 481458, 451872, 478559, 451324, 445165, 457608, 433902, 457668, 463003, 454544, 429145, 461035, 441772, 471093, 452013, 424480, 423873, 476806, 482370, 474697, 447086, 466089, 432889, 432967, 422255, 475823, 428811, 463211, 428977	586	378	12504	2.08863	0.0148391	0.000373687	0.0549447
GOTERM_CC_FAT	GO:0005665~DNA-directed RNA polymerase II, core complex	6	0.677966	8.04643e-05	454287, 425629, 453617, 425786, 459539, 437776	586	11	12504	11.6388	0.0298027	0.000737674	0.111164
GOTERM_CC_FAT	GO:0005753~mitochondrial proton-transporting ATP synthase complex	5	0.564972	0.000148234	462733, 463690, 462529, 449341, 431773	586	7	12504	15.2413	0.0542152	0.00132627	0.204701
GOTERM_CC_FAT	GO:0045263~proton-transporting ATP synthase complex, coupling factor F(o)	6	0.677966	0.00020727	462733, 463690, 458039, 462529, 449341, 434315	586	13	12504	9.84825	0.0749816	0.00181095	0.286117
GOTERM_CC_FAT	GO:0033177~proton-transporting two-sector ATPase complex, proton-transporting domain	7	0.79096	0.000400892	443953, 462733, 463690, 458039, 462529, 449341, 434315	586	22	12504	6.78933	0.139951	0.00342063	0.552708
GOTERM_CC_FAT	GO:0005681~spliceosome	16	1.80791	0.000666966	477373, 465939, 442104, 461948, 472253, 433325, 420796, 444771, 482180, 458945, 466015, 476242, 441699, 475575, 461264, 469973	586	124	12504	2.75328	0.221871	0.00555922	0.917976
GOTERM_CC_FAT	GO:0005852~eukaryotic translation initiation factor 3 complex	5	0.564972	0.00173725	447659, 445366, 459169, 466586, 429326	586	12	12504	8.89078	0.47992	0.0138138	2.37473
GOTERM_CC_FAT	GO:0045261~proton-transporting ATP synthase complex, catalytic core F(1)	4	0.451977	0.00183244	433549, 458331, 442776, 431773	586	6	12504	14.2253	0.498238	0.0142645	2.50333
GOTERM_CC_FAT	GO:0000276~mitochondrial proton-transporting ATP synthase complex, coupling factor F(o)	4	0.451977	0.00183244	462733, 463690, 462529, 449341	586	6	12504	14.2253	0.498238	0.0142645	2.50333
GOTERM_CC_FAT	GO:0005741~mitochondrial outer membrane	11	1.24294	0.00400299	461469, 421209, 444375, 454305, 458287, 454649, 430327, 448295, 481716, 449562, 455095	586	80	12504	2.93396	0.778679	0.0303096	5.39331
GOTERM_CC_FAT	GO:0033178~proton-transporting two-sector ATPase complex, catalytic domain	5	0.564972	0.00693262	459177, 433549, 458331, 442776, 431773	586	17	12504	6.27585	0.926886	0.05097	9.16806
GOTERM_CC_FAT	GO:0031968~organelle outer membrane	11	1.24294	0.00727495	461469, 421209, 444375, 454305, 458287, 454649, 430327, 448295, 481716, 449562, 455095	586	87	12504	2.69789	0.935776	0.0524077	9.59991
GOTERM_MF_FAT	GO:0003735~structural constituent of ribosome	89	10.0565	2.17011e-82	481570, 441265, 466166, 424864, 467516, 432703, 454863, 472492, 472507, 440789, 479546, 423307, 428782, 430346, 473931, 442071, 444229, 437081, 432506, 443309, 474680, 456627, 432496, 442047, 443871, 479103, 424031, 467770, 476542, 430995, 448774, 425793, 441776, 455515, 461687, 448344, 445524, 421714, 476093, 433634, 460022, 427785, 459167, 444353, 459931, 479588, 455901, 458288, 468084, 435853,…	561	151	13288	13.9608	1.2847e-79	1.2847e-79	3.1992e-79
GOTERM_MF_FAT	GO:0005198~structural molecule activity	101	11.4124	1.78851e-45	466166, 429349, 428217, 467516, 472492, 472507, 440789, 423307, 428782, 430346, 448028, 473931, 444229, 443309, 474680, 442047, 443871, 442048, 441776, 461687, 421714, 448344, 476093, 460022, 427785, 444353, 479588, 459931, 458288, 435853, 436937, 459470, 426641, 477868, 423753, 480855, 482418, 459877, 422855, 467946, 448651, 470011, 465557, 429624, 452549, 429970, 449988, 448752, 473454, 425582,…	561	450	13288	5.31625	1.0588e-42	5.29398e-43	2.63664e-42
GOTERM_MF_FAT	GO:0015078~hydrogen ion transmembrane transporter activity	23	2.59887	1.76013e-12	443953, 475592, 459177, 442127, 453394, 434435, 479120, 463690, 445542, 442776, 458331, 445931, 436348, 433549, 462733, 441762, 458039, 438389, 470760, 449709, 449341, 462529, 431773	561	82	13288	6.64371	1.04201e-09	3.47336e-10	2.59482e-09
GOTERM_MF_FAT	GO:0015077~monovalent inorganic cation transmembrane transporter activity	23	2.59887	6.46142e-12	443953, 475592, 459177, 442127, 453394, 434435, 479120, 463690, 445542, 442776, 458331, 445931, 436348, 433549, 462733, 441762, 458039, 438389, 470760, 449709, 449341, 462529, 431773	561	87	13288	6.26189	3.82514e-09	9.56285e-10	9.52545e-09
GOTERM_MF_FAT	GO:0008137~NADH dehydrogenase (ubiquinone) activity	12	1.35593	1.02395e-09	460123, 446772, 475692, 461354, 439402, 443083, 434735, 478976, 470383, 467929, 443826, 422412	561	24	13288	11.8431	6.0618e-07	1.21236e-07	1.50952e-06
GOTERM_MF_FAT	GO:0022890~inorganic cation transmembrane transporter activity	24	2.71186	2.78777e-09	443953, 475592, 459177, 442127, 453394, 434435, 479120, 463690, 445542, 442776, 458331, 445931, 436348, 433549, 462733, 441762, 458039, 438389, 470760, 449709, 449341, 462529, 427480, 431773	561	127	13288	4.47615	1.65036e-06	2.7506e-07	4.10976e-06
GOTERM_MF_FAT	GO:0016655~oxidoreductase activity, acting on NADH or NADPH, quinone or similar compound as acceptor	12	1.35593	4.76462e-09	460123, 446772, 475692, 461354, 439402, 443083, 434735, 478976, 470383, 467929, 443826, 422412	561	27	13288	10.5272	2.82065e-06	4.02951e-07	7.02406e-06
GOTERM_MF_FAT	GO:0016651~oxidoreductase activity, acting on NADH or NADPH	15	1.69492	1.45157e-08	446322, 446772, 475692, 461354, 439402, 478976, 470383, 443826, 422412, 460123, 453151, 443083, 434735, 467929, 426528	561	51	13288	6.96655	8.59324e-06	1.07416e-06	2.13992e-05
GOTERM_MF_FAT	GO:0004298~threonine-type endopeptidase activity	9	1.01695	1.18433e-06	459806, 424161, 443323, 478269, 440699, 431997, 452791, 452922, 457863	561	21	13288	10.1513	0.000700876	7.78994e-05	0.00174593
GOTERM_MF_FAT	GO:0070003~threonine-type peptidase activity	9	1.01695	1.18433e-06	459806, 424161, 443323, 478269, 440699, 431997, 452791, 452922, 457863	561	21	13288	10.1513	0.000700876	7.78994e-05	0.00174593
GOTERM_MF_FAT	GO:0034062~RNA polymerase activity	10	1.12994	1.03907e-05	454287, 458966, 465654, 425629, 453617, 430684, 425786, 459539, 437776, 471071	561	35	13288	6.76751	0.00613243	0.000559054	0.015317
GOTERM_MF_FAT	GO:0003899~DNA-directed RNA polymerase activity	10	1.12994	1.03907e-05	454287, 458966, 465654, 425629, 453617, 430684, 425786, 459539, 437776, 471071	561	35	13288	6.76751	0.00613243	0.000559054	0.015317
GOTERM_MF_FAT	GO:0008135~translation factor activity, nucleic acid binding	16	1.80791	1.3975e-05	445366, 427933, 470832, 476454, 459169, 466586, 423935, 429326, 429640, 456315, 447659, 426774, 482903, 456818, 430578, 452403	561	98	13288	3.86715	0.0082391	0.000689198	0.0206001
GOTERM_MF_FAT	GO:0004129~cytochrome-c oxidase activity	8	0.903955	3.09084e-05	441762, 453394, 434435, 479120, 445542, 438389, 445931, 449709	561	23	13288	8.2387	0.0181316	0.00140655	0.0455558
GOTERM_MF_FAT	GO:0016676~oxidoreductase activity, acting on heme group of donors, oxygen as acceptor	8	0.903955	3.09084e-05	441762, 453394, 434435, 479120, 445542, 438389, 445931, 449709	561	23	13288	8.2387	0.0181316	0.00140655	0.0455558
GOTERM_MF_FAT	GO:0015002~heme-copper terminal oxidase activity	8	0.903955	3.09084e-05	441762, 453394, 434435, 479120, 445542, 438389, 445931, 449709	561	23	13288	8.2387	0.0181316	0.00140655	0.0455558
GOTERM_MF_FAT	GO:0051536~iron-sulfur cluster binding	10	1.12994	0.00020979	460123, 428217, 454305, 475692, 445512, 446656, 438071, 470383, 467929, 460915	561	50	13288	4.73725	0.116805	0.00824641	0.30883
GOTERM_MF_FAT	GO:0051540~metal cluster binding	10	1.12994	0.00020979	460123, 428217, 454305, 475692, 445512, 446656, 438071, 470383, 467929, 460915	561	50	13288	4.73725	0.116805	0.00824641	0.30883
GOTERM_MF_FAT	GO:0046933~hydrogen ion transporting ATP synthase activity, rotational mechanism	5	0.564972	0.000812581	459177, 433549, 458331, 442776, 431773	561	11	13288	10.7665	0.381986	0.0279115	1.19125
GOTERM_MF_FAT	GO:0016209~antioxidant activity	8	0.903955	0.00126203	427284, 460792, 425695, 446030, 453151, 478623, 444669, 439289	561	40	13288	4.73725	0.526495	0.0385829	1.84445
GOTERM_MF_FAT	GO:0008121~ubiquinol-cytochrome-c reductase activity	4	0.451977	0.00135346	442127, 475592, 470760, 436348	561	6	13288	15.7908	0.551475	0.0392966	1.97683
GOTERM_MF_FAT	GO:0003746~translation elongation factor activity	7	0.79096	0.00163147	429640, 426774, 476454, 456818, 482903, 430578, 423935	561	31	13288	5.34851	0.619633	0.0449862	2.37836
GOTERM_MF_FAT	GO:0016832~aldehyde-lyase activity	4	0.451977	0.00229455	429767, 433438, 441289, 448082	561	7	13288	13.535	0.743322	0.0599433	3.32983
OR_P0NE (115 functions)
Category	Term	Count	%	PValue	Genes	List Total	Pop Hits	Pop Total	Fold Enrichment	Bonferroni	Benjamini	FDR
GOTERM_BP_FAT	GO:0045449~regulation of transcription	300	17.6574	2.01072e-22	480402, 463605, 450046, 471680, 472218, 469452, 481531, 454197, 436388, 452145, 445163, 426031, 471253, 478128, 453817, 442931, 473161, 481845, 455659, 431541, 459208, 474860, 471167, 450064, 458853, 429459, 439418, 449679, 451575, 434235, 422039, 455964, 452173, 480061, 482830, 461215, 466307, 429196, 447529, 433201, 451716, 447527, 461455, 428174, 442504, 442408, 424425, 468967, 426840, 468370,…	1090	2227	13588	1.67931	5.58981e-19	5.58981e-19	3.58994e-19
GOTERM_BP_FAT	GO:0006350~transcription	251	14.7734	2.41286e-21	480402, 463605, 450046, 472218, 469452, 481531, 454197, 436388, 452145, 426031, 478128, 453817, 442931, 473161, 481845, 431541, 459208, 471167, 450064, 458853, 429459, 439418, 449679, 451575, 434235, 422039, 455964, 452173, 482830, 461215, 466307, 429196, 447529, 433201, 447527, 451716, 442504, 428174, 442408, 424425, 468967, 426840, 468370, 460094, 454560, 445147, 432377, 435865, 454698, 434208,…	1090	1772	13588	1.76579	6.70776e-18	3.35388e-18	4.30792e-18
GOTERM_BP_FAT	GO:0033554~cellular response to stress	73	4.29665	6.97626e-11	447142, 421458, 464388, 453332, 463891, 465056, 460237, 471970, 448884, 430486, 448095, 472444, 434696, 437726, 447412, 437729, 443771, 470837, 473335, 432715, 483050, 441463, 480869, 439082, 450962, 468214, 422866, 455556, 427120, 476241, 428625, 473111, 475709, 477701, 441746, 448690, 470618, 443632, 466502, 441642, 469808, 422529, 477679, 468185, 428174, 442504, 475992, 427153, 437690, 445147,…	1090	404	13588	2.25253	1.9394e-07	6.46467e-08	1.24554e-07
GOTERM_BP_FAT	GO:0006281~DNA repair	49	2.88405	1.51334e-10	421458, 464388, 453332, 465056, 460237, 448884, 430486, 448095, 472444, 434696, 437726, 443771, 432715, 483050, 480869, 439082, 450962, 455556, 422866, 427120, 428625, 476241, 475709, 477701, 441746, 448690, 470618, 469808, 422529, 477679, 468185, 475992, 437690, 454693, 460384, 473107, 436213, 478978, 466564, 478262, 463568, 424194, 477600, 453058, 437832, 424746, 460493, 453840, 464988	1090	222	13588	2.75152	4.20708e-07	8.41415e-08	2.70191e-07
GOTERM_BP_FAT	GO:0016568~chromatin modification	51	3.00177	1.347e-10	475033, 468165, 454197, 482431, 455440, 429586, 426031, 459383, 463678, 482527, 456398, 455757, 481845, 469483, 461772, 483050, 448954, 433539, 450064, 461874, 477701, 465100, 463930, 482830, 466307, 431724, 451619, 433201, 455885, 443808, 478822, 432136, 461455, 462267, 428174, 437690, 464499, 421045, 427771, 476149, 454060, 467948, 442817, 435865, 475323, 472532, 477958, 439599, 429825, 422785,…	1090	236	13588	2.69394	3.74467e-07	9.36167e-08	2.40494e-07
GOTERM_BP_FAT	GO:0006974~response to DNA damage stimulus	57	3.35491	2.9757e-10	421458, 464388, 453332, 460237, 465056, 448884, 430486, 448095, 472444, 434696, 437726, 443771, 432715, 483050, 441463, 480869, 439082, 450962, 455556, 422866, 427120, 476241, 428625, 475709, 477701, 441746, 448690, 470618, 466502, 469808, 422529, 477679, 468185, 428174, 475992, 427153, 437690, 445147, 454693, 460384, 473107, 436600, 436213, 478978, 466564, 478262, 463568, 424194, 477600, 441862,…	1090	287	13588	2.47584	8.27244e-07	1.37874e-07	5.31281e-07
GOTERM_BP_FAT	GO:0044265~cellular macromolecule catabolic process	93	5.47381	1.59007e-09	421458, 435225, 461194, 420734, 475033, 465387, 480730, 451839, 464388, 424925, 451592, 446118, 465056, 459693, 478645, 478278, 434488, 468165, 438175, 468889, 433151, 451990, 430600, 433051, 455771, 448264, 456294, 470657, 440790, 467521, 443771, 437407, 461971, 427586, 432715, 423960, 434274, 468196, 420525, 464666, 461874, 468676, 437253, 481125, 432387, 456701, 432720, 482552, 466502, 469808,…	1090	609	13588	1.90368	4.42038e-06	6.31485e-07	2.83891e-06
GOTERM_BP_FAT	GO:0051276~chromosome organization	69	4.06121	2.91852e-09	475033, 430078, 464388, 468165, 482431, 454197, 455440, 429586, 426031, 459383, 437726, 463678, 471253, 482527, 456398, 455757, 481845, 469483, 461772, 483050, 439082, 448954, 433539, 450064, 461874, 465100, 477701, 463930, 482830, 466307, 431724, 451619, 433201, 474170, 478822, 443808, 455885, 477679, 432136, 461455, 462267, 428174, 479730, 427153, 437690, 480614, 464499, 427771, 421045, 476149,…	1090	404	13588	2.1291	8.11345e-06	1.01419e-06	5.21072e-06
GOTERM_BP_FAT	GO:0009057~macromolecule catabolic process	95	5.59152	1.37498e-08	421458, 435225, 461194, 420734, 475033, 465387, 480730, 451839, 464388, 424925, 451592, 446118, 465056, 459693, 478645, 478278, 434488, 468165, 438175, 468889, 433151, 451990, 430600, 448167, 433051, 448264, 455771, 456294, 470657, 440790, 467521, 443771, 437407, 461971, 427586, 432715, 423960, 434274, 468196, 420525, 464666, 461874, 468676, 437253, 481125, 432387, 456701, 432720, 482552, 466502,…	1090	654	13588	1.81082	3.82237e-05	4.24715e-06	2.45489e-05
GOTERM_BP_FAT	GO:0006259~DNA metabolic process	69	4.06121	1.63455e-08	421458, 464388, 453332, 459653, 465056, 460237, 448884, 430486, 454197, 426495, 448095, 449908, 472444, 434696, 437726, 479694, 471253, 426566, 443771, 480125, 432715, 483050, 423230, 462149, 480869, 463929, 445281, 470450, 439082, 450962, 422866, 455556, 427120, 425225, 476241, 428625, 475709, 477701, 441746, 448690, 470618, 469808, 422529, 477679, 468185, 475992, 427153, 437690, 464499, 454693,…	1090	421	13588	2.04313	4.54393e-05	4.54403e-06	2.91832e-05
GOTERM_BP_FAT	GO:0016071~mRNA metabolic process	54	3.17834	4.04405e-08	421458, 471397, 420734, 470445, 477364, 432607, 424828, 432447, 451337, 461940, 461677, 436244, 438965, 429586, 433051, 468499, 435264, 453817, 447213, 464364, 470254, 443771, 471272, 461971, 437407, 427586, 458945, 432251, 427120, 477975, 468676, 469072, 432387, 449643, 465937, 471624, 455357, 471439, 441858, 456744, 476023, 451949, 471293, 468707, 449523, 451864, 420716, 467095, 450263, 480917,…	1090	302	13588	2.22903	0.000112418	1.02204e-05	7.22024e-05
GOTERM_BP_FAT	GO:0006325~chromatin organization	55	3.2372	6.81577e-08	475033, 464388, 468165, 454197, 482431, 455440, 429586, 426031, 459383, 463678, 482527, 456398, 455757, 481845, 469483, 461772, 483050, 448954, 433539, 450064, 461874, 465100, 477701, 463930, 482830, 466307, 431724, 451619, 433201, 474170, 455885, 443808, 478822, 432136, 461455, 462267, 428174, 437690, 464499, 427771, 421045, 476149, 454060, 467948, 442817, 435865, 426535, 475323, 472532, 433411,…	1090	315	13588	2.17661	0.000189461	1.57898e-05	0.000121689
GOTERM_BP_FAT	GO:0051603~proteolysis involved in cellular protein catabolic process	79	4.64979	1.26657e-07	435225, 461194, 475033, 465387, 480730, 451839, 464388, 424925, 451592, 446118, 465056, 459693, 478645, 478278, 434488, 468165, 438175, 468889, 433151, 451990, 430600, 455771, 448264, 456294, 470657, 440790, 467521, 432715, 423960, 434274, 468196, 420525, 464666, 461874, 437253, 456701, 481125, 432720, 482552, 466502, 469808, 445271, 479569, 436199, 447527, 443187, 436666, 476148, 476293, 469664,…	1090	534	13588	1.84423	0.000352044	2.70847e-05	0.000226133
GOTERM_BP_FAT	GO:0030163~protein catabolic process	81	4.76751	1.66156e-07	435225, 461194, 475033, 465387, 480730, 451839, 464388, 424925, 451592, 446118, 465056, 459693, 478645, 478278, 434488, 468165, 438175, 468889, 433151, 451990, 430600, 448167, 455771, 448264, 456294, 470657, 440790, 467521, 432715, 423960, 434274, 468196, 420525, 464666, 461874, 437253, 456701, 481125, 432720, 482552, 466502, 469808, 445271, 479569, 436199, 447527, 443187, 436666, 476148, 476293,…	1090	556	13588	1.8161	0.000461807	3.07938e-05	0.000296655
GOTERM_BP_FAT	GO:0044257~cellular protein catabolic process	79	4.64979	1.60607e-07	435225, 461194, 475033, 465387, 480730, 451839, 464388, 424925, 451592, 446118, 465056, 459693, 478645, 478278, 434488, 468165, 438175, 468889, 433151, 451990, 430600, 455771, 448264, 456294, 470657, 440790, 467521, 432715, 423960, 434274, 468196, 420525, 464666, 461874, 437253, 456701, 481125, 432720, 482552, 466502, 469808, 445271, 479569, 436199, 447527, 443187, 436666, 476148, 476293, 469664,…	1090	537	13588	1.83393	0.000446387	3.18914e-05	0.000286746
GOTERM_BP_FAT	GO:0019941~modification-dependent protein catabolic process	75	4.41436	2.97835e-07	461194, 475033, 465387, 480730, 451839, 464388, 424925, 451592, 446118, 465056, 459693, 478645, 478278, 434488, 468165, 438175, 468889, 433151, 451990, 430600, 455771, 448264, 470657, 440790, 467521, 432715, 423960, 434274, 468196, 420525, 464666, 461874, 437253, 456701, 481125, 432720, 482552, 466502, 469808, 445271, 479569, 436199, 447527, 443187, 436666, 476148, 476293, 469664, 467987, 459073,…	1090	508	13588	1.84046	0.000827638	5.17475e-05	0.000531753
GOTERM_BP_FAT	GO:0051252~regulation of RNA metabolic process	171	10.0647	6.21724e-07	470545, 436916, 425335, 480402, 480870, 463605, 468734, 450046, 448881, 451638, 481531, 454197, 427987, 434939, 436388, 462865, 452145, 445163, 473544, 478128, 464297, 421624, 473161, 455757, 455659, 462149, 470553, 477330, 459208, 474860, 429459, 458853, 446703, 468016, 449679, 451575, 467275, 434235, 422039, 480061, 456695, 463930, 444377, 461215, 479581, 429196, 447529, 451619, 460161, 456982,…	1090	1488	13588	1.43259	0.0017269	9.60173e-05	0.00111002
GOTERM_BP_FAT	GO:0006355~regulation of transcription, DNA-dependent	169	9.94703	5.88015e-07	470545, 436916, 425335, 480402, 480870, 463605, 468734, 450046, 448881, 451638, 481531, 454197, 427987, 434939, 436388, 462865, 452145, 445163, 473544, 478128, 464297, 421624, 473161, 455757, 455659, 462149, 470553, 477330, 459208, 474860, 429459, 458853, 446703, 468016, 449679, 451575, 467275, 434235, 422039, 480061, 456695, 463930, 444377, 461215, 479581, 429196, 447529, 451619, 460161, 456982,…	1090	1465	13588	1.43806	0.00163335	9.61532e-05	0.00104984
GOTERM_BP_FAT	GO:0006396~RNA processing	64	3.76692	3.25243e-06	471397, 421458, 470445, 477364, 432607, 424828, 432922, 432447, 451337, 461940, 436244, 461677, 463957, 444440, 438965, 423024, 468499, 432358, 435264, 453817, 464364, 447213, 429781, 471272, 461309, 435371, 472305, 440382, 458945, 432251, 427120, 477975, 469072, 432387, 449643, 465937, 471624, 455357, 471439, 441858, 442449, 454560, 456744, 476023, 432735, 450784, 471293, 451949, 439504, 446373,…	1090	437	13588	1.82569	0.009001	0.000475769	0.00580672
GOTERM_BP_FAT	GO:0007049~cell cycle	82	4.82637	3.98728e-06	435225, 465387, 430078, 459653, 465056, 471970, 434488, 434487, 474830, 465811, 428360, 473125, 457238, 468538, 433734, 464349, 450446, 447412, 471253, 439729, 453817, 467521, 474047, 468113, 439563, 425033, 441463, 461034, 477907, 448954, 463588, 478354, 467377, 458853, 469243, 430257, 433576, 456878, 444355, 465696, 445271, 443808, 477679, 472668, 465930, 441011, 442504, 479730, 483113, 439327,…	1090	611	13588	1.67302	0.0110234	0.000554079	0.00711864
GOTERM_BP_FAT	GO:0010629~negative regulation of gene expression	60	3.53149	7.01662e-06	420734, 467026, 433598, 428360, 482380, 420847, 430600, 479390, 478128, 456398, 470837, 455757, 437662, 445281, 470450, 425225, 466394, 446703, 422825, 430257, 465100, 477701, 470311, 469200, 434235, 422039, 447529, 431724, 440003, 428714, 432136, 442656, 424712, 437690, 460094, 464499, 427771, 445147, 454060, 482646, 459621, 435865, 432735, 457271, 439504, 446373, 425538, 423090, 472325, 452902,…	1090	410	13588	1.8243	0.0193172	0.000928438	0.0125267
GOTERM_BP_FAT	GO:0030030~cell projection organization	49	2.88405	1.55694e-05	426558, 461194, 435225, 451630, 422031, 430078, 441782, 471680, 463891, 472218, 471496, 434487, 451238, 427984, 459248, 461389, 426566, 439729, 429685, 446653, 423230, 466582, 454826, 463588, 468300, 438902, 437904, 465647, 470029, 449182, 432516, 451710, 479725, 440053, 431408, 463371, 474236, 469046, 456830, 479217, 436546, 444602, 477073, 453941, 442792, 426675, 441862, 442692, 421050	1090	319	13588	1.91485	0.0423599	0.00188011	0.027794
GOTERM_BP_FAT	GO:0010605~negative regulation of macromolecule metabolic process	69	4.06121	1.50973e-05	420734, 435973, 467026, 433598, 428360, 420847, 482380, 430600, 470967, 479390, 478128, 456398, 470837, 455757, 437662, 445281, 470450, 425225, 466394, 462547, 446703, 422825, 430257, 470311, 465100, 477701, 469200, 434235, 422039, 443632, 447529, 431724, 440003, 428714, 477679, 432136, 442656, 424712, 427153, 437690, 460094, 464499, 427771, 445147, 454060, 482646, 459621, 435865, 432735, 457271,…	1090	506	13588	1.69992	0.0411021	0.00190594	0.0269512
GOTERM_BP_FAT	GO:0006397~mRNA processing	42	2.47204	2.52387e-05	421458, 471397, 470445, 477364, 424828, 432607, 449643, 465937, 432447, 451337, 461940, 471624, 461677, 436244, 455357, 438965, 471439, 441858, 468499, 456744, 435264, 453817, 476023, 464364, 447213, 471272, 451949, 471293, 458945, 432251, 468707, 451864, 449523, 427120, 420716, 450263, 477975, 477508, 427719, 468388, 469072, 453840	1090	262	13588	1.99838	0.0677595	0.00291925	0.0450515
GOTERM_BP_FAT	GO:0040029~regulation of gene expression, epigenetic	18	1.05945	2.74155e-05	456398, 420734, 432735, 470837, 439504, 431724, 465056, 446373, 470450, 445281, 454197, 467095, 477958, 464499, 429825, 477508, 460707, 441746	1090	70	13588	3.20556	0.0733841	0.0029271	0.0489363
GOTERM_BP_FAT	GO:0031327~negative regulation of cellular biosynthetic process	60	3.53149	3.00048e-05	420734, 465056, 467026, 433598, 428360, 482380, 420847, 430600, 479390, 470967, 478128, 456398, 470837, 455757, 437662, 445281, 470450, 425225, 462547, 446703, 430257, 465100, 477701, 470311, 469200, 434235, 422039, 443632, 447529, 431724, 440003, 428714, 477679, 432136, 442656, 424712, 437690, 460094, 464499, 427771, 445147, 454060, 482646, 459621, 435865, 457271, 425538, 423090, 472325, 452902,…	1090	430	13588	1.73945	0.0800303	0.00308466	0.0535569
GOTERM_BP_FAT	GO:0022402~cell cycle process	55	3.2372	6.23427e-05	435225, 465387, 430078, 459653, 465056, 434488, 434487, 428360, 465811, 473125, 468538, 450446, 464349, 447412, 471253, 453817, 439729, 439563, 461034, 477907, 463588, 430257, 433576, 456878, 444355, 445271, 465696, 477679, 472668, 465930, 441011, 479730, 483113, 482648, 427771, 454693, 446778, 432958, 459621, 440297, 445652, 439404, 476474, 473107, 445457, 436213, 459274, 421191, 437374, 477958,…	1090	393	13588	1.74461	0.15913	0.00595866	0.111248
GOTERM_BP_FAT	GO:0006468~protein amino acid phosphorylation	80	4.70865	6.82637e-05	426494, 445564, 430078, 462768, 430807, 471970, 471496, 428155, 443859, 427984, 463997, 476758, 443394, 447412, 437729, 435126, 458054, 461444, 437407, 467864, 441805, 473335, 448538, 425033, 424974, 464257, 438095, 480869, 468214, 450962, 473740, 439478, 423851, 427990, 437448, 451289, 470618, 424025, 476153, 443632, 474241, 454718, 443277, 457877, 425407, 448694, 428174, 483214, 483113, 461725,…	1090	640	13588	1.55826	0.172859	0.00630602	0.121808
GOTERM_BP_FAT	GO:0048666~neuron development	43	2.5309	0.000145746	461194, 451630, 430078, 422031, 451710, 424063, 441782, 479725, 471680, 463891, 472218, 440053, 460161, 434487, 471496, 451238, 460669, 463371, 426566, 439729, 469046, 465111, 429685, 436546, 443664, 444602, 446653, 453941, 466582, 454826, 468300, 442792, 438902, 426675, 437904, 433462, 480917, 465647, 441862, 442692, 449182, 421050, 432516	1090	292	13588	1.83575	0.333159	0.012986	0.259896
GOTERM_BP_FAT	GO:0045934~negative regulation of nucleobase, nucleoside, nucleotide and nucleic acid metabolic process	54	3.17834	0.000154154	467026, 433598, 428360, 482380, 420847, 430600, 479390, 478128, 456398, 455757, 437662, 445281, 470450, 425225, 446703, 430257, 465100, 477701, 470311, 469200, 434235, 422039, 447529, 431724, 440003, 428714, 477679, 432136, 442656, 424712, 427153, 437690, 460094, 464499, 427771, 445147, 454060, 482646, 459621, 435865, 457271, 425538, 472325, 423090, 452902, 424437, 473515, 433462, 477958, 472732,…	1090	397	13588	1.69563	0.348567	0.0133039	0.274869
GOTERM_BP_FAT	GO:0009792~embryonic development ending in birth or egg hatching	56	3.29606	0.000261551	450002, 426558, 471397, 435225, 451839, 481248, 445399, 465056, 472970, 481531, 444845, 443859, 466467, 479390, 426031, 464349, 437439, 439729, 458054, 469974, 436784, 443664, 461034, 470553, 478449, 465647, 469200, 422039, 435242, 437798, 436359, 441642, 455885, 477679, 478822, 461455, 431408, 450520, 481414, 474236, 469046, 459621, 454698, 424115, 478978, 453941, 478262, 430006, 474433, 445507,…	1090	425	13588	1.64259	0.516744	0.0199976	0.465946
GOTERM_BP_FAT	GO:0031047~gene silencing by RNA	10	0.588582	0.000303414	449523, 420734, 470837, 432735, 466394, 467095, 422825, 439504, 446373, 477508	1090	29	13588	4.29864	0.569849	0.0225426	0.540332
GOTERM_BP_FAT	GO:0007017~microtubule-based process	33	1.94232	0.000337562	466225, 421458, 435225, 465056, 434487, 471496, 428155, 425731, 441011, 459555, 482648, 428297, 461389, 429465, 430562, 440297, 439563, 443664, 469339, 449542, 465020, 477907, 453591, 463588, 454826, 456167, 437374, 454552, 468194, 454371, 446749, 458606, 453840	1090	211	13588	1.94967	0.608817	0.0237789	0.600972
GOTERM_BP_FAT	GO:0006511~ubiquitin-dependent protein catabolic process	25	1.47145	0.000330856	481125, 456701, 465387, 451592, 446118, 434488, 438175, 443187, 455771, 476293, 470657, 467987, 467521, 431627, 421930, 454508, 432715, 477686, 425480, 434274, 461569, 473515, 444508, 439599, 466795	1090	141	13588	2.21029	0.601454	0.0239181	0.589066
GOTERM_BP_FAT	GO:0016481~negative regulation of transcription	50	2.94291	0.000369722	467026, 433598, 428360, 482380, 420847, 430600, 479390, 478128, 456398, 455757, 437662, 445281, 470450, 425225, 446703, 430257, 477701, 465100, 470311, 434235, 422039, 469200, 447529, 431724, 440003, 428714, 432136, 442656, 424712, 437690, 460094, 464499, 445147, 427771, 454060, 482646, 459621, 435865, 457271, 425538, 472325, 423090, 452902, 424437, 473515, 433462, 477958, 472732, 442692, 444276	1090	372	13588	1.67555	0.642284	0.025373	0.658049
GOTERM_BP_FAT	GO:0006796~phosphate metabolic process	98	5.7681	0.000404777	445564, 430078, 430807, 443859, 427984, 463997, 443394, 447412, 452243, 437729, 458054, 460326, 467864, 473335, 448538, 438095, 480869, 468214, 473740, 469243, 427990, 437448, 443632, 427394, 421785, 425592, 474241, 425407, 440053, 428174, 483113, 445147, 471761, 456830, 469046, 476023, 467214, 447234, 466510, 478978, 461121, 442792, 463568, 439855, 437737, 459992, 450608, 449287, 464980, 426494,…	1090	866	13588	1.41071	0.675512	0.027078	0.720228
GOTERM_BP_FAT	GO:0035195~gene silencing by miRNA	7	0.412007	0.000447358	420734, 470837, 432735, 467095, 439504, 446373, 477508	1090	14	13588	6.23303	0.711752	0.0291832	0.795709
GOTERM_BP_FAT	GO:0016458~gene silencing	14	0.824014	0.000459872	456398, 420734, 432735, 470837, 457271, 439504, 446373, 449523, 466394, 467095, 422825, 464499, 477958, 477508	1090	57	13588	3.06184	0.721612	0.0293003	0.817881
GOTERM_BP_FAT	GO:0006611~protein export from nucleus	6	0.353149	0.000586501	420938, 454631, 463072, 471970, 447412, 444115	1090	10	13588	7.47963	0.804257	0.0363885	1.04198
GOTERM_BP_FAT	GO:0050658~RNA transport	15	0.882872	0.000618575	474805, 445652, 420938, 439563, 431656, 424828, 449643, 481691, 483152, 442002, 444115, 455985, 464263, 447247, 439597	1090	66	13588	2.83319	0.820964	0.0375046	1.09866
GOTERM_BP_FAT	GO:0051236~establishment of RNA localization	15	0.882872	0.000618575	474805, 445652, 420938, 439563, 431656, 424828, 449643, 481691, 483152, 442002, 444115, 455985, 464263, 447247, 439597	1090	66	13588	2.83319	0.820964	0.0375046	1.09866
GOTERM_BP_FAT	GO:0008104~protein localization	86	5.0618	0.000721265	447142, 435225, 441074, 430302, 430344, 472218, 444024, 450007, 471970, 474830, 449286, 479654, 420847, 459555, 481332, 427982, 454477, 432256, 476696, 421067, 447247, 461389, 447412, 464391, 470837, 469339, 443664, 479043, 463072, 483152, 442002, 463308, 432868, 481174, 464263, 454631, 443073, 455016, 427990, 449182, 482113, 464368, 454418, 420938, 431656, 471476, 457091, 442940, 451810, 481691,…	1090	753	13588	1.42375	0.865453	0.0426682	1.27995
GOTERM_BP_FAT	GO:0030071~regulation of mitotic metaphase/anaphase transition	7	0.412007	0.00103746	461194, 423486, 463568, 482648, 468194, 479040, 441862	1090	16	13588	5.4539	0.94418	0.0560787	1.83617
GOTERM_BP_FAT	GO:0000279~M phase	39	2.29547	0.00113045	435225, 444355, 465387, 430078, 459653, 465696, 445271, 434488, 477679, 465930, 472668, 465811, 428360, 473125, 479730, 482648, 468538, 454693, 471253, 446778, 432958, 445652, 440297, 439563, 476474, 445457, 436213, 461034, 477907, 463588, 459274, 421191, 437374, 477958, 439599, 455940, 441862, 433576, 453840	1090	283	13588	1.71794	0.956908	0.0586777	1.99919
GOTERM_CC_FAT	GO:0043232~intracellular non-membrane-bounded organelle	217	12.7722	5.92815e-15	435225, 422031, 451839, 478274, 441782, 471680, 472218, 447951, 478278, 459864, 447943, 428297, 442528, 426031, 445163, 464349, 450446, 469547, 471253, 478128, 462260, 429251, 469339, 439563, 481548, 472305, 438095, 453591, 440382, 432251, 454826, 469243, 468194, 461874, 435856, 482830, 466307, 425592, 443430, 433201, 450565, 469888, 428174, 464499, 473189, 441918, 435865, 442817, 476023, 441240,…	859	1919	12504	1.64604	2.642e-12	2.642e-12	8.34888e-12
GOTERM_CC_FAT	GO:0015630~microtubule cytoskeleton	75	4.41436	1.03727e-12	426558, 466225, 435225, 461194, 441782, 465056, 472218, 478278, 465954, 434487, 471496, 474830, 475436, 425731, 465811, 428360, 427984, 459248, 426926, 428297, 442528, 464349, 450446, 475731, 461389, 439729, 453397, 462260, 469339, 451295, 439563, 453042, 477907, 453591, 463588, 478354, 456167, 423851, 469243, 468194, 440332, 459395, 454371, 446749, 433576, 458606, 466507, 444355, 475053, 432341,…	859	450	12504	2.42608	4.65739e-10	2.3287e-10	1.47112e-09
GOTERM_CC_FAT	GO:0031981~nuclear lumen	115	6.76869	1.48202e-11	421613, 424828, 451839, 477087, 432447, 447951, 461940, 454197, 446364, 421248, 436388, 438965, 447943, 433051, 445163, 447412, 433194, 476322, 468113, 447213, 472305, 440382, 432251, 459208, 459397, 471167, 458853, 475495, 463930, 447529, 428714, 433201, 460161, 465930, 461455, 447527, 475360, 454560, 427771, 445147, 467246, 432377, 442817, 454698, 435865, 473107, 451949, 445879, 438109, 425587,…	859	883	12504	1.8958	6.6543e-09	2.2181e-09	2.10188e-08
GOTERM_CC_FAT	GO:0005856~cytoskeleton	136	8.00471	2.67089e-11	461194, 435225, 421613, 422031, 430078, 478274, 441782, 471680, 472218, 478278, 465954, 459864, 427984, 428297, 468538, 442528, 464349, 475731, 450446, 469547, 433194, 471253, 453397, 462260, 429251, 469339, 439563, 481548, 438095, 453591, 452630, 454826, 463588, 456167, 473537, 469243, 468194, 459395, 427990, 430751, 433576, 435856, 466507, 444355, 425592, 443430, 450565, 469888, 473528, 427771,…	859	1122	12504	1.76442	1.19923e-08	2.99807e-09	3.78797e-08
GOTERM_CC_FAT	GO:0005815~microtubule organizing center	41	2.41318	1.01582e-10	426558, 466507, 444355, 475053, 441782, 465056, 472218, 443430, 465954, 474830, 475436, 465811, 428360, 455974, 441011, 427984, 459248, 431408, 473528, 426926, 442528, 464349, 450446, 429465, 462260, 453397, 469339, 467214, 451295, 477907, 478354, 463588, 424385, 454795, 469243, 468194, 474885, 459395, 454371, 441862, 454586	859	189	12504	3.15775	4.56104e-08	9.12207e-09	1.44068e-07
GOTERM_CC_FAT	GO:0044430~cytoskeletal part	101	5.94467	2.98687e-10	435225, 421613, 422031, 441782, 478274, 472218, 478278, 465954, 459864, 427984, 468538, 442528, 428297, 475731, 450446, 464349, 469547, 429251, 453397, 462260, 469339, 481548, 453591, 463588, 456167, 473537, 469243, 468194, 459395, 427990, 430751, 433576, 466507, 444355, 443430, 450565, 469888, 473528, 473189, 427771, 441918, 441240, 467214, 426445, 421191, 437374, 424385, 463568, 439025, 426558,…	859	774	12504	1.89949	1.3411e-07	2.23517e-08	4.23611e-07
GOTERM_CC_FAT	GO:0005813~centrosome	35	2.06004	2.32192e-09	426558, 466507, 444355, 475053, 441782, 472218, 443430, 465056, 465954, 475436, 474830, 428360, 465811, 455974, 441011, 427984, 473528, 426926, 442528, 450446, 429465, 462260, 453397, 467214, 469339, 477907, 478354, 463588, 454795, 469243, 468194, 474885, 454371, 441862, 454586	859	160	12504	3.18423	1.04254e-06	1.48935e-07	3.29305e-06
GOTERM_CC_FAT	GO:0070013~intracellular organelle lumen	127	7.47499	1.89335e-08	421613, 451839, 477087, 424828, 432447, 447951, 461940, 454197, 446364, 421248, 436388, 438965, 447943, 454085, 433051, 455771, 445163, 433194, 447412, 476322, 468113, 447213, 472305, 461604, 440382, 432251, 459208, 459397, 471167, 454829, 458853, 443073, 475495, 463930, 481608, 447529, 428714, 433201, 460161, 465930, 461455, 447527, 475360, 454560, 427771, 445147, 467246, 432377, 435865, 442817,…	859	1133	12504	1.63166	8.50111e-06	9.44571e-07	2.68524e-05
GOTERM_CC_FAT	GO:0043233~organelle lumen	127	7.47499	2.22041e-08	421613, 451839, 477087, 424828, 432447, 447951, 461940, 454197, 446364, 421248, 436388, 438965, 447943, 454085, 433051, 455771, 445163, 433194, 447412, 476322, 468113, 447213, 472305, 461604, 440382, 432251, 459208, 459397, 471167, 454829, 458853, 443073, 475495, 463930, 481608, 447529, 428714, 433201, 460161, 465930, 461455, 447527, 475360, 454560, 427771, 445147, 467246, 432377, 435865, 442817,…	859	1136	12504	1.62735	9.9696e-06	9.96964e-07	3.14909e-05
GOTERM_CC_FAT	GO:0016607~nuclear speck	24	1.4126	2.45998e-08	447213, 424115, 428754, 427632, 432447, 454145, 461940, 471624, 459023, 447527, 425587, 475360, 483214, 438965, 421248, 441858, 477975, 431404, 429825, 433194, 456744, 435264, 426919, 476322	859	90	12504	3.88172	1.10452e-05	1.00412e-06	3.48885e-05
GOTERM_CC_FAT	GO:0005654~nucleoplasm	78	4.59094	4.90058e-08	424828, 432447, 472970, 461940, 454197, 463957, 479690, 482380, 421248, 438965, 436388, 479390, 433051, 445163, 433734, 433194, 447412, 435264, 476322, 474047, 468113, 460079, 447213, 468667, 446751, 446452, 470450, 448954, 459208, 433539, 458853, 477975, 463930, 427632, 431724, 447529, 428714, 460161, 471624, 459023, 432136, 447527, 461455, 475360, 483214, 441858, 431404, 454560, 427771, 445147,…	859	599	12504	1.8955	2.20034e-05	1.57169e-06	6.95023e-05
GOTERM_CC_FAT	GO:0044451~nucleoplasm part	70	4.12007	4.29318e-08	432447, 472970, 461940, 454197, 479690, 463957, 482380, 421248, 438965, 436388, 479390, 433051, 433734, 433194, 435264, 476322, 474047, 468113, 460079, 447213, 446751, 446452, 470450, 448954, 459208, 433539, 458853, 477975, 463930, 427632, 447529, 431724, 428714, 460161, 471624, 459023, 432136, 447527, 461455, 475360, 483214, 441858, 431404, 454560, 427771, 445147, 456744, 476149, 467246, 482646,…	859	513	12504	1.98626	1.92762e-05	1.60636e-06	6.08878e-05
GOTERM_CC_FAT	GO:0031974~membrane-enclosed lumen	129	7.5927	4.73023e-08	421613, 451839, 477087, 424828, 432447, 447951, 461940, 454197, 446364, 421248, 436388, 438965, 447943, 454085, 433051, 445163, 455771, 433194, 447412, 476322, 468113, 447213, 472305, 461604, 440382, 432251, 459208, 459397, 471167, 454829, 458853, 443073, 475495, 463930, 432387, 481608, 447529, 428714, 433201, 460161, 465930, 461455, 447527, 475360, 454560, 427771, 445147, 467246, 432377, 435865,…	859	1174	12504	1.59947	2.12385e-05	1.63375e-06	6.70862e-05
GOTERM_CC_FAT	GO:0016604~nuclear body	29	1.70689	3.14938e-07	463930, 432447, 427632, 461940, 471624, 459023, 447527, 475360, 483214, 438965, 421248, 441858, 431404, 454560, 445147, 427771, 433194, 456744, 435264, 476322, 447213, 424115, 428754, 454145, 444115, 425587, 477975, 429825, 426919	859	142	12504	2.9728	0.000141397	9.42711e-06	0.000446659
GOTERM_CC_FAT	GO:0045202~synapse	47	2.76633	1.19006e-06	471541, 431808, 421613, 435225, 438348, 446975, 451710, 430302, 471680, 432341, 443444, 474284, 450565, 475935, 472722, 446635, 427982, 483113, 463997, 476696, 463351, 480634, 461745, 448163, 473189, 469547, 474582, 439729, 441240, 480050, 421593, 451829, 426445, 479815, 443316, 444602, 436823, 477494, 455084, 454995, 448384, 456657, 438902, 471859, 466970, 477603, 449182	859	319	12504	2.14468	0.000534194	3.33955e-05	0.00168778
GOTERM_CC_FAT	GO:0005694~chromosome	52	3.06062	2.35898e-06	464388, 465056, 458760, 482431, 428360, 426031, 450407, 471253, 463678, 426566, 478128, 451488, 468667, 469483, 480125, 461772, 441463, 445281, 450962, 465647, 461874, 460707, 441746, 463930, 482830, 466307, 481691, 455885, 478822, 465930, 428174, 479730, 475992, 427153, 482648, 464499, 421045, 476023, 442817, 435865, 445652, 426535, 476474, 473107, 433411, 466564, 423090, 444115, 462276, 477958,…	859	378	12504	2.00248	0.00105862	6.23031e-05	0.00334557
GOTERM_CC_FAT	GO:0042734~presynaptic membrane	10	0.588582	6.80022e-05	431808, 471541, 446635, 451829, 426445, 446975, 427982, 476696, 471859, 448163	859	28	12504	5.19874	0.0300726	0.00132669	0.0964006
GOTERM_CC_FAT	GO:0044427~chromosomal part	40	2.35433	0.00028657	463930, 482830, 464388, 466307, 481691, 458760, 478822, 455885, 465930, 428360, 428174, 479730, 427153, 475992, 464499, 482648, 450407, 471253, 463678, 478128, 442817, 435865, 445652, 426535, 468667, 469483, 473107, 461772, 441463, 445281, 433411, 423090, 444115, 450962, 462276, 477958, 465647, 441862, 453840, 441746	859	318	12504	1.831	0.120752	0.00493732	0.40566
GOTERM_CC_FAT	GO:0005635~nuclear envelope	23	1.35374	0.00074536	420938, 445652, 421613, 431656, 479043, 473107, 481691, 483152, 448023, 436600, 431724, 442002, 444115, 428360, 463308, 421228, 455985, 454631, 464263, 444920, 423346, 447247, 455583	859	153	12504	2.18823	0.284513	0.0118856	1.05193
GOTERM_CC_FAT	GO:0030425~dendrite	18	1.05945	0.00129054	436456, 480050, 426445, 422031, 471496, 454995, 448384, 456657, 448358, 471859, 466970, 447412, 469547, 479963, 433576, 452243, 439729, 469046	859	110	12504	2.38197	0.440005	0.0185303	1.81482
GOTERM_CC_FAT	GO:0044456~synapse part	28	1.64803	0.00134824	471541, 431808, 421613, 438348, 446975, 430302, 474284, 450565, 472722, 475935, 446635, 427982, 463997, 476696, 463351, 448163, 473189, 469547, 441240, 451829, 421593, 426445, 477494, 455084, 448384, 471859, 466970, 477603	859	212	12504	1.92255	0.454345	0.0187522	1.89524
GOTERM_CC_FAT	GO:0043198~dendritic shaft	6	0.353149	0.00178517	426445, 471859, 469547, 447412, 433576, 471496	859	14	12504	6.23848	0.551683	0.0226609	2.50223
GOTERM_CC_FAT	GO:0015629~actin cytoskeleton	27	1.58917	0.00174136	435225, 422031, 430078, 473425, 478274, 434487, 459864, 469888, 468538, 480634, 439729, 429251, 479217, 439404, 477172, 481548, 449967, 438095, 452630, 435482, 473537, 438902, 456657, 439025, 427990, 430751, 449182	859	205	12504	1.91719	0.542762	0.0227534	2.44153
GOTERM_CC_FAT	GO:0005932~microtubule basal body	9	0.529723	0.00173922	426558, 451295, 459248, 431408, 424385, 441782, 474885, 464349, 459395	859	34	12504	3.85318	0.542322	0.0234062	2.43856
GOTERM_CC_FAT	GO:0005643~nuclear pore	12	0.706298	0.00199146	445652, 420938, 431656, 455985, 454631, 479043, 464263, 483152, 481691, 447247, 442002, 444115	859	59	12504	2.96064	0.591415	0.0239004	2.7876
GOTERM_CC_FAT	GO:0005681~spliceosome	19	1.1183	0.00195555	476023, 424828, 465937, 451949, 432447, 471624, 458945, 432251, 461677, 436244, 468707, 455357, 420716, 450263, 477975, 456744, 435264, 437321, 453817	859	124	12504	2.23043	0.584761	0.0241183	2.73798
GOTERM_CC_FAT	GO:0005874~microtubule	30	1.76574	0.00206572	466225, 432341, 478278, 471496, 475436, 425731, 428297, 461389, 475731, 450446, 429465, 441918, 430562, 440297, 453042, 465020, 437786, 477907, 453591, 463588, 456167, 437374, 454795, 459232, 440332, 454371, 441862, 446749, 458606, 433576	859	240	12504	1.81956	0.604842	0.0241373	2.89015
GOTERM_CC_FAT	GO:0014069~postsynaptic density	11	0.64744	0.00212998	450565, 448384, 441240, 421613, 426445, 477494, 466970, 463351, 473189, 469547, 474284	859	51	12504	3.13963	0.616103	0.0242494	2.97879
GOTERM_CC_FAT	GO:0035097~histone methyltransferase complex	7	0.412007	0.00376603	454698, 433539, 429825, 422785, 476149, 432136, 454197	859	23	12504	4.43023	0.816243	0.0404784	5.21058
GOTERM_CC_FAT	GO:0034708~methyltransferase complex	7	0.412007	0.00376603	454698, 433539, 429825, 422785, 476149, 432136, 454197	859	23	12504	4.43023	0.816243	0.0404784	5.21058
GOTERM_CC_FAT	GO:0000785~chromatin	22	1.29488	0.00443119	435865, 445652, 426535, 468667, 469483, 464388, 473107, 466307, 461772, 433411, 445281, 455885, 478822, 423090, 450962, 428174, 475992, 477958, 464499, 465647, 463678, 441746	859	165	12504	1.94086	0.863854	0.0443072	6.10423
GOTERM_MF_FAT	GO:0008270~zinc ion binding	339	19.9529	3.06167e-39	479057, 463605, 481538, 451839, 451955, 424925, 432742, 450046, 471680, 478645, 441784, 444024, 478278, 481531, 454197, 438175, 469450, 436244, 448095, 429541, 481332, 447943, 452145, 426031, 463200, 450446, 461745, 453817, 464364, 473161, 448538, 479040, 481079, 464220, 450064, 429459, 468196, 423803, 451575, 461874, 455964, 452173, 461215, 439555, 429196, 447529, 433201, 451716, 461455, 447527,…	1096	2105	13288	1.95253	2.68814e-36	2.68814e-36	4.75709e-36
GOTERM_MF_FAT	GO:0046914~transition metal ion binding	377	22.1895	1.73587e-33	479057, 445564, 463605, 451839, 481538, 451955, 424925, 432742, 450046, 471680, 463891, 478645, 441784, 444024, 478278, 481531, 454197, 438175, 469450, 436244, 448095, 480689, 429541, 481332, 447943, 452145, 426031, 463200, 450446, 461745, 453817, 464364, 442931, 473161, 448538, 469862, 479040, 481079, 464220, 450064, 429459, 423803, 468196, 451575, 461874, 455964, 452173, 461215, 439555, 429196,…	1096	2608	13288	1.7526	1.5241e-30	7.62048e-31	2.69713e-30
GOTERM_MF_FAT	GO:0043169~cation binding	484	28.4873	3.56982e-28	479057, 445564, 481538, 424925, 450046, 478645, 441784, 481531, 454197, 469450, 459864, 462721, 429541, 480689, 481332, 426031, 452145, 463200, 461745, 464349, 453817, 464364, 473161, 435371, 456731, 426510, 457865, 448538, 479040, 438095, 481079, 464220, 429459, 450064, 468196, 451575, 461874, 452173, 461215, 433201, 461455, 442408, 468967, 482312, 426840, 443187, 468370, 460094, 481358, 434208,…	1096	3885	13288	1.51044	3.1343e-25	7.83575e-26	5.54664e-25
GOTERM_MF_FAT	GO:0043167~ion binding	487	28.6639	1.02757e-27	479057, 445564, 481538, 424925, 450046, 478645, 441784, 481531, 454197, 469450, 459864, 462721, 429541, 480689, 481332, 426031, 452145, 463200, 461745, 464349, 453817, 464364, 473161, 435371, 456731, 426510, 457865, 448538, 479040, 438095, 481079, 464220, 429459, 450064, 468196, 451575, 461874, 452173, 461215, 433201, 461455, 442408, 468967, 482312, 426840, 443187, 468370, 460094, 481358, 434208,…	1096	3934	13288	1.50087	9.02203e-25	1.80441e-25	1.59659e-24
GOTERM_MF_FAT	GO:0003677~DNA binding	237	13.9494	5.97892e-15	480402, 463605, 424828, 432742, 430486, 469452, 481531, 454197, 448095, 426036, 452145, 445163, 426031, 471253, 478128, 482527, 455659, 431541, 455556, 474860, 471167, 443171, 458853, 421076, 439418, 449679, 434235, 422039, 455964, 452173, 482830, 439555, 466307, 447529, 433201, 447527, 461455, 468185, 442408, 424425, 460094, 464499, 445147, 435865, 442817, 434208, 441240, 456212, 426535, 469420,…	1096	1781	13288	1.61337	5.26379e-12	8.77298e-13	9.31477e-12
GOTERM_MF_FAT	GO:0032559~adenyl ribonucleotide binding	192	11.3008	1.47897e-11	445564, 435225, 430078, 430807, 478274, 432922, 463891, 430486, 448887, 430180, 443859, 427984, 462721, 436388, 449908, 443394, 463997, 428297, 433194, 447412, 463678, 437729, 458054, 482527, 435371, 467864, 479043, 481548, 472305, 453391, 448538, 473335, 445201, 480862, 438095, 461604, 480869, 423960, 453591, 468214, 473740, 456167, 421076, 425264, 430751, 437752, 443632, 474241, 443531, 433243,…	1096	1460	13288	1.5944	1.29853e-08	1.85504e-09	2.29795e-08
GOTERM_MF_FAT	GO:0005524~ATP binding	189	11.1242	3.23769e-11	445564, 435225, 430078, 430807, 478274, 432922, 463891, 430486, 448887, 430180, 443859, 427984, 462721, 436388, 449908, 443394, 463997, 428297, 433194, 447412, 463678, 437729, 458054, 482527, 435371, 467864, 479043, 481548, 472305, 453391, 448538, 473335, 445201, 480862, 438095, 461604, 480869, 423960, 453591, 468214, 473740, 456167, 421076, 425264, 430751, 437752, 443632, 474241, 443531, 433243,…	1096	1443	13288	1.58798	2.84269e-08	3.55336e-09	5.03059e-08
GOTERM_MF_FAT	GO:0000166~nucleotide binding	257	15.1265	3.40606e-10	445564, 435225, 424828, 478274, 432922, 463891, 430486, 461940, 448095, 462721, 436388, 449908, 463997, 468499, 428297, 447412, 437729, 458054, 482527, 435371, 467864, 479043, 481548, 472305, 448538, 453305, 438095, 423960, 453591, 432251, 421076, 422825, 425264, 437752, 433243, 440105, 462801, 474653, 468185, 428174, 447922, 482128, 445147, 450892, 471761, 459073, 479215, 476023, 437742, 467214,…	1096	2183	13288	1.42734	2.99052e-07	3.3228e-08	5.29219e-07
GOTERM_MF_FAT	GO:0030554~adenyl nucleotide binding	192	11.3008	1.09762e-09	445564, 435225, 430078, 430807, 478274, 432922, 463891, 430486, 448887, 430180, 443859, 427984, 462721, 436388, 449908, 443394, 463997, 428297, 433194, 447412, 463678, 437729, 458054, 482527, 435371, 467864, 479043, 481548, 472305, 453391, 448538, 473335, 445201, 480862, 438095, 461604, 480869, 423960, 453591, 468214, 473740, 456167, 421076, 425264, 430751, 437752, 443632, 474241, 443531, 433243,…	1096	1535	13288	1.5165	9.6371e-07	9.63711e-08	1.70544e-06
GOTERM_MF_FAT	GO:0001882~nucleoside binding	194	11.4185	1.26366e-09	445564, 435225, 478274, 463891, 432922, 430486, 462721, 436388, 449908, 463997, 428297, 447412, 437729, 458054, 482527, 435371, 479043, 467864, 481548, 448538, 472305, 438095, 423960, 453591, 421076, 425264, 437752, 433243, 440105, 474653, 468185, 428174, 447922, 482128, 445147, 450892, 471761, 459073, 476023, 467214, 461129, 453021, 478262, 461121, 439855, 437737, 459992, 426494, 440748, 476553,…	1096	1558	13288	1.50967	1.1095e-06	1.00863e-07	1.96343e-06
GOTERM_MF_FAT	GO:0032555~purine ribonucleotide binding	209	12.3014	7.18471e-08	445564, 435225, 478274, 432922, 463891, 430486, 462721, 436388, 449908, 463997, 428297, 447412, 437729, 458054, 482527, 435371, 479043, 467864, 481548, 448538, 472305, 438095, 453305, 423960, 453591, 421076, 425264, 437752, 433243, 440105, 462801, 474653, 468185, 428174, 447922, 482128, 445147, 450892, 471761, 459073, 476023, 437742, 467214, 461129, 453021, 441634, 478262, 461121, 439855, 437737,…	1096	1796	13288	1.41088	6.30797e-05	4.85243e-06	0.000111633
GOTERM_MF_FAT	GO:0004386~helicase activity	31	1.8246	1.40702e-07	470618, 464388, 431611, 476553, 430486, 455885, 478822, 448887, 449908, 475992, 463678, 482527, 456398, 469483, 461129, 472305, 461772, 445201, 480862, 446373, 433411, 439082, 458945, 457806, 465783, 440416, 473111, 476241, 477958, 424194, 424746	1096	129	13288	2.91354	0.000123529	8.82399e-06	0.000218617
GOTERM_MF_FAT	GO:0016887~ATPase activity	49	2.88405	9.06549e-07	435225, 463891, 476553, 430486, 448887, 425731, 449908, 461389, 439729, 482527, 456398, 481985, 469483, 469689, 472305, 453391, 461772, 445201, 429680, 470450, 439082, 458945, 473111, 476241, 440416, 425264, 463187, 458606, 441885, 455885, 478822, 437789, 433815, 447264, 454060, 424853, 461129, 474563, 446373, 437786, 433411, 478262, 457806, 435482, 438932, 465783, 424194, 424746, 478231	1096	281	13288	2.11416	0.000795634	5.3062e-05	0.00140855
GOTERM_MF_FAT	GO:0060589~nucleoside-triphosphatase regulator activity	59	3.47263	9.8585e-07	447899, 450002, 456671, 430078, 443797, 434547, 461581, 428155, 472290, 469065, 462722, 476758, 463997, 454477, 441171, 473166, 474047, 433377, 447109, 463025, 450764, 449967, 430643, 453305, 438948, 440041, 476387, 475745, 433576, 424459, 439555, 425407, 447164, 482297, 440935, 474335, 472722, 478675, 469909, 476773, 474068, 432001, 456830, 427423, 441240, 437742, 479217, 477494, 469880, 481053,…	1096	367	13288	1.9491	0.000865202	5.40971e-05	0.00153176
GOTERM_MF_FAT	GO:0008026~ATP-dependent helicase activity	23	1.35374	1.16564e-06	456398, 469483, 461129, 472305, 445201, 461772, 476553, 446373, 430486, 433411, 439082, 455885, 478822, 458945, 448887, 457806, 449908, 465783, 440416, 473111, 476241, 424194, 424746	1096	86	13288	3.24249	0.00102291	6.02002e-05	0.00181111
GOTERM_MF_FAT	GO:0030695~GTPase regulator activity	58	3.41377	1.26227e-06	450002, 456671, 430078, 443797, 434547, 461581, 428155, 472290, 469065, 462722, 476758, 463997, 454477, 441171, 473166, 474047, 433377, 447109, 463025, 450764, 449967, 430643, 453305, 438948, 440041, 476387, 475745, 433576, 424459, 439555, 425407, 447164, 482297, 440935, 474335, 472722, 478675, 469909, 476773, 474068, 432001, 456830, 427423, 441240, 437742, 479217, 477494, 469880, 481053, 458732,…	1096	361	13288	1.94791	0.00110766	6.15689e-05	0.00196125
GOTERM_MF_FAT	GO:0017076~purine nucleotide binding	209	12.3014	1.52265e-06	445564, 435225, 478274, 432922, 463891, 430486, 462721, 436388, 449908, 463997, 428297, 447412, 437729, 458054, 482527, 435371, 479043, 467864, 481548, 448538, 472305, 438095, 453305, 423960, 453591, 421076, 425264, 437752, 433243, 440105, 462801, 474653, 468185, 428174, 447922, 482128, 445147, 450892, 471761, 459073, 476023, 437742, 467214, 461129, 453021, 441634, 478262, 461121, 439855, 437737,…	1096	1871	13288	1.35432	0.001336	7.03601e-05	0.00236581
GOTERM_MF_FAT	GO:0042623~ATPase activity, coupled	41	2.41318	2.09718e-06	435225, 463891, 476553, 430486, 478822, 455885, 448887, 449908, 437789, 433815, 447264, 454060, 439729, 424853, 456398, 481985, 469483, 461129, 474563, 453391, 472305, 461772, 445201, 437786, 446373, 433411, 439082, 478262, 458945, 435482, 457806, 438932, 465783, 440416, 476241, 473111, 424194, 463187, 478231, 424746, 441885	1096	223	13288	2.22909	0.00183963	9.20619e-05	0.00325846
GOTERM_MF_FAT	GO:0004674~protein serine/threonine kinase activity	64	3.76692	2.29126e-06	426494, 445564, 430078, 462768, 430807, 471970, 428155, 443859, 427984, 463997, 443394, 476758, 447412, 437729, 435126, 458054, 443771, 467864, 441805, 473335, 448538, 424974, 464257, 438095, 480869, 448954, 450962, 468214, 473740, 439478, 423851, 451289, 424025, 476153, 443632, 474241, 454718, 457877, 425407, 448694, 483214, 483113, 458204, 445442, 445147, 471761, 432001, 478080, 476023, 422604,…	1096	421	13288	1.84309	0.0020097	9.57919e-05	0.00356
GOTERM_MF_FAT	GO:0008134~transcription factor binding	47	2.76633	9.72467e-06	463930, 475033, 451630, 462768, 472970, 428714, 436518, 432136, 447527, 461455, 428360, 482380, 436388, 429586, 457238, 479390, 437690, 433051, 427771, 445147, 454060, 478128, 432377, 454698, 460079, 435865, 455757, 446751, 471293, 461772, 469420, 477170, 470450, 470553, 458945, 464899, 439478, 424437, 438013, 461569, 473515, 439599, 429825, 478568, 470311, 465100, 434235	1096	288	13288	1.97858	0.00850195	0.000371162	0.0151087
GOTERM_MF_FAT	GO:0019992~diacylglycerol binding	17	1.00059	1.49055e-05	451386, 467214, 430078, 442742, 453021, 454718, 449967, 428155, 423931, 435482, 427984, 450446, 461745, 433194, 474582, 470729, 433576	1096	59	13288	3.49338	0.0130019	0.000545149	0.0231571
GOTERM_MF_FAT	GO:0018024~histone-lysine N-methyltransferase activity	11	0.64744	2.16098e-05	462267, 433539, 426031, 459383, 429825, 421045, 476149, 481126, 432136, 454197, 455440	1096	26	13288	5.12942	0.0187947	0.000729487	0.0335711
GOTERM_MF_FAT	GO:0016564~transcription repressor activity	37	2.17775	2.10722e-05	453938, 448881, 447529, 467026, 428714, 436518, 455885, 433598, 432136, 442656, 447527, 482380, 420847, 424712, 460094, 427771, 433734, 445147, 459621, 455757, 457271, 425538, 470450, 423090, 472325, 424437, 438013, 425225, 473515, 433462, 467275, 472732, 465100, 470311, 469200, 422039, 444276	1096	211	13288	2.12602	0.0183315	0.000739789	0.0327361
GOTERM_MF_FAT	GO:0016881~acid-amino acid ligase activity	31	1.8246	3.315e-05	465387, 451839, 482552, 466502, 478645, 468165, 479569, 466467, 468889, 433151, 447943, 430600, 451990, 443187, 476293, 467521, 432958, 451944, 452136, 451364, 423960, 461010, 432814, 423486, 461569, 474433, 424385, 444508, 472124, 464666, 459395	1096	166	13288	2.26414	0.0286867	0.00107743	0.0514948
GOTERM_MF_FAT	GO:0042054~histone methyltransferase activity	12	0.706298	5.49189e-05	462267, 433539, 426031, 459383, 429825, 421045, 476149, 477701, 481126, 432136, 454197, 455440	1096	34	13288	4.27909	0.047076	0.00172067	0.0852967
GOTERM_MF_FAT	GO:0003723~RNA binding	85	5.00294	6.44795e-05	471397, 420734, 477364, 470445, 461294, 424828, 432607, 477087, 424925, 474261, 432922, 432447, 477036, 465056, 451337, 461677, 428558, 426036, 470967, 468499, 448264, 437729, 453817, 464364, 470254, 470837, 461309, 435371, 462044, 451504, 472305, 472243, 425033, 440382, 458945, 462772, 432251, 449398, 469076, 427120, 466394, 462547, 440416, 473111, 422825, 460633, 469072, 436028, 432387, 449646,…	1096	672	13288	1.53355	0.055042	0.00188538	0.100139
GOTERM_MF_FAT	GO:0004672~protein kinase activity	76	4.47322	6.28772e-05	426494, 445564, 430078, 462768, 430807, 471970, 428155, 443859, 427984, 463997, 443394, 476758, 447412, 437729, 435126, 458054, 461444, 443771, 437407, 467864, 441805, 473335, 448538, 424974, 464257, 438095, 480869, 448954, 450962, 468214, 473740, 439478, 423851, 451289, 424025, 476153, 443632, 474241, 454718, 443277, 457877, 425407, 440105, 448694, 428174, 447922, 483214, 483113, 458204, 445442,…	1096	583	13288	1.5805	0.0537116	0.00190191	0.0976514
GOTERM_MF_FAT	GO:0008092~cytoskeletal protein binding	57	3.35491	0.000147746	450002, 434507, 435225, 478274, 471680, 472218, 471496, 434487, 451238, 459864, 425731, 474355, 468538, 480634, 439729, 429251, 439563, 448538, 449542, 449967, 423230, 438095, 470553, 463308, 473537, 438902, 423851, 475949, 427990, 430751, 433576, 449182, 454841, 435242, 451710, 432341, 469888, 476148, 441918, 430562, 469046, 456830, 440297, 479217, 439404, 477172, 465020, 477073, 477170, 435196,…	1096	414	13288	1.66926	0.121668	0.00404587	0.229315
GOTERM_MF_FAT	GO:0008170~N-methyltransferase activity	13	0.765156	0.000162813	440382, 454197, 481126, 432136, 455440, 462267, 433539, 426031, 429825, 459383, 421045, 476149, 477701	1096	44	13288	3.58212	0.133212	0.00432279	0.252673
GOTERM_MF_FAT	GO:0016879~ligase activity, forming carbon-nitrogen bonds	32	1.88346	0.000239524	465387, 451839, 482552, 466502, 478645, 468165, 479569, 430180, 466467, 468889, 433151, 447943, 430600, 451990, 443187, 476293, 467521, 432958, 451944, 452136, 451364, 423960, 461010, 432814, 423486, 461569, 474433, 424385, 444508, 472124, 464666, 459395	1096	193	13288	2.01021	0.189681	0.00616701	0.371516
GOTERM_MF_FAT	GO:0004842~ubiquitin-protein ligase activity	21	1.23602	0.000279975	465387, 451839, 482552, 466502, 478645, 451364, 468165, 423960, 461010, 466467, 468889, 423486, 447943, 474433, 430600, 461569, 443187, 472124, 444508, 476293, 467521	1096	104	13288	2.44813	0.217963	0.00699975	0.43413
GOTERM_MF_FAT	GO:0003712~transcription cofactor activity	30	1.76574	0.000356026	463930, 451630, 475033, 472970, 428714, 436518, 432136, 461455, 447527, 482380, 436388, 457238, 445147, 432377, 454698, 455757, 471293, 469420, 470450, 470553, 458945, 464899, 424437, 438013, 461569, 473515, 439599, 429825, 465100, 470311	1096	180	13288	2.02068	0.268492	0.00864702	0.55175
GOTERM_MF_FAT	GO:0004221~ubiquitin thiolesterase activity	16	0.94173	0.000562011	481125, 475033, 421930, 454508, 446118, 451592, 477686, 425480, 434488, 438175, 434274, 439599, 470657, 446479, 467987, 466795	1096	71	13288	2.73219	0.389566	0.0132515	0.869672
GOTERM_MF_FAT	GO:0003779~actin binding	41	2.41318	0.000742123	454841, 435225, 451710, 478274, 471680, 432341, 434487, 459864, 469888, 474355, 468538, 476148, 480634, 430562, 439729, 456830, 429251, 440297, 479217, 439404, 477172, 448538, 477073, 449967, 423230, 477170, 438095, 470553, 435196, 442919, 435482, 463308, 473537, 438902, 456657, 475949, 439025, 427990, 430751, 436116, 449182	1096	288	13288	1.726	0.478907	0.017007	1.14688
GOTERM_MF_FAT	GO:0008276~protein methyltransferase activity	12	0.706298	0.000840361	462267, 433539, 426031, 459383, 429825, 421045, 476149, 477701, 481126, 432136, 454197, 455440	1096	45	13288	3.23309	0.522001	0.0187489	1.29777
GOTERM_MF_FAT	GO:0005085~guanyl-nucleotide exchange factor activity	25	1.47145	0.000915074	443797, 461581, 440935, 474335, 469065, 478675, 469909, 476758, 476773, 432001, 456830, 427423, 441240, 437742, 447109, 477494, 469880, 453305, 458732, 470719, 441866, 476387, 433576, 475745, 424459	1096	147	13288	2.06192	0.552377	0.0198945	1.41239
GOTERM_MF_FAT	GO:0019787~small conjugating protein ligase activity	22	1.29488	0.00128688	465387, 451839, 482552, 466502, 478645, 451364, 468165, 423960, 461010, 466467, 468889, 423486, 447943, 474433, 430600, 461569, 443187, 472124, 444508, 476293, 467521, 432958	1096	125	13288	2.13384	0.677162	0.0265601	1.9809
GOTERM_MF_FAT	GO:0003774~motor activity	23	1.35374	0.00200703	440297, 466225, 435225, 453042, 481548, 478274, 449967, 453591, 425731, 435482, 456167, 469888, 438902, 437374, 428297, 482648, 461389, 429465, 446749, 430751, 458606, 449182, 439729	1096	138	13288	2.02068	0.828632	0.0401919	3.07335
GOTERM_MF_FAT	GO:0034593~phosphatidylinositol bisphosphate phosphatase activity	5	0.294291	0.00245019	464980, 431596, 442792, 421785, 440767	1096	8	13288	7.57755	0.88397	0.0477736	3.73995
GOTERM_MF_FAT	GO:0005083~small GTPase regulator activity	32	1.88346	0.00275403	456671, 443797, 430078, 439555, 425407, 461581, 482297, 428155, 440935, 472722, 469065, 462722, 476758, 476773, 441171, 474068, 432001, 456830, 474047, 427423, 441240, 479217, 437742, 463025, 477494, 481053, 435482, 470719, 441866, 476387, 433576, 475745	1096	223	13288	1.73978	0.911201	0.0523863	4.1945
P0NE_Only (12 functions)
Category	Term	Count	%	PValue	Genes	List Total	Pop Hits	Pop Total	Fold Enrichment	Bonferroni	Benjamini	FDR
GOTERM_CC_FAT	GO:0031224~intrinsic to membrane	271	23.7511	0.0001453	466026, 422036, 465762, 433362, 425477, 423160, 474148, 454434, 423569, 477932, 436389, 479652, 472900, 451449, 450449, 434240, 428296, 454834, 464344, 475406, 440284, 441510, 475683, 465754, 471462, 472206, 462360, 459871, 442738, 436473, 450456, 457871, 476905, 473157, 454119, 449438, 438292, 442035, 451815, 427102, 476531, 478156, 461962, 425806, 474126, 466999, 464744, 479177, 475570, 446286,…	488	5914	12504	1.17413	0.0452961	0.0452961	0.195804
GOTERM_MF_FAT	GO:0043167~ion binding	224	19.6319	3.19788e-10	435223, 474778, 433362, 425477, 423160, 474676, 459855, 479652, 451449, 463785, 424690, 428296, 451588, 475406, 452837, 441510, 475683, 465754, 472418, 472206, 447938, 445665, 442738, 451575, 450456, 473158, 451432, 421071, 476905, 472619, 473157, 449438, 436478, 438292, 422960, 458482, 425496, 431652, 425806, 466999, 479177, 459887, 421441, 473999, 468372, 481961, 465732, 428570, 441391, 428572,…	531	3934	13288	1.42488	1.84198e-07	6.13994e-08	4.69664e-07
GOTERM_MF_FAT	GO:0043169~cation binding	222	19.4566	2.93816e-10	435223, 474778, 433362, 425477, 423160, 474676, 459855, 479652, 451449, 463785, 424690, 428296, 451588, 475406, 452837, 441510, 475683, 465754, 472418, 472206, 447938, 445665, 442738, 451575, 450456, 473158, 451432, 421071, 476905, 472619, 473157, 449438, 436478, 438292, 422960, 458482, 425496, 431652, 425806, 466999, 479177, 459887, 421441, 473999, 468372, 481961, 465732, 428570, 441391, 428572,…	531	3885	13288	1.42997	1.69238e-07	8.46189e-08	4.31519e-07
GOTERM_MF_FAT	GO:0008270~zinc ion binding	123	10.78	6.90914e-06	435223, 477848, 474778, 425524, 482273, 423160, 444495, 459855, 434837, 467664, 456152, 443103, 463785, 450117, 424737, 452837, 475683, 465754, 428420, 472206, 467668, 448876, 445665, 451575, 454071, 475740, 473158, 451432, 421071, 480727, 436478, 483260, 427259, 422960, 458482, 425496, 460542, 431652, 476862, 425104, 457548, 473999, 444208, 468372, 463697, 481961, 465732, 428570, 441391, 428890,…	531	2105	13288	1.46224	0.00397177	0.000994424	0.0101468
GOTERM_MF_FAT	GO:0005262~calcium channel activity	13	1.13935	1.35511e-05	477722, 425477, 456513, 478486, 445234, 458796, 479652, 457455, 423774, 459887, 461395, 482149, 475010	531	68	13288	4.78409	0.00777509	0.00130007	0.0199003
GOTERM_MF_FAT	GO:0046914~transition metal ion binding	143	12.5329	2.75224e-05	435223, 477848, 474778, 425524, 422136, 482273, 423160, 444495, 459855, 451449, 467664, 434837, 456152, 443103, 463785, 450117, 452837, 424737, 475683, 465754, 428420, 472206, 467668, 448876, 445665, 442738, 451575, 454071, 473158, 475740, 451432, 421071, 480727, 436478, 483260, 427259, 422960, 458482, 425496, 460542, 431652, 476862, 425104, 430321, 457548, 473999, 444208, 468372, 463697, 481961,…	531	2608	13288	1.37212	0.0157281	0.00226217	0.0404138
GOTERM_MF_FAT	GO:0005216~ion channel activity	30	2.62927	0.000153347	437446, 477722, 479996, 430842, 425477, 473506, 478486, 445234, 479177, 465052, 458796, 479652, 459887, 482149, 474233, 436120, 454834, 455609, 475010, 475329, 456513, 463946, 435352, 430878, 422667, 465525, 457455, 423774, 461395, 450456	531	349	13288	2.1511	0.0845453	0.00879454	0.22498
GOTERM_MF_FAT	GO:0005261~cation channel activity	24	2.10342	0.000149629	437446, 477722, 430842, 425477, 475329, 456513, 478486, 445234, 479177, 458796, 430878, 422667, 465525, 457455, 479652, 423774, 459887, 482149, 474233, 450456, 461395, 454834, 455609, 475010	531	248	13288	2.42172	0.0825825	0.00953124	0.219531
GOTERM_MF_FAT	GO:0015267~channel activity	31	2.71691	0.000143796	437446, 477722, 479996, 430842, 425477, 473506, 478486, 445234, 479177, 465052, 458796, 479652, 459887, 482149, 474233, 436120, 454834, 455609, 475010, 473223, 475329, 456513, 463946, 435352, 430878, 422667, 465525, 457455, 423774, 461395, 450456	531	365	13288	2.12537	0.0794944	0.0103006	0.210981
GOTERM_MF_FAT	GO:0022838~substrate specific channel activity	30	2.62927	0.000259996	437446, 477722, 479996, 430842, 425477, 473506, 478486, 445234, 479177, 465052, 458796, 479652, 459887, 482149, 474233, 436120, 454834, 455609, 475010, 475329, 456513, 463946, 435352, 430878, 422667, 465525, 457455, 423774, 461395, 450456	531	360	13288	2.08537	0.1391	0.0124038	0.38117
GOTERM_MF_FAT	GO:0046873~metal ion transmembrane transporter activity	26	2.2787	0.000246654	437446, 477722, 430842, 425477, 478486, 445234, 433939, 479177, 458796, 479652, 459887, 482149, 474233, 454834, 455609, 475010, 456513, 475329, 430878, 422667, 465525, 457455, 423774, 442738, 461395, 450456	531	290	13288	2.24357	0.132457	0.0128342	0.361642
GOTERM_MF_FAT	GO:0022836~gated channel activity	24	2.10342	0.000885085	477722, 430842, 479996, 425477, 473506, 475329, 478486, 445234, 479177, 465052, 458796, 430878, 422667, 465525, 479652, 459887, 423774, 482149, 474233, 450456, 461395, 436120, 454834, 455609	531	281	13288	2.13732	0.399525	0.0384738	1.29205

## Sheet: S2.3
Table S2.3: DAVID output for genes belonging to different bins in P0 vs. P21-Nrl-WT comparison. Only GOTERM functional enrichments with ≤ 0.05 Benjamini score are mentioned here. FDR = False Discovery rate.
P0_Only (52 functions)
Category	Term	Count	%	PValue	Genes	List Total	Pop Hits	Pop Total	Fold Enrichment	Bonferroni	Benjamini	FDR
GOTERM_BP_FAT	GO:0007049~cell cycle	69	11.2745	8.04079e-26	462964, 444638, 471358, 426161, 440649, 477662, 441623, 427458, 481205, 428360, 477028, 454282, 447861, 468538, 456008, 433734, 463021, 482663, 423915, 474585, 470831, 454123, 475065, 456536, 482267, 432463, 447348, 476101, 470642, 459257, 467377, 458853, 457613, 435502, 424317, 420856, 469752, 468560, 474819, 439711, 430271, 466895, 420936, 452553, 450958, 465930, 442098, 429759, 444046, 423815,…	346	611	13588	4.43494	1.29376e-22	1.29376e-22	1.34734e-22
GOTERM_BP_FAT	GO:0022402~cell cycle process	53	8.66013	3.24357e-23	444638, 462964, 471358, 426161, 440649, 477662, 441623, 427458, 428360, 454282, 468538, 447861, 456008, 482663, 423915, 470831, 454123, 475065, 456536, 482267, 432463, 447348, 470642, 457613, 420856, 468560, 469752, 439711, 430271, 466895, 452553, 429759, 465930, 442098, 444046, 423815, 441011, 442347, 457411, 480198, 448309, 457312, 432958, 428573, 422353, 429522, 445457, 447035, 421191, 437374,…	346	393	13588	5.29618	5.21891e-20	2.60945e-20	5.43504e-20
GOTERM_BP_FAT	GO:0022403~cell cycle phase	47	7.67974	1.17743e-21	469752, 468560, 439711, 471358, 430271, 444638, 462964, 426161, 466895, 477662, 441623, 427458, 429759, 442098, 465930, 423815, 428360, 442347, 457411, 480198, 454282, 448309, 447861, 457312, 468538, 456008, 482663, 432958, 423915, 422353, 428573, 429522, 470831, 454123, 445457, 447035, 475065, 456536, 482267, 447348, 470642, 421191, 437374, 460301, 464840, 422649, 420856	346	328	13588	5.62734	1.89449e-18	6.31497e-19	1.97295e-18
GOTERM_BP_FAT	GO:0000279~M phase	43	7.02614	8.71643e-21	469752, 468560, 439711, 471358, 430271, 444638, 462964, 426161, 466895, 477662, 441623, 427458, 429759, 442098, 465930, 423815, 428360, 442347, 457411, 480198, 454282, 447861, 457312, 468538, 456008, 482663, 432958, 422353, 428573, 429522, 470831, 454123, 445457, 447035, 475065, 456536, 482267, 447348, 470642, 421191, 437374, 460301, 422649	346	283	13588	5.96707	1.40247e-17	3.50618e-18	1.46055e-17
GOTERM_BP_FAT	GO:0000278~mitotic cell cycle	37	6.04575	7.27661e-18	468560, 439711, 471358, 426161, 462964, 466895, 477662, 427458, 429759, 423815, 428360, 457411, 480198, 454282, 448309, 457312, 468538, 447861, 456008, 482663, 432958, 423915, 428573, 429522, 454123, 445457, 475065, 456536, 482267, 447348, 470642, 460301, 437374, 421191, 464840, 422649, 420856	346	244	13588	5.95513	1.17081e-14	2.34161e-15	1.21929e-14
GOTERM_BP_FAT	GO:0000087~M phase of mitotic cell cycle	33	5.39216	1.9096e-17	468560, 439711, 471358, 426161, 462964, 466895, 477662, 427458, 429759, 423815, 428360, 457411, 454282, 480198, 457312, 468538, 447861, 456008, 482663, 432958, 428573, 429522, 454123, 445457, 475065, 456536, 482267, 447348, 470642, 460301, 437374, 421191, 422649	346	194	13588	6.68023	3.07254e-14	5.1209e-15	3.19978e-14
GOTERM_BP_FAT	GO:0007067~mitosis	31	5.06536	7.95634e-16	468560, 439711, 471358, 426161, 462964, 466895, 477662, 429759, 423815, 457411, 454282, 480198, 457312, 468538, 447861, 456008, 482663, 432958, 428573, 429522, 454123, 445457, 475065, 456536, 482267, 447348, 470642, 460301, 437374, 421191, 422649	346	190	13588	6.40748	1.25044e-12	1.78635e-13	1.29896e-12
GOTERM_BP_FAT	GO:0051301~cell division	36	5.88235	5.28133e-15	468560, 439711, 471358, 462964, 466895, 477662, 429759, 423815, 447531, 457411, 480198, 454282, 457312, 468538, 447861, 456008, 482663, 432958, 423915, 428573, 429522, 470831, 454123, 445457, 475065, 456536, 482267, 447348, 470642, 438018, 460301, 437374, 467377, 421191, 437778, 422649	346	281	13588	5.03125	8.57447e-12	9.52682e-13	8.92619e-12
GOTERM_BP_FAT	GO:0006323~DNA packaging	22	3.59477	6.98781e-14	468560, 455480, 454544, 478158, 444538, 441772, 467002, 452013, 482370, 421099, 451872, 478559, 447086, 462340, 437778, 466089, 432889, 457312, 422255, 433902, 457668, 428977	346	101	13588	8.55423	1.12361e-10	1.12361e-11	1.17018e-10
GOTERM_BP_FAT	GO:0006334~nucleosome assembly	19	3.10458	1.91228e-13	455480, 454544, 478158, 444538, 441772, 467002, 452013, 482370, 421099, 478559, 451872, 447086, 462340, 466089, 432889, 422255, 457668, 433902, 428977	346	73	13588	10.2214	3.07609e-10	2.79645e-11	3.20344e-10
GOTERM_BP_FAT	GO:0006333~chromatin assembly or disassembly	20	3.26797	2.98266e-11	455480, 454544, 478158, 444538, 436975, 441772, 467002, 452013, 482370, 421099, 478559, 451872, 447086, 462340, 466089, 432889, 422255, 457668, 433902, 428977	346	109	13588	7.20581	4.7991e-08	3.42793e-09	4.99784e-08
GOTERM_BP_FAT	GO:0007059~chromosome segregation	14	2.28758	5.9449e-09	468560, 471358, 470831, 466895, 477662, 447035, 475065, 428360, 457411, 460301, 437778, 422649, 482663, 432958	346	64	13588	8.59068	9.5653e-06	6.37689e-07	9.96146e-06
GOTERM_BP_FAT	GO:0006259~DNA metabolic process	34	5.55556	8.79843e-09	431706, 479302, 430271, 444638, 436938, 451519, 445468, 432363, 441623, 442098, 480879, 423815, 458014, 439323, 481458, 442347, 479393, 477028, 466159, 444542, 446698, 460384, 474585, 438642, 434867, 467036, 436613, 459257, 428625, 437778, 435502, 439741, 420856, 442191	346	421	13588	3.17158	1.41566e-05	8.84792e-07	1.47429e-05
GOTERM_BP_FAT	GO:0034622~cellular macromolecular complex assembly	23	3.75817	3.39686e-08	477373, 455480, 454544, 478158, 444538, 459470, 441772, 467002, 452013, 482370, 421099, 478559, 451872, 447086, 462340, 448309, 466089, 432889, 422255, 433902, 457668, 473862, 428977	346	217	13588	4.16244	5.4654e-05	3.21503e-06	5.69189e-05
GOTERM_BP_FAT	GO:0051276~chromosome organization	32	5.22876	4.16454e-08	468560, 455480, 452106, 466895, 444538, 478158, 420936, 450958, 436975, 441623, 467002, 482431, 451872, 478559, 462340, 457312, 433902, 457668, 446698, 454544, 470831, 441772, 452013, 482370, 421099, 447086, 460301, 432889, 437778, 466089, 422255, 428977	346	404	13588	3.11063	6.70052e-05	3.72263e-06	6.97823e-05
GOTERM_BP_FAT	GO:0006412~translation	27	4.41176	1.66239e-07	459167, 426161, 440789, 480855, 459877, 464628, 479546, 430346, 443309, 470011, 456627, 465557, 452326, 429214, 449988, 424031, 479103, 431623, 476542, 423935, 448774, 428637, 441776, 455515, 476093, 430578, 429633	346	319	13588	3.32393	0.000267443	1.40778e-05	0.000278556
GOTERM_BP_FAT	GO:0034621~cellular macromolecular complex subunit organization	23	3.75817	2.92381e-07	477373, 455480, 454544, 478158, 444538, 459470, 441772, 467002, 452013, 482370, 421099, 478559, 451872, 447086, 462340, 448309, 466089, 432889, 422255, 433902, 457668, 473862, 428977	346	245	13588	3.68673	0.000470331	2.35218e-05	0.000489922
GOTERM_BP_FAT	GO:0006974~response to DNA damage stimulus	25	4.08497	3.13913e-07	479302, 444638, 430271, 436938, 432363, 441623, 450958, 458014, 442347, 481458, 456008, 463021, 444542, 446698, 460384, 474585, 438642, 467036, 434867, 436613, 459257, 428625, 435502, 420856, 442191	346	287	13588	3.42088	0.000504958	2.40514e-05	0.000526001
GOTERM_BP_FAT	GO:0007017~microtubule-based process	21	3.43137	4.31944e-07	422063, 466225, 422353, 471358, 429522, 440649, 459470, 447035, 446538, 475065, 421513, 456167, 441011, 460301, 437374, 426096, 448498, 422649, 473363, 473862, 454823	346	211	13588	3.90856	0.000694756	3.15903e-05	0.000723776
GOTERM_BP_FAT	GO:0006281~DNA repair	21	3.43137	9.70929e-07	460384, 430271, 444638, 474585, 436938, 432363, 438642, 467036, 434867, 441623, 458014, 436613, 481458, 442347, 459257, 428625, 435502, 444542, 420856, 442191, 446698	346	222	13588	3.71489	0.00156101	6.79205e-05	0.00162691
GOTERM_BP_FAT	GO:0065003~macromolecular complex assembly	26	4.24837	1.74432e-06	455480, 444538, 478158, 440649, 459470, 461962, 467002, 439323, 451872, 478559, 462340, 448309, 433902, 457668, 477373, 454544, 441772, 452013, 482370, 421099, 447086, 432889, 466089, 422255, 428977, 473862	346	338	13588	3.0209	0.00280268	0.000116935	0.0029228
GOTERM_BP_FAT	GO:0006325~chromatin organization	24	3.92157	5.67097e-06	455480, 454544, 452106, 478158, 444538, 420936, 450958, 436975, 441772, 467002, 452013, 482431, 482370, 421099, 478559, 451872, 447086, 462340, 466089, 432889, 422255, 433902, 457668, 428977	346	315	13588	2.99213	0.00908312	0.000364918	0.00950204
GOTERM_BP_FAT	GO:0043933~macromolecular complex subunit organization	26	4.24837	7.5623e-06	455480, 444538, 478158, 440649, 459470, 461962, 467002, 439323, 451872, 478559, 462340, 448309, 433902, 457668, 477373, 454544, 441772, 452013, 482370, 421099, 447086, 432889, 466089, 422255, 428977, 473862	346	367	13588	2.78219	0.0120941	0.000467883	0.0126709
GOTERM_BP_FAT	GO:0033554~cellular response to stress	26	4.24837	3.83051e-05	479302, 444638, 430271, 436938, 432363, 450958, 441623, 458014, 442347, 481458, 456008, 463021, 479394, 444542, 446698, 460384, 474585, 438642, 467036, 434867, 436613, 459257, 428625, 435502, 420856, 442191	346	404	13588	2.52739	0.0597731	0.0021988	0.0641659
GOTERM_BP_FAT	GO:0007018~microtubule-based movement	12	1.96078	4.98053e-05	422063, 456167, 429522, 437374, 426096, 448498, 459470, 446538, 473363, 421513, 454823, 473862	346	101	13588	4.66594	0.0770117	0.00275959	0.0834226
GOTERM_BP_FAT	GO:0051327~M phase of meiotic cell cycle	11	1.79739	7.60747e-05	469752, 430271, 444638, 442347, 466895, 470831, 447035, 441623, 482663, 442098, 465930	346	88	13588	4.90896	0.115213	0.00407198	0.127397
GOTERM_BP_FAT	GO:0051329~interphase of mitotic cell cycle	8	1.30719	0.00021962	468560, 423915, 428360, 426161, 464840, 448309, 422649, 420856	346	49	13588	6.4117	0.297709	0.0109832	0.367366
GOTERM_BP_FAT	GO:0050000~chromosome localization	4	0.653595	0.000826418	468560, 428360, 460301, 422649	346	8	13588	19.6358	0.735591	0.0383697	1.37579
GOTERM_BP_FAT	GO:0043009~chordate embryonic development	23	3.75817	0.00113005	473181, 438770, 478146, 445468, 460542, 449771, 462384, 441594, 456459, 448028, 432463, 447348, 482144, 480198, 475986, 458551, 448546, 443677, 427135, 442692, 437439, 424737, 430589	346	421	13588	2.14548	0.837857	0.0506516	1.87678
GOTERM_BP_FAT	GO:0009792~embryonic development ending in birth or egg hatching	23	3.75817	0.00127378	473181, 438770, 478146, 445468, 460542, 449771, 462384, 441594, 456459, 448028, 432463, 447348, 482144, 480198, 475986, 458551, 448546, 443677, 427135, 442692, 437439, 424737, 430589	346	425	13588	2.12529	0.871371	0.0553751	2.11311
GOTERM_CC_FAT	GO:0043232~intracellular non-membrane-bounded organelle	122	19.9346	3.75165e-31	471358, 444538, 440649, 432363, 440789, 477662, 441623, 447951, 435568, 427458, 430346, 448028, 421513, 443309, 447861, 468538, 482663, 457668, 433902, 446493, 433789, 479140, 441772, 475065, 446538, 456536, 441776, 482267, 436877, 456167, 468631, 476093, 447086, 457519, 424317, 431099, 454823, 428977, 466895, 459470, 480855, 459877, 429759, 465930, 423815, 481458, 470011, 480198, 458551, 465557,…	273	1919	12504	2.91186	1.10298e-28	1.10298e-28	4.99788e-28
GOTERM_CC_FAT	GO:0005694~chromosome	50	8.16993	1.15515e-24	455480, 471358, 462964, 444538, 477662, 441623, 482431, 428360, 451872, 478559, 447861, 482663, 433902, 457668, 470831, 475065, 441772, 452013, 482267, 482370, 470642, 459257, 447086, 466089, 420856, 428977, 439711, 466895, 436975, 467002, 429759, 465930, 442347, 481458, 457411, 462340, 437065, 442700, 454544, 449564, 462276, 421099, 442511, 460301, 437778, 432889, 422649, 422255, 463211, 435304	273	378	12504	6.05849	3.39614e-22	1.69807e-22	1.53887e-21
GOTERM_CC_FAT	GO:0044427~chromosomal part	42	6.86275	1.3045e-20	455480, 439711, 471358, 462964, 466895, 444538, 477662, 436975, 467002, 429759, 465930, 428360, 451872, 478559, 457411, 462340, 447861, 482663, 457668, 433902, 454544, 470831, 475065, 441772, 449564, 452013, 482267, 462276, 482370, 421099, 470642, 442511, 447086, 460301, 466089, 432889, 422649, 422255, 420856, 463211, 435304, 428977	273	318	12504	6.04935	3.83524e-18	1.27841e-18	1.73784e-17
GOTERM_CC_FAT	GO:0000786~nucleosome	18	2.94118	1.02369e-14	455480, 454544, 444538, 441772, 467002, 452013, 482370, 421099, 478559, 451872, 447086, 462340, 466089, 432889, 422255, 457668, 433902, 428977	273	62	12504	13.2974	3.00293e-12	7.50733e-13	1.36113e-11
GOTERM_CC_FAT	GO:0000775~chromosome, centromeric region	22	3.59477	2.27954e-14	439711, 471358, 462964, 466895, 470831, 477662, 436975, 475065, 449564, 465930, 429759, 482267, 462276, 428360, 470642, 457411, 442511, 460301, 447861, 422649, 482663, 435304	273	111	12504	9.07791	6.69131e-12	1.33826e-12	3.03202e-11
GOTERM_CC_FAT	GO:0005840~ribosome	26	4.24837	5.46748e-13	459167, 426161, 440649, 440789, 480855, 459877, 479546, 430346, 443309, 470011, 456627, 465557, 452326, 449988, 424031, 479103, 431623, 476542, 448774, 428637, 441776, 455515, 476093, 429633, 443844, 431099	273	192	12504	6.20238	1.60755e-10	2.2965e-11	7.28417e-10
GOTERM_CC_FAT	GO:0015630~microtubule cytoskeleton	37	6.04575	1.13366e-11	466225, 474819, 462964, 466895, 440649, 459470, 426189, 477662, 435568, 427458, 421513, 423815, 428360, 441011, 457411, 480198, 454282, 426096, 448498, 447861, 471218, 422063, 422353, 429522, 446538, 456536, 456167, 470642, 460301, 437374, 421191, 457519, 422649, 424317, 473363, 473862, 454823	273	450	12504	3.76596	3.33296e-09	4.1662e-10	1.51024e-08
GOTERM_CC_FAT	GO:0000793~condensed chromosome	19	3.10458	1.38939e-11	439711, 471358, 462964, 466895, 470831, 477662, 436975, 441623, 475065, 465930, 429759, 428360, 481458, 442347, 442511, 457411, 460301, 437778, 482663	273	107	12504	8.1331	4.08484e-09	4.53871e-10	1.85094e-08
GOTERM_CC_FAT	GO:0000785~chromatin	21	3.43137	4.61052e-10	455480, 454544, 444538, 436975, 441772, 467002, 452013, 482267, 482370, 421099, 451872, 478559, 447086, 462340, 466089, 432889, 422255, 433902, 457668, 463211, 428977	273	165	12504	5.82937	1.35549e-07	1.35549e-08	6.14206e-07
GOTERM_CC_FAT	GO:0030529~ribonucleoprotein complex	34	5.55556	1.65828e-09	459167, 436710, 426161, 440649, 480855, 440789, 479546, 459877, 430346, 454061, 443309, 470011, 462604, 456627, 465557, 458551, 438590, 452326, 441699, 477373, 449988, 424031, 479103, 431623, 476542, 423935, 448774, 428637, 441776, 455515, 476093, 443844, 429633, 431099	273	462	12504	3.37072	4.87535e-07	4.43213e-08	2.20914e-06
GOTERM_CC_FAT	GO:0044430~cytoskeletal part	45	7.35294	3.59431e-09	466225, 474819, 462964, 466895, 440649, 459470, 426189, 477662, 435568, 427458, 448028, 421513, 423815, 428360, 441011, 457411, 480198, 454282, 426096, 448498, 468538, 447861, 471218, 422063, 422353, 446493, 433789, 480594, 429522, 479140, 446538, 456536, 436877, 456167, 470642, 421191, 460301, 437374, 457519, 422649, 424317, 473363, 477169, 473862, 454823	273	774	12504	2.66292	1.05673e-06	8.80607e-08	4.78829e-06
GOTERM_CC_FAT	GO:0000779~condensed chromosome, centromeric region	13	2.12418	4.87102e-09	439711, 462964, 471358, 470831, 477662, 436975, 475065, 429759, 428360, 442511, 457411, 460301, 482663	273	60	12504	9.92381	1.43208e-06	1.1016e-07	6.48909e-06
GOTERM_CC_FAT	GO:0005856~cytoskeleton	50	8.16993	1.63268e-06	466225, 462964, 440649, 477662, 435568, 427458, 448028, 421513, 428360, 454282, 468538, 447861, 471218, 446493, 433789, 480594, 479140, 446538, 456536, 436877, 456167, 470642, 468631, 457519, 424317, 420856, 477623, 454823, 474819, 466895, 459470, 426189, 423815, 441011, 457411, 480198, 426096, 448498, 422063, 422353, 429522, 461364, 421191, 437374, 460301, 422649, 471594, 473363, 477169, 473862	273	1122	12504	2.0411	0.000479892	3.2e-05	0.002175
GOTERM_CC_FAT	GO:0000777~condensed chromosome kinetochore	10	1.63399	1.83224e-06	428360, 439711, 471358, 462964, 442511, 457411, 460301, 477662, 475065, 429759	273	53	12504	8.64192	0.000538534	3.36669e-05	0.00244085
GOTERM_CC_FAT	GO:0005874~microtubule	19	3.10458	5.08021e-06	422063, 474819, 466225, 422353, 429522, 459470, 477662, 446538, 421513, 456167, 457411, 437374, 426096, 448498, 422649, 473363, 471218, 473862, 454823	273	240	12504	3.62601	0.00149247	8.78541e-05	0.00676756
GOTERM_CC_FAT	GO:0000940~outer kinetochore of condensed chromosome	4	0.653595	0.000525763	428360, 457411, 460301, 477662	273	8	12504	22.9011	0.143255	0.00810462	0.69815
GOTERM_CC_FAT	GO:0031981~nuclear lumen	34	5.55556	0.00156637	477720, 452106, 436938, 478158, 440649, 432363, 473757, 447951, 435568, 481205, 465930, 428360, 447531, 451089, 448309, 458551, 453852, 438590, 433734, 424737, 477373, 477402, 458966, 449988, 462384, 481863, 482267, 476101, 436613, 470642, 458853, 437778, 442692, 420856	273	883	12504	1.76362	0.369268	0.0217073	2.06667
GOTERM_MF_FAT	GO:0003735~structural constituent of ribosome	23	3.75817	1.27828e-11	459167, 426161, 449988, 479103, 424031, 431623, 440789, 480855, 476542, 459877, 479546, 448774, 428637, 430346, 441776, 455515, 443309, 476093, 470011, 456627, 465557, 452326, 429633	323	151	13288	6.26625	4.83189e-09	2.41594e-09	1.76827e-08
GOTERM_MF_FAT	GO:0003677~DNA binding	90	14.7059	6.47007e-12	431706, 455480, 429513, 444538, 440649, 464727, 432363, 429417, 435568, 481205, 480879, 430542, 482144, 478559, 451872, 426863, 479393, 477028, 433734, 463493, 457668, 427135, 433902, 433010, 444542, 465630, 437439, 424737, 478146, 449771, 467036, 434867, 480862, 441772, 452013, 448876, 472821, 482370, 436613, 459257, 443171, 447086, 458853, 466089, 435502, 446017, 451432, 428977, 442191, 439711,…	323	1781	13288	2.07891	2.44568e-09	2.44568e-09	8.95014e-09
GOTERM_MF_FAT	GO:0005198~structural molecule activity	34	5.55556	1.39399e-08	445294, 459167, 426161, 473422, 459470, 440789, 480855, 479546, 459877, 448028, 430346, 443309, 470011, 456627, 465557, 452326, 470945, 446493, 480594, 449988, 424031, 479103, 431623, 476542, 448774, 450663, 428637, 441776, 455515, 476093, 429633, 430691, 477169, 473862	323	450	13288	3.1083	5.26925e-06	1.75642e-06	1.92833e-05
GOTERM_MF_FAT	GO:0003777~microtubule motor activity	10	1.63399	6.39872e-05	422063, 456167, 429522, 437374, 426096, 448498, 446538, 473363, 421513, 454823	323	73	13288	5.63552	0.0238978	0.00602874	0.0884784
GOTERM_MF_FAT	GO:0003774~motor activity	12	1.96078	0.000532084	422063, 466225, 456167, 480594, 429522, 437374, 426096, 448498, 446538, 473363, 421513, 454823	323	138	13288	3.57733	0.182236	0.0394375	0.733534
OR_P0CE (7 functions)
Category	Term	Count	%	PValue	Genes	List Total	Pop Hits	Pop Total	Fold Enrichment	Bonferroni	Benjamini	FDR
GOTERM_BP_FAT	GO:0006281~DNA repair	11	6.43275	2.68063e-05	434480, 457672, 473107, 429145, 466986, 424194, 478118, 454693, 422886, 425150, 454860	121	222	13588	5.56429	0.0257195	0.0257195	0.0421915
GOTERM_CC_FAT	GO:0043232~intracellular non-membrane-bounded organelle	33	19.2982	6.54495e-05	466166, 457672, 426641, 477868, 446445, 433896, 433201, 436323, 432091, 450407, 442724, 426618, 472386, 440297, 450669, 471384, 473107, 429145, 468818, 425582, 448774, 425150, 426847, 481929, 452036, 433246, 462445, 448344, 454795, 478118, 424317, 473745, 455018	106	1919	12504	2.02853	0.0115181	0.0115181	0.0803614
GOTERM_CC_FAT	GO:0030529~ribonucleoprotein complex	13	7.60234	0.00048505	466166, 442104, 471384, 424828, 444065, 477868, 426641, 425582, 448774, 426847, 448344, 472386, 426618	106	462	12504	3.31928	0.0822907	0.0142105	0.594154
GOTERM_CC_FAT	GO:0005654~nucleoplasm	15	8.77193	0.00046947	442104, 424828, 430156, 457672, 473107, 422523, 429145, 456608, 476054, 422886, 426847, 477003, 473499, 436388, 443934	106	599	12504	2.95398	0.0797554	0.0164858	0.575121
GOTERM_CC_FAT	GO:0031974~membrane-enclosed lumen	22	12.8655	0.000658557	442104, 424828, 450669, 430156, 457672, 422523, 473107, 456608, 429145, 476054, 435912, 433201, 422886, 426847, 477003, 473499, 436388, 443934, 424194, 473745, 423605, 464450	106	1174	12504	2.21054	0.110062	0.0165196	0.805901
GOTERM_CC_FAT	GO:0005840~ribosome	9	5.26316	0.00020893	466166, 448344, 471384, 426641, 477868, 472386, 426618, 425582, 448774	106	192	12504	5.52948	0.0363089	0.0183223	0.256325
GOTERM_CC_FAT	GO:0031981~nuclear lumen	18	10.5263	0.00104044	442104, 424828, 450669, 430156, 457672, 473107, 422523, 456608, 429145, 476054, 433201, 422886, 426847, 477003, 473499, 436388, 443934, 473745	106	883	12504	2.40467	0.168275	0.0227685	1.27049
P21_Only (43 functions)
Category	Term	Count	%	PValue	Genes	List Total	Pop Hits	Pop Total	Fold Enrichment	Bonferroni	Benjamini	FDR
GOTERM_BP_FAT	GO:0006811~ion transport	118	6.68177	1.24547e-17	425334, 463018, 447711, 428604, 435025, 430179, 433875, 432030, 443511, 445249, 422632, 469358, 437437, 479985, 424931, 463690, 421521, 457928, 457356, 442738, 453823, 428024, 424809, 442035, 423040, 433381, 445234, 472725, 459887, 433235, 464958, 463417, 474233, 434952, 455609, 467234, 467549, 464493, 474647, 436926, 443544, 440677, 457331, 428444, 449563, 449161, 432441, 461296, 447799, 466603,…	992	712	13588	2.2701	3.47735e-14	3.47735e-14	2.22473e-14
GOTERM_BP_FAT	GO:0006812~cation transport	81	4.58664	6.19875e-11	472830, 447711, 428604, 433875, 430179, 432030, 443511, 445929, 445249, 469520, 422632, 469358, 432831, 478743, 437437, 451294, 424931, 463690, 463242, 479285, 451885, 442738, 453823, 467954, 456585, 439212, 428024, 467147, 424809, 458641, 425856, 431152, 425857, 469270, 451003, 426287, 445234, 441004, 447675, 472811, 464268, 468089, 467781, 444308, 459887, 433235, 474233, 463417, 483098, 434952,…	992	515	13588	2.15438	1.73069e-07	5.76897e-08	1.10726e-07
GOTERM_BP_FAT	GO:0006813~potassium ion transport	36	2.03851	3.04939e-09	425856, 451003, 447711, 430179, 447675, 441004, 432030, 444308, 469520, 474233, 432831, 469358, 453069, 455609, 437437, 467549, 464493, 481110, 423685, 451900, 469315, 463242, 428444, 442461, 468076, 430878, 454306, 448274, 465525, 461296, 479285, 444593, 451885, 447799, 467954, 428024	992	160	13588	3.08196	8.51387e-06	2.12847e-06	5.44702e-06
GOTERM_BP_FAT	GO:0015672~monovalent inorganic cation transport	53	3.00113	5.16816e-09	447711, 428604, 430179, 432030, 469520, 422632, 432831, 469358, 478743, 437437, 451294, 424931, 463690, 463242, 479285, 453823, 451885, 467954, 428024, 458641, 425856, 451003, 447675, 441004, 444308, 474233, 483098, 455609, 453069, 463330, 437428, 467549, 464493, 474647, 481110, 451900, 423685, 469315, 442461, 468076, 457331, 422885, 428444, 430878, 454306, 448274, 449161, 465525, 461296, 444593,…	992	303	13588	2.39595	1.44294e-05	2.8859e-06	9.23169e-06
GOTERM_BP_FAT	GO:0007601~visual perception	24	1.359	7.23139e-07	421025, 453255, 463498, 481995, 472419, 445233, 457928, 464870, 472095, 455517, 445249, 445860, 471745, 445717, 460468, 459502, 450532, 441759, 447968, 437041, 422179, 464336, 452401, 430053	992	101	13588	3.25487	0.00201697	0.000336444	0.00129171
GOTERM_BP_FAT	GO:0009628~response to abiotic stimulus	39	2.20838	1.31048e-05	480445, 439233, 478519, 440098, 439888, 426287, 443795, 443511, 482833, 460261, 472095, 425574, 471745, 451030, 429547, 483098, 441759, 467426, 457581, 437041, 467325, 467234, 478743, 437428, 472419, 457928, 446539, 446491, 464870, 478814, 475273, 473115, 437173, 469631, 436396, 451390, 422179, 447255, 428024	992	251	13588	2.12831	0.0359276	0.0036522	0.0234061
GOTERM_BP_FAT	GO:0007268~synaptic transmission	30	1.69875	3.4708e-05	425334, 440098, 442137, 425857, 473506, 443511, 445929, 479914, 448336, 423026, 437459, 428345, 467234, 420558, 457035, 451294, 450318, 456045, 421521, 434704, 446539, 446491, 457331, 444897, 478814, 445586, 428923, 450532, 466729, 450477	992	178	13588	2.30858	0.092359	0.00877097	0.0619794
GOTERM_BP_FAT	GO:0007267~cell-cell signaling	41	2.32163	7.04308e-05	425334, 473779, 440098, 442137, 425857, 443795, 473506, 480153, 443511, 445929, 468089, 444020, 479914, 448336, 423026, 441027, 424973, 437459, 461846, 428345, 467234, 420558, 457035, 451294, 450318, 423175, 456045, 421521, 434704, 441961, 446539, 446491, 457331, 444897, 478814, 445586, 430719, 428923, 450532, 466729, 450477	992	290	13588	1.93655	0.178522	0.0162539	0.125733
GOTERM_BP_FAT	GO:0044057~regulation of system process	31	1.75538	0.000134724	425334, 474777, 425503, 469270, 425857, 473506, 443511, 479914, 448336, 459887, 425980, 433235, 467660, 451030, 463417, 467234, 452401, 468278, 450318, 475081, 456045, 421521, 461127, 446491, 423912, 478814, 460659, 461296, 460128, 435600, 458626	992	201	13588	2.11256	0.313517	0.0285218	0.240379
GOTERM_BP_FAT	GO:0019226~transmission of nerve impulse	33	1.86863	0.000221888	425334, 424809, 440098, 442137, 425857, 473506, 462820, 443511, 445929, 479914, 448336, 423026, 437459, 428345, 467234, 420558, 457035, 451294, 450318, 456045, 421521, 434704, 446539, 446491, 457331, 444897, 478814, 445586, 447799, 428923, 450532, 466729, 450477	992	226	13588	2.00009	0.46183	0.0379836	0.39561
GOTERM_BP_FAT	GO:0015674~di-, tri-valent inorganic cation transport	26	1.47225	0.000255476	472830, 424809, 467147, 431152, 469270, 425857, 426287, 447711, 445234, 472811, 445929, 468089, 445249, 459887, 433235, 463417, 434952, 442743, 447705, 474647, 478937, 428009, 442738, 456585, 466603, 430053	992	161	13588	2.21203	0.510014	0.0410952	0.455365
GOTERM_BP_FAT	GO:0022610~biological adhesion	64	3.62401	0.00039223	454299, 478215, 474496, 476514, 461339, 476760, 462820, 445063, 470631, 478064, 478950, 448125, 471255, 423539, 428296, 426363, 449633, 466238, 442242, 432089, 476543, 449296, 423788, 475063, 465139, 458586, 473115, 472558, 426126, 478614, 423956, 455019, 438791, 459428, 445748, 480153, 425619, 478621, 434096, 446981, 459366, 448397, 477585, 431403, 422265, 436018, 451110, 461766, 447173, 422354,…	992	562	13588	1.55987	0.665568	0.0560183	0.698314
GOTERM_BP_FAT	GO:0007155~cell adhesion	64	3.62401	0.000373704	454299, 478215, 474496, 476514, 461339, 476760, 462820, 445063, 470631, 478064, 478950, 448125, 471255, 423539, 428296, 426363, 449633, 466238, 442242, 432089, 476543, 449296, 423788, 475063, 465139, 458586, 473115, 472558, 426126, 478614, 423956, 455019, 438791, 459428, 445748, 480153, 425619, 478621, 434096, 446981, 459366, 448397, 477585, 431403, 422265, 436018, 451110, 461766, 447173, 422354,…	992	561	13588	1.56265	0.647807	0.0563278	0.665434
GOTERM_CC_FAT	GO:0045202~synapse	59	3.34088	1.92685e-09	465382, 474777, 425334, 463018, 481629, 473506, 461632, 433875, 434878, 471915, 466368, 480274, 464871, 448336, 425980, 473832, 445615, 431877, 457035, 450318, 467961, 421521, 444897, 460807, 445586, 455517, 448961, 466729, 460128, 467147, 462138, 448596, 481995, 434718, 457261, 425857, 479914, 463417, 437459, 426583, 467234, 468278, 477926, 427723, 474647, 436926, 434704, 443544, 433312, 463813,…	999	319	12504	2.31497	7.9001e-07	3.95005e-07	2.69724e-06
GOTERM_CC_FAT	GO:0044459~plasma membrane part	192	10.872	1.03315e-08	454299, 425334, 474777, 463018, 424829, 464435, 463805, 447711, 430179, 435025, 471915, 433875, 432030, 443511, 472095, 434554, 480274, 448336, 462161, 474152, 472485, 427799, 448125, 473832, 437041, 431877, 422638, 437437, 457035, 427266, 450318, 421288, 421521, 467072, 431122, 445860, 464156, 451390, 466729, 460128, 455962, 428024, 445949, 440310, 438791, 447877, 444041, 449578, 445234, 426330,…	999	1633	12504	1.47163	4.23592e-06	1.05898e-06	1.44622e-05
GOTERM_CC_FAT	GO:0031224~intrinsic to membrane	559	31.6535	8.24643e-09	422036, 441521, 478519, 424829, 426523, 456202, 471450, 476514, 461339, 457710, 443167, 463104, 448671, 481333, 450195, 434240, 464344, 469358, 461108, 471462, 431122, 472206, 436621, 442531, 459871, 453823, 434729, 481132, 437308, 445174, 445949, 424809, 423040, 433381, 438791, 456705, 442208, 441506, 426330, 479914, 452023, 472725, 459887, 434096, 436722, 467234, 432397, 471484, 456714, 461127,…	999	5914	12504	1.18308	3.38103e-06	1.12701e-06	1.15435e-05
GOTERM_CC_FAT	GO:0044456~synapse part	43	2.43488	2.76992e-08	425334, 474777, 467147, 463018, 462138, 448596, 481629, 481995, 425857, 434718, 473506, 461632, 434878, 479914, 480274, 464871, 448336, 463417, 473832, 437459, 426583, 431877, 445615, 467234, 457035, 450318, 468278, 427723, 467961, 436926, 443544, 421521, 435685, 444897, 457331, 449563, 432165, 445586, 448961, 450532, 470007, 450477, 458626	999	212	12504	2.53873	1.13566e-05	2.27133e-06	3.87738e-05
GOTERM_CC_FAT	GO:0005576~extracellular region	188	10.6455	5.79154e-07	461196, 428099, 454239, 434407, 443795, 471915, 423963, 477312, 440366, 441027, 462161, 474681, 428701, 450195, 474010, 471255, 473832, 422244, 478026, 445166, 454541, 422450, 436903, 436807, 462046, 431891, 421288, 455558, 444428, 423788, 475063, 471535, 465139, 429949, 466724, 426126, 423956, 447400, 470125, 443077, 460128, 439049, 461350, 436119, 424786, 447877, 450380, 442309, 438893, 444041,…	999	1680	12504	1.40066	0.000237425	2.96812e-05	0.000810707
GOTERM_CC_FAT	GO:0016021~integral to membrane	531	30.068	5.39989e-07	441521, 478519, 424829, 426523, 456202, 471450, 476514, 461339, 457710, 443167, 463104, 448671, 481333, 450195, 434240, 469358, 464344, 461108, 471462, 431122, 436621, 442531, 459871, 453823, 434729, 481132, 437308, 445174, 445949, 424809, 423040, 433381, 438791, 456705, 442208, 441506, 479914, 452023, 472725, 459887, 434096, 436722, 467234, 432397, 471484, 456714, 461127, 461123, 423582, 449161,…	999	5709	12504	1.16417	0.000221371	3.16275e-05	0.000755884
GOTERM_CC_FAT	GO:0045211~postsynaptic membrane	29	1.64213	5.09806e-07	425334, 474777, 448596, 462138, 463018, 481995, 434718, 425857, 473506, 461632, 434878, 479914, 448336, 426583, 445615, 467234, 468278, 450318, 467961, 436926, 421521, 443544, 444897, 449563, 445586, 448961, 450532, 470007, 458626	999	126	12504	2.88079	0.000208999	3.48362e-05	0.000713633
GOTERM_CC_FAT	GO:0034702~ion channel complex	32	1.812	2.24044e-06	463018, 448596, 462138, 481995, 425856, 425857, 453314, 445234, 430179, 432030, 445929, 472725, 459887, 474233, 426583, 432831, 453069, 437437, 436926, 443544, 451900, 469315, 463242, 468076, 444897, 430878, 449161, 479285, 447799, 456585, 428024, 430053	999	158	12504	2.53499	0.000918161	0.000102059	0.00313616
GOTERM_CC_FAT	GO:0030054~cell junction	67	3.79388	3.95122e-06	465382, 454299, 474777, 425334, 463018, 473506, 433875, 434878, 471915, 466368, 480274, 425980, 448125, 473832, 437041, 445615, 431877, 482760, 457035, 449633, 450318, 467961, 481988, 421521, 478811, 444897, 460807, 445586, 448961, 478614, 460128, 462138, 448596, 481995, 438791, 425857, 457261, 434718, 444041, 482747, 478621, 446981, 463417, 437459, 447118, 426583, 467234, 447173, 422354, 475921,…	999	470	12504	1.78427	0.00161869	0.000161987	0.00553084
GOTERM_CC_FAT	GO:0031226~intrinsic to plasma membrane	73	4.13364	1.99845e-05	425334, 469616, 424829, 463805, 473506, 447711, 430179, 425229, 435025, 432030, 462014, 443511, 465813, 462161, 432831, 478743, 437437, 427266, 450318, 442242, 431122, 467072, 463242, 466582, 479285, 432968, 469815, 451390, 466729, 455962, 428024, 445949, 448596, 425856, 436790, 425857, 460874, 469270, 477162, 449578, 480153, 447675, 468089, 426330, 425619, 471052, 474233, 477585, 441759, 453069,…	999	552	12504	1.65526	0.00816025	0.000744607	0.027971
GOTERM_CC_FAT	GO:0044421~extracellular region part	92	5.20951	9.62487e-05	480445, 428099, 473779, 435065, 470182, 476760, 449510, 432173, 477312, 474461, 470631, 424973, 472151, 478950, 450195, 446055, 471255, 478026, 461846, 445723, 426363, 436807, 482426, 468812, 462046, 431891, 476543, 421288, 423788, 466582, 471535, 465139, 458586, 473115, 466724, 472558, 426126, 423956, 469631, 452537, 463736, 447400, 460128, 443077, 439049, 461350, 436119, 468082, 461069, 424786,…	999	774	12504	1.48775	0.0386953	0.00303108	0.134646
GOTERM_CC_FAT	GO:0034703~cation channel complex	19	1.07588	0.000455105	425856, 451900, 445234, 463242, 469315, 432030, 468076, 445929, 430878, 449161, 459887, 479285, 447799, 474233, 456585, 432831, 453069, 437437, 430053	999	95	12504	2.5033	0.170254	0.0132426	0.635183
GOTERM_CC_FAT	GO:0031012~extracellular matrix	42	2.37826	0.000853415	436119, 424786, 473779, 435065, 444041, 470182, 456384, 437987, 476760, 449510, 432173, 474461, 433235, 472151, 434096, 478950, 447968, 461846, 450568, 436018, 461766, 481961, 436807, 460692, 476543, 441961, 431815, 466582, 448936, 471535, 465139, 458586, 466724, 472558, 426126, 423956, 452537, 463736, 447400, 446045, 461350, 429477	999	309	12504	1.70127	0.295347	0.0216405	1.18802
GOTERM_MF_FAT	GO:0022803~passive transmembrane transporter activity	79	4.47339	5.15623e-19	425334, 463018, 424829, 473506, 430179, 432030, 445929, 443511, 469520, 437041, 469358, 432831, 478743, 437437, 479985, 467961, 421521, 457928, 463242, 444897, 448961, 479285, 451885, 467954, 436274, 456585, 428024, 445949, 424809, 462138, 448596, 425856, 481995, 431152, 425857, 451003, 453314, 426287, 445234, 441004, 447675, 472811, 468089, 472725, 459887, 474233, 483098, 426583, 453069, 467234,…	953	365	13288	3.01787	4.87264e-16	2.43632e-16	8.08795e-16
GOTERM_MF_FAT	GO:0022838~substrate specific channel activity	78	4.41676	8.28839e-19	425334, 463018, 424829, 473506, 430179, 432030, 445929, 443511, 469520, 469358, 432831, 478743, 437437, 479985, 467961, 421521, 457928, 463242, 444897, 448961, 479285, 451885, 467954, 436274, 456585, 428024, 445949, 424809, 462138, 448596, 425856, 481995, 431152, 425857, 451003, 426287, 453314, 445234, 441004, 447675, 472811, 468089, 472725, 459887, 474233, 483098, 426583, 453069, 467234, 455609,…	953	360	13288	3.02106	7.83252e-16	2.61084e-16	1.3001e-15
GOTERM_MF_FAT	GO:0022836~gated channel activity	68	3.85051	4.1694e-19	425334, 463018, 473506, 430179, 432030, 445929, 443511, 469520, 432831, 469358, 478743, 437437, 467961, 421521, 463242, 444897, 448961, 479285, 451885, 467954, 456585, 428024, 424809, 462138, 448596, 425856, 481995, 431152, 425857, 451003, 445234, 441004, 447675, 472811, 468089, 472725, 459887, 474233, 483098, 426583, 453069, 467234, 455609, 447705, 464493, 474647, 481110, 436926, 443544, 478937,…	953	281	13288	3.37419	3.94008e-16	3.94008e-16	6.54003e-16
GOTERM_MF_FAT	GO:0005216~ion channel activity	76	4.30351	1.8022e-18	425334, 463018, 473506, 430179, 432030, 445929, 443511, 469520, 469358, 432831, 478743, 437437, 479985, 467961, 421521, 457928, 463242, 444897, 448961, 479285, 451885, 467954, 436274, 456585, 428024, 445949, 424809, 462138, 448596, 425856, 481995, 431152, 425857, 451003, 426287, 453314, 445234, 441004, 447675, 472811, 468089, 472725, 459887, 474233, 483098, 426583, 453069, 467234, 455609, 464904,…	953	349	13288	3.03637	1.70308e-15	4.25769e-16	2.82689e-15
GOTERM_MF_FAT	GO:0046873~metal ion transmembrane transporter activity	63	3.56738	3.04368e-15	472830, 430179, 432030, 445929, 443511, 469520, 432831, 469358, 478743, 437437, 467961, 421521, 463242, 479285, 442738, 451885, 467954, 456585, 439212, 428024, 467147, 424809, 448596, 431152, 425856, 451003, 425857, 426287, 445234, 447675, 441004, 472811, 468089, 467781, 459887, 433235, 474233, 483098, 453069, 455609, 447705, 464493, 474647, 481110, 478937, 423685, 451900, 469315, 428444, 442461,…	953	290	13288	3.02907	2.83273e-12	5.66547e-13	4.70735e-12
GOTERM_MF_FAT	GO:0005261~cation channel activity	57	3.22763	5.87239e-15	430179, 432030, 445929, 443511, 469520, 432831, 469358, 478743, 437437, 467961, 421521, 463242, 479285, 451885, 467954, 456585, 428024, 424809, 448596, 431152, 425856, 451003, 425857, 426287, 445234, 447675, 441004, 472811, 468089, 459887, 474233, 483098, 455609, 453069, 447705, 464493, 474647, 481110, 478937, 423685, 451900, 469315, 428444, 442461, 468076, 422885, 449563, 430878, 454306, 448274,…	953	248	13288	3.20472	5.56055e-12	9.26703e-13	9.22595e-12
GOTERM_MF_FAT	GO:0005244~voltage-gated ion channel activity	45	2.54813	2.17002e-13	424809, 431152, 425856, 451003, 445234, 430179, 447675, 432030, 472811, 445929, 472725, 459887, 469520, 474233, 483098, 432831, 453069, 455609, 437437, 464493, 481110, 478937, 423685, 451900, 469315, 463242, 428444, 442461, 468076, 422885, 430878, 454306, 448274, 449161, 465525, 461296, 479285, 444593, 451885, 447799, 467954, 456585, 462610, 430053, 428024	953	179	13288	3.50531	2.05111e-10	2.93016e-11	3.40461e-10
GOTERM_MF_FAT	GO:0005267~potassium channel activity	33	1.86863	3.25135e-10	425856, 451003, 430179, 447675, 441004, 432030, 469520, 474233, 432831, 469358, 455609, 453069, 437437, 464493, 481110, 423685, 451900, 463242, 469315, 428444, 442461, 468076, 430878, 454306, 448274, 465525, 461296, 479285, 444593, 451885, 447799, 467954, 428024	953	129	13288	3.5669	3.07253e-07	3.07253e-08	5.09999e-07
GOTERM_MF_FAT	GO:0005249~voltage-gated potassium channel activity	27	1.52888	4.03914e-09	425856, 430179, 447675, 432030, 469520, 474233, 432831, 455609, 453069, 437437, 481110, 451900, 423685, 463242, 469315, 468076, 442461, 430878, 454306, 448274, 465525, 461296, 479285, 444593, 447799, 451885, 428024	953	99	13288	3.80273	3.81698e-06	3.46999e-07	6.33571e-06
GOTERM_MF_FAT	GO:0030955~potassium ion binding	28	1.5855	4.95445e-08	451003, 447711, 430179, 441004, 447675, 432030, 474233, 455609, 453069, 437437, 464493, 481110, 451900, 423685, 469315, 468076, 442461, 428444, 430878, 454306, 448274, 465525, 461296, 479285, 444593, 451885, 467954, 428024	953	118	13288	3.30859	4.68185e-05	3.90162e-06	7.77144e-05
GOTERM_MF_FAT	GO:0005242~inward rectifier potassium channel activity	10	0.566251	3.46206e-07	448274, 465525, 481110, 451885, 423685, 430179, 447675, 455609, 442461, 428024	953	16	13288	8.71459	0.000327112	2.33687e-05	0.00054305
GOTERM_MF_FAT	GO:0030594~neurotransmitter receptor activity	22	1.24575	5.86091e-07	450318, 474777, 463018, 462138, 448596, 481995, 467961, 425857, 460874, 436926, 443544, 421521, 450231, 425105, 444897, 462968, 449563, 445586, 469109, 448961, 447007, 426583	953	87	13288	3.5259	0.000553703	3.46154e-05	0.000919325
GOTERM_MF_FAT	GO:0043167~ion binding	343	19.4224	7.3833e-06	455666, 475690, 476514, 481290, 468691, 461339, 478275, 433875, 446524, 440373, 474681, 450195, 428296, 431877, 452837, 454541, 459728, 437314, 442049, 476409, 472419, 426848, 472206, 471538, 471073, 475802, 426048, 449045, 444192, 442738, 429657, 437307, 463480, 472619, 421071, 435600, 425956, 465489, 436478, 477263, 438292, 424809, 422960, 458482, 473008, 445542, 444041, 449578, 466999, 472132,…	953	3934	13288	1.2157	0.00695296	0.000410342	0.0115806
GOTERM_MF_FAT	GO:0005230~extracellular ligand-gated ion channel activity	17	0.962627	1.20335e-05	425334, 463018, 462138, 448596, 481995, 425857, 467961, 436926, 421521, 443544, 473506, 444897, 443511, 449563, 448961, 426583, 467234	953	66	13288	3.59147	0.0113073	0.000631561	0.0188737
GOTERM_MF_FAT	GO:0043169~cation binding	335	18.9694	2.88044e-05	455666, 475690, 476514, 481290, 468691, 461339, 478275, 433875, 446524, 440373, 474681, 450195, 428296, 431877, 452837, 454541, 459728, 437314, 442049, 476409, 472419, 426848, 472206, 471538, 471073, 475802, 426048, 449045, 444192, 442738, 429657, 437307, 463480, 472619, 421071, 435600, 425956, 465489, 436478, 477263, 438292, 424809, 422960, 458482, 473008, 445542, 444041, 449578, 466999, 472132,…	953	3885	13288	1.20232	0.0268534	0.00143163	0.0451723
GOTERM_MF_FAT	GO:0015467~G-protein activated inward rectifier potassium channel activity	4	0.226501	0.00138805	448274, 465525, 481110, 455609	953	4	13288	13.9433	0.730886	0.0554725	2.15522
GOTERM_MF_FAT	GO:0008484~sulfuric ester hydrolase activity	6	0.339751	0.0014784	480445, 447832, 444968, 441557, 472619, 473700	953	13	13288	6.43539	0.752939	0.0565907	2.29398

## Sheet: S2.4
Table S2.4: DAVID output for genes belonging to different bins in P0 vs. P21-Nrl-KO comparison. Only GOTERM functional enrichments with ≤ 0.05 Benjamini score are mentioned here. FDR = False Discovery rate.
P0CE_only (53 functions)
Category	Term	Count	%	PValue	Genes	List Total	Pop Hits	Pop Total	Fold Enrichment	Bonferroni	Benjamini	FDR
GOTERM_BP_FAT	GO:0007049~cell cycle	70	11.4007	1.97913e-26	462964, 444638, 471358, 426161, 446119, 440649, 477662, 441623, 481205, 428360, 477028, 481768, 454282, 447861, 468538, 456008, 433734, 463021, 482663, 474585, 470831, 454123, 468818, 475065, 456536, 482267, 432463, 447348, 470642, 459257, 467377, 442536, 458853, 457613, 435502, 420856, 469752, 468560, 474819, 439711, 430271, 466895, 420936, 452553, 450958, 465930, 442098, 429759, 444046, 423815,…	348	611	13588	4.47335	3.25567e-23	3.25567e-23	3.32509e-23
GOTERM_BP_FAT	GO:0022402~cell cycle process	53	8.63192	4.26187e-23	444638, 462964, 471358, 426161, 446119, 440649, 477662, 441623, 428360, 454282, 468538, 447861, 456008, 482663, 470831, 454123, 468818, 475065, 456536, 482267, 432463, 447348, 470642, 457613, 420856, 468560, 469752, 439711, 430271, 466895, 452553, 429759, 465930, 442098, 444046, 423815, 441011, 442347, 457411, 480198, 448309, 482648, 457312, 432958, 428573, 422353, 429522, 447035, 421191, 437374,…	348	393	13588	5.26574	7.01078e-20	3.50539e-20	7.16028e-20
GOTERM_BP_FAT	GO:0000279~M phase	43	7.00326	1.08797e-20	469752, 468560, 439711, 471358, 430271, 444638, 462964, 426161, 466895, 477662, 441623, 429759, 442098, 465930, 423815, 428360, 442347, 457411, 480198, 454282, 447861, 482648, 457312, 468538, 456008, 482663, 432958, 422353, 428573, 429522, 470831, 454123, 468818, 447035, 475065, 456536, 482267, 447348, 470642, 421191, 437374, 460301, 442617	348	283	13588	5.93278	1.78971e-17	4.47429e-18	1.82788e-17
GOTERM_BP_FAT	GO:0022403~cell cycle phase	46	7.49186	1.04591e-20	469752, 468560, 439711, 471358, 430271, 444638, 462964, 426161, 466895, 477662, 441623, 429759, 442098, 465930, 423815, 428360, 442347, 457411, 480198, 454282, 448309, 447861, 482648, 457312, 468538, 456008, 482663, 432958, 422353, 428573, 429522, 470831, 454123, 468818, 447035, 475065, 456536, 482267, 447348, 470642, 421191, 437374, 460301, 464840, 420856, 442617	348	328	13588	5.47596	1.72052e-17	5.73507e-18	1.75721e-17
GOTERM_BP_FAT	GO:0000278~mitotic cell cycle	37	6.02606	8.77933e-18	468560, 439711, 471358, 426161, 462964, 466895, 477662, 429759, 423815, 428360, 457411, 480198, 454282, 448309, 482648, 457312, 468538, 447861, 456008, 482663, 432958, 428573, 429522, 434204, 454123, 468818, 475065, 456536, 482267, 447348, 470642, 460301, 437374, 421191, 464840, 420856, 442617	348	244	13588	5.92091	1.4442e-14	2.8884e-15	1.475e-14
GOTERM_BP_FAT	GO:0000087~M phase of mitotic cell cycle	33	5.37459	2.2616e-17	468560, 439711, 471358, 426161, 462964, 466895, 477662, 429759, 423815, 428360, 457411, 480198, 454282, 457312, 482648, 468538, 447861, 456008, 482663, 432958, 428573, 429522, 454123, 468818, 475065, 456536, 482267, 447348, 470642, 460301, 437374, 421191, 442617	348	194	13588	6.64184	3.72033e-14	6.20056e-15	3.79967e-14
GOTERM_BP_FAT	GO:0007067~mitosis	32	5.21173	1.00159e-16	468560, 439711, 471358, 426161, 462964, 466895, 477662, 429759, 423815, 457411, 454282, 480198, 457312, 482648, 468538, 447861, 456008, 482663, 432958, 428573, 429522, 454123, 468818, 475065, 456536, 482267, 447348, 470642, 460301, 437374, 421191, 442617	348	190	13588	6.57616	1.82632e-13	2.60902e-14	1.88738e-13
GOTERM_BP_FAT	GO:0051301~cell division	36	5.86319	6.23496e-15	468560, 439711, 471358, 462964, 466895, 477662, 429759, 423815, 447531, 457411, 480198, 454282, 482648, 457312, 468538, 447861, 456008, 482663, 432958, 428573, 429522, 470831, 454123, 468818, 475065, 456536, 482267, 447348, 470642, 438018, 460301, 437374, 467377, 421191, 437778, 442617	348	281	13588	5.00233	1.02274e-11	1.13642e-12	1.04472e-11
GOTERM_BP_FAT	GO:0006323~DNA packaging	23	3.74593	6.97426e-15	468560, 455480, 427395, 478158, 444538, 441772, 467002, 452013, 423873, 482370, 421099, 451872, 447086, 462340, 437778, 466089, 432889, 457312, 460751, 422255, 433902, 457668, 428977	348	101	13588	8.89166	1.15058e-11	1.15052e-12	1.17462e-11
GOTERM_BP_FAT	GO:0006334~nucleosome assembly	20	3.25733	1.51491e-14	455480, 427395, 478158, 444538, 441772, 467002, 452013, 423873, 482370, 421099, 451872, 447086, 462340, 466089, 432889, 460751, 422255, 457668, 433902, 428977	348	73	13588	10.6975	2.48379e-11	2.25797e-12	2.53686e-11
GOTERM_BP_FAT	GO:0006333~chromatin assembly or disassembly	22	3.58306	3.842e-13	455480, 456398, 427395, 478158, 444538, 436975, 441772, 467002, 452013, 423873, 482370, 421099, 451872, 447086, 462340, 466089, 432889, 460751, 422255, 433902, 457668, 428977	348	109	13588	7.88084	6.32088e-10	4.51491e-11	6.45561e-10
GOTERM_BP_FAT	GO:0007059~chromosome segregation	15	2.443	5.82653e-10	468560, 471358, 470831, 466895, 477662, 447035, 475065, 428360, 457411, 460301, 437778, 482648, 482663, 442617, 432958	348	64	13588	9.1514	9.58463e-07	6.38976e-08	9.78902e-07
GOTERM_BP_FAT	GO:0034622~cellular macromolecular complex assembly	25	4.07166	1.55642e-09	455480, 444538, 478158, 427395, 459470, 467002, 451872, 462340, 448309, 433902, 457668, 477373, 468818, 441772, 452013, 482370, 423873, 421099, 447086, 432889, 466089, 460751, 422255, 428977, 473862	348	217	13588	4.49838	2.56031e-06	1.6002e-07	2.61491e-06
GOTERM_BP_FAT	GO:0051276~chromosome organization	34	5.53746	3.66698e-09	468560, 455480, 452106, 427395, 466895, 444538, 478158, 420936, 450958, 436975, 441623, 467002, 482431, 451872, 462340, 457312, 433902, 457668, 446698, 456398, 470831, 441772, 452013, 423873, 482370, 421099, 447086, 460301, 432889, 437778, 466089, 460751, 422255, 428977	348	404	13588	3.28605	6.03216e-06	3.54834e-07	6.16081e-06
GOTERM_BP_FAT	GO:0006259~DNA metabolic process	34	5.53746	1.0154e-08	431706, 479302, 430271, 444638, 436938, 451519, 445468, 432363, 451637, 441623, 442098, 480879, 423815, 458014, 439323, 481458, 442347, 479393, 481768, 477028, 466159, 444542, 446698, 460384, 474585, 434867, 467036, 436613, 459257, 428625, 437778, 435502, 439741, 420856	348	421	13588	3.15336	1.67032e-05	9.27964e-07	1.70595e-05
GOTERM_BP_FAT	GO:0034621~cellular macromolecular complex subunit organization	25	4.07166	1.75138e-08	455480, 444538, 478158, 427395, 459470, 467002, 451872, 462340, 448309, 433902, 457668, 477373, 468818, 441772, 452013, 482370, 423873, 421099, 447086, 432889, 466089, 460751, 422255, 428977, 473862	348	245	13588	3.98428	2.88097e-05	1.51632e-06	2.94245e-05
GOTERM_BP_FAT	GO:0007017~microtubule-based process	23	3.74593	2.2616e-08	422063, 466225, 422353, 471358, 429522, 440649, 468818, 459470, 447035, 446538, 475065, 421513, 456167, 441011, 460301, 437374, 426096, 448498, 482648, 473363, 462255, 473862, 454823	348	211	13588	4.2562	3.72026e-05	1.86016e-06	3.79966e-05
GOTERM_BP_FAT	GO:0043933~macromolecular complex subunit organization	29	4.72313	2.46164e-07	455480, 427395, 444538, 478158, 440649, 459470, 461962, 467002, 439323, 451872, 462340, 448309, 433902, 457668, 477373, 474447, 468818, 441772, 452013, 482370, 423873, 421099, 447086, 432889, 466089, 460751, 422255, 473862, 428977	348	367	13588	3.08538	0.000404858	1.84062e-05	0.000413574
GOTERM_BP_FAT	GO:0006325~chromatin organization	26	4.23453	5.33939e-07	455480, 452106, 427395, 478158, 444538, 420936, 436975, 450958, 467002, 482431, 451872, 462340, 433902, 457668, 456398, 441772, 452013, 482370, 423873, 421099, 447086, 432889, 466089, 460751, 422255, 428977	348	315	13588	3.22284	0.000877944	3.81875e-05	0.000897055
GOTERM_BP_FAT	GO:0006412~translation	26	4.23453	6.65743e-07	459167, 426161, 476454, 440789, 480855, 459877, 464628, 430346, 443309, 470011, 456627, 465557, 452326, 429214, 449988, 424031, 479103, 431623, 476542, 423935, 448774, 428637, 441776, 455515, 476093, 430578	348	319	13588	3.18243	0.00109455	4.56301e-05	0.00111849
GOTERM_BP_FAT	GO:0006974~response to DNA damage stimulus	24	3.90879	1.29485e-06	460384, 479302, 430271, 444638, 474585, 436938, 432363, 467036, 434867, 450958, 441623, 458014, 436613, 481458, 442347, 459257, 481768, 428625, 435502, 456008, 463021, 444542, 420856, 446698	348	287	13588	3.26517	0.00212777	8.51977e-05	0.00217543
GOTERM_BP_FAT	GO:0007018~microtubule-based movement	14	2.28013	1.68978e-06	422063, 429522, 459470, 446538, 421513, 456167, 437374, 426096, 448498, 482648, 473363, 462255, 454823, 473862	348	101	13588	5.41231	0.00277583	0.000106905	0.00283892
GOTERM_BP_FAT	GO:0006281~DNA repair	20	3.25733	4.23477e-06	460384, 430271, 444638, 474585, 436938, 432363, 467036, 434867, 441623, 458014, 436613, 481458, 442347, 459257, 481768, 428625, 435502, 444542, 420856, 446698	348	222	13588	3.51766	0.00694201	0.000257975	0.00711451
GOTERM_BP_FAT	GO:0051327~M phase of meiotic cell cycle	12	1.9544	1.4198e-05	469752, 430271, 444638, 442347, 466895, 470831, 468818, 447035, 441623, 482663, 442098, 465930	348	88	13588	5.32445	0.0230852	0.000833788	0.023851
GOTERM_BP_FAT	GO:0033554~cellular response to stress	25	4.07166	0.000113539	479302, 444638, 430271, 436938, 432363, 441623, 450958, 458014, 442347, 481458, 481768, 456008, 463021, 479394, 444542, 446698, 460384, 474585, 467036, 434867, 436613, 459257, 428625, 435502, 420856	348	404	13588	2.41621	0.170376	0.00620674	0.190583
GOTERM_BP_FAT	GO:0045165~cell fate commitment	13	2.11726	0.000388548	456060, 473757, 475368, 456459, 472821, 428360, 482144, 426863, 443677, 442692, 428335, 424737, 457586	348	147	13588	3.45305	0.47233	0.0197794	0.65079
GOTERM_BP_FAT	GO:0000226~microtubule cytoskeleton organization	11	1.79153	0.000543284	441011, 422353, 471358, 429522, 460301, 440649, 468818, 482648, 459470, 447035, 475065	348	111	13588	3.86942	0.590961	0.0267256	0.908853
GOTERM_CC_FAT	GO:0043232~intracellular non-membrane-bounded organelle	126	20.5212	7.07344e-34	471358, 444538, 440649, 432363, 440789, 477662, 441623, 447951, 435568, 430346, 448028, 421513, 443309, 447861, 468538, 482663, 457668, 433902, 446493, 433789, 479140, 441772, 475065, 446538, 450518, 456536, 441776, 482267, 456167, 468631, 442536, 476093, 447086, 457519, 428971, 431099, 462255, 454823, 428977, 427395, 466895, 459470, 480855, 459877, 429759, 465930, 423815, 481458, 470011, 480198,…	273	1919	12504	3.00734	2.03008e-31	2.03008e-31	9.38837e-31
GOTERM_CC_FAT	GO:0005694~chromosome	53	8.63192	1.99331e-27	455480, 471358, 462964, 444538, 477662, 441623, 482431, 428360, 451872, 481768, 447861, 482663, 433902, 457668, 470831, 475065, 441772, 452013, 482267, 482370, 470642, 459257, 447086, 466089, 460707, 420856, 428977, 439711, 466895, 427395, 436975, 467002, 429759, 465930, 481458, 442347, 457411, 462340, 482648, 437065, 442700, 449564, 423873, 462276, 421099, 442511, 460301, 432889, 437778, 460751,…	273	378	12504	6.422	5.7208e-25	2.8604e-25	2.64566e-24
GOTERM_CC_FAT	GO:0044427~chromosomal part	43	7.00326	1.66227e-21	455480, 439711, 471358, 462964, 427395, 466895, 444538, 477662, 436975, 467002, 429759, 465930, 428360, 451872, 457411, 462340, 482648, 447861, 482663, 457668, 433902, 470831, 475065, 441772, 449564, 452013, 482267, 462276, 423873, 482370, 421099, 470642, 442511, 447086, 460301, 466089, 432889, 460751, 422255, 420856, 463211, 428977, 442617	273	318	12504	6.19338	4.77072e-19	1.59024e-19	2.20628e-18
GOTERM_CC_FAT	GO:0000786~nucleosome	19	3.09446	5.06412e-16	455480, 427395, 444538, 441772, 467002, 452013, 423873, 482370, 421099, 451872, 447086, 462340, 466089, 432889, 460751, 422255, 457668, 433902, 428977	273	62	12504	14.0362	1.59317e-13	3.9857e-14	7.32747e-13
GOTERM_CC_FAT	GO:0000775~chromosome, centromeric region	23	3.74593	1.87901e-15	439711, 471358, 462964, 466895, 470831, 477662, 436975, 475065, 449564, 465930, 429759, 482267, 462276, 428360, 470642, 457411, 442511, 460301, 447861, 482648, 482663, 460751, 442617	273	111	12504	9.49055	5.41678e-13	1.08358e-13	2.5091e-12
GOTERM_CC_FAT	GO:0032993~protein-DNA complex	19	3.09446	2.1357e-14	455480, 427395, 444538, 441772, 467002, 452013, 423873, 482370, 421099, 451872, 447086, 462340, 466089, 432889, 460751, 422255, 457668, 433902, 428977	273	75	12504	11.6032	6.11777e-12	8.73968e-13	2.82885e-11
GOTERM_CC_FAT	GO:0000779~condensed chromosome, centromeric region	16	2.60586	1.74146e-12	439711, 471358, 462964, 470831, 477662, 436975, 475065, 429759, 428360, 442511, 457411, 460301, 482648, 482663, 460751, 442617	273	60	12504	12.2139	4.99809e-10	6.24761e-11	2.31144e-09
GOTERM_CC_FAT	GO:0015630~microtubule cytoskeleton	38	6.18893	2.50974e-12	466225, 474819, 462964, 466895, 440649, 459470, 426189, 477662, 435568, 421513, 423815, 428360, 441011, 457411, 480198, 454282, 426096, 448498, 482648, 447861, 471218, 422063, 422353, 429522, 434204, 468818, 446538, 456536, 456167, 470642, 460301, 437374, 421191, 457519, 473363, 462255, 473862, 454823	273	450	12504	3.86774	7.20304e-10	8.00338e-11	3.33115e-09
GOTERM_CC_FAT	GO:0005840~ribosome	24	3.90879	2.76642e-11	459167, 426161, 449988, 440649, 479103, 424031, 431623, 440789, 476542, 480855, 459877, 448774, 428637, 430346, 441776, 455515, 443309, 476093, 470011, 456627, 465557, 452326, 443844, 431099	273	192	12504	5.72527	7.93963e-09	7.93963e-10	3.67179e-08
GOTERM_CC_FAT	GO:0000785~chromatin	22	3.58306	6.57632e-11	455480, 427395, 444538, 436975, 441772, 467002, 452013, 482267, 423873, 482370, 421099, 451872, 447086, 462340, 466089, 432889, 460751, 422255, 433902, 457668, 463211, 428977	273	165	12504	6.10696	1.88741e-08	1.71582e-09	8.72858e-08
GOTERM_CC_FAT	GO:0044430~cytoskeletal part	46	7.49186	1.14147e-09	466225, 474819, 462964, 466895, 440649, 459470, 426189, 477662, 435568, 448028, 421513, 423815, 428360, 441011, 457411, 480198, 454282, 426096, 448498, 482648, 468538, 447861, 471218, 422063, 422353, 446493, 433789, 480594, 429522, 434204, 479140, 468818, 446538, 456536, 456167, 470642, 421191, 437374, 442536, 460301, 457519, 473363, 477169, 462255, 473862, 454823	273	774	12504	2.72209	3.27601e-07	2.52001e-08	1.51504e-06
GOTERM_CC_FAT	GO:0000777~condensed chromosome kinetochore	13	2.11726	1.06339e-09	439711, 462964, 471358, 477662, 475065, 429759, 428360, 442511, 457411, 460301, 482648, 460751, 442617	273	53	12504	11.2345	3.05194e-07	2.54328e-08	1.41141e-06
GOTERM_CC_FAT	GO:0030529~ribonucleoprotein complex	34	5.53746	1.65828e-09	459167, 436710, 426161, 440649, 480855, 440789, 459877, 430346, 454061, 443309, 470011, 462604, 456627, 465557, 458551, 438590, 452326, 441699, 477373, 449988, 424031, 479103, 431623, 476542, 423935, 448774, 428637, 441776, 455515, 476093, 450571, 428971, 443844, 431099	273	462	12504	3.37072	4.75927e-07	3.39948e-08	2.20099e-06
GOTERM_CC_FAT	GO:0000776~kinetochore	13	2.11726	7.2338e-09	439711, 462964, 471358, 477662, 475065, 429759, 428360, 442511, 457411, 460301, 482648, 460751, 442617	273	62	12504	9.60369	2.0761e-06	1.38407e-07	9.60122e-06
GOTERM_CC_FAT	GO:0005819~spindle	16	2.60586	1.28059e-08	422353, 462964, 466895, 434204, 468818, 477662, 435568, 428360, 423815, 457411, 421191, 460301, 454282, 447861, 482648, 462255	273	109	12504	6.72326	3.67529e-06	2.29706e-07	1.69969e-05
GOTERM_CC_FAT	GO:0005856~cytoskeleton	51	8.30619	6.88031e-07	466225, 462964, 440649, 477662, 435568, 448028, 421513, 428360, 454282, 468538, 447861, 471218, 446493, 433789, 480594, 479140, 468818, 446538, 450518, 456536, 456167, 470642, 468631, 442536, 457519, 420856, 462255, 454823, 474819, 466895, 459470, 426189, 423815, 441011, 457411, 480198, 426096, 448498, 482648, 422063, 422353, 429522, 434204, 461364, 421191, 437374, 460301, 471594, 473363, 477169,…	273	1122	12504	2.08192	0.000197445	1.16155e-05	0.0009132
GOTERM_CC_FAT	GO:0005874~microtubule	19	3.09446	5.08021e-06	422063, 474819, 466225, 422353, 429522, 459470, 477662, 446538, 421513, 456167, 457411, 437374, 426096, 448498, 473363, 471218, 462255, 473862, 454823	273	240	12504	3.62601	0.00145696	8.0998e-05	0.0067426
GOTERM_CC_FAT	GO:0031981~nuclear lumen	37	6.02606	0.000187256	423137, 477720, 452106, 436938, 457559, 478158, 440649, 432363, 473757, 447951, 435568, 481205, 465930, 428360, 447531, 451089, 448309, 458551, 453852, 438590, 433734, 424737, 477373, 477402, 458966, 449988, 462384, 481863, 482267, 436613, 470642, 458853, 437778, 450571, 428971, 442692, 420856	273	883	12504	1.91923	0.0523287	0.00282482	0.248254
GOTERM_MF_FAT	GO:0003677~DNA binding	90	14.658	6.47007e-12	431706, 455480, 429513, 444538, 440649, 446119, 464727, 432363, 429417, 435568, 481205, 480879, 430542, 482144, 451872, 426863, 479393, 477028, 433734, 463493, 457668, 433902, 433010, 444542, 465630, 457586, 424737, 478146, 456398, 467036, 434867, 480862, 441772, 452013, 448876, 472821, 482370, 436613, 459257, 443171, 447086, 458853, 466089, 435502, 446017, 451432, 428977, 456695, 439711, 430271,…	323	1781	13288	2.07891	2.36804e-09	2.36804e-09	8.90773e-09
GOTERM_MF_FAT	GO:0003735~structural constituent of ribosome	21	3.4202	6.39881e-10	459167, 426161, 449988, 479103, 424031, 431623, 440789, 480855, 476542, 459877, 448774, 428637, 430346, 441776, 455515, 443309, 476093, 470011, 456627, 465557, 452326	323	151	13288	5.72136	2.34197e-07	1.17098e-07	8.80966e-07
GOTERM_MF_FAT	GO:0005198~structural molecule activity	30	4.88599	1.61417e-06	459167, 426161, 459470, 440789, 480855, 459877, 448028, 430346, 443309, 470011, 456627, 465557, 452326, 470945, 446493, 480594, 449988, 424031, 479103, 431623, 476542, 448774, 450663, 428637, 441776, 455515, 476093, 430691, 477169, 473862	323	450	13288	2.74262	0.000590613	0.000147686	0.00222231
GOTERM_MF_FAT	GO:0003777~microtubule motor activity	12	1.9544	1.32943e-06	422063, 456167, 429522, 437374, 426096, 448498, 482648, 446538, 473363, 462255, 421513, 454823	323	73	13288	6.76263	0.000486454	0.000162178	0.0018303
GOTERM_MF_FAT	GO:0003774~motor activity	14	2.28013	3.03459e-05	422063, 466225, 480594, 429522, 446538, 421513, 456167, 437374, 426096, 448498, 482648, 473363, 462255, 454823	323	138	13288	4.17355	0.0110453	0.00221889	0.0417711
GOTERM_MF_FAT	GO:0032553~ribonucleotide binding	69	11.2378	9.51154e-05	452102, 423320, 444638, 476454, 453508, 438921, 461941, 473219, 421513, 444779, 447861, 453852, 456008, 479394, 463021, 466159, 444542, 429214, 456398, 477199, 469689, 457169, 467036, 470171, 480862, 446538, 439524, 456167, 457519, 475780, 420856, 462255, 454823, 439711, 460501, 466895, 473360, 480010, 424476, 420936, 459470, 443277, 450958, 429759, 423815, 442347, 426096, 448498, 482648, 434222,…	323	1796	13288	1.58052	0.0342148	0.00578551	0.130872
GOTERM_MF_FAT	GO:0005524~ATP binding	56	9.12052	0.000425619	452102, 444638, 438921, 461941, 473219, 421513, 447861, 456008, 479394, 463021, 466159, 444542, 429214, 456398, 477199, 469689, 457169, 467036, 470171, 446538, 480862, 456167, 457519, 475780, 420856, 462255, 454823, 439711, 460501, 466895, 473360, 480010, 424476, 420936, 443277, 450958, 429759, 423815, 442347, 426096, 448498, 482648, 475669, 446698, 432958, 422063, 437127, 476024, 429522, 434204,…	323	1443	13288	1.59654	0.144278	0.0192878	0.584388
GOTERM_MF_FAT	GO:0000166~nucleotide binding	77	12.5407	0.00049305	452102, 423320, 444638, 476454, 477036, 453508, 438921, 464628, 461941, 473219, 436610, 421513, 444779, 429745, 447861, 453852, 456008, 479394, 463021, 466159, 444542, 429214, 456398, 477199, 469689, 457169, 467036, 470171, 480862, 446538, 439524, 432463, 456167, 436613, 457519, 475780, 420856, 462255, 454823, 440149, 439711, 460501, 466895, 473360, 480010, 424476, 420936, 459470, 480855, 443277,…	323	2183	13288	1.45109	0.165148	0.0198559	0.676682
OR_P0 (8 functions)
Category	Term	Count	%	PValue	Genes	List Total	Pop Hits	Pop Total	Fold Enrichment	Bonferroni	Benjamini	FDR
GOTERM_CC_FAT	GO:0030529~ribonucleoprotein complex	21	10.5	2.55766e-09	466166, 478766, 424828, 471384, 440649, 444065, 477868, 426641, 478178, 425582, 459877, 479546, 448774, 458945, 426847, 441776, 448344, 472386, 426618, 441352, 469973	110	462	12504	5.16694	5.34552e-07	2.67276e-07	3.22886e-06
GOTERM_CC_FAT	GO:0005840~ribosome	14	7	1.13221e-08	466166, 471384, 440649, 477868, 426641, 425582, 448774, 479546, 459877, 441776, 448344, 472386, 426618, 441352	110	192	12504	8.28864	2.36631e-06	7.88771e-07	1.42933e-05
GOTERM_CC_FAT	GO:0070013~intracellular organelle lumen	25	12.5	3.28444e-05	478766, 451839, 430156, 424828, 440649, 456608, 476054, 433201, 473499, 436388, 443934, 442401, 469973, 429145, 469012, 460539, 422886, 426847, 458945, 477003, 424194, 473745, 423605, 441352, 464450	110	1133	12504	2.50822	0.0068411	0.00171468	0.0414558
GOTERM_CC_FAT	GO:0031981~nuclear lumen	21	10.5	6.73373e-05	478766, 424828, 430156, 451839, 440649, 456608, 429145, 469012, 476054, 460539, 433201, 422886, 458945, 426847, 477003, 473499, 436388, 443934, 442401, 473745, 469973	110	883	12504	2.70343	0.0139754	0.0017577	0.0849751
GOTERM_CC_FAT	GO:0005654~nucleoplasm	17	8.5	5.92675e-05	478766, 424828, 430156, 440649, 456608, 429145, 469012, 476054, 460539, 422886, 426847, 477003, 473499, 436388, 443934, 442401, 469973	110	599	12504	3.2261	0.0123109	0.00176805	0.0747951
GOTERM_CC_FAT	GO:0005694~chromosome	12	6	0.000450401	463410, 441063, 429145, 450407, 442401, 478118, 477832, 425150, 436323, 421331, 426554, 476826	110	378	12504	3.60866	0.0898583	0.0104071	0.567112
GOTERM_CC_FAT	GO:0044451~nucleoplasm part	14	7	0.000510215	440649, 429145, 469012, 456608, 460539, 476054, 422886, 426847, 477003, 473499, 436388, 443934, 442401, 469973	110	513	12504	3.10218	0.101171	0.0106095	0.642203
GOTERM_MF_FAT	GO:0003735~structural constituent of ribosome	11	5.5	8.0113e-06	466166, 448344, 426641, 477868, 426618, 425582, 448774, 459877, 479546, 441352, 441776	151	151	13288	6.4106	0.00232059	0.00232059	0.0106496
P21_Only (51 functions)
Category	Term	Count	%	PValue	Genes	List Total	Pop Hits	Pop Total	Fold Enrichment	Bonferroni	Benjamini	FDR
GOTERM_BP_FAT	GO:0006811~ion transport	126	6.58651	1.73392e-18	425334, 463018, 447711, 428604, 421510, 435025, 430179, 433875, 445249, 469358, 473351, 437437, 479985, 463690, 421521, 457928, 476509, 457356, 442738, 453823, 425060, 428024, 457094, 458547, 424809, 442035, 423040, 433381, 479996, 443179, 445234, 466506, 459887, 433235, 464958, 463417, 474233, 455609, 467234, 462889, 467549, 464493, 474647, 443544, 435352, 440677, 457331, 428444, 449563, 449161,…	1070	712	13588	2.24731	5.10986e-15	5.10986e-15	3.11603e-15
GOTERM_BP_FAT	GO:0006812~cation transport	85	4.44328	7.50227e-11	447711, 428604, 421510, 433875, 430179, 445929, 445249, 469520, 469358, 444482, 432831, 478743, 437437, 451294, 463690, 427897, 476509, 424975, 435913, 463242, 479285, 451885, 442738, 453823, 467954, 456585, 439212, 425060, 428024, 457094, 467147, 458547, 424809, 458641, 425856, 431152, 425857, 469270, 451003, 426287, 445234, 441004, 447675, 466506, 472811, 468089, 444308, 459887, 430467, 433235,…	1070	515	13588	2.09596	2.21092e-07	7.36974e-08	1.34823e-07
GOTERM_BP_FAT	GO:0006813~potassium ion transport	38	1.98641	1.68404e-09	425856, 451003, 447711, 430179, 447675, 441004, 466506, 444308, 469520, 474233, 432831, 469358, 453069, 455609, 437437, 467549, 464493, 427897, 481110, 423685, 451900, 476509, 424975, 469315, 463242, 428444, 442461, 468076, 430878, 448274, 465525, 461296, 479285, 444593, 451885, 447799, 467954, 428024	1070	160	13588	3.01603	4.96285e-06	9.92571e-07	3.02638e-06
GOTERM_BP_FAT	GO:0007268~synaptic transmission	36	1.88186	3.46003e-07	425334, 454297, 446408, 440098, 442137, 425857, 473506, 421510, 445929, 479914, 461572, 448336, 423026, 437459, 428345, 462889, 467234, 420558, 457035, 451294, 450318, 456045, 454142, 421521, 434704, 446539, 446491, 457331, 444897, 478814, 445586, 460183, 428923, 450532, 466729, 450477	1070	178	13588	2.56835	0.00101915	0.000127451	0.000621799
GOTERM_BP_FAT	GO:0044057~regulation of system process	39	2.03868	3.15824e-07	425334, 474777, 471525, 425503, 425857, 469270, 473506, 421510, 479914, 448336, 459887, 425980, 433235, 467660, 451030, 466137, 463417, 462889, 467234, 452401, 450318, 468278, 456045, 421521, 461127, 446491, 451523, 423912, 445244, 478814, 460659, 462870, 464595, 461296, 428374, 421054, 435600, 460128, 458626	1070	201	13588	2.464	0.000930299	0.000132953	0.000567565
GOTERM_BP_FAT	GO:0019226~transmission of nerve impulse	40	2.09096	2.43646e-06	425334, 424809, 454297, 446408, 440098, 442137, 425857, 473506, 421510, 462820, 445929, 479914, 448336, 461572, 423026, 437459, 428345, 462889, 467234, 420558, 457035, 451294, 450318, 456045, 421521, 454142, 434704, 446539, 422694, 446491, 457331, 444897, 478814, 445586, 460183, 447799, 428923, 450532, 466729, 450477	1070	226	13588	2.24762	0.00715454	0.000717768	0.00437847
GOTERM_BP_FAT	GO:0007267~cell-cell signaling	47	2.45687	3.48908e-06	425334, 454297, 446408, 440098, 442137, 425857, 443795, 473506, 480153, 421510, 445929, 468089, 444020, 479914, 448336, 461572, 423026, 441027, 466137, 437459, 461846, 428345, 462889, 467234, 420558, 457035, 451294, 450318, 423175, 456045, 421521, 454142, 434704, 441961, 463514, 446539, 446491, 457331, 444897, 478814, 445586, 460183, 428923, 450532, 466729, 450477, 429849	1070	290	13588	2.05812	0.0102297	0.000856495	0.00627004
GOTERM_BP_FAT	GO:0007155~cell adhesion	76	3.97282	3.37534e-06	475100, 454299, 478215, 474496, 476514, 461339, 476760, 476032, 462820, 472900, 470631, 434072, 476231, 478950, 471255, 428296, 423539, 426363, 449633, 466238, 432089, 466827, 476614, 476543, 449296, 443817, 475063, 465139, 452530, 469794, 473115, 478614, 426223, 436371, 455019, 422084, 444354, 438791, 459428, 480153, 456225, 474277, 425619, 434096, 446981, 448397, 459366, 477585, 425091, 466718,…	1070	561	13588	1.72037	0.00989783	0.000903876	0.00606564
GOTERM_BP_FAT	GO:0009628~response to abiotic stimulus	42	2.1955	5.63404e-06	480445, 439233, 478519, 440098, 439888, 426287, 443795, 421510, 451047, 482833, 460261, 425574, 471745, 451030, 429547, 483098, 441759, 467426, 457581, 437041, 467325, 467234, 478743, 425358, 437428, 472419, 457928, 446539, 435913, 446491, 464870, 478814, 464595, 475273, 473115, 437173, 469631, 436396, 428374, 422179, 447255, 428024	1070	251	13588	2.12494	0.0164665	0.00118526	0.0101244
GOTERM_BP_FAT	GO:0006816~calcium ion transport	26	1.35912	6.44523e-06	457094, 424809, 458547, 431152, 469270, 425857, 426287, 447711, 421510, 445234, 472811, 445929, 468089, 445249, 459887, 463417, 447705, 474647, 472228, 478937, 428009, 461395, 456585, 466603, 425060, 430053	1070	121	13588	2.72872	0.0188149	0.00126548	0.0115821
GOTERM_BP_FAT	GO:0015674~di-, tri-valent inorganic cation transport	30	1.56822	2.0294e-05	457094, 424809, 458547, 467147, 431152, 469270, 425857, 426287, 447711, 421510, 445234, 472811, 445929, 468089, 445249, 459887, 433235, 463417, 447705, 474647, 472228, 478937, 435913, 428009, 442738, 461395, 456585, 466603, 425060, 430053	1070	161	13588	2.36629	0.0580538	0.00351188	0.0364641
GOTERM_BP_FAT	GO:0031644~regulation of neurological system process	24	1.25457	1.93044e-05	468278, 425334, 425857, 456045, 473506, 461127, 451523, 446491, 423912, 478814, 479914, 464595, 448336, 425980, 433235, 467660, 466137, 463417, 428374, 421054, 460128, 462889, 467234, 458626	1070	113	13588	2.69715	0.0553026	0.00354935	0.0346862
GOTERM_BP_FAT	GO:0046903~secretion	37	1.93413	2.19605e-05	425879, 478133, 446408, 461317, 443795, 442803, 421510, 434761, 445929, 468089, 444020, 479914, 464111, 454789, 448336, 425980, 466137, 436073, 473832, 437459, 462889, 422638, 473351, 457035, 432939, 445284, 421521, 460244, 441961, 445244, 478814, 473115, 435029, 421054, 425841, 442032, 450477	1070	221	13588	2.12609	0.0626685	0.003589	0.0394578
GOTERM_BP_FAT	GO:0007601~visual perception	22	1.15003	3.14238e-05	421025, 453255, 481995, 472419, 445233, 457928, 464870, 455517, 445249, 445860, 471745, 460468, 459502, 450532, 441759, 447968, 437041, 422179, 462889, 464336, 452401, 430053	1070	101	13588	2.76613	0.0884487	0.00440017	0.0564566
GOTERM_BP_FAT	GO:0008217~regulation of blood pressure	17	0.888657	3.13187e-05	461305, 425503, 425857, 447182, 421510, 451524, 478814, 445244, 462870, 464595, 473115, 448336, 451030, 460183, 428374, 421054, 466729	1070	65	13588	3.32129	0.0881662	0.00460425	0.0562678
GOTERM_BP_FAT	GO:0050953~sensory perception of light stimulus	22	1.15003	3.6688e-05	421025, 453255, 481995, 472419, 445233, 457928, 464870, 455517, 445249, 445860, 471745, 460468, 459502, 450532, 441759, 447968, 437041, 422179, 462889, 464336, 452401, 430053	1070	102	13588	2.73901	0.102482	0.00490256	0.0659115
GOTERM_BP_FAT	GO:0048878~chemical homeostasis	50	2.6137	0.000149578	425334, 424829, 443795, 473506, 421510, 428604, 445929, 462820, 477312, 464871, 448336, 459748, 436073, 445723, 473789, 421521, 446539, 435913, 424975, 456987, 478814, 444192, 453823, 428923, 459502, 470124, 466729, 445949, 424809, 440098, 469270, 425857, 471336, 445234, 477012, 459887, 433235, 481312, 462889, 467234, 454741, 452401, 437428, 452135, 450231, 422694, 464595, 446970, 421054, 430053	1070	365	13588	1.7396	0.356505	0.0182007	0.268466
GOTERM_BP_FAT	GO:0055082~cellular chemical homeostasis	39	2.03868	0.000274899	445949, 425334, 424809, 440098, 425857, 469270, 471336, 473506, 421510, 462820, 445929, 477012, 477312, 464871, 448336, 459887, 433235, 436073, 481312, 462889, 467234, 452135, 421521, 450231, 446539, 422694, 435913, 424975, 456987, 464595, 444192, 453823, 428923, 459502, 446970, 421054, 470124, 466729, 430053	1070	268	13588	1.848	0.555247	0.0318899	0.492869
GOTERM_BP_FAT	GO:0050801~ion homeostasis	41	2.14323	0.000419431	445949, 425334, 424809, 440098, 425857, 469270, 471336, 473506, 428604, 421510, 462820, 445929, 477012, 477312, 464871, 448336, 459887, 433235, 436073, 462889, 467234, 437428, 452135, 421521, 450231, 446539, 422694, 435913, 424975, 456987, 478814, 464595, 444192, 453823, 428923, 459502, 446970, 421054, 470124, 466729, 430053	1070	293	13588	1.777	0.70955	0.0447572	0.751082
GOTERM_CC_FAT	GO:0005886~plasma membrane	371	19.3936	7.78926e-19	454299, 448906, 474777, 454297, 478519, 424829, 476514, 461339, 457710, 433262, 433875, 463104, 472900, 474152, 430289, 451030, 426032, 431877, 432939, 450318, 461108, 451849, 472419, 471462, 431122, 451961, 476509, 457356, 436618, 447007, 436473, 434729, 481132, 437712, 480064, 466729, 455962, 425060, 429849, 445949, 438292, 479528, 433381, 446408, 438791, 471336, 425593, 449578, 443179, 467733,…	1075	2906	12504	1.48497	3.24812e-16	3.24812e-16	1.09303e-15
GOTERM_CC_FAT	GO:0045202~synapse	68	3.55463	3.32503e-12	465382, 474777, 425334, 463018, 481629, 477930, 473506, 461632, 433875, 434878, 471915, 430980, 480274, 464871, 448336, 461572, 476231, 425980, 473832, 444261, 431877, 457035, 450318, 467961, 421521, 444897, 460807, 462870, 455517, 445586, 448961, 466729, 460128, 429849, 467147, 462138, 446408, 481995, 479996, 425857, 434718, 457261, 443179, 479914, 453559, 463417, 437459, 426583, 462889, 467234,…	1075	319	12504	2.47947	1.38653e-09	6.93264e-10	4.66582e-09
GOTERM_CC_FAT	GO:0044459~plasma membrane part	212	11.0821	1.40824e-10	454299, 474777, 424829, 433875, 474152, 431877, 450318, 431122, 476509, 437712, 466729, 455962, 429849, 445949, 479528, 446408, 438791, 449578, 443179, 426330, 452023, 432770, 453559, 459887, 466718, 448550, 447118, 467234, 481960, 452447, 475921, 477926, 474647, 469216, 482826, 457331, 449563, 449161, 461568, 461666, 447799, 466708, 428374, 455383, 421834, 450477, 480445, 481045, 465382, 442827,…	1075	1633	12504	1.51005	5.87237e-08	1.95746e-08	1.97612e-07
GOTERM_CC_FAT	GO:0044456~synapse part	49	2.56142	2.89431e-10	425334, 474777, 463018, 481629, 473506, 477930, 461632, 434878, 430980, 480274, 464871, 448336, 476231, 473832, 444261, 431877, 457035, 450318, 467961, 421521, 444897, 445586, 448961, 429849, 467147, 462138, 446408, 481995, 479996, 434718, 425857, 443179, 479914, 463417, 437459, 426583, 467234, 462889, 468278, 427723, 443544, 435685, 457331, 449563, 432165, 461395, 450532, 450477, 458626	1075	212	12504	2.68844	1.20693e-07	3.01732e-08	4.06145e-07
GOTERM_CC_FAT	GO:0031224~intrinsic to membrane	602	31.4689	1.70286e-09	422036, 454297, 478519, 424829, 456202, 471450, 476514, 461339, 457710, 426314, 463104, 448671, 472900, 481333, 434240, 464344, 469358, 461108, 471462, 431122, 476692, 476509, 472206, 436621, 436618, 453823, 434729, 481132, 445949, 479528, 424809, 423040, 433381, 438791, 456705, 471336, 465462, 425593, 442208, 443179, 424800, 454176, 441506, 426330, 479914, 452023, 472727, 459887, 434096, 436722,…	1075	5914	12504	1.18401	7.10091e-07	1.42018e-07	2.38954e-06
GOTERM_CC_FAT	GO:0031226~intrinsic to plasma membrane	88	4.6001	1.44433e-08	425334, 469616, 424829, 463805, 447711, 473506, 430179, 425229, 435025, 476032, 461572, 476231, 462161, 432831, 478743, 437437, 427266, 450318, 427897, 431122, 467072, 476509, 424975, 435913, 463242, 445327, 466582, 437215, 479285, 432968, 469815, 437712, 466729, 455962, 422084, 428024, 445949, 444354, 425856, 436790, 425857, 469270, 425764, 477162, 449578, 443179, 480153, 447675, 466506, 468089,…	1075	552	12504	1.85432	6.02284e-06	1.00381e-06	2.02676e-05
GOTERM_CC_FAT	GO:0045211~postsynaptic membrane	32	1.67277	5.5465e-08	425334, 474777, 463018, 462138, 446408, 479996, 481995, 434718, 425857, 473506, 443179, 461632, 434878, 430980, 479914, 448336, 426583, 462889, 467234, 468278, 450318, 467961, 421521, 443544, 444897, 449563, 445586, 448961, 461395, 450532, 429849, 458626	1075	126	12504	2.95406	2.31286e-05	3.30412e-06	7.78314e-05
GOTERM_CC_FAT	GO:0005887~integral to plasma membrane	82	4.28646	1.94755e-07	425334, 469616, 424829, 463805, 473506, 447711, 430179, 425229, 435025, 476032, 476231, 462161, 432831, 478743, 437437, 427266, 450318, 427897, 431122, 467072, 476509, 424975, 435913, 463242, 445327, 437215, 479285, 432968, 469815, 437712, 466729, 455962, 422084, 428024, 445949, 444354, 425856, 436790, 425857, 469270, 477162, 449578, 443179, 480153, 447675, 466506, 468089, 479275, 425619, 471052,…	1075	531	12504	1.79622	8.12095e-05	1.01515e-05	0.00027329
GOTERM_CC_FAT	GO:0016021~integral to membrane	570	29.7961	2.95434e-07	454297, 478519, 424829, 456202, 471450, 476514, 461339, 457710, 426314, 463104, 448671, 472900, 481333, 434240, 464344, 469358, 461108, 471462, 431122, 476692, 476509, 436621, 453823, 434729, 481132, 445949, 479528, 424809, 423040, 433381, 438791, 456705, 471336, 465462, 425593, 442208, 443179, 424800, 454176, 441506, 479914, 452023, 472727, 459887, 434096, 436722, 467234, 432397, 457843, 471484,…	1075	5709	12504	1.16133	0.000123188	1.36883e-05	0.000414567
GOTERM_CC_FAT	GO:0034702~ion channel complex	35	1.82959	4.15342e-07	463018, 462138, 481995, 425856, 425857, 453314, 421510, 445234, 430179, 466506, 445929, 459887, 474233, 426583, 432831, 462889, 453069, 437437, 427897, 443544, 451900, 476509, 424975, 469315, 463242, 435352, 468076, 444897, 430878, 449161, 479285, 447799, 456585, 428024, 430053	1075	158	12504	2.57663	0.000173183	1.73196e-05	0.000582828
GOTERM_CC_FAT	GO:0030054~cell junction	72	3.76372	1.63702e-06	459003, 465382, 454299, 474777, 425334, 463018, 473506, 433875, 471915, 434878, 430980, 480274, 461572, 425980, 470137, 473832, 444261, 437041, 431877, 482760, 457035, 449633, 450318, 467961, 421521, 478811, 444897, 460807, 445586, 448961, 478614, 460128, 429849, 444354, 462138, 446408, 481995, 479996, 438791, 425857, 457261, 434718, 443179, 482747, 453559, 446981, 463417, 478105, 437459, 447118,…	1075	470	12504	1.78187	0.000682407	6.20562e-05	0.00229713
GOTERM_CC_FAT	GO:0005576~extracellular region	196	10.2457	2.99669e-06	428099, 448906, 477268, 443795, 423963, 440366, 474010, 471255, 445166, 454541, 422450, 476002, 431891, 476693, 444428, 429949, 466724, 443077, 439049, 461350, 436119, 474796, 442309, 438893, 429229, 426335, 456384, 463087, 456602, 438390, 452955, 433235, 434096, 444968, 425091, 436724, 467426, 450568, 461766, 481961, 440679, 468588, 463090, 424441, 429977, 437881, 461568, 464332, 474533, 480445,…	1075	1680	12504	1.35702	0.00124884	0.00010413	0.00420503
GOTERM_CC_FAT	GO:0034703~cation channel complex	23	1.2023	1.32295e-05	425856, 427897, 451900, 421510, 445234, 424975, 476509, 469315, 463242, 466506, 468076, 445929, 430878, 449161, 459887, 479285, 447799, 474233, 456585, 432831, 453069, 437437, 430053	1075	95	12504	2.81608	0.00550157	0.000424276	0.0185628
GOTERM_CC_FAT	GO:0044421~extracellular region part	95	4.96602	0.00032262	480445, 428099, 467350, 448906, 470182, 476760, 449510, 432173, 477312, 470631, 434072, 472151, 478950, 471255, 478026, 461846, 445723, 426363, 436807, 482426, 468812, 462046, 476002, 431891, 444620, 476543, 421288, 475347, 476693, 443522, 466582, 465139, 469794, 473115, 466724, 435561, 426223, 469631, 463736, 460128, 443077, 478012, 439049, 461350, 436119, 426021, 461069, 424786, 440098, 447877,…	1075	774	12504	1.42765	0.125895	0.00956498	0.451767
GOTERM_CC_FAT	GO:0008076~voltage-gated potassium channel complex	16	0.836383	0.000629239	425856, 427897, 451900, 424975, 476509, 463242, 469315, 466506, 468076, 430878, 479285, 447799, 474233, 432831, 453069, 437437	1075	69	12504	2.69719	0.230855	0.0173461	0.879369
GOTERM_CC_FAT	GO:0008021~synaptic vesicle	15	0.784109	0.00165046	467147, 427723, 481629, 477930, 435685, 457331, 432165, 464871, 480274, 476231, 473832, 437459, 444261, 450477, 457035	1075	68	12504	2.5658	0.497827	0.0375443	2.29127
GOTERM_CC_FAT	GO:0005578~proteinaceous extracellular matrix	42	2.1955	0.00160681	436119, 426021, 448906, 424786, 470182, 456384, 456602, 476760, 449510, 432173, 434072, 433235, 472151, 434096, 478950, 425091, 447968, 461846, 450568, 436018, 478492, 461766, 481961, 436807, 440679, 448892, 475347, 476543, 476693, 441961, 424441, 431815, 463514, 466582, 465139, 460610, 466724, 426223, 463736, 478012, 446045, 461350	1075	297	12504	1.64488	0.488588	0.038678	2.23131
GOTERM_CC_FAT	GO:0031225~anchored to membrane	32	1.67277	0.00159456	426021, 422036, 442137, 470182, 443611, 433132, 425980, 455314, 448397, 431352, 455836, 474891, 440284, 464902, 451849, 434704, 460244, 479450, 432080, 472206, 466582, 428567, 457476, 454054, 436618, 481132, 455019, 441282, 442032, 464336, 471303, 435444	1075	207	12504	1.79813	0.485964	0.0407383	2.21447
GOTERM_MF_FAT	GO:0005216~ion channel activity	87	4.54783	1.61134e-23	425334, 463018, 473506, 421510, 430179, 445929, 469520, 469358, 432831, 478743, 473351, 437437, 479985, 467961, 427897, 421521, 457928, 476509, 424975, 463242, 444897, 448961, 479285, 451885, 460183, 467954, 436274, 456585, 425060, 428024, 445949, 458547, 424809, 462138, 425856, 481995, 479996, 431152, 425857, 451003, 453314, 426287, 443179, 445234, 441004, 447675, 466506, 472811, 468089, 459887,…	1011	349	13288	3.27644	1.50177e-20	5.00591e-21	2.52302e-20
GOTERM_MF_FAT	GO:0005261~cation channel activity	65	3.3978	7.00266e-19	421510, 430179, 445929, 469520, 432831, 469358, 478743, 437437, 467961, 427897, 421521, 476509, 424975, 463242, 479285, 460183, 451885, 467954, 456585, 425060, 428024, 424809, 458547, 431152, 425856, 451003, 425857, 426287, 445234, 447675, 441004, 472811, 466506, 468089, 459887, 474233, 483098, 453069, 455609, 425358, 447705, 464493, 474647, 472228, 481110, 478937, 423685, 451900, 469315, 428444,…	1011	248	13288	3.44485	6.52648e-16	1.3053e-16	1.09647e-15
GOTERM_MF_FAT	GO:0046873~metal ion transmembrane transporter activity	69	3.6069	1.31228e-17	421510, 430179, 445929, 469520, 432831, 469358, 478743, 437437, 467961, 427897, 421521, 476509, 424975, 463242, 479285, 460183, 442738, 451885, 467954, 456585, 439212, 425060, 428024, 467147, 424809, 458547, 431152, 425856, 425857, 451003, 426287, 445234, 447675, 441004, 472811, 466506, 468089, 459887, 433235, 474233, 483098, 453069, 455609, 425358, 447705, 464493, 474647, 472228, 481110, 478937,…	1011	290	13288	3.12723	1.22304e-14	2.0384e-15	2.05474e-14
GOTERM_MF_FAT	GO:0005244~voltage-gated ion channel activity	48	2.50915	2.01477e-14	424809, 431152, 425856, 451003, 421510, 445234, 430179, 447675, 472811, 466506, 445929, 459887, 469520, 474233, 483098, 432831, 453069, 455609, 437437, 464493, 427897, 481110, 478937, 423685, 451900, 476509, 424975, 469315, 463242, 428444, 442461, 468076, 422885, 430878, 448274, 449161, 465525, 461296, 479285, 444593, 451885, 447799, 467954, 456585, 462610, 425060, 430053, 428024	1011	179	13288	3.52449	1.87286e-11	2.67553e-12	3.14637e-11
GOTERM_MF_FAT	GO:0015276~ligand-gated ion channel activity	36	1.88186	2.61611e-14	425334, 463018, 462138, 479996, 481995, 425857, 473506, 443179, 430179, 447675, 468089, 426583, 462889, 455609, 467234, 478743, 425358, 447705, 467961, 474647, 481110, 443544, 421521, 423685, 442461, 444897, 449563, 448274, 465525, 448961, 461296, 451885, 460183, 461395, 434787, 428024	1011	106	13288	4.4638	2.44196e-11	3.05245e-12	4.10227e-11
GOTERM_MF_FAT	GO:0022843~voltage-gated cation channel activity	38	1.98641	5.09078e-13	424809, 425856, 421510, 445234, 430179, 447675, 466506, 445929, 459887, 469520, 474233, 483098, 432831, 455609, 453069, 437437, 427897, 481110, 423685, 451900, 476509, 424975, 469315, 463242, 442461, 468076, 430878, 448274, 449161, 465525, 461296, 479285, 444593, 451885, 447799, 456585, 430053, 428024	1011	128	13288	3.90195	4.74423e-10	5.27136e-11	7.9704e-10
GOTERM_MF_FAT	GO:0005267~potassium channel activity	35	1.82959	7.47982e-11	425856, 451003, 430179, 447675, 441004, 466506, 469520, 474233, 432831, 469358, 455609, 453069, 437437, 464493, 427897, 481110, 423685, 451900, 476509, 424975, 469315, 463242, 428444, 442461, 468076, 430878, 448274, 465525, 461296, 479285, 444593, 451885, 447799, 467954, 428024	1011	129	13288	3.56604	6.97119e-08	6.97119e-09	1.17118e-07
GOTERM_MF_FAT	GO:0005249~voltage-gated potassium channel activity	29	1.51594	6.07639e-10	425856, 430179, 447675, 466506, 469520, 474233, 432831, 455609, 453069, 437437, 427897, 481110, 423685, 451900, 424975, 476509, 463242, 469315, 442461, 468076, 430878, 448274, 465525, 461296, 479285, 444593, 451885, 447799, 428024	1011	99	13288	3.85009	5.6632e-07	5.14836e-08	9.51433e-07
GOTERM_MF_FAT	GO:0031420~alkali metal ion binding	42	2.1955	9.05277e-09	458641, 451003, 447711, 430179, 447675, 441004, 466506, 474233, 444482, 453069, 455609, 478743, 425358, 437437, 437428, 451294, 464493, 474647, 472228, 427897, 481110, 423685, 451900, 476509, 424975, 469315, 428444, 442461, 457331, 468076, 422885, 430878, 448274, 465525, 461296, 479285, 444593, 451885, 467954, 466603, 462610, 428024	1011	206	13288	2.67973	8.43714e-06	7.03098e-07	1.41747e-05
GOTERM_MF_FAT	GO:0030955~potassium ion binding	30	1.56822	1.0562e-08	451003, 447711, 430179, 441004, 447675, 466506, 474233, 455609, 453069, 437437, 464493, 427897, 481110, 423685, 451900, 424975, 476509, 469315, 428444, 468076, 442461, 430878, 448274, 465525, 461296, 479285, 444593, 451885, 467954, 428024	1011	118	13288	3.34155	9.84371e-06	7.57212e-07	1.65378e-05
GOTERM_MF_FAT	GO:0005230~extracellular ligand-gated ion channel activity	20	1.04548	2.56447e-07	425334, 463018, 462138, 481995, 479996, 425857, 467961, 421521, 443544, 473506, 443179, 444897, 449563, 448961, 460183, 461395, 426583, 434787, 462889, 467234	1011	66	13288	3.98286	0.00023898	1.59338e-05	0.00040154
GOTERM_MF_FAT	GO:0005242~inward rectifier potassium channel activity	10	0.522739	5.7373e-07	448274, 465525, 481110, 451885, 423685, 430179, 447675, 455609, 442461, 428024	1011	16	13288	8.21464	0.000534574	3.34192e-05	0.000898335
GOTERM_MF_FAT	GO:0043167~ion binding	361	18.8709	9.39933e-06	476514, 481290, 468691, 461339, 433875, 446524, 436387, 482000, 428296, 440264, 431877, 452837, 454541, 459728, 437314, 476409, 442049, 472419, 442938, 481942, 426848, 476509, 472206, 471538, 471073, 426048, 449045, 444192, 442738, 429657, 437307, 463480, 442539, 472619, 421071, 435600, 425060, 425956, 465489, 436478, 477263, 457094, 438292, 424809, 458482, 473008, 445542, 456702, 449578, 451047,…	1011	3934	13288	1.20609	0.00872195	0.000515174	0.0147163
GOTERM_MF_FAT	GO:0030594~neurotransmitter receptor activity	20	1.04548	2.24135e-05	450318, 474777, 463018, 462138, 481995, 467961, 425857, 443544, 421521, 450231, 425105, 444897, 462968, 449563, 445586, 469109, 448961, 447007, 426583, 462889	1011	87	13288	3.02148	0.0206729	0.00115986	0.0350889
GOTERM_MF_FAT	GO:0043169~cation binding	354	18.505	2.40358e-05	476514, 481290, 468691, 461339, 433875, 446524, 436387, 482000, 428296, 440264, 431877, 452837, 454541, 459728, 437314, 476409, 442049, 472419, 442938, 481942, 426848, 476509, 472206, 471538, 471073, 426048, 449045, 444192, 442738, 429657, 437307, 463480, 442539, 472619, 421071, 435600, 425060, 425956, 465489, 436478, 477263, 457094, 438292, 424809, 458482, 473008, 445542, 456702, 449578, 451047,…	1011	3885	13288	1.19762	0.0221526	0.00117834	0.0376283
GOTERM_MF_FAT	GO:0005262~calcium channel activity	17	0.888657	3.73579e-05	424809, 458547, 447705, 431152, 426287, 472228, 478937, 421510, 445234, 472811, 468089, 445929, 459887, 461395, 456585, 425060, 430053	1011	68	13288	3.28586	0.0342191	0.00165664	0.0584785
GOTERM_MF_FAT	GO:0008066~glutamate receptor activity	12	0.627287	8.23194e-05	479914, 468278, 425334, 454297, 479996, 473506, 461395, 443179, 450532, 434878, 461127, 467234	1011	38	13288	4.15055	0.0738553	0.00319176	0.128817
GOTERM_MF_FAT	GO:0005539~glycosaminoglycan binding	22	1.15003	0.000121418	436807, 428099, 448906, 466827, 440679, 448892, 477162, 442309, 438893, 475347, 480153, 456384, 431815, 449296, 476760, 476032, 435561, 470631, 434072, 426223, 434096, 446045	1011	114	13288	2.53645	0.107	0.00451651	0.189946
GOTERM_MF_FAT	GO:0005272~sodium channel activity	10	0.522739	0.00015026	449161, 461296, 474647, 472228, 444593, 462610, 476509, 422885, 478743, 425358	1011	28	13288	4.69408	0.130688	0.00537216	0.235016
GOTERM_MF_FAT	GO:0030247~polysaccharide binding	23	1.2023	0.000240626	436807, 428099, 448906, 466827, 440679, 448892, 477162, 442309, 438893, 475347, 480153, 456384, 431815, 449296, 476760, 476032, 435561, 470631, 434072, 426223, 434096, 424606, 446045	1011	128	13288	2.36171	0.200917	0.00827265	0.376105
GOTERM_MF_FAT	GO:0015467~G-protein activated inward rectifier potassium channel activity	4	0.209096	0.00165209	448274, 465525, 481110, 455609	1011	4	13288	13.1434	0.785837	0.0517514	2.55573
GOTERM_MF_FAT	GO:0008484~sulfuric ester hydrolase activity	6	0.313643	0.00192842	480445, 447832, 444968, 441557, 472619, 473700	1011	13	13288	6.06619	0.834539	0.0563811	2.97719
GOTERM_MF_FAT	GO:0008509~anion transmembrane transporter activity	21	1.09775	0.00188153	445949, 458641, 463018, 462138, 442035, 469616, 481995, 434979, 453314, 443544, 435025, 435352, 444897, 457331, 457356, 432441, 428009, 426583, 444482, 462889, 473351	1011	130	13288	2.12317	0.827134	0.0568293	2.9058
GOTERM_MF_FAT	GO:0050840~extracellular matrix binding	8	0.418191	0.0020438	426363, 448906, 466827, 470631, 434704, 478950, 431815, 458831	1011	25	13288	4.2059	0.85144	0.057846	3.15266

## Sheet: S2.5
Table S2.5: DAVID output for genes belonging to different bins in P21-Nrl-WT vs. P21-Nrl-KO comparison. Only GOTERM functional enrichments with ≤ 0.05 Benjamini score are mentioned here. FDR = False Discovery rate.
P21WT_Only (1 function)
Category	Term	Count	%	PValue	Genes	List Total	Pop Hits	Pop Total	Fold Enrichment	Bonferroni	Benjamini	FDR
GOTERM_MF_FAT	GO:0005198~structural molecule activity	19	5.10753	1.84077e-05	429970, 436937, 463007, 454486, 448774, 465980, 421572, 458586, 461687, 448344, 476093, 423956, 467768, 448125, 452326, 429633, 428026, 455048, 434302	171	450	13288	3.28099	0.00612938	0.00612938	0.0249978
P21KO_Only (2 functions)
Category	Term	Count	%	PValue	Genes	List Total	Pop Hits	Pop Total	Fold Enrichment	Bonferroni	Benjamini	FDR
GOTERM_CC_FAT	GO:0005576~extracellular region	51	12.1429	1.26529e-05	445294, 467350, 458620, 477268, 460856, 457622, 424140, 462419, 451918, 434288, 481141, 462060, 471965, 463333, 435415, 475347, 432459, 463922, 477738, 452731, 445244, 460775, 475986, 474966, 451574, 426021, 446790, 452817, 467990, 460877, 449939, 429229, 456602, 470429, 430525, 454261, 428915, 472767, 425091, 441309, 444444, 457379, 433458, 441594, 464595, 459563, 437881, 454138, 464234, 460914,…	205	1680	12504	1.85164	0.00271669	0.00271669	0.0160456
GOTERM_MF_FAT	GO:0003735~structural constituent of ribosome	11	2.61905	8.36025e-05	461687, 443309, 448344, 436937, 449988, 482650, 452326, 425582, 459877, 479546, 429624	198	151	13288	4.88889	0.0296497	0.0296497	0.114759
