# Supplementary material for: Network-based bioinformatics analysis of spatio-temporal RNA-Seq data reveals transcriptional programs underpinning normal and aberrant retinal development
Source: BMC Genomics. 2016 Aug 31;17(Suppl 5):495. doi: 10.1186/s12864-016-2822-z (PMC5009874; doi:10.1186/s12864-016-2822-z)
Supplement: Additional file 4: Table S3. — Microarray analysis results. Clusters generated through K-means clustering in Genesis for the microarray. (XLSX 330 kb) [file 12864_2016_2822_MOESM4_ESM.xlsx]

## Sheet: S3
Table S3: Gene list for 10 clusters generated from the SAGEarray data using Genesis software.
Cluster 1		Cluster 2		Cluster 3		Cluster 4		Cluster 5		Cluster 6		Cluster 7		Cluster 8		Cluster 9		Cluster 10
4930402H24Rik-3		1500032L24Rik-3		Svil-6		3110002H16Rik-8		2410001C21Rik		2310046O06Rik-1		1110002N22Rik-1		Abr-2		Smg6-11		0610007C21Rik-4
4930534B04Rik-6		2610001J05Rik-2		Uros-2		4933421E11Rik-2		Banp-9		5830428H23Rik-3		1110018G07Rik-2		Fmnl2-2		Tars2-2		0610037P05Rik-1
4933407H18Rik-2		2610019E17Rik		Wdr45l-2		5730577I03Rik-2		Casd1-7		Actl6a-2		1200014J11Rik-11		Lrpprc-5		Trabd-1		1110067D22Rik
4933424B01Rik-7		4933403F05Rik-3		Zbtb38-5		5830415F09Rik-1		Iars2-1		Alg13-6		1810006K21Rik-1		Mbtd1-6		Tsc22d1-3		1300018I17Rik-5
6330503K22Rik-4		A330021E22Rik-9		Zfp184		6720401G13Rik-4		Lrrc4c-1		Ankrd44-4		2210404J11Rik-1		Med12l-6		Usp32-13		1810013D10Rik-2
9430008C03Rik-4		Abca5-23		Zfp30-2		A730017L22Rik-3		Madd-16		Asap1-2		3110043O21Rik-3		Mtmr1-7		Usp8-4		2610015P09Rik-12
Acat3-1		Abca5-27		Zfp783-4		Aars-6		Myg1-2		C2cd3-18		Agpat5-1		Npepps-7		Xylt2-4		3110002H16Rik-13
Aco1-10		Aifm1-2		Zmym6-8		Abcb8-1		Osgepl1-2		Ccdc88a-15		Cdc42se1-2		Ppig-2		Yif1b-1		3110043O21Rik-1
Acp6-6		Als2-10		0610037P05Rik-2		Abcf1-14		Pa2g4-2		Cnot3-7		Cyth2-2		Prmt1-3		Zcwpw1-7		4930473A06Rik-18
Acss3-12		Ankrd32-5		1810043G02Rik-5		Actn1-3		Papola-4		Col11a1-16		Dctn3-4		Rbm41-5		Zfp74-4		4931406P16Rik-6
Actb-1		Arf4-2		2310004N24Rik-1		Adam22-2		Pip4k2b-7		Cul5		Dip2a-2		Ryr3-96		Zzz3-2		4931406P16Rik-15
Actb-4		Arpc1b-2		2410089E03Rik-9		Add1-3		Pja2-2		Ddx59-5		Fam65b-8		Setx-11		0610010K14Rik-1		4933411K20Rik-4
Adam12-18		Atad3a-8		2810055F11Rik-2		Ahctf1-26		Ppp1r7-2		Dram2-2		Gmps-4		Slc38a10-2		1110014N23Rik-1		A330021E22Rik-11
Adrm1-4		Axin1-3		2810410L24Rik		Alas1-2		Rpl26-3		Ehmt1-1		Inpp4b-4		Socs2-1		2210404J11Rik-7		Abcc5-4
Adss-1		BC057079-28		3200002M19Rik-1		Apoe-2		Rtel1-2		Eif2ak2-5		Lrp5-2		Tbcd-22		2610015P09Rik-3		Abcc5-7
Ap1m1-2		Bud31-1		4930447C04Rik-7		Arhgef26-3		Rundc3b-1		Ep400-3		Mllt4-4		Tom1l1-5		2810403D21Rik-4		Abcc5-15
Arhgap11a-3		Cand1-6		Abcb8-3		Atic-5		Slc25a3-3		Gm13212		Mphosph8-3		Ttc26-8		4930447C04Rik-17		AC149090.1-3
Arhgap28-2		Cand1-12		Abcb8-7		Atp2b2-7		Snrnp200-20		Golga3		Narf-7		U2af2-8		4930506M07Rik-1		Acap3-6
Arhgef1-17		Cat-4		Abcb8-9		AW146020-6		Tmem44-5		Igsf9-9		Nav2-12		Vps72-5		5730455P16Rik-1		Acsl6-6
Arid4a-1		Ccdc90b-8		Acadvl-1		Axl-4		Tmem59-3		Itpr2-3		Ncbp1-7		Vti1b-6		5730577I03Rik-3		Adc-3
Atat1-3		Cdc16-13		Aco2-3		BC057079-21		Trmt2a-1		Kdm1b-8		Ncoa3-5		Wapal-4		A330021E22Rik-12		Adrbk1-1
Atm-14		Cdk5rap2-4		Acss2-10		Bri3-1		Ubap2-22		Kdm5c-3		Nt5c3l-2		Wdr66-2		Aamp-2		Aff3-3
Atm-36		Cdon-3		Adck4-6		Bzrap1-12		Ubr1-8		Lrp5-1		Otud7a-3		Wdr91-1		AC131780.1-2		Agap1-3
Azin1-7		Cerkl-3		Adck4-8		Bzrap1-14		Ubr1-30		Lsg1-1		Phf10-4		Zfp462-4		Acvr2b-2		Akt2-4
B4galt5-1		Chtf18-8		Adrbk1-14		Bzrap1-27		Vps54-1		Nrf1-4		Pick1-1		Zfp536-5		Afg3l1-2		Als2-11
Bmp2k-1		Cluap1-8		Ankrd13a-1		Camta1-7		Yes1-3		Nup214-3		Pip5k1c-4		Zkscan2-2		Ahcyl1-3		Ap3b2-2
Brca1-3		Col11a1-48		Arhgef1-15		Ccdc101-1		Ywhab-1		Pax6-13		Pisd-1		0610007P08Rik-3		Aip-1		Arhgap44-10
Brca1-5		Col18a1-14		Arhgef10-2		Ccdc142-1		Zfc3h1-14		Pdcl-1		Plod1-8		1110032A03Rik-5		Akap9-34		Arhgap44-14
Brip1-11		Col18a1-34		Armcx3-3		Ccdc142-5		Zfp770-1		Pkd2-4		Podxl2-1		1200016B10Rik-7		Ankrd32-9		Arhgef11-1
Bub1-7		Col4a2-8		Asph-1		Ccdc22-9		0610007P14Rik-3		Prkacb-4		Pomgnt1-8		2210012G02Rik-1		Anks1-1		Arhgef11-3
Bub1b-7		Col4a2-22		Atg3-1		Ccnh		0610037P05Rik-3		Prpf39-9		Por-6		2810408A11Rik-2		Apc2-5		Atf6b-10
Bub1b-9		Coq5-2		Atm-1		Cdan1-5		1110051M20Rik-2		Prpf4-3		Ptprf-1		4732471D19Rik-8		Aplf-2		Atp6v0a1-2
Cad-13		Cpne8-1		Atxn2l-12		Cdc42bpa-5		1110059G10Rik-3		Ptpn11-1		Samd10-2		4930473A06Rik-17		Apoe-1		Atp6v0a1-6
Cad-16		Csrp2bp-6		Baz2b-2		Cdk5rap3-5		Agxt2l2-1		Rab3gap1-4		Schip1-1		4930522L14Rik-1		Arhgef7-5		Atp8a1-2
Cand1-10		Cstf3-16		BC055324-9		Cep57-1		Atxn2l-9		Rbbp6-2		Slc25a13-3		4933424B01Rik-1		Arid4a-9		Atp8a1-4
Caprin2-14		Ctps-2		BC057079-22		Cept1-1		Ccdc127-3		Rere-15		Smg6-15		Acaa1a-2		Arnt		Atp8a2-3
Casp6-3		Ctsc-3		Bclaf1-2		Chchd7-5		Cd2bp2-2		Rint1-3		Snx17-1		Acss3-9		Atm-49		Atp8a2-14
Ccdc123-8		Cyb5r3-2		Bex1-1		Chid1-4		Cdkal1-2		Rpia-7		Sorcs2-5		C78339-2		Atrn-5		AU040320-16
Ccdc45-2		Ddx42-9		Btbd2-1		Chka-5		Chd2-21		Setd3-3		Spnb2-2		Ccdc21-1		Azi1-19		Bbs5-2
Ccdc50-2		Dhx36-13		Btrc-1		Clip3-2		Cldn12-1		Shroom2-6		Stag1-7		Dip2c-2		Azin1-5		Bbs9-4
Ccna2-1		Diap2-2		Cadps2-6		Clspn-8		Cnot1-2		Spg11-3		Synpr-1		Efcab7-3		B4galt5-8		Bbs9-6
Ccna2-4		Dnajc8-2		Cadps2-12		Cnr1-2		Col18a1-35		St3gal3-3		Timm9-4		Eif2b5-2		Bace1-3		Bcas3-5
Cdc16-2		Eif3i-2		Cald1-8		Commd6		Crybg3-10		Tmeff2-12		Tox4-4		Eif4g2-5		Bicd1-1		Bcor-4
Cdc25b-2		Farp1-8		Ccdc123-1		Coq9-1		Cuedc2-2		Tpm3-3		Ttc28-6		Erbb2ip-3		Bmp2k-2		Bnip1-6
Cdca7l-1		Fat4-5		Ccdc45-3		Coq9-5		Cwc27-1		Tsr1-3		Unk-3		Fam3c-1		Btbd10-1		Cables2-2
Cdk1-2		Fbxo18-3		Ccdc82-7		Cox19-3		Ebna1bp2		Ube4a-1		Usp24-29		Fancd2-24		Btf3l4-3		Cabp1-2
Cdk14-1		Fbxo33-1		Cdc25b-1		Cpeb4-2		Edf1-2		Unc13b-1		Wdr45-5		Fgf13-4		Camk2b-5		Cacna1a-2
Cdk2-3		Fbxw11-3		Cdc42se2-2		Cpsf3l-2		Epc2-9		Unc79-27		Zeb1-8		Gad2-3		Camk2d-4		Cacna1a-30
Cdk9		Fgf13-5		Cdca8-1		Csnk2b-2		Fstl5-1		Usp5-3		Zfp637		Gtf3c2-1		Car14-6		Cadm3
Cenph-7		Fndc3c1-11		Cdk5rap2-1		Dab1-7		Fundc2-6		Zfp106-12		Zfp672-3		Gtpbp3-2		Carkd-2		Calcoco1
Cep68-1		Foxp2-2		Cep63-2		Dab1-16		Ganc-1		Zfp407-6		Zfp961-1		Haghl-2		Cask-1		Camk2b-11
Chd1-8		Fxr1-1		Chd6-8		Dcaf11-2		Gpr89-3		Zfp609-2		1200016B10Rik-14		Hdac5-3		Catsper2-5		Ccdc142-3
Chd6-2		Glud1-6		Cntn4-1		Dclk1-7		Hadhb-2		Zzz3-3		1700049G17Rik-1		Ifrd1-2		Ccbl2-6		Ccdc21-2
Ckap5-22		Gm16026-1		Cntnap2-22		Ddhd1-1		Hsp90b1-4		1110032A03Rik-3		2310044H10Rik-1		Igf2-1		Ccdc142-2		Ccdc64-4
Cklf-2		Gm16026-4		Coasy-4		Dip2a-3		Ino80-7		2010106G01Rik-5		3110043O21Rik-8		Iqcg-1		Ccdc28b-1		Cdan1-14
Clic4-1		Haus5-1		Cog2-4		Dip2a-21		Ipo9-1		2310079F23Rik-1		4930402H24Rik-8		Itpr2-10		Ccdc47-5		Cdan1-22
Cnot3-4		Hbs1l-8		Col9a1-8		Dlat-4		Itpr2-34		2610507B11Rik-5		Abhd2-6		Kcnab1-2		Ccdc55-2		Cdc42bpa-9
Cntrob-15		Hnrnpa2b1-3		Copg2-3		Dlg2-11		Kdm6a-6		4930473A06Rik-6		Aifm1-1		Kif24-10		Cct5-1		Cep164-21
Cobra1-6		Hnrnph2-2		Coq5-4		Dnajc11-2		Kif5b-2		4930578N16Rik-6		Anapc4-1		Kif5c-4		Cct8-1		Cep350-27
Cog2-3		Hsp90b1-5		Crnkl1-4		Dpf1-1		Klhl22-2		4933407H18Rik-1		Cd200-4		Kif5c-18		Cdan1-18		Chchd3-5
Cops7b-1		Hspd1-5		Crybg3-15		Dpp7-7		Lrpprc-15		4933439C10Rik-3		Cdk4-2		Limch1-1		Cdc6-1		Chd7-3
Cp-3		Imp4-2		Cspp1-12		Dpp7-9		Macf1-8		5530601H04Rik-7		Chchd6-2		Lonrf3-2		Cgn-14		Chn1-11
Crcp-1		Ipo4-13		Cspp1-15		Dpyd-18		Mbd4-2		5730455P16Rik-2		Ciz1-1		Lrrc49-2		Cgn-17		Clasp1-1
Crnkl1-7		Ivns1abp-4		Ctnna2-1		Edc4-21		Mdh2-1		AC241392.2-5		Copg2-21		Lrrk2-20		Chpt1-3		Clcn7-14
Cstf3-6		Kctd1-2		Ctsa-10		Edil3-2		Mdn1-41		Accs-5		Crem-3		Lrwd1-10		Cic-12		Clip1-5
Ctcf-5		Kif24-5		Ctsa-13		Efcab7-1		Mier3-3		Agpat1-2		Ctps2-3		Lss-2		Cnot2-10		Cntnap2-10
Ctnnal1-8		Lancl1-1		Ctsd-2		Eif2b5-1		Mkl2-13		Akap9-8		D17H6S56E-3		Mdn1-6		Cntnap2-2		Col11a1-9
Ctnnb1-2		Lass6-1		Cyhr1-5		Eif3m-5		Mta1		Akap9-24		D3Ertd751e-5		Mdn1-43		Col11a1-29		Col11a1-50
Cttn-3		Lpar1-1		D5Ertd579e-4		Epha6-6		Mterf-2		Ank3-5		Dcc-1		Megf8-13		Commd2-3		Csmd3-30
Ctu2-1		Lrpprc-21		Ddrgk1-1		Exoc7-4		Mtfr1-2		Ankrd11-1		Dpysl3-1		Mical1-3		Coro7-6		Ctso-5
Cyb5r3-4		Mina-8		Dgat1-2		Fam82b-1		Myo5a-1		Ankrd50-3		Dusp1		Mmd-5		Coro7-21		Cttnbp2-1
D4Ertd22e-1		Mki67ip-2		Dgat1-4		Farp1-12		Naa30-2		Ap2s1-2		Dusp19-4		Mtap6-1		Crem-2		Cuedc1-3
Dars-3		Mlh1-5		Dgat1-11		Fbf1-3		Nck1-1		Ap4e1-1		E130307A14Rik-10		Mtus1-4		Crls1-2		Cul4a-3
Dars-4		Mrpl18-2		Dgat1-13		Fbxl20-3		Ndufaf1-2		Ap4e1-2		Ebf1-2		Myh9-12		Csmd3-28		D11Wsu47e-3
Dars-6		Mrpl45-1		Dgat1-14		Fbxo3-4		Nek1-3		Arid1a-4		Eif2c4-10		Myo6-4		Cspp1-3		D16H22S680E-6
Dcbld2-2		Msh2-8		Dhx30-7		Fbxo48-2		Nploc4-12		Arid2-7		Eif4a		N28178-2		Ctage5-3		D3Ertd751e-1
Ddx19a-3		Myh9-13		Egfem1-5		Flywch1		Nsun3-3		Arid2-8		Elac2-2		Naa16-7		Ctdspl2-3		D430042O09Rik-13
Ddx47-1		Myh9-22		Eif2b4-6		Fryl-33		Nup54-1		Atxn2-12		Exosc9-4		Naa30-1		Dag1-2		D430042O09Rik-23
Ddx52-11		Naa35-7		Enox2-3		Galt-4		Oxct1-3		Atxn2l-7		Faf1-13		Nab1-2		Dennd4c-4		Dag1-1
Dip2b-3		Ninl-18		Eps15-10		Gapdh		Papola-6		Auts2-4		Fam18a-4		Nbr1-2		Dennd5b-3		Dcdc5-7
Dip2b-5		Nkain4-2		Ercc2-2		Gigyf2-1		Pax6-8		Azi2-1		Fam63a-1		Nebl-6		Denr-2		Dctn1-3
Dkc1-2		Nubpl-2		Ercc2-4		Glb1l-1		Pcdh15-3		BC057079-31		Fam63a-2		Nfya-5		Dgke-3		Ddah1-1
Dock11-1		Obsl1-4		Fignl1-1		Gpaa1-10		Pcf11-2		Bccip-3		Fam65b-12		Nle1-10		Dgkq-9		Ddhd1-6
Drosha-7		Oxr1-2		Flii-6		Gpatch2-8		Pcid2-7		Bptf-5		Farp1-1		Npepps-6		Dmd-21		Dedd-4
Dvl2-2		Parl-3		Flii-8		Gramd4-1		Pde1c-4		Brd7-7		Fgfr1-1		Nsun2		Dnaja1-1		Dennd5a-1
Dvl2-5		Parva-5		Fuz-3		Gtf2a2-5		Pde9a-1		Casd1-13		Fmnl2-5		Osgep-3		Dnajc10-10		Dennd5b-8
E2f7-2		Pcca-11		Fxc1-3		Gtf2a2-8		Pdik1l-5		Cct4-1		Get4-2		Otud7a-5		Dnajc7-1		Dip2a-1
E2f7-4		Pdia3-11		Galt-1		Hap1-2		Pdlim5-8		Cenpq-6		Gin1-2		Pafah1b1		Dnmt3b-9		Dip2a-22
Egfem1-2		Pdp1-1		Gatad2a-3		Hdx-1		Pdlim5-9		Cgn-4		Gm10391-3		Patz1-1		Dock9-9		Dll3-6
Eif2ak1-7		Phf10-1		Gga3-2		Hiatl1		Pex1-9		Cgrrf1-1		Gm16001		Pcyox1-2		Dus2l-2		Dmd-15
Eif2ak4-2		Phf5a-2		Gga3-4		Hmgn1-1		Pgbd1-2		Chd2-4		Gmppa-4		Pdcl-3		Dusp11-1		Dnajb6-1
Elof1		Phkb-15		Gpd2-2		Htt-7		Phc3-5		Chd6-6		Gpr85-1		Pde4dip-12		Dusp16-1		Dnm1l-5
Eml4-3		Pip5k1b-1		Gprasp1-8		Idi1		Phka2-2		Chd6-13		H2-8		Pde4dip-24		Dzip1l		Dock3-23
Eogt-6		Plag1-6		Greb1l-12		Igsf9-3		Pkd2-13		Cit-1		Hace1-12		Pex5-9		Eef2k-1		Dync1h1-6
Eogt-11		Plxnb1-11		Gtpbp6-6		Inpp4a-3		Polr1e-3		Cntln-2		Herc1-54		Pex5l-6		Eif4g3-7		Dync1h1-8
Erp44-3		Pola1-24		Gusb-8		Itpr2-6		Polr2b-8		Cntrob-10		Homer1-2		Pfn2-2		Eml1-1		Dync1h1-13
Esco2-8		Ppa1-2		Gys1-6		Itpr2-11		Polr2j-3		Col18a1-20		Iffo1-1		Phc1-4		Eno3		Dync1h1-18
Fanca-4		Ppa1-9		Heatr7a-3		Ivd-1		Polr3gl-1		Col18a1-28		Ift52-2		Phldb1-5		Epb4.1l1-2		Dync1h1-26
Fancd2-10		Ppcs-1		Heatr7a-6		Kdm2a-1		Ppap2a-4		Col18a1-29		Ikbkg-1		Pif1-1		Ewsr1-1		Dync1h1-47
Fancd2-13		Ppm1e-1		Heatr7a-9		Klhl5-1		Ppfia2-10		Copg2-1		Inpp1-3		Pigc-2		Ext1-3		Dync1h1-49
Fancd2-22		Prc1-4		Heatr7a-13		Lamtor2-2		Ppp1r12b-6		Coq7-4		Inpp5f-1		Pik3r3-3		Ezh1-5		Dync1h1-51
Fndc3c1-17		Prkrip1-1		Heatr7a-22		Lsmd1-2		Ppp1r12c-10		Cthrc1-1		Itsn1-11		Pkd2-9		Faim-1		Dync1h1-54
Foxn4-4		Prpf38b		Heatr7a-23		Map1lc3a-1		Ppp1r7-4		Cux1		Jak2-2		Pkig-2		Fam131a-3		Ece2-8
Fyn-1		Psma4-6		Heatr7a-31		Map2k1-7		Ppp1r7-7		D430042O09Rik-11		Jakmip1-9		Plcb4		Fam184a-3		Eef1d-8
Galnt2-1		Psmc2-11		Helq-1		Megf8-15		Ppp1r9a-12		Dennd5b-1		Jakmip1-11		Plec-5		Fam73b-12		Eif5-1
Gli3-2		Ptpn12-6		Hexdc-7		Metap1d-5		Ppp5c-1		Dffb-4		Jup-2		Plec-7		Fbxw5-5		Eno2-2
Gli3-3		Qars-2		Hif1an-2		Mga-3		Ppt1-2		Diap1-2		Jup-11		Pls3-3		Fktn-3		Epb4.1l5-1
Glis2-3		Rcn3-1		Hs3st1-2		Micu1		Rabep1-1		Dirc2-3		Kcnmb4-2		Plxnb1-1		Fsd1l-3		Epb4.1l5-7
Gpbp1l1-6		Rnf44-7		Htt-18		Mier1-3		Rabgap1l-14		Dlg1-1		Kcnmb4-3		Pmpcb-2		Fstl1-10		Erlec1-9
Gpr98-4		Rpa1-1		Ift74-5		Minos1-2		Rb1-3		Dlgap3-1		Kcnq2-2		Pnrc1-2		Fubp1-1		Evl-4
Gxylt1-6		Rpain-1		Ift81-5		Mks1-5		Rb1-17		Dmpk-13		Kdm6a-7		Pop1-1		Fuca2-2		Fam100a-2
Hbp1-6		Rpl11-2		Ino80-1		Mphosph9-1		Rbm18-4		Dock3-30		Kif4-25		Pou4f1-2		Fxr2-6		Fam49a-2
Hdac1-6		Rpl13a-1		Ino80-6		Mpp1-1		Rbm27-3		Drg2-3		Kif5c-9		Ppp1r12c-3		Fyn-3		Fance-3
Hells-4		Rpl15-2		Itfg3-9		Mrps35-1		Rc3h2-2		Dtymk-1		Kifap3-1		Ppp1r9a-5		Galnt11-1		Filip1-3
Hells-5		Rpl21-1		Itgb1bp1		Mybl2-9		Rcbtb1-4		Dvl3-9		Klhl13-1		Prdm10-2		Gbf1-1		Fkbp1a-2
Heph-7		Rpl36al		Itgb1bp2-8		Myo10-5		Rfc1-2		Dvl3-10		Lancl1-2		Psmd2-9		Gfap-1		Flii-10
Herc1-48		Rps20		Jak1-23		Myo9b-10		Rgp1-4		E130308A19Rik-2		Lasp1-3		Ptpn1-4		Gls-7		Fmn1-14
Hexdc-10		Rsl1d1-3		Jakmip1-14		Nans-2		Rims1-20		Eed-4		Lphn2-2		Ptprd-1		Gm10717-4		Fmn1-15
Hnrnpr-5		Ryr3-61		Klhl12-4		Ncaph-9		Rnf141-2		Egfl7-4		Lphn2-3		Ptprd-5		Gm10717-6		Fryl-10
Ick-1		Ryr3-82		Lasp1-6		Nckap5-3		Rnf146-1		Eif4g2-2		Lrch2-2		Pygo2-3		Gm10719-2		Fryl-14
Idh2-8		Slc25a39-6		Letm1-3		Ncor2-8		Rpgrip1l-1		Erc1-15		Lrrk2-17		Rab3gap1-17		Gm11168-7		Fryl-38
Ifnar1-1		Slc39a10-1		Lig3-4		Ncor2-23		Rpgrip1l-2		Ergic2-7		Lsamp-2		Rabgap1l-9		Gm11974		Gabarapl2
Igf2bp1-10		Snx1-3		Lpin2-4		Nde1-1		Rpgrip1l-7		Etfa-6		Lsamp-4		Racgap1-1		Gm13242-2		Gabrb3-3
Ipo4-1		Srm-1		Lrch3-4		Nit1-1		Rpp21-1		Evl-5		Lss-1		Rad54b-12		Gm20517-2		Gad1-3
Kif18b-4		Srm-2		Lrrc16a-11		Nle1-5		Rps6ka3-6		Exoc5-3		Macrod2-2		Ralgapb-3		Gm7120-3		Ggnbp2-7
Kif18b-7		Srp68-3		Lrrc16a-20		Nphp3-11		Rps6ka6-1		Exosc2-5		Map4k4-3		Ralgps2-1		Gpr89-7		Git1-3
Kif18b-11		Stag2-2		Lrrc23-2		Nsf-3		Rrp8-3		Fam126b-2		Map4k5-5		Ranbp17-1		Gpr98-8		Git2-2
Kif4-13		Stxbp3a-13		Lrrcc1-4		Nucb1-3		Rtcd1-2		Fam69c-5		Mbd5-2		Rap1gap-4		Gpr98-19		Gm11458-2
Kif4-17		Sumf2-1		Lrrk2-42		Oaz2-1		Rwdd3-3		Fam73b-3		Mfsd11-9		Rasgrf2-1		Gprasp1-2		Gm14204-3
Kif4-21		Taf15-3		Lypla1-1		Odz2-17		Ryr3-68		Fam82b-5		Mga-4		Rb1cc1-6		Gramd4-4		Gm15758-2
Kifc1-3		Thumpd3-1		Lypla1-2		Odz3-3		Ryr3-81		Fancd2-32		Mib2-9		Rbak-2		Greb1l-9		Gm17188-1
Lass2-4		Tnfaip1-2		Malat1-1		Opcml-6		Ryr3-98		Fanci-2		Mid1ip1-1		Rbm39-2		Grid2-14		Gnptg-1
Limch1-9		Tnfaip8-1		Man1b1-4		Orc3-1		Scoc-2		Fbxo11-2		Mknk1-4		Rbm41-1		Gtpbp6-8		Gpkow-1
Lphn2-5		Tnpo2-1		Mapk4-3		Orc3-4		Sec11c		Fbxo11-5		Mllt10-6		Rcan2-2		Hagh-1		Gpr137c-4
Lphn2-18		Tomm40-2		Mapk8ip3-1		P4hb-3		Sec14l1-2		Fbxw4-5		Mmadhc-3		Rcbtb2-7		Hif1an-6		Gramd1b-4
Lpin2-14		Top2b-2		Megf8-2		Pa2g4-1		Sept6-3		Fkbp15-4		Mrpl9-2		Rcc1-1		Htt-19		Gtdc1-2
Lrrfip1-1		Top2b-17		Mib2-7		Pcdhga11-5		Sergef-5		Foxn3-2		Mrps33-1		Rccd1-1		Igfbp5-2		Hdac5-1
Luc7l3-4		Tpmt-4		Mib2-10		Pcif1-1		Serhl-2		Frmd5-1		Mrto4-1		Rdx-1		Inadl-36		Hectd2-2
Map4k5-8		Trit1-3		Mpi-5		Pdzd11-1		Serinc1-1		Ftsj3-5		Mtus1-6		Rif1-1		Ino80-10		Heg1-11
Mapk1-1		Tro-3		Mrrf-1		Pet112l-1		Serinc1-5		Fuca2-7		Myo18a-3		Rif1-3		Ino80d-2		Hipk2-9
Mapre1-5		Tsga10-6		Mta2-4		Phkb-8		Setx-17		Gak-1		Myo9a-4		Rims1-7		Ipo4-4		Hnrnpul1-1
Mcrs1-1		Ttc39b-11		Mtg1-2		Pip4k2b-5		Sike1-3		Gba2-14		N4bp2-1		Rims1-8		Itgb1bp2-2		Hpca-2
Mdc1-10		Ubap2-13		Mtm1-4		Pisd-3		Slc25a13-1		Gigyf2-2		Naa16-2		Rims1-15		Itpripl1-2		Hs3st5-4
Megf11-7		Ubap2-18		Myo10-6		Pkib-3		Slc25a16-2		Git2-9		Narf-2		Rlf-1		Khdrbs1		Htra1-2
Mical1-1		Ube2d3-1		Myo9b-6		Ppil2-1		Slc25a23-1		Gm13242-1		Ncam1-3		Rnaseh2a-2		Kif2a-3		Htt-31
Mkl2-4		Ube2e1-2		Myst4-10		Ppp1r11-2		Slc25a3-4		Gnl2-1		Ncapg-7		Rnf181-2		Klhl8-2		Htt-33
Mlf1ip-1		Ubr1-7		Naa16-5		Ppp2r2c-4		Slc25a5		Gnl2-10		Ncor2-4		Rnf214-3		Lpin2-13		Ip6k1-2
Mmp16-2		Ubr4-5		Narfl-3		Ppp2r4-1		Slc38a6-11		Gnl2-11		Ncor2-9		Rpgrip1l-8		Lrp1-24		Itpr2-7
Mpnd-1		Unc119b-1		Nbeal1-4		Prmt7-8		Slc38a6-14		Gpatch8-4		Ncor2-20		Rpl24-7		Lrpprc-2		Kank1-2
Mrpl38-6		Unc79-23		Ncln-1		Pus1-2		Slc6a17-1		Greb1l-11		Ncstn-5		Rrp7a-1		Lrpprc-27		Kcnh7-5
Mrpl39-4		Unc79-36		Ncln-3		Ranbp17-4		Smarca2-23		Grm8-1		Nefm-3		Rsrc2-2		Lrrc16a-12		Kcnip1-1
Mrrf-3		Yme1l1-3		Ncln-5		Rasgrf2-9		Snapin-2		Hdac1-2		Neurl4-1		Ruvbl2-1		Lrrc16a-21		Klc3-4
Msh2-13		Zfml-5		Ncln-8		Rbm17-2		Sntb1-1		Heatr7a-39		Neurl4-2		Ryr3-54		Lrrc16a-26		Leng8-3
Msh2		Zkscan1-1		Ncln-9		Rere-17		Socs6-2		Helb-1		Nin-4		Ryr3-87		Lrrk2-24		Lingo2-6
Msl3-2		0610007P08Rik-5		Ncln-10		Rfesd-1		Sp110-3		Helq-6		Nkain3-2		Safb2-7		Lrrk2-40		Madd-9
Mtmr10-1		0610007P08Rik-9		Ncoa5-2		Rgs3-14		Sp110-5		Herc1-10		Nlgn1-4		Scai-4		Lrwd1-5		Madd-10
Mybl2-3		0610011F06Rik-4		Nfxl1-4		Rin2-1		Sptlc2-3		Herc1-20		Nlgn3-3		Scamp3-4		Map2k1-4		Madd-23
Mybl2-5		1200016B10Rik-5		Ninl-10		Rpn2-2		Srcap-9		Herc1-30		Nnat-1		Scn3a-14		Map2k1-5		Mapre3-1
Naa50-1		1200016B10Rik-12		Nle1-2		Rpp21-2		Srcap-12		Herc1-35		Nnat-2		Sdk1-19		Map3k10		Mbd5-6
Ncaph-4		1200016B10Rik-13		Nmral1-4		Rsl1d1-6		Srgap3-4		Herc1-43		Nol12-2		Sec24b-19		Map4k5-13		Mdn1-22
Ncaph-6		1500001M20Rik-5		Nol6-13		Ryr3-90		Srsf1-2		Herc1-46		Nploc4-13		Sema4d-2		Mdn1-3		Mdn1-65
Ncaph-12		2010106G01Rik-7		Nol6-24		Scamp3-6		Stag1-2		Herc1-49		Nr2c2-1		Sf1-2		Mdn1-8		Med13-28
Ncbp1-6		2010305A19Rik-1		Nploc4-2		Scp2-5		Stag1-6		Herc1-50		Nrcam-3		Sfmbt1-4		Mdn1-38		Mef2a-4
Ncoa3-10		2210012G02Rik-3		Nucb1-2		Scube3-3		Stk36-5		Herc1-53		Nrg3-2		Sgip1-4		Mdn1-66		Mef2d-2
Ndor1-8		2410002F23Rik-5		Nup214-5		Serinc3-1		Stxbp2-10		Herc1-57		Nrxn2-3		Sgpl1-3		Mdn1-87		Mff-8
Ninl-16		2410089E03Rik-12		Osbpl3-11		Sf3a1-4		Tada2a-6		Hif1a-1		Nrxn2-7		Shf-1		Med12l-16		Mfn2-4
Nono-2		2410089E03Rik-28		Pak2-13		Sh3bp5l-1		Taok1		Hipk1-8		Nrxn3-15		Sik2-10		Med15-1		Mfsd6-1
Nsmce2-1		2410089E03Rik-36		Pbx1-1		Shoc2-1		Tarbp2-2		Hipk2-6		Nsun3-2		Slc25a13-4		Mina-2		Mier2-5
Nup160-8		2610005L07Rik-4		Pcid2-3		Skp1a-5		Tatdn3-2		Hipk2-7		Numbl-2		Slc25a13-8		Mknk1-8		Mks1-8
Nup188-17		2610020H08Rik-6		Pde9a-2		Slc1a3-1		Tcp11l1-7		Hipk2-11		Odz3-6		Slc8a1-1		Mpdz-8		Mpv17-1
Nup205-9		2610029G23Rik-1		Phkb-23		Slc4a2-18		Tdg-2		Hira-3		Oprl1-6		Slu7-3		Mphosph8-8		Mrpl15-1
Nup205-20		2610101N10Rik-1		Pias4-6		Smchd1-44		Tfb2m-7		Hmbox1-3		Oscp1-4		Slx4-15		Mtf2-5		Mtap2-6
Nup205-22		2700078E11Rik-3		Pin4-2		Spag5-3		Thbs3-14		Hnrnpa2b1-1		Paip2-2		Smarcd3-6		Mtg1-7		Mtap4-7
Nup85-5		2700094K13Rik-1		Plod1-2		Spice1-1		Thoc2-2		Hook1-1		Parp12-3		Smc4-3		Myo10-9		Mtmr4-2
Odz4-13		2810408M09Rik-2		Plod1-5		Stard9-30		Thoc2-5		Hook1-5		Parp12-5		Smg7-4		Ncald-2		Napb-6
Otud6b-1		2810442I21Rik-2		Plxnb2-21		Strada-4		Tia1-3		Hs6st2-1		Pbrm1-3		Snx1-1		Ncln-2		Nav2-1
Otud6b-3		3010001F23Rik-1		Pnpla7-8		Sumf2-5		Tln1-44		Hspa9-3		Pcdh11x-3		Sp3-2		Ncoa2-5		Ndrg4-8
Pask-5		3110057O12Rik-3		Pnpla8-3		Suv39h1		Tmcc1-5		Htt-34		Pcyt1b-2		Spen-3		Ncoa4-2		Ndrg4-9
Pcgf3-1		4922501C03Rik-5		Pold2-1		Sybu-3		Tmem48-1		Huwe1-1		Pcyt1b-6		Stard9-3		Nefm-2		Nebl-19
Pdcd4		4922501C03Rik-14		Por-4		Tbc1d13-7		Tmem50a-2		Igbp1-1		Pdcd10		Strn3-1		Nfat5-5		Nol12-1
Pih1d1-1		4930453N24Rik-2		Ppp1r16a-3		Tbc1d14-9		Tnks2-2		Igsf9-10		Pde4dip-10		Sumo3-2		Npc1-22		Npc1-1
Pin4-1		4930453N24Rik-3		Ppp2r4-2		Tbl3-3		Top2b-12		Ing2-2		Pde7a-1		Svil-8		Nr2c1-1		Nptn-5
Pkd2-6		4930473A06Rik-10		Ppt2-2		Tchp-2		Top2b-27		Ing4-3		Pex5-7		Svil-22		Nup214-12		Nr1d2-2
Pkd2-7		4933407H18Rik-5		Prdm9-2		Tctn1-4		Top3a-1		Ino80-4		Pfdn2		Synj1-6		Nup214-15		Nr1h2-8
Pkn1-10		4933407K13Rik-1		Prodh-4		Thrap3-3		Traf3-4		Ipcef1-2		Phf21a-1		Syt6-2		Odz4-12		Nrbp1-3
Pla2g16-1		5730528L13Rik-3		Prodh-9		Tmem11-3		Trim44-3		Irf9-2		Phf21a-5		Taf1-1		Pacsin3-2		Nrxn3-1
Plcg1-10		5830417I10Rik-14		Prorsd1-1		Tmem145-8		Trim9-4		Itpr2-16		Phf8-1		Taf1-5		Pard3-2		Nrxn3-2
Pola1-1		5930434B04Rik-1		Prpf8-1		Tmem164-1		Trmt2b		Kif18a-5		Pi4ka-3		Tatdn2-4		Pcbp2-2		Nrxn3-8
Pole-4		6330503K22Rik-6		Psmc2-7		Tmem199-2		Trnau1ap-2		Kif21a-3		Pipox-2		Tax1bp1-6		Pcca-10		Nsf-4
Ppp1r18-1		6720456H20Rik-5		Psmd3-3		Tmsb4x-2		Trpc2-4		Kif4-3		Pkig-3		Tbc1d17		Pcca-13		Ntng1-4
Ppp2r1b-2		A230004M16Rik-5		Ptprg-11		Tnfaip1-1		Trub1-1		Lphn2-15		Pknox1-2		Tbce-3		Pccb-2		Odz4-3
Prdm2-4		A730049H05Rik-1		Pttg1ip-2		Tsga10-9		Tsc1-3		Lrch3-3		Plod1-6		Tgif2-2		Pcnp-2		Opn1sw-2
Prdx6-4		A730049H05Rik-2		Pxmp3-1		Tsr2-1		Tsen2-4		Lrp1-18		Plxnb1-3		Thra-4		Pde4d-1		Osbpl3-6
Prepl-1		A830082K12Rik-1		Qtrtd1-3		Ttc13-3		Ttc3-5		Lrp1b-4		Plxnb1-8		Thsd7b-3		Pde4dip-13		Pan3-1
Prkci-7		Aatf-4		Rad18-3		Ttll5-2		Ublcp1-2		Lrp4-10		Pnpla7-2		Tkt-10		Pde4dip-18		Parp11-4
Prmt1-2		Abca5-1		Rad51-1		Ube2e1-1		Ubr1-2		Lrrc16a-14		Pnpla7-3		Tle4-2		Pdha1-1		Pcbp3-3
Prrc2b-4		Abca5-7		Ralgps2-5		Ube2g2-2		Ubr1-13		Lrrc27-1		Pomgnt1-5		Tlk2-5		Pds5b-5		Pcdh11x-2
Psmd1-3		Abcc5-11		Raly-1		Ublcp1-6		Ubr1-19		Lrrc8d-3		Por-8		Tln1-41		Pex7-1		Pcmt1-5
Psmd2-3		Ablim1-4		Rasal2-4		Ubqln1-1		Ubr1-26		Lrriq1-9		Pou2f1-2		Tln1-46		Pex7-3		Pdap1-1
Psme4-29		AC151712.4-4		Rasgrf2-2		Ulk2-1		Ufm1-1		Lrrk2-48		Ppfibp1-1		Tm7sf2-1		Phc3-1		Pde7b-8
Psme4-40		Acaca-2		Rassf8-1		Upf3b-3		Unc80-26		Lsm5		Ppp1r12c-1		Tmem176b-2		Phkb-21		Peli3-5
Psme4-46		Acp1-4		Rbbp6-3		Urod-3		Uqcrc2-1		Macf1-6		Ppp2r1a-9		Tmem67-6		Phyh-3		Phactr1-1
Ptprf-19		Acp6-2		Rbm28-2		Vipr2-6		Usp10-6		Man1a2-8		Ppp2r2d		Tmem67-20		Plekha3-5		Phldb1-1
Ptprg-4		Acp6-5		Rbm39-11		Vmp1-4		Usp32-30		Map3k3-10		Ppp4r1l-1		Tmem68-4		Plrg1-2		Pkm-3
Ptprg-8		Acp6-7		Reck-3		Vps8-3		Usp9x-16		Map3k7-3		Ppp4r1l-2		Tmtc4-2		Poc1b-2		Pla2g6-5
Pvrl2-3		Acp6-10		Rgp1-5		Vrk3-9		Utp23-3		Map4k5-3		Ppp4r1l-3		Tnks1bp1-4		Polk-4		Plxna2-7
Rad51ap1-1		Acsl4-2		Rpl18-5		Vwa5a-3		Vamp4-1		Mast2-1		Ppp4r1l-4		Tnrc6c-1		Ppp1r18-2		Plxna2-25
Rapgef6-4		Acss3-7		Rprd1b-3		Wdr31-3		Vapb-3		Mast2-6		Ppp4r1l-5		Tom1l1-1		Prdm9-4		Pole4-2
Raph1-4		Actn1-4		Rrp7a-3		Wdr91-3		Vav3-6		Mdn1-84		Prdm1-3		Top2b-8		Prmt3-3		Ppip5k1-1
Rer1-1		Actn4-5		Ryr3-19		Whsc1l1-14		Vegfb-2		Med13-22		Prdm15-3		Tox-4		Prmt5-9		Ppip5k1-6
Rere-1		Actr1b-2		Ryr3-24		Wiz-4		Vrk3-8		Med13-24		Prmt2-3		Traf3-1		Prpsap2-3		Ppp1r16a-5
Rnmtl1-1		Adam10-1		Sat1-3		Xpa-3		Wdfy1-2		Med14-10		Psma1-1		Traf6-1		Psmd12-3		Ppp2r1a-10
Rpa2-2		Adam10-2		Scrn2-3		Yars-7		Wdfy1-5		Med16-11		Psma3-3		Trim26-1		Psmf1-2		Ppp3ca-4
Rpia-3		Adamts1-1		Sdha-13		Zcwpw1-14		Wdr26-3		Mfsd11-10		Ptcd1-2		Trim32-1		Ptpra-5		Prdm2-5
Rpl12-2		Adat1		Sec11a-4		Zfp451-2		Wdr67-4		Mib2-2		Ptms-2		Trim37-2		Rabggtb		Prkca-2
Rpl31-2		Adh5-4		Setd3-4		Zfp629-2		Xpnpep3-8		Mib2-8		Ptp4a3-2		Trim37-6		Rabl2-5		Prkca-5
Rpl7		Adh5-7		Setdb2-3		Zfpl1-2		Xrcc4-4		Mib2-14		Ptpn1-2		Trmt2a-2		Rapgef2-7		Prkca-11
Rplp0-2		Adrbk1-9		Setdb2-9		Zfyve9-1		Zbtb49-1		Mkl2-8		Ptprd-6		Tsc22d1-2		Rapgef4-1		Prkce-10
Rrm2-3		Adrm1-5		Sfrs18-1		0610037L13Rik-2		Zcwpw1-8		Mll3-8		Ptprd-9		Ttc13-5		Rbm10-5		Rabgap1l-4
Rsrc2-3		Adsl-3		Sirt3-1		0910001L09Rik		Zeb1-13		Mll5-1		Ptprf-3		Ttc23-4		Rmnd5a-2		Rabgap1l-6
Sacs-2		Ahctf1-2		Skiv2l-3		1110001A16Rik-2		Zfand1-2		Mphosph9-2		Ptprf-4		Ttc33-1		Rmnd5a-5		Rabgap1l-8
Sec24b-5		Ahctf1-9		Skiv2l-13		1110004E09Rik-2		Zfc3h1-5		Mtap1a-3		Ptprf-5		Ttf1		Rnf214-2		Rbm41-2
Sema4c-2		Ahctf1-10		Slc25a25-1		1110005A03Rik-2		Zfc3h1-12		Mtmr10-7		Ptprf-6		Tubgcp6-2		Rnf44-2		Rev3l-3
Sephs1-3		Ahctf1-14		Slc4a2-10		1500010J02Rik-2		Zfml-6		Mtmr14-9		Ptprg-1		Txnrd2-1		Rngtt-3		Rims3-1
Setd5-6		Ahsa2-5		Slit2-1		1600014C10Rik-2		Zfp101-3		Myl12a-3		Ptprg-15		Ublcp1-3		Rpl24-3		Rmnd5b-5
Slc2a1-1		AI314180-8		Slx4-9		1700052N19Rik-4		Zfp57-1		N28178-3		Ptprs-7		Ubqln1-2		Rrp1b-1		Rnf14-2
Smarce1-2		AI314976-1		Smarcd2-6		2310004I24Rik-3		Zfp618-1		Ncoa6-2		Pus10-1		Unc79-1		Rrp1b-3		Rsf1-1
Smarce1-5		Akap9-42		Smg6-16		2310008H09Rik		Zfp644-6		Ncoa6-5		Pus3		Unc79-12		Ryr3-53		Ryr3-21
Smc1a-9		Aldh16a1-13		Smox-4		2410002F23Rik-4		Zfp672-5		Ncor2-7		R3hdm2-2		Unc80-56		Satb1-1		Ryr3-36
Smchd1-8		Aldh1a3-5		Snx12-1		2410089E03Rik-21		Zfp788-1		Nfib-4		Rab6a-1		Unk-4		Scai-5		Ryr3-64
Smchd1-27		Aldh1a3-6		Snx29-2		2410089E03Rik-47		Zfr-3		Nfxl1-3		Rab6a-2		Uqcrh-4		Scly-4		Ryr3-93
Smchd1-30		Alg13-15		Snx30-9		2610001J05Rik-1		Zfr-9		Nfxl1-9		Ranbp17-10		Usp24-1		Scp2-8		Sc4mol-5
Snrnp48-1		Alg13-27		Snx7-1		2610029G23Rik-2		Zfyve19-2		Nfxl1-15		Rara-8		Usp9x-14		Sdcbp-4		Scamp1-1
Snx1-2		Amt-1		Sort1-13		2700081O15Rik-2		Zmym6-9		Nfyc-2		Rasa1-10		Uspl1-1		Sdha-4		Sdk1-32
Snx1-5		Anapc4-4		Spg7-1		2810417H13Rik		Zwint-1		Nin-5		Rasa1-16		Vangl2-3		Sdha-8		Sepsecs-2
Sp110-2		Angel2-2		Spns1-1		2810422O20Rik-1		0610007P08Rik-2		Nisch-4		Rasa4-2		Vars-5		Sdk1-14		Sept4-2
Spr-1		Ankhd1-3		Srp72-2		3110002H16Rik-5		1300018I17Rik-9		Nkiras1-2		Rasa4-4		Vav3-1		Sec11a-2		Sgms1-6
Srp68-5		Ankhd1-4		Srrd-1		3110002H16Rik-7		1700025K23Rik-1		Nrbp1-6		Rb1-6		Vav3-5		Sec24a-7		Sh3kbp1-1
St3gal3-2		Ankhd1-5		Stat5b-5		3110002H16Rik-10		2210009G21Rik-4		Nsf-2		Rbl2-9		Vprbp-1		Sema4d-16		Shroom2-1
Stil-3		Ankrd11-3		Stk25		3110009E18Rik-1		2310045N01Rik-3		Nsun6-1		Rbm33-2		Vps45-8		Sept3-1		Sik2-4
Stil-9		Ankrd32-14		Stk39-2		4632419I22Rik-1		2310079F23Rik-8		Nup188-12		Rbm33-6		Vti1b-7		Serinc4-1		Sirt2-2
Stt3a-3		Ankrd44-1		Strada-2		4632419I22Rik-5		2610005L07Rik-2		Nup214-1		Rbm33-13		Vwa5a-2		Setd7-4		Slc1a2-2
Tbc1d14-8		Ankrd44-2		Svil-30		4930570G19Rik-1		2700029M09Rik-2		Nup214-14		Rbm41-3		Wdfy1-1		Shroom2-4		Slc23a2-5
Tbl1x-2		Anp32a-1		Tada2a-2		4932438A13Rik-3		2700078E11Rik-2		Ocrl-4		Reln-3		Wdr33-16		Slc20a1-2		Slc25a16-4
Tbl3-13		Appl1-6		Taf6l-4		4933431E20Rik-4		2900006K08Rik-5		Odz4-9		Rere-4		Wdr45-4		Slc4a2-5		Slc25a23-8
Tbl3-18		Arhgap18-11		Tbc1d13-6		5033414D02Rik-1		3110043O21Rik-11		Oprl1-2		Rere-8		Wdr66-14		Smarcc2-3		Slc9a8-2
Th1l-10		Arhgef10-15		Tbrg4-3		5730409E04Rik-1		3200002M19Rik-5		Osbpl1a-16		Rgs3-1		Xist-3		Smarcd3-1		Slc9a8-3
Thoc3-4		Arhgef10l-3		Telo2-2		5730419I09Rik-2		3300002I08Rik-2		Osgep-1		Rgs3-5		Xrn2-6		Smchd1-23		Sncb-3
Timm23-4		Arl4a-1		Thap7-5		5830417I10Rik-3		4833418N02Rik-1		Otud5-1		Rimklb-4		Xylt2-11		Smyd3-3		Spata1-4
Tmem165-4		Arl5b-3		Thoc2-13		6330439K17Rik-14		4930473A06Rik-15		Parp12-1		Rlbp1-1		Ythdf1-3		Snf8-2		Srcap-1
Tmem168-1		Armcx1-1		Tia1-4		6330503K22Rik-5		4930570G19Rik-2		Parp12-8		Rmnd5b-7		Zbtb20-10		Spata1-3		Srsf12-3
Tmem194-1		Armcx2-3		Tlcd2-6		6720456H20Rik-6		6330439K17Rik-12		Pcyt1a-2		Rnaseh2b-1		Zc3h12b-1		Spns1-4		Stat3-4
Tmem43-7		Arpc1b-3		Tln1-13		6820431F20Rik-5		A930001N09Rik-5		Pde7b-10		Rnf144b-1		Zc3h12b-2		Srp68-4		Stat3-13
Tnpo3-7		Arpc1b-8		Tln1-24		8430410A17Rik-1		Abca5-5		Pfas-8		Rngtt-1		Zdhhc21-5		Srrm1-4		Stat3-14
Top2a-13		Arpc5l-2		Tln1-29		8430410A17Rik-6		Adam12-14		Phf10-6		Robo2-2		Zfp423-1		Srrm1-7		Stox2-1
Top2a-26		Arrdc3-2		Tln1-31		8430427H17Rik-5		Agfg2-6		Phf12-1		Robo2-4		Zfp618-7		St18-4		Svil-14
Tor1a-1		Arsk-7		Tln1-33		8430427H17Rik-6		Agrn-3		Phf14-5		Rora-2		Zfp664-1		Stard9-7		Synj1-8
Tpx2-1		Asah1-2		Tln1-35		8430427H17Rik-8		AI314180-6		Phf20-5		RP24-1		Zfp692-1		Stard9-9		Taf4a-8
Tpx2-2		Asap1-4		Tln1-39		9030624J02Rik-1		Ak1-1		Phldb1-6		RP24-2		Zfp800-1		Stard9-21		Tanc1-3
Trim2-4		Asap1-6		Tln2-2		9930021J03Rik-1		Akap7-8		Phtf2-4		Rpgr-3		Zfp946-6		Surf1-2		Tax1bp1-3
Trim27-1		Asph-8		Tm6sf1-2		A230004M16Rik-2		Alcam-1		Pias2-2		Rps15		Zfp956-2		Suv39h2-2		Tbc1d14-3
Trim27-3		Aspm-2		Tmem128-2		A330102I10Rik-2		Aldh1a3-1		Pick1-2		Rps23		Zhx3-3		Synj1-2		Tmbim6-1
Trim28-5		Asxl3-1		Tmem199-1		A730017L22Rik-2		Als2-18		Pik3r3-1		Rps6kc1-7		Zmynd11-7		Taf12-1		Tmem145-3
Trim28-9		Atad3a-1		Tmem80-2		Aamp-1		Anapc2-7		Pipox-3		Rps6kc1-12		Znhit3-2		Taf12-4		Tmem44-1
Ttc3-7		Atad3a-12		Tmem9-2		Aasdh-5		Angel2-5		Pkp4-1		Rrp9-10		Zrsr2-1		Taf4a-11		Tmem55b-4
Ttc4-2		Atad5-1		Tnfaip8-3		Aasdh-8		Ank3-2		Pla2g6-15		Rsrc1-3		Zwilch-8		Tank-3		Tmem63b-9
Ttf2-2		Atm-22		Tnks2-8		Aasdh-9		Ankrd17-4		Plagl1-1		Rsrc1-6		Zzz3-4		Tardbp-1		Tmem63b-13
Txnrd2-4		Atm-42		Tox4-1		Aasdh-10		Ankrd32-8		Pnpla7-19		Rtn1-5		1110065P20Rik-2		Telo2-11		Tmem67-15
Ube2d1-2		Atm-43		Tpt1-1		Aatf-2		Apc-1		Pnpla7-23		Rtn2-1		1600012H06Rik-1		Tet1-4		Trafd1-4
Ube2d1-4		Atm-46		Trpm3-4		Abcb8-10		Appl1-5		Pon2-4		Rtn2-2		2010317E24Rik-5		Thoc2-3		Trak2-4
Ube2r2-1		Atp11c-1		Tsen34-1		Abcc1-1		Arf4-1		Ppfibp1-2		Rtn2-4		2310003F16Rik		Thoc2-9		Trim44-2
Ubp1-1		Atp2c1-3		Uap1-1		Abcc1-12		Arf4-5		Ppil4-4		Runx1t1-1		2500003M10Rik-2		Thra-3		Ttc15-2
Uevld-4		Atp7a-1		Ubac1-2		Abcf1-8		Arhgap12-2		Ppp1r16a-1		Runx1t1-3		2610015P09Rik-13		Tmem56-1		Ttll1-3
Usp1-2		Atrx-13		Unc80-41		Abcf3-1		Arhgef1-27		Prc1-1		Ryr3-34		2700029M09Rik-4		Tnk2-6		Tub-5
Usp39-7		Atrx-15		Uqcrq-1		Abcf3-10		Arl1-1		Prpf18		Samd10-1		2900006K08Rik-3		Tnks1bp1-6		Tub-7
Vim-5		Atrx-20		Vapb-2		Abcg1-7		Arl1-3		Prpf31-1		Scn2a1-1		2900006K08Rik-6		Tnks2-1		Ubr4-4
Wdhd1-5		Atxn2-16		Vrk3-3		Abhd10-4		Arpp19-5		Prpf39-7		Scn3a-1		4930447C04Rik-2		Tradd-4		Uimc1-1
Wdhd1-7		AW146020-1		Vti1b-2		Abhd5-2		Arsk-2		Prpf6-1		Scn3a-4		4930534B04Rik-14		Trim11-2		Ulk4-3
Wdr67-2		Azi1-7		Wdr90-14		Abi1-3		Asah1-3		Psd3-2		Scn3a-8		4930578N16Rik-3		Trim23-2		Unc13b-4
Wdr90-7		B230206F22Rik-1		Wrap53-8		AC151712.4-1		Asph-14		Psmd13-4		Scn3a-11		4933421E11Rik-1		Trp53inp1-2		Unc79-15
Zbtb17-4		B230312A22Rik-1		Xylt2-6		AC151712.4-2		Asxl2-1		Psme4-44		Scn3a-25		4933427D14Rik-4		Trpc2-6		Unc80-7
Zc3h7a-2		B230312A22Rik-6		Zbtb37-1		Acadm-7		Asxl3-2		Ptpn11-2		Scn3b		5730419I09Rik-3		Ttc8-8		Unc80-34
Zc3h7a-4		Banp-7		Zc3h14-4		Acat3-5		Atad3a-2		Ptprd-2		Scnm1-1		5730577I03Rik-1		Ttll5-6		Unc80-48
Zeb1-1		BC004004-3		Zeb2-8		Acbd6-7		Atf6b-3		Pwwp2a-6		Scnm1-2		5930416I19Rik-3		Ubl3-1		Unc80-52
Zeb1-10		BC017643-2		Zfp282-4		Acin1-3		Atg4a-7		Qrich1-2		Sdccag3-3		9430038I01Rik-1		Ubl5-3		Unc80-61
Zfand1-3		BC055324-5		Zfp609-3		Acss3-1		Atp11c-4		Rab35-2		Sdhb-2		AA987161-2		Ubr1-9		Ush2a-1
Zfp558-7		BC055324-18		Zfp777-2		Acss3-5		Atp13a3-3		Rab3gap1-5		Sdhc-1		Abca5-28		Ubr1-29		Ush2a-23
Zfp558-8		BC055324-23		Zfp956-1		Actb-2		Atp5b-3		Rabgap1-3		Sdk1-4		Abl2		Unc80-60		Ush2a-41
Zfyve27-5		BC057079-4		Znf512b-11		Actb-5		Atp5c1-5		Rad54b-10		Sdk1-7		Acaa1a-4		Urb1-22		Ush2a-51
0610007P08Rik-10		BC057079-6		Zranb3-4		Actr1b-5		Atp5j2-2		Rasgef1b-2		Sdk1-8		Acbd5-2		Usp24-18		Usp32-22
1110020G09Rik-1		BC057079-15		Zwilch-4		Actr3		Atp8a2-15		Rbm12-3		Sdk1-15		Aco1-17		Usp24-46		Usp32-27
1110032A03Rik-8		BC057079-33		0610007P08Rik-7		Acvr2b-1		Atxn2l-15		Rbm17-4		Sdk1-17		Acsl6-3		Usp3-3		Usp32-31
1110054O05Rik		BC067068-1		2310045N01Rik-1		Adam12-2		B230120H23Rik-3		Rbm26-3		Sdk1-27		Actn1-1		Usp5-5		Utp23-2
1200016B10Rik-2		Bcat1-3		2310079F23Rik-7		Adam12-13		B230206F22Rik-3		Rbm28-3		Sdk1-30		Adrbk1-11		Vav2-4		Vipr2-4
1500001M20Rik-1		Bclaf1-3		2410002O22Rik-4		Adam22-4		BC017158-3		Rbmx-3		Sdk1-39		Aff4-13		Vezt-2		Vipr2-7
2010106G01Rik-2		Bdh1-2		5830417I10Rik-17		Adam22-6		BC088983-4		Rere-9		Sdk1-41		Ahsa2-4		Vps4b-1		Vps13d-5
2010317E24Rik-4		Bet1-1		5830428H23Rik-1		Adar-4		Bend7-2		Rere-10		Sec13-1		Ak4-1		Wash-2		Vps45-6
2210404J11Rik-9		Bet1-2		6330406I15Rik-2		Adarb1-2		Bola1-1		Rere-11		Sema3a-1		Akap13-4		Wdr37-1		Vsx2-2
2310061C15Rik-5		Bex1-2		9430008C03Rik-3		Adc-4		Bptf-6		Rere-14		Sema4d-4		Akap17b-3		Wdr45-11		Wdfy3-5
2410089E03Rik-3		Bmpr1a-2		Abcb6-1		Adck4-4		Braf-3		Rft1-2		Sema4d-7		Akt1-2		Wdr90-25		Wdr31-2
2410089E03Rik-5		Bmpr1b-2		Abcb6-3		Adi1-1		Bub1-13		Rg9mtd2-3		Sema4d-8		Akt2-7		Whsc1l1-10		Wdtc1-6
2410089E03Rik-8		Bnip1-1		Abcf3-13		Adrbk1-5		C330007P06Rik-1		Rgs3-12		Sept3-2		Aldh16a1-3		Xkr6-4		Wdtc1-9
2410089E03Rik-14		Brcc3-1		Actr1b-8		Adrbk1-7		Camta1-15		Rims1-13		Serpinb6a-3		Aldh16a1-6		Zbtb4-2		Wwox-2
2410089E03Rik-19		Brd7-5		Agpat5-2		Adrbk1-8		Capzb-1		Rnf10-2		Setd4-4		Alkbh8		Zc3h18-2		Yipf1-6
2410089E03Rik-20		Brd7-8		Ambra1-4		Aen-3		Casd1-6		Rnf103-2		Setdb2-2		Als2-17		Zfc3h1-28		Ypel4-2
2410089E03Rik-27		Bre-4		Ankrd12-6		Afap1-3		Casd1-9		Rnf38-4		Setx-5		Amot-3		Zfc3h1-31		Zcchc18-2
2410089E03Rik-34		Bre-5		Ankrd42-5		Agbl5-2		Casd1-12		Rpgr-2		Sez6l-1		Amz2		Zfp207-3		Zfat-2
2410089E03Rik-38		Brip1-15		Araf-1		Agrn-5		Catsper2-3		Rsbn1-2		Sfi1-3		Ankrd32-4		Zfp398-1		Zfp263-2
2410089E03Rik-44		Brix1-3		Asb7-4		Agtpbp1-3		Cc2d1b-4		Rwdd3-2		Sft2d1-1		Ano1-3		Zfp790-2		Zfp777-3
2610015P09Rik-2		Brix1-5		AW551984-11		Ahcyl1-1		Ccdc130-2		Ryr3-17		Sgce-2		Anubl1-3		Zxdc-4		Zfr-15
2610307P16Rik-7		Brix1-6		Azin1-4		Ahdc1-1		Ccdc136-4		Ryr3-50		Sh3rf3-3		Ap4b1-1		2410004B18Rik-1		Zfyve27-2
2700050L05Rik-2		Bub1b-5		Bend7-6		AI480526-1		Ccdc46-5		Ryr3-55		Shisa4		Apex1-2		2700049A03Rik-5		0610007C21Rik-3
2810442I21Rik-1		C1qbp-1		Brd4-12		Aipl1-1		Ccdc60-1		Safb2-10		Sin3b-11		Appl1-14		2700049A03Rik-6		0610037L13Rik-5
2810474O19Rik-2		C1qbp-2		Btbd2-3		Ak1-2		Ccdc88a-10		Sec24b-18		Slbp-1		Arfgap1-2		2810422O20Rik-2		0610040B10Rik-2
2810474O19Rik-3		C1qbp-3		C2cd3-15		Akap9-18		Ccnc-2		Sel1l-1		Slc12a9-3		Arfip1-2		5730403B10Rik-1		1110002N22Rik-2
3010026O09Rik-5		Cab39-1		Cab39-3		Akr1b10-3		Cdh2-1		Sel1l-2		Slc12a9-7		Arhgef1-20		5830433M19Rik-3		1110003E01Rik-2
4732471D19Rik-2		Cad-3		Calr-2		Alas1-4		Cdkl3-3		Sema6a-6		Slc25a11-2		Arhgef10-8		Abca5-20		1110004F10Rik-1
4732471D19Rik-6		Cad-9		Capn10-2		Aldh16a1-4		Cep350-3		Senp5-5		Slc25a16-6		Arhgef10-12		AC131780.1-5		1110012J17Rik-2
4922501C03Rik-13		Cad-11		Cc2d2a-1		Aldh16a1-10		Cep63-5		Senp6-3		Slc2a1-9		Arpc1b-6		Adal-4		1110012J17Rik-4
4930473A06Rik-11		Cad-15		Ccdc82-8		Alg13-22		Chd2-17		Setd5-5		Slc36a4-1		Arrb1-3		Aldoa-2		1110018G07Rik-3
4930534B04Rik-5		Cald1-7		Cdk16-1		Alkbh1-3		Chn1-12		Setx-2		Slc38a7-9		Arsk-1		Anp32e-4		1110020G09Rik-4
4930534B04Rik-8		Caprin2-7		Cflar-2		Als2-8		Chpt1-2		Setx-10		Slc41a2-9		Arvcf-3		Arhgap1-1		1110037F02Rik-2
4930534B04Rik-9		Caprin2-8		Chid1-2		Alyref-2		Chrdl1-4		Setx-13		Smap1-1		Asap1-3		Arvcf-4		1110049F12Rik-1
4930534B04Rik-12		Caprin2-10		Clpx-6		Ambra1-3		Cntn4-2		Setx-15		Smarcal1-2		Asl-2		Astn1-9		1110051M20Rik-1
4930578N16Rik-2		Caprin2-12		Clta-3		Ampd2-3		Cog8		Sgce-4		Smchd1-3		Asrgl1-3		Bbs5-6		1300018I17Rik-2
4931406P16Rik-2		Caprin2-15		Cnot8-3		Anapc7		Col11a1-40		Sh3pxd2a-1		Smg6-10		Atp11c-5		BC057079-17		1300018I17Rik-7
4933424B01Rik-4		Carm1-2		Commd1-1		Ankrd13c		Col9a1-19		Sin3a-2		Smyd4-8		Atp2b2-5		Bptf-3		1300018J18Rik-3
4933424B01Rik-5		Cars-7		Copg-5		Ankrd16-1		Col9a3-2		Sipa1l1-1		Snca-1		Atp8a2-22		C530008M17Rik-5		1700012B15Rik-4
4933427D14Rik-5		Ccdc111-1		Coq3-3		Ankrd16-2		Col9a3-3		Sirt1-5		Snrnp200-22		Atp9a-1		Cars-8		1810043G02Rik-3
5830433M19Rik-1		Ccdc123-4		Crebzf-2		Ankrd24-1		Copg-7		Skp1a-2		Sorcs2-8		Atrx-17		Casd1-10		2010111I01Rik-2
5930416I19Rik-2		Ccdc127-1		Cse1l-2		Ankrd44-5		Copg2-13		Slc25a14-6		Sorcs2-11		Atxn2l-2		Ccnj-1		2310035C23Rik-3
6330503K22Rik-2		Ccdc58-1		Cspp1-11		Ankrd44-9		Copg2-16		Slc30a9-2		Sorcs2-14		Azi1-3		Cflar-3		2310046O06Rik-2
9430008C03Rik-1		Ccdc90b-1		Cspp1-18		Ankrd44-11		Copg2-20		Slc38a7-8		Specc1l-2		Azi1-11		Chmp6-4		2310079F23Rik-3
A830036E02Rik-1		Ccdc90b-2		Ctps-6		Ankrd44-14		Cops7a-1		Slmap-5		Spna2-4		B230120H23Rik-8		Clpx-9		2310079F23Rik-5
AA987161-1		Ccdc90b-5		Ctsa-12		Ankzf1-1		Cox6c-3		Smarca5-1		Spna2-5		B4galt2-9		Col4a3bp-2		2410003K15Rik
Aars-13		Ccdc99-2		Cwc25-4		Anubl1-2		Cpne3-11		Smc3-13		Srgap3-2		Banp-10		Crebzf-1		2410089E03Rik-24
Abat-3		Ccnl2-2		Cwc25-6		Anubl1-6		Crybg3-8		Smg6-1		Srrm3-6		Baz2a-2		D17Wsu104e-2		2510003E04Rik
Abca5-3		Ccnt2-3		D11Wsu47e-1		Ap1g1		Crybg3-14		Smg6-3		Srrm3-7		Bbs2-1		Dab1-14		2610005L07Rik-3
Abca5-8		Cct5-3		D3Ertd751e-8		Apc2-3		Csmd3-6		Smg6-6		Srrm3-11		Bbx-7		Dlat-5		2810030E01Rik-1
Abca5-16		Cct5-5		Def8-1		Apip-1		Cspp1-6		Smg6-18		Srsf9-5		Bcl2l2-1		Dock3-16		2810055F11Rik-5
Abcf1-13		Cct5-6		Dgat1-3		Aplp2-3		Cul5		Snd1-23		Ss18-2		Bcor-2		Ebf3-1		2810422J05Rik-2
Acaca-4		Cct8-2		Dgat1-6		Aplp2-5		Cyld-2		Snrk-5		Ssna1		Bicd1-4		Eed-3		3110002H16Rik-3
Acadsb		Cdc123-2		Dgcr8-1		Appl2-2		D030016E14Rik		Snrnp200-6		Ssx2ip-1		Brca1-9		Fam86-1		3110002H16Rik-4
Acat2		Cdc123-6		Egfl7-1		Araf-2		D17H6S53E		Snrnp200-10		Stag1-3		Brip1-18		Fbxo10-3		3110002H16Rik-9
Acat3-2		Cdc14a-14		Fam69b-3		Arfip2-2		Dcaf11-6		Snx17-3		Stam2-4		Bsdc1-1		Grb10-1		3110002H16Rik-11
Acat3-3		Cdc16-4		Fbf1-17		Arfrp1-2		Dcun1d1		Sort1-4		Stk38		C230096C10Rik-2		Gria3-1		3110002H16Rik-14
Acat3-4		Cdc42bpa-6		Fbxw4-4		Arhgap18-2		Dcun1d2-1		Sort1-9		Strn3-3		Cacna1a-17		Grn-6		3110002H16Rik-15
Acbd6-2		Cdc42se2-5		Fuz-2		Arhgap44-4		Ddb2-1		Sort1-11		Stx1a-2		Camsap1-7		Gtpbp2-1		3110043O21Rik-2
Accs-9		Cdk12-5		Galt-3		Arhgef1-2		Ddit3-2		Sort1-12		Stx1a-3		Camta1-5		Hook3-15		3110057O12Rik-1
Aco1-3		Cdk8-1		Glb1l-5		Arhgef1-3		Ddx27-12		Spata13-1		Stx1a-4		Cand1-8		Ipo4-3		3110057O12Rik-2
Aco1-6		Cdkn1c-2		Gmppa-7		Arhgef1-9		Ddx27-13		Spata13-6		Stxbp2-3		Cars-3		Ipo9-3		3110057O12Rik-6
Aco1-8		Cdon-2		Golga5-2		Arhgef1-11		Dennd4c-2		Spata24-1		Suv420h1-1		Catsper2-7		Jhdm1d-11		4833424O15Rik-1
Aco1-9		Celf1-1		Gpatch2-4		Arhgef1-14		Depdc1b-3		Spsb2-2		Svil-18		Cbx5-1		Leng8-1		4833424O15Rik-2
Acox1-1		Celf1-3		Heatr7a-25		Arhgef10-7		Dgat1-8		Sptlc2-4		Syf2-2		Ccbl2-1		Lonp2-3		4833439L19Rik-3
Acp6-8		Cenph-1		Heatr7a-37		Arhgef25-1		Dgke-2		Srcap-14		Syne2-7		Ccdc136-6		Lrpprc-26		4833439L19Rik-5
Actb-3		Cep110-2		Hnrnpk-1		Arhgef25-2		Dhx36-3		Srsf12-4		Synj1-5		Ccdc144b-3		Lsg1-3		4930447C04Rik-8
Actb-6		Cgn-13		Ict1		Arhgef26-6		Dhx36-17		Stag1-5		Taf4a-7		Ccdc39-2		Lsm14a-2		4930473A06Rik-20
Actl6a-1		Chd4-3		Ift81-6		Arl16-1		Dip2a-12		Stam-3		Tanc2-6		Ccdc39-3		Mdn1-30		4931406P16Rik-7
Actr2-2		Chtf18-12		Ikzf5-2		Armcx2-4		Dlg2-2		Stam2-1		Tatdn3-1		Ccdc39-7		Mdn1-59		4931406P16Rik-8
Actr2-3		Cic-5		Inadl-24		Arpc1b-1		Dmd-6		Stox2-3		Tbcd-5		Ccdc50-1		Med12l-29		4931406P16Rik-9
Adam22-5		Ckap5-3		Inpp4a-2		Arpc4-2		Dnm2-4		Strn3-2		Tbcd-9		Ccdc77-5		Mpdz-4		4931406P16Rik-11
Adh5-3		Ckap5-26		Irak1-1		Arpc4-3		Dpy19l1-4		Stxbp2-9		Tbcd-16		Ccdc88a-2		Ncor1-9		4931406P16Rik-13
Adrm1-1		Cklf-1		Irf9-7		Arrb2-2		Dpyd-6		Stxbp4-1		Tbcd-27		Cct8-4		Ndel1-2		4931406P16Rik-14
Adss-2		Clcc1-4		Kctd20-4		Asb6-3		Dpysl5-3		Stxbp5-2		Tdrkh-1		Cdk11b-3		Nr1h2-9		4933424B01Rik-2
Adss-5		Clcn6-2		Kdm4a-6		Ash2l-1		Dst-7		Sumo3-3		Tecr-3		Cdyl-2		Nras-5		4933431E20Rik-2
Afg3l1-3		Clip1-2		Las1l-2		Astn1-2		Dynlrb1		Suv420h1-5		Tfap2b-1		Cep164-1		Pcca-7		4933432B09Rik-4
Aggf1-1		Clip1-6		Lmbr1l-1		Atf5-1		E130114P18Rik-2		Sys1-1		Tfap2d-1		Cep350-10		Pdha1-7		5730403B10Rik-2
Agl-3		Clk1-3		Lrp1-27		Atf6b-12		Echs1-2		Tanc2-9		Tfap2d-3		Cep350-34		Phactr4-1		5730494N06Rik-2
Agrn-7		Clpx-7		Lrrc45-10		Atm-9		Edc4-12		Tanc2-17		Thoc2-14		Chd9-1		Pigp-1		5730528L13Rik-1
Ahctf1-11		Cnbp-3		March7-2		Atp2c1-1		Efr3a-3		Tatdn2-1		Thra-1		Chka-1		Pms1-4		5830417I10Rik-1
Ahctf1-12		Cnbp-4		Mdn1-92		Atp2c1-4		Eftud1-1		Tatdn2-2		Thsd7b-5		Chka-7		Ppa1-1		5830417I10Rik-8
Ahctf1-21		Cnot2-3		Meg3-1		Atp2c1-6		Eif2ak1-6		Tcerg1-1		Thsd7b-24		Chkb-1		Ppie		6230409E13Rik-3
AI314180-5		Cnot3-2		Megf8-4		Atp5f1-1		Eif2c3-12		Tcf4-3		Tiam1-2		Chpt1-1		Qrsl1-2		6330409N04Rik-1
AI314180-7		Cnot3-9		Mfap3l-2		Atp5j-1		Enox2-4		Tex10-1		Tle1-1		Cib1-4		Rasa4-3		6330439K17Rik-1
Aimp2		Cntfr-6		Mib2-13		Atp5j2-1		Epb4.1l4b-6		Thoc3-1		Tln1-49		Cic-2		Rcan1-1		6330439K17Rik-2
Akap9-14		Cntn4-3		Mical3-6		Atp5j2-3		Epc2-6		Thrap3-5		Tmcc2-5		Cit-32		Rcan1-2		6330439K17Rik-3
Akap9-15		Col11a1-45		Mtdh-2		Atp5sl-1		Epc2-7		Tia1-5		Tmed4-1		Ckmt1		Ryr3-22		6330439K17Rik-5
Akt1-4		Col18a1-2		Mum1l1-1		Atp8a1-5		Ermp1-2		Tlk1-4		Tmeff2-1		Clip1-7		Scamp3-5		6330439K17Rik-6
Akt1s1-1		Col18a1-5		Myo10-10		Atp8a2-1		Esf1-5		Tln1-14		Tmeff2-5		Clip1-9		Sdha-7		6330439K17Rik-7
Aldh16a1-7		Col18a1-11		Myo10-12		Atp8a2-8		Esf1-7		Tmem135-1		Tmeff2-6		Clpx-3		Sdha-12		6330439K17Rik-10
Aldh16a1-9		Col18a1-18		Nfrkb-1		Atpaf1		Evc-1		Tmem87b-5		Tmem159-1		Clspn-1		Sdhc-2		6430548M08Rik-1
Alg13-5		Col18a1-23		Nol6-7		Atpaf2-2		Evc-11		Tmod2-2		Tmem159-2		Cnot4-2		Slc4a1ap-1		6530401N04Rik
Alg13-7		Col18a1-27		Nudt1-1		Atrx-2		Exoc4-10		Tmtc4-4		Tmem159-3		Cnot4-5		Snhg11-2		6530402F18Rik-3
Alg13-14		Col18a1-37		Pank2-7		Atxn2-11		Fam131a-1		Tnks2-3		Tmem167b-1		Cnot6-1		Snrk-3		6530418L21Rik-2
Alg13-18		Col4a2-3		Pdxdc1-3		Atxn2-19		Fam168b-1		Tnks2-11		Tmem176b-1		Cog4-5		Srrm1-8		8430427H17Rik-2
Alg13-20		Col4a2-6		Pebp1-3		AU040320-7		Fam169a-1		Top1-7		Tmem216-2		Coro7-16		Srsf11-1		8430427H17Rik-3
Alg13-25		Col4a2-20		Phtf1-5		AU040320-21		Fam19a1-4		Tpm1-2		Tmem44-4		Cpne8-11		Svil-26		8430427H17Rik-7
Alg13-26		Col4a2-24		Plod1-1		Auh-7		Fam33a-3		Trim41-1		Tmem68-2		Cpsf4-3		Tada2a-4		9430031J16Rik-1
Alg8-2		Col4a2-25		Plod1-10		Aurkb		Fam36a-2		Trrap-1		Tmem68-3		Crot-9		Tfb2m-8		A330021E22Rik-1
Alg8-3		Col4a2-26		Pnpla7-25		AW551984-14		Fat4-6		Tsc1-9		Tmod2-3		Crybg3-7		Tjp1-4		A330102I10Rik-4
Alg8-5		Col4a2-28		Pnpla8-2		Axin1-1		Fbxo34-1		Tsga10-3		Tmtc2-4		Csmd3-39		Tmem145-6		A830010M20Rik-1
Alg8-6		Col4a2-29		Pola2-2		Axl-1		Fchsd2-11		Tspan5-4		Tnks2-15		Csnk2b-3		Tmem67-17		A830036E02Rik-3
Alg8-7		Col4a2-30		Poldip2-1		Axl-3		Fkbp2-1		Tspyl2-3		Tox-1		Csrp2bp-1		Tnpo1-1		Aars-3
Alg8-8		Col4a2-33		Pomt1-5		Azi1-12		Fkbp2-2		Ttc28-1		Tox-5		Ctdspl2-1		Wdr41		Aars-5
Alkbh3-2		Col4a2-34		Ppp5c-3		Azi1-16		Fkbp4		Ttc28-11		Tprgl-2		Ctr9-5		Zfc3h1-6		Aars-11
Anapc1-2		Col4a2-36		Prosapip1-1		Azi2-6		Fndc3c1-19		Tulp1-1		Tprkb-1		Ctr9-9		Zfc3h1-8		Aars-12
Anapc1-3		Col9a1-27		Psip1-1		Azin1-8		Frem1-3		Tulp4-2		Tpt1-2		Cyb5r4-3		Zfc3h1-10		Aars-15
Anapc1-10		Col9a1-30		Raly-2		B230120H23Rik-10		Ftsj3-3		Tulp4-4		Trim37-5		Cyth3-1		Zfc3h1-26		Abat-1
Anapc1-11		Commd2-2		Rit1-2		B230312A22Rik-2		Fuca2-4		Txlng-1		Trim39-3		D030056L22Rik-1		Zfp866-3		Abat-2
Anapc1-14		Cpne3-3		Rnf215-1		B230312A22Rik-3		Gcfc1-2		Txnrd2-12		Trp53bp1-2		D1Ertd622e-2		1110003E01Rik-1		Abca5-6
Anapc2-4		Cpne3-5		Ryr3-13		B230312A22Rik-7		Gin1-4		Uba52-3		Trp53bp1-8		D430042O09Rik-8		2310045N01Rik-2		Abcc1-4
Ank3-6		Cpne8-5		Sergef-2		B4galt4-2		Glo1		Ube4a-10		Trp53inp2-1		D930014E17Rik-1		2900006K08Rik-2		Abcc1-6
Ankhd1-2		Cpsf6-3		Setdb2-11		B9d1-2		Glud1-4		Ube4a-11		Tsg101-4		Dab1-2		Adap1-3		Abcc1-7
Ankrd17-2		Cpt2-4		Sfpq-4		Bach1-3		Gm14306-1		Ubfd1-3		Ttc26-1		Dbn1-2		Ankrd12-7		Abcc1-8
Ano1-9		Cript-3		Sin3b-9		Banp-3		Gm14326		Ublcp1-8		Tuba1b-1		Dbnl-1		Atm-4		Abcc1-9
Ano1-15		Crnkl1-5		Skiv2l-6		Banp-8		Gm14403-5		Unc13b-3		Tulp3-8		Dbnl-3		Dfna5-3		Abcc1-10
Anp32a-4		Crot-1		Slc16a6-1		Bbc3-1		Gm8378-2		Unc80-54		Tusc3-1		Dclk1-1		Dhdds-2		Abcc1-16
Anubl1-5		Cse1l-1		Slc4a2-20		BC003331-4		Gmcl1-2		Ush2a-54		Tusc3-3		Dclk1-3		Dock9-3		Abcc1-18
Anubl1-8		Csnk1d-2		Slx4-7		BC004004-2		Gnl2-4		Usp14-1		Tusc3-4		Ddr1-1		Eif2c3-15		Abcc5-8
Ap1m1-1		Cspp1-7		Smg6-12		BC005624-1		Gpcpd1-4		Usp34-4		Tusc3-5		Ddx52-3		Exosc7-4		Abcc5-12
Ap1s1		Csrp2bp-5		Smg6-19		BC026585-4		Gpr137c-5		Usp42-12		Txndc16-1		Dennd1b-4		Fancd2-20		Abcc5-18
Ap4m1-1		Csrp2bp-7		Smox-3		BC055324-14		Greb1l-18		Usp54-1		Uba2-5		Dennd5b-7		Flii-23		Abcc5-20
Apex1-1		Csrp2bp-8		Srrd-3		BC056474-3		Gripap1-2		Usp9x-1		Uba3-1		Dgat1-9		Fnbp1-2		Abcf3-4
Apitd1-2		Cstf1-5		Srrm1-1		BC057079-20		Gripap1-11		Usp9x-12		Uba5-5		Dgat1-10		Gapvd1-3		Abcf3-11
Aplf-3		Cstf3-13		St3gal3-1		BC057079-23		Gtf3c2-3		Utp14a-3		Ube2e3		Dhdds-3		Golgb1-5		Abcg1-2
Aplp2-4		Cstf3-17		Stag2-7		BC057079-35		Herc1-44		Utp14a-7		Ube2j2-1		Dhx16-1		Gripap1-13		Abcg1-5
Aqr-4		Ctps-1		Stam-6		Bcl7c-3		Hist1h2be		Vgll4-1		Ubr1-5		Diap3-2		Helq-7		Abcg1-6
Arf2-1		Ctps-3		Suv420h2-3		Bin1-5		Hmga1-1		Vps13d-6		Ubr1-32		Dlg5-1		Hs3st1-1		Abcg1-9
Arf2-3		Ctps-7		Suv420h2-4		Blcap-2		Ift74-2		Vps8-1		Ubr2-4		Dmd-32		Klhl12-1		Abcg1-10
Arfip1-6		Ctps-12		Sympk-7		Bnip2-3		Ift81-7		Vps8-2		Ubxn6-3		Dmd-47		Lrp1b-23		Abhd10-2
Arhgap11a-2		Ctps-14		Tbc1d9b-1		Bnip3l-3		Ikzf5-1		Vrk1-4		Ufd1l-3		Dmpk-2		Lrrc14-1		Abr-1
Arhgap11a-4		Ctps-16		Tceal8-1		Braf-5		Inadl-31		Wdr85-2		Ulk2-4		Dmpk-12		Lrrc16a-22		Abr-3
Arhgap18-6		Ctps2-2		Tfb2m-1		Brca1-6		Iqcb1-1		Wdr90-4		Unc5c-2		Dock3-8		Lrrk2-41		Acaa1a-1
Arhgap18-10		Ctps2-4		Tial1-3		Brca1-7		Kalrn-6		Wipi2-2		Unc79-22		Dpp10-1		Lrwd1-1		Acaa1a-3
Arhgap21-6		Cul5		Tln1-40		Brd2-4		Klhl25-2		Xkr4-2		Unc79-25		Dpp7-1		Lyar-3		Acadvl-2
Arhgef10-5		Cwc27-11		Tmem14a-1		Brd7-4		Kpna2-3		Xrn2-8		Unc79-40		Dst-9		Mfn1		Acadvl-3
Arhgef10l-2		Cycs		Trappc6a-1		Brd8-2		Lass5-1		Xrn2-9		Upf3b-4		Dtnb-13		Mkl2-18		Acap3-12
Arid2-9		D10Wsu52e-4		Trrap-2		Brd8-3		Lingo2-5		Ythdf1-2		Urod-1		Dvl1-2		Mpdz-5		Acin1-6
Arid2-11		D10Wsu52e-6		Ttc39b-12		Bre-2		Lphn2-17		Ywhah-2		Usp24-35		Dvl1-4		Mpdz-14		Aco2-2
Arl10		D17Wsu104e-3		U2af1l4-5		Brsk2-3		Lpin2-3		Zbtb38-1		Usp24-44		E130307A14Rik-6		Mpdz-17		Acsl3-4
Arl5b-4		D17Wsu104e-4		Ubap1-5		Brwd1-2		Lrfn5-4		Zbtb44-2		Usp32-11		E130308A19Rik-1		Mprip-1		Acss2-3
Arl6-1		D17Wsu104e-5		Ube3b-1		Brwd3-5		Lrpprc-3		Zcchc14-1		Usp34-5		Ecsit-3		Net1-3		Acss2-4
Arl6ip6-1		D430042O09Rik-6		Vps52-2		Btbd17-1		Lrpprc-20		Zcchc14-11		Usp7-5		Eef1d-4		Ngly1-8		Acss2-11
Arl6ip6-2		D4Wsu53e-5		Wdr24		Btrc-3		Lrrc40-3		Zfc3h1-3		Uxt-2		Eef2k-2		Ntng1-2		Acss3-15
Armc10		Dapk1-1		Wdr75-1		Bub1-4		Mat2b-1		Zfc3h1-29		Vars2-2		Eif2ak2-7		Pank4-5		Actl6a-3
Armc6-1		Dars2-1		Wnk1-5		Bud31-2		Mecr-1		Zfp106-10		Vdac3-2		Eif2ak3-4		Pbrm1-8		Acvr2a-1
Arpc1a-1		Dcbld2-4		Zfp30-4		Bzrap1-6		Med1-1		Zfp106-15		Vmp1-3		Eif2b4-8		Phc3-10		Adal-2
Arpc1b-4		Dcbld2-6		Zfp384-5		C1d		Med12l-8		Zfp148-1		Vprbp-3		Eif2c1-4		Plekha3-6		Adam12-10
Arpc2		Dctd-1		Zfp711-4		C2cd3-6		Med13-2		Zfp324-3		Vps39-2		Eif4a3-1		Polr2b-7		Adam22-1
Arpc3-2		Ddx19a-4		1110012J17Rik-1		C2cd3-9		Mettl15-3		Zfp346-5		Vps39-4		Elmod2-2		Polr2m-1		Adam23-2
Asah1-4		Ddx20-5		1300018I17Rik-6		C430048L16Rik		Mettl17-6		Zfp407-4		Vps45-9		Eml2-6		Ppp5c-6		Adam23-3
Asap2		Ddx26b-1		1810032O08Rik		Cables2-1		Mier3-1		Zfp407-5		Vps45-11		Eno2-1		Prdm9-7		Adam9-2
Asf1b-1		Ddx26b-4		2610307P16Rik-8		Cacna1a-1		Mlh1-8		Zfp609-5		Vps8-4		Epb4.1l4b-1		Raver2-2		Adam9-3
Asf1b-2		Ddx27-2		2610507B11Rik-1		Cacna1h-2		Mll3-4		Zfp868		Wdpcp-12		Epha6-12		Scp2-7		Adap1-1
Asnsd1-2		Ddx27-8		2610507B11Rik-23		Cadps2-1		Mrpl39-6		Zfp91-3		Wdpcp-13		Epha6-14		Sorbs2-9		Adar-1
Aspm-1		Ddx47-2		Abcb8-4		Camk2b-8		Mrpl9-1		Zfp949-2		Wdr13-4		Epn2-2		Stard9-8		Adarb1-1
Atat1-1		Ddx47-3		Abcc5-14		Capns1-3		Mrps35-5		Zfr-7		Wdr37-7		Ercc1-3		Stxbp3a-8		Adarb1-3
Atf1-3		Ddx52-4		Abcf1-9		Caprin1-4		Mtmr7-1		Zgpat-4		Wdr4-5		Ergic2-6		Tesk2-1		Adarb2-1
Atg4a-1		Ddx52-8		Aco2-9		Car14-4		Mycn-1		Zmiz1-9		Wdr61-1		Erlec1-2		Trip4-4		Add1-1
Atic-2		Ddx56-9		Actr1b-7		Carf-8		Myo9a-3		Zmiz1-11		Wdsub1-5		Espn-4		Tsc1-7		Add1-9
Atic-3		Decr1-4		Actr5		Cars-2		Myst4-2		Zmynd19-1		Whsc1l1-4		Etfa-3		Tyw3-3		Add3-1
Atic-7		Decr1-5		Adck4-7		Cars-13		N28178-6		0610011L14Rik-2		Wnk3-1		Etv3		Wdr77-4		Adipor1-1
Atic-9		Decr1-6		Akap9-28		Cars-16		N28178-9		1700012B15Rik-2		Xylt2-7		Evc-9		Zfc3h1-15		Adipor1-6
Atm-3		Decr1-8		Ap2a1-1		Casc3-9		Naa25-1		1700019D03Rik-2		Ywhae-2		Evi5-4		Zfp2-5		Afap1-1
Atm-5		Decr1-10		Apitd1-1		Casc3-11		Nae1-5		2310003C23Rik		Zc3h12b-7		Fam134b-1		4833439L19Rik-1		Aff1-4
Atm-6		Dem1-2		Araf-4		Casp6-4		Narfl-1		2410004B18Rik-3		Zcchc14-2		Fam82a2-2		5730528L13Rik-5		Aff1-15
Atm-10		Dhx33-9		Arhgap18-1		Casp8ap2-1		Nckap5-4		2410042D21Rik-5		Zdhhc17-7		Fanca-5		6330406I15Rik-1		Aff1-17
Atm-23		Dhx33-10		Arhgef1-16		Casz1-17		Ncoa3-12		3010001F23Rik-3		Zfp101-4		Fancd2-4		Add3-5		Aff4-1
Atm-25		Dhx36-8		Atf6b-4		Catsper2-1		Ncor1-4		4632419I22Rik-2		Zfp444-2		Fbxw7-4		Alkbh6-4		Aff4-2
Atm-29		Dhx40-4		Atf6b-13		Cbfa2t2-2		Ncor1-7		4931406P16Rik-3		Zfp606-3		Fgfr1-6		Bfar-1		Aff4-4
Atm-30		Dhx40-6		Azi1-18		Cbfa2t2-3		Ndufs3-2		4933424B01Rik-6		Zfp609-9		Fgfr1op-2		Cadps-1		Aff4-7
Atm-33		Dhx40-7		B230120H23Rik-1		Cbx1-3		Nfu1-2		5530601H04Rik-4		Zfp618-9		Fgfr1op-5		Camta1-6		Aff4-10
Atm-35		Dkc1-1		Banp-2		Cbx6--3		Nmt1-5		5730494N06Rik-3		Zfp644-9		Filip1-1		Cep350-22		Agl-1
Atm-47		Dkc1-6		BC017158-7		Cc2d1b-5		Nr2f1-2		6820431F20Rik-2		Zfp672-2		Fiz1-2		Copg-10		Agl-4
Atm-55		Dlg1-7		Brwd3-2		Cc2d2a-4		Nsfl1c-2		A330021E22Rik-7		Zfp71-2		Fndc3c1-15		Cxx1c-2		Agpat3-1
Atp11b-3		Dlg2-10		Casz1-1		Ccdc22-3		Osbpl1a-13		A630007B06Rik-1		Zfp711-5		Foxn4-5		Dennd4c-3		Agpat3-2
Atp11c-2		Dmd-12		Ccdc123-6		Ccdc22-7		Osgin2		A630007B06Rik-3		Zfp882-2		Frem1-4		Eif2b4-5		Agpat3-3
Atp5h-2		Dmd-48		Ccdc22-5		Ccdc22-8		Pabpc4-10		A830036E02Rik-2		Zfp946-1		Frmd4a-7		Fam126b-1		Agpat3-4
Atp5j-2		Dmxl2-6		Cd9-5		Ccdc39-1		Pak2-1		Abcc5-17		Zfpl1-3		Fryl-8		Fam54b-1		Agrn-1
Atp6v0a1-4		Dnajb12-3		Cdk8-3		Ccdc61-4		Pak2-4		AC241392.2-4		Zkscan2-1		Fzd7		Fkbpl-1		Agtpbp1-5
Atpbd4-2		Dnajc10-2		Cep63-4		Ccdc61-7		Panx1-1		AC241392.2-6		Zkscan2-4		Fzr1		Fnbp4-9		Agtpbp1-6
Atpif1		Dnajc10-3		Cic-15		Ccdc61-10		Patz1-4		Aco1-18		Zmym1-3		G2e3-2		Gtf2h1-2		Agtpbp1-7
Atrn-4		Dnajc10-6		Cir1-1		Ccdc61-11		Pde10a-1		Acss2-7		Zmym1-8		Gabra3-1		Hdgf-4		AI837181-1
Atrx-8		Dnajc10-9		Coq4-4		Ccne2-4		Pde4d-2		Actr1b-1		Zmym1-13		Gad1-1		Heg1-7		Aipl1-3
Atrx-24		Dnajc24-5		Coro7-7		Ccnjl-1		Pex1-16		Adrbk1-13		Zmynd11-1		Gad2-1		Ift46-9		Aipl1-4
Atxn3-2		Dnajc24-6		Coro7-15		Ccnl1-3		Phkb-5		Aebp2-2		Zmynd8-3		Gad2-4		Ipo9-2		Ak1-3
AU019823-1		Dnmt3b-3		Cpeb4-3		Ccnl1-6		Phtf2-10		Aff1-10		Znf512b-10		Gad2-7		Irf9-6		Akap13-1
AU019823-2		Dnmt3b-4		Cstf1-4		Ccnl1-7		Piga-1		Aff4-8		1110049F12Rik-2		Gad2-8		Jhdm1d-6		Akap9-1
Auts2-1		Dnmt3b-5		Ctr9-3		Cd9-2		Plod3-2		Aftph-2		1700012B15Rik-3		Galnt11-3		Jhdm1d-9		Akt2-1
AW551984-1		Dnmt3b-6		D3Ertd751e-7		Cdc42bpa-8		Prdm10-6		AI314180-4		1810027O10Rik-1		Gar1-1		Kctd18-1		Aldh3a2-2
AW551984-3		Dnmt3b-8		Dhx40-8		Cdca3-1		Rabgap1l-10		Akap11-2		2410042D21Rik-4		Gar1-2		Kdm5b-2		Aldoa-1
AW551984-10		Dnmt3b-10		Dlg1-3		Cdk11b-1		Rb1-8		Akap17b-2		2610020H08Rik-5		Gas2-4		Lrrk2-38		Aldoc
Azi1-15		Dnmt3b-12		Dnm2-3		Cdk2-1		Rb1cc1-4		Akap9-23		2810408A11Rik-3		Gcfc1-1		Mks1-3		Alg9-4
Azi1-17		Dnmt3b-14		Eif2b4-2		Cebpg-1		Rbm41-6		Akap9-29		3110043O21Rik-7		Gfod2-1		Mpdz-19		Alkbh3-4
Azi1-20		Dnmt3b-17		Elf2-2		Cecr2-10		Rbmx-1		Alg13-2		3110043O21Rik-9		Ggnbp2-3		Mpdz-20		Als2-2
Azin1-2		Dock11-2		Ermp1-3		Cecr5-3		Rer1-2		Angel2-6		3110057O12Rik-8		Ggnbp2-5		Mtm1-2		Als2-3
Azin1-6		Dock7-3		Fbxw9-3		Cecr5-6		Rnf6-3		Ankrd10		4930402H24Rik-5		Gigyf2-5		Ndufs2-2		Als2-7
B230120H23Rik-4		Dpp7-2		Fundc1-2		Cecr5-7		Rps6kb1-8		Ankrd50-5		4930402H24Rik-9		Glul-2		Nefm-1		Als2-12
B3gnt5-1		Dpy19l4-5		Gatad2a-1		Cenpi-3		Tbrg4-5		Anks1-4		4930402H24Rik-11		Gm11168-4		Nubpl-5		Als2-13
B3gnt5-3		Drg2-4		Gatad2a-2		Cenpk-2		Tspan13-1		Anp32a-5		4930402H24Rik-12		Gm14204-2		Nudt8-1		Als2-19
B4galt5-3		Dus1l-2		Gcn1l1-8		Cep164-6		Ttc3-4		Api5-1		4930402H24Rik-13		Gm5124		Nup214-10		Als2-21
B4galt5-4		Dvl2-3		Gon4l-2		Cep350-1		Zfc3h1-13		Appl1-10		4930402H24Rik-14		Gmeb1		Plekha3-1		Ambra1-1
B4galt5-6		Ears2-2		Gpaa1-7		Cep63-6		Zfp618-10		Arfgap1-4		4930402H24Rik-15		Gnl3l-3		Ppp1r9a-6		Ambra1-5
B4galt5-7		Echs1-1		Gtf2ird1-1		Cep97-3		Zfp777-1		Arfip1-1		4930402H24Rik-16		Gnptg-2		Rbm10-3		Amigo1-2
Bach2-3		Eed-9		Heatr7a-5		Cept1-2		Zfp938-1		Arhgap31-2		4930402H24Rik-17		Gpn2-3		Reps1-4		Amn1-1
Bach2-4		Eef1d-1		Heatr7a-29		Cerk-3		1810029B16Rik-1		Arhgef1-6		4930473A06Rik-2		Gpr19-4		Rps2-1		Ampd2-1
Bach2-5		Eef1g-1		Herc1-38		Cflar-1		4933432B09Rik-5		Arid1a-1		4930473A06Rik-8		Gpr98-22		Rrm2b-4		Ankra2-3
Bach2-7		Efcab7-7		Htt-38		Cflar-7		5530601H04Rik-6		Arid1b-3		4930473A06Rik-21		Gpr98-24		Ryr3-45		Ankrd12-5
Baz1b-1		Efcab7-8		Iffo2-2		Cgn-3		Acadm-5		Arid2-1		4933431E20Rik-3		Gpr98-28		Sept6-2		Ankrd24-3
Baz1b-5		Egfem1-7		Itfg3-5		Chac2-2		Akap9-40		Arid2-2		5830415F09Rik-3		Gpsm2-3		Setd4-5		Ankrd24-5
Baz1b-6		Eif2ak2-6		Itfg3-6		Chaf1b-5		Atg4c-2		Arid2-3		6230409E13Rik-2		Gpsm2-4		Spata6-2		Ankrd33b-2
Baz1b-7		Eif2ak2-8		Ivd-2		Chchd2		Atm-24		Arid2-4		6330409N04Rik-2		Gria4-4		Srp19-3		Ankrd33b-3
Baz1b-8		Eif2ak2-12		Lpin2-2		Chd2-2		Atp5f1-2		Arid2-5		6330409N04Rik-3		Grm7-1		Stag2-1		Ankrd33b-4
Baz1b-9		Eif2b5-5		Lrp4-19		Chd2-22		Bend7-1		Arid2-6		8430427H17Rik-1		Gtf3c5-5		Stxbp3a-6		Ankrd37
Baz1b-10		Eif2b5-10		Lrp4-24		Chd3-3		Bzrap1-20		Arid2-10		8430427H17Rik-9		Gys1-14		Tmem62-11		Ankzf1-3
Baz1b-11		Eif2b5-11		Lrp4-26		Chd6-9		Cenpf-3		Arid4a-4		A730017C20Rik-2		Hace1-3		Trpm1-1		Ano2-1
Baz1b-12		Eif3i-1		Map3k1-3		Chd6-11		Chd2-29		Arih1-3		Abca5-19		Hcfc1-1		Ttc19-1		Ano2-2
Baz1b-13		Eif4a2		Map3k1-7		Chek1-1		Diablo		Arpc3-3		Abcc1-14		Hcfc1-3		Wapal-3		Ano2-3
Baz2b-9		Eif4a3-2		Map3k7-2		Chm-2		Fam168a-2		Aspscr1-3		Abhd10-3		Heatr7a-28		Whsc1-3		Ano2-5
BC055324-3		Eif4a3-3		Mapk3-1		Chst3-1		Gm14420-3		Atad3a-6		Abhd2-1		Heg1-1		Zbtb25-2		Ano2-6
BC055324-4		Eif4a3-4		Megf8-7		Chtf18-2		Grik2-2		Atp2b2-6		Abhd2-3		Hells-1		Zcwpw1-13		Ano2-8
BC055324-10		Eif5-3		Mrpl2-1		Chtf18-3		Jmjd1c-7		Atpbd4-1		Abhd2-7		Helz-4		Zfat-3		Ano2-9
BC055324-11		Eif5a-3		Mrpl2-2		Chtf18-4		Lrp1-42		Atrx-16		Abr-4		Herc1-15		Zfc3h1-4		Ano2-10
BC055324-12		Elk4-2		Mta2-8		Chtf18-6		Man1a2-5		Atrx-18		AC149090.1-1		Herc1-39		Zfc3h1-21		Ap1b1-2
BC055324-15		Elp4-1		Nelf-8		Churc1-2		Med12l-25		Atxn2-18		Acad8-1		Hira-13		1110032A03Rik-4		Ap1b1-3
BC055324-16		Elp4-3		Nipa2-1		Cirbp-2		Mtrf1l-4		Bach2-6		Acap3-1		Hmgcr-2		2610507B11Rik-36		Ap3b2-1
BC055324-17		Eme1-6		Nol6-18		Clcn6-3		Pak2-8		Bcas3-9		Acap3-8		Hnrnpd-4		AC241392.2-3		Ap3b2-3
BC055324-20		Eml2-8		Pi4k2b-4		Clip3-1		Pex5l-9		Bdp1-1		Acap3-11		Homer1-3		Acbd5-1		Ap3b2-4
BC088983-11		Entpd6-3		Pigyl-1		Clrn1-1		Qsox2-3		Birc6-2		Acbd6-5		Hook3-4		Aipl1-2		Ap3b2-5
Bcat1-5		Entpd6-7		Plekhm2-5		Cnot3-8		Rab6a-3		Brd7-2		Accs-10		Hp1bp3-1		Ankrd17-10		Ap3b2-6
Bccip-1		Eogt-7		Poldip2-4		Cnot3-10		Rb1-10		Bzrap1-5		Acly-1		Hps3-1		Atm-45		Ap3b2-7
Bccip-2		Ephb4-1		Pomgnt1-4		Cnot6l-5		Rps6ka3-5		C2cd3-8		Aco1-5		Htt-15		Bzrap1-23		Ap3b2-8
Bccip-4		Eps15-8		Prpf19-3		Cntn4-5		Slc8a1-4		C2cd3-11		Acsl4-3		Hyi-3		C330007P06Rik-4		Apbb2-2
Bckdk-2		Eps15-12		Psd3-6		Cntrob-1		Synj1-11		CAAA01180111.1-1		Acss2-6		Iffo2-4		Car14-2		Apc-2
Bcl7a-1		Ept1-2		Psma7-2		Cntrob-12		Tesk1-4		Cab39-2		Adck5		Igbp1-3		Cdc42se2-1		Aplp2-1
Bcl7a-2		Erh-1		Ptdss2-3		Coasy-1		Trip4-3		Calm3-3		Add3-3		Ikbkg-6		D9Ertd402e		Aplp2-2
Bcl7a-3		Erh-2		Pter-4		Cobra1-1		Ttc14-2		Caprin1-5		Afap1-2		Il11ra1-10		Dennd2a-15		Aplp2-6
Bend7-5		Erp29-1		Rnf215-4		Cog2-9		Xpo1-3		Carf-1		Afap1-4		Impdh1-3		Dus1l-3		Appl1-7
Bicd1-2		Erp44-7		Rnh1-1		Cog4-1		Zfc3h1-11		Cars-4		Agl-2		Inadl-21		Eef1b2-1		Appl2-6
Birc5		Erp44-8		Rpl10a-2		Col11a1-10		Zzef1-3		Cc2d2a-9		Agrn-4		Inadl-38		Ewsr1-2		Aqr-2
Bola2-2		Etfb-1		Ryr3-5		Col11a1-24		1700020I14Rik-1		Ccdc123-10		Agrn-6		Ino80-5		Fam113a-4		Arfgef1-13
Brca1-4		Etfb-3		Sbno1-1		Col11a1-39		2410042D21Rik-6		Ccdc136-3		Akap7-2		Ino80d-1		Fam86-3		Arfip1-3
Brca1-8		Etfb-4		Scyl3-1		Col11a1-41		2610307P16Rik-6		Ccdc30-2		Akr1a1-2		Ino80e-2		Fbxl4-2		Arfip1-4
Brca1-11		Etfb-5		Smarcd2-1		Col18a1-31		A330102I10Rik-3		Ccdc47-2		Akt1-1		Inpp5a-1		Ftsj3-11		Arfrp1-1
Brca1-12		Etohi1-2		Smarcd2-7		Col2a1-3		Aff4-6		Ccdc88a-11		Aldh3a2-1		Ints8-1		Gas2-7		Arhgap18-3
Brd1		Evc-6		Smyd5-7		Col4a2-2		Ankra2-2		Ccdc88a-12		Alkbh7-3		Ipo4-17		Gga3-8		Arhgap21-4
Brd2-2		Evi5-1		Stk40-2		Col4a2-11		Appl1-3		Ccnt1-1		Ankrd32-10		Irf9-8		Gpatch2-6		Arhgap26-2
Brd4-1		Exog-2		Stk40-3		Col4a2-13		Arid2-13		Cd1d1-1		Ankrd40-3		Itfg3-12		Gpr98-42		Arhgap32-2
Brd4-2		Exosc7-3		Tanc2-13		Col4a2-17		Atg16l2-3		Cdc14a-7		Ano2-7		Itgb1bp2-9		Gtpbp3-1		Arhgap32-3
Brd4-5		Exosc9-3		Tank-2		Col4a2-23		Camsap1-5		Cdc42bpa-10		Ano2-11		Itpr2-8		Idh3b-3		Arhgap32-4
Brd4-8		Eya3-2		Tln1-11		Col4a2-35		Camta1-2		Cdc42bpa-11		Ap2b1-2		Itpr2-9		Ift81-3		Arhgap32-5
Brd4-9		Ezh2-5		Tsr2-5		Col9a1-10		Ccdc123-13		Cecr2-1		Ap2m1		Itpr2-31		Inadl-22		Arhgap44-1
Brd4-10		Ezr-2		Ttc8-7		Col9a1-22		Cit-5		Cecr2-2		Apba2-2		Itpr2-32		Isca1-1		Arhgap44-5
Brd4-13		Ezr-5		Unc79-18		Cope-1		Col11a1-25		Cecr2-6		Apbb2-1		Jmjd1c-3		Kctd20-2		Arhgap44-6
Brd7-10		Ezr-7		Wdhd1-4		Cops6		Ctnnal1-2		Cep350-7		Apbb2-6		Kank1-7		Lrp1b-12		Arhgap44-7
Brd8-5		Ezr-8		Zbtb20-7		Cops7b-2		Egfl7-3		Cep350-9		Apbb2-7		Katnal2-4		Lsm14a-6		Arhgap44-9
Brip1-5		Ezr-9		Zc3h12b-5		Cops7b-3		Etv1-2		Cep350-11		Apc2-1		Kcnma1-2		Mina-3		Arhgef1-10
Brip1-7		Fam113a-3		Zfp629-1		Coq3-1		Fdxr-3		Cep350-13		Arcn1-6		Kcnq2-3		Mll3-12		Arhgef1-24
Brip1-8		Fam113a-5		Zfp961-3		Coq3-2		Glmn-4		Cep68-3		Arhgap39-5		Kctd20-3		Mlst8-1		Arhgef1-26
Brip1-9		Fam172a-2		1110021J02Rik-1		Coq4-1		Gm14444-1		Cgn-10		Arhgap44-2		Kdm1b-9		Ndufa7-1		Arhgef10l-1
Brip1-10		Fam175b-2		1700011J10Rik		Coro7-3		Herc1-14		Chd2-5		Arhgef11-7		Kdm5a-1		Nfat5-4		Arhgef11-6
Brip1-12		Fam33a-1		3110043O21Rik-6		Cotl1		Hnrnpk-3		Chd2-8		Arl8a-1		Kif5c-17		Phkb-2		Arhgef26-2
Brip1-13		Fam65b-14		5930416I19Rik-1		Cox17-1		Mrpl45-5		Chd3-1		Arl8a-2		Klc1-3		Rabgap1l-20		Arhgef26-4
Brip1-14		Fam92a-3		Acot8-1		Cox19-1		Mtap7d2-6		Chd3-2		Arl8a-3		Klc1-4		Rrm2b-6		Arhgef26-5
Brip1-17		Fam98b-1		Acsl6-4		Cpne1-1		Ngly1-6		Chmp3-1		Arl8a-4		Klhdc4-2		Snrnp200-14		Arhgef26-10
Brip1-20		Fam98b-2		Arhgap39-1		Cpsf4-1		Ppil4-2		Chmp4b-2		Armcx6		Krba1-1		Spop-1		Arhgef7-4
Brix1-7		Fanca-11		Atg4c-8		Cpsf6-2		Rora-5		Cic-4		Arpc1a-4		Krit1-1		Sumo3-5		Arhgef9-3
Brox-1		Fanca-14		Atp13a2-1		Cpt2-1		Sgpl1-1		Cic-9		Arpc4-1		Lca5-6		Svil-19		Arl6-2
Brwd3-7		Fancd2-25		Atrx-6		Crat-3		Stk4-2		Cit-7		Arvcf-1		Lcor-3		Tex261-2		Arl6-3
Btbd3		Farp1-11		Atrx-10		Creb1-1		Stxbp4-7		Cit-16		Arvcf-2		Lcorl-1		Tlk2-4		Arl6-4
Btf3-2		Farp1-14		Atxn2l-13		Cryzl1-2		Tab2-1		Cit-18		Asph-7		Lmo2-1		Tmem56-2		Armcx3-2
Bub1-3		Farp1-16		AU040320-9		Csda-2		Thoc2-15		Cit-19		Asrgl1-1		Lpin2-18		Unc13a-3		Arrb1-1
Bub1-5		Farp1-19		BC017158-6		Csmd3-21		Thrap3-8		Cit-21		Astn1-1		Lrch3-6		Usp19-1		Arrb1-2
Bub1-9		Fastkd2-1		Cacna1a-21		Csnk1d-1		Tmem229b-3		Clasp1-3		Astn1-5		Lrp1b-2		Usp34-2		Asrgl1-2
Bub1-11		Fat4-7		Clpb-1		Csnk1e-3		Ube4a-6		Cldn25-1		Astn1-8		Lrp8-7		Usp54-2		Asrgl1-5
Bub1-12		Fat4-9		Clpx-2		Csnk2b-5		Ufm1-3		Cnot6l-3		Atf1-7		Lrpprc-6		Vbp1-3		Asrgl1-6
Bub1-14		Fat4-11		Cog2-8		Cspp1-1		Wdr66-9		Cntrob-9		Atf6b-11		Lrrcc1-3		Wwp1-2		Ate1-3
Bub1-16		Fat4-13		Copg2-11		Cstf1-1		Zcwpw1-5		Col11a1-15		Atf6b-15		Lrriq1-14		Zc3h15-2		Atf6b-8
Bub1-18		Fbf1-19		Coq9-6		Cstf3-11		Zfp106-6		Col11a1-31		Atm-31		Lrrk2-4		Zfp300-3		Atg16l1-1
Bub1b-1		Fcf1-4		Ctps2-1		Cstf3-18		Zfp287-4		Col11a1-53		Atp13a3-1		Lrrk2-6		Zfp507-5		Atg16l1-2
Bub1b-2		Fcf1-5		Cyp4f16-2		Ctbp2-4		4930447C04Rik-16		Col9a3-5		Atp5f1-3		Lrrk2-13		1700021K19Rik-3		Atg16l2-2
Bub1b-3		Fen1-1		Cyp4f16-8		Ctbp2-6		Adam22-3		Copg2-7		Atp9a-2		Lrrk2-14		2010107G23Rik-3		Atg16l2-10
Bub1b-6		Fgd4-4		Dab1-9		Ctcf-4		Agxt2l2-3		Cops7b-4		Atrn-1		Lrrtm1		4930578N16Rik-1		Atg4c-4
Bub1b-8		Fgfr1op2-1		Ddx56-4		Ctnnbip1-1		Ahctf1-24		Cspp1-10		AW551984-6		Lrwd1-9		Aldh16a1-12		Atg4c-6
Bub1b-11		Fh1-3		Eif2c3-5		Ctnnbip1-3		Alg13-23		Cwc27-6		AW551984-15		Lsm14a-1		Aldh7a1-2		Atg4c-7
Bub1b-12		Fh1-4		Erbb2ip-2		Ctnnd1-3		Appl1-1		D430042O09Rik-9		AW551984-16		Lypd6-1		Ccdc9-3		Atp11b-4
Bub1b-13		Fh1-7		Fam160a2-5		Ctsa-1		Arid4b-3		Ddx23-4		Azin1-3		Lzts2-1		Cdan1-19		Atp1a3-1
Bub1b-14		Fktn-2		Fam3a-2		Ctu2-7		Azi2-4		Ddx42-16		Bach1-2		Mafg-2		Cdk12-2		Atp1a3-2
Bub1b-15		Flii-13		Fbf1-5		Cul4b-2		BC067068-3		Dennd5b-4		Bag6-2		Magi1-3		Cep250-4		Atp1a3-3
Bub1b-16		Flii-20		Furin-2		Cyb5-2		Bfar-4		Depdc5-3		Bag6-3		March1-2		Cops7a-2		Atp1a3-4
Bub1b-17		Flrt2-1		Gba2-3		Cyp4f16-7		CAAA01180111.1-2		Dhx33-6		Bai2-1		March1-3		Cttnbp2-12		Atp1a3-5
Bub1b-18		Flrt2-2		Gcn1l1-1		D230025D16Rik		Ccnc-1		Dmd-17		Bai3-2		Mcm7-9		Dnmt3b-2		Atp1a3-6
Bub1b-21		Fndc3c1-5		Ggcx-1		D2hgdh-1		Cd151-2		Dnajb14-5		Bbs7-2		Mdn1-14		Epha7-5		Atp1a3-7
C2cd3-16		Fndc3c1-6		Gm14403-6		D2hgdh-2		Cog4-8		Dnajc16-11		BC005764-2		Mdn1-50		Fubp3-1		Atp1a3-8
C530008M17Rik-2		Fndc3c1-8		Gmppa-9		Dab1-5		Col11a1-56		Dnajc7-2		BC055324-22		Me3-3		Gpr98-17		Atp1a3-9
C530008M17Rik-3		Fndc3c1-9		Heatr7a-24		Dab2ip-2		Fbxl20-2		Dnajc7-6		BC057079-25		Med8-4		Gpr98-48		Atp1a3-10
Cad-2		Fndc3c1-10		Helq-10		Dab2ip-6		Glod4-2		Dpm1-1		BC088983-1		Mesdc2-2		Hnrnph1-4		Atp1a3-11
Cad-12		Fndc3c1-13		Helq-11		Dapk1-3		Gm11033-4		Dpy19l3-16		Bcl2l1-3		Mettl15-2		Impa1		Atp1a3-12
Cad-22		Fndc3c1-14		Hibch-8		Dbnl-2		Herc1-60		Dpyd-17		Bend5-2		Mical3-3		Itsn1-10		Atp1b2
Cad-23		Fndc3c1-18		Iffo2-1		Dbp-1		Hint2-1		Drosha-8		Bnip2-2		Mllt10-3		Lclat1-1		Atp2b2-1
Cad-24		Fndc3c1-22		Ip6k1-1		Dcaf11-4		Hmox2-1		Dus1l-1		Bpnt1-1		Mmp16-4		Lclat1-2		Atp5c1-4
Cad-26		Fndc3c1-26		Itfg3-7		Dcaf11-7		Kitl-4		Dusp16-3		Bptf-1		Morc2a		Lhx2-4		Atp5c1-7
Cadps2-9		Fnip2-1		Jkamp-2		Dcaf17		Man1a2-3		Dvl3-6		Brd2-5		Morn1-10		Lrrc16a-24		Atp5h-3
Cadps2-11		Foxp1-1		Map4k5-1		Dcdc5-17		Map3k3-15		E130307A14Rik-11		Brsk2-1		Mphosph8-5		Mkrn1-1		Atp6ap1-1
Cadps2-13		Foxp2-5		Mcmbp-3		Dclk1-4		Map4k5-14		Ect2-3		C130026I21Rik-4		Mrpl48-1		Mll3-5		Atp6v0a1-5
Camk1-2		Fpgs-9		Mmd-1		Ddhd1-2		Mlst8-2		Egfem1-4		C230004F18Rik-4		Mterf-1		Mtmr1-2		Atp6v0b-1
Camsap1-9		Fpgs-12		Mpi-3		Ddr1-2		Mta2-12		Eif2b1-1		C77370-1		Mycl1-1		Ndor1-1		Atp6v0b-2
Cand1-1		Fstl1-2		Mrpl48-3		Ddx27-5		Nae1-2		Eml4-6		Cacna1a-5		Myo9b-9		Ndufaf4		Atp6v0b-3
Cand1-2		Ftsj3-4		Mta2-9		Ddx42-7		Ngly1-5		Erc1-14		Cacna1a-12		Myst2-5		Nup54-5		Atp6v0b-4
Cand1-3		Ftsj3-10		Mtch2-2		Dennd2a-10		Nup88-4		Erlec1-5		Cacna1a-13		Nbr1-3		Plxnb1-10		Atp6v1a
Cand1-7		Ftsj3-13		Naaa-4		Dennd2a-13		Pdha1-8		Espn-10		Cacna1a-41		Ncoa5-1		Pola1-35		Atp6v1b2-2
Cand1-13		Ftsj3-15		Ncor2-28		Dffa		Pex1-12		Fam134b-2		Cadm1-2		Ndufa5-1		Pomgnt1-9		Atp8a1-1
Cap1-1		Fxr1-2		Nle1-8		Dgat1-5		Polr2b-12		Fam188a-7		Camk2d-3		Ndufab1-2		Ptbp1-1		Atp8a1-6
Caprin1-2		G3bp1-8		Noa1-4		Dgkq-12		Prkrir-3		Fastk-1		Capn10-3		Nebl-7		Pter-1		Atp8a2-2
Casc4		G3bp1-9		Nol6-19		Dgkz-3		Psme4-19		Fbxl17-2		Casc3-6		Nf1-2		Ptpn4-9		Atp8a2-5
Casc5-2		G3bp2-2		Npepl1-2		Dhrs1		Rabepk-1		Fbxl20-5		Casc3-7		Ng23		Rnf157-7		Atp8a2-7
Cask-6		Gabarap-3		Nploc4-6		Dhx16-2		Rb1-7		Fchsd2-7		Cask-7		Nhlrc3-1		Rtn2-5		Atp8a2-9
Casp2-1		Galk2		Nploc4-11		Diap2-5		Senp5-2		Fis1-2		Cask-8		Nol12-3		Sik2-13		Atp8a2-11
Casp2-2		Galnt1-3		Nubpl-4		Dip2a-16		Sh3gl3-1		Fnbp4-5		Cbln2-2		Npc1-20		Slc35b4-1		Atp8a2-12
Casp2-3		Gas5-1		ORF61		Dip2a-25		Srcap-7		Foxm1-2		Ccdc22-4		Npepps-8		Smg6-8		Atp8a2-18
Casp2-4		Gas5-2		Pcmt1-1		Dlat-3		Stag1-9		Frem1-5		Ccdc30-3		Nrxn1-2		Spata1-5		Atp8a2-21
Casp2-5		Gas5-3		Pdpn-1		Dlg2-3		Stard9-24		Frmd5-2		Ccdc46-6		Nrxn1-11		Spats2l-7		Atp8a2-23
Casp2-6		Gcdh		Pias3-9		Dlg2-5		Ubr1-17		Frmd5-5		Ccdc82-1		Nsf-1		Srcap-11		Atp8a2-24
Casp6-1		Gm10391-2		Pikfyve-5		Dlg3-10		Wdr12-9		Galnt2-12		Ccdc82-6		Nsmaf-1		Tbrg4-8		Atp8a2-26
Cat-1		Gm10719-5		Plekhm2-7		Dlgap4-3		Wdr26-1		Gcn1l1-12		Ccdc88a-3		Nsmaf-3		Tcf3-2		Atp8a2-27
Cat-6		Gm10719-6		Plxna2-13		Dmd-18		Zfp687-8		Gfm2-5		Cd200-2		Nsun6-3		Timm44		Atp8a2-29
Cbfb-1		Gm11168-3		Plxnb2-9		Dmd-34		1200016B10Rik-9		Gins2-2		Cd200-3		Nudt1-3		Tmem229b-1		Atp8b2-1
Cbfb-2		Gm13248-2		Pomgnt1-6		Dmd-37		2410089E03Rik-43		Glipr2-4		Cd8a-1		Nup160-4		Wdpcp-1		Atrn-3
Cbx1-2		Gm14306-3		Pomt1-8		Dmd-49		Alg11-2		Gm10717-9		Cdc14a-3		Nup214-24		Wdr36		Atxn2-1
Cbx2-1		Gm14322-3		Psmd3-2		Dmpk-6		Aptx-1		Gm10719-1		Cdc25b-5		Nynrin		Wdr66-18		Atxn3-4
Cbx2-2		Gm14403-3		Rtn4-4		Dmpk-7		Arfrp1-4		Gm11033-8		Cdh10-4		Odz3-1		Zbtb20-6		AU040320-2
Cbx3-1		Gm14434-2		Sdhc-3		Dmpk-9		B230206F22Rik-2		Gm11458-1		Cdh8-1		Ogt-2		Zfp407-1		AU040320-4
Cbx3-2		Gm16026-3		Setdb2-5		Dmpk-11		BC026585-1		Gnl2-8		Cdk2ap1-1		Osbpl1a-8		Zmym6-5		AU040320-5
Cbx3-3		Gm7901		Skiv2l-1		Dmwd-2		BC088983-8		Gnl2-9		Cdk5rap2-7		Otud7b-5		Acaca-5		AU040320-8
Ccbl2-3		Gmcl1-4		Skiv2l-4		Dna2		C2cd3-17		Gon4l-5		Celf4-2		Pak2-9		Akap9-27		AU040320-12
Ccbl2-4		Gmps-3		Spon1-9		Dnajb12-1		Cecr5-5		Gpatch1-1		Cenph-6		Pak3-9		Ap4e1-8		AU040320-14
Ccdc101-2		Gmps-9		Srebf1-3		Dnajc10-1		Cep57l1-3		Gpatch1-3		Cep250-3		Pax6-3		Arfgef1-12		AU040320-15
Ccdc123-5		Gmps-11		Tbrg4-4		Dnajc10-8		Chd2-1		Gpatch8-5		Cep350-17		Pdcd2-1		Arpc1a-3		AU040320-18
Ccdc123-11		Gnas-1		Telo2-1		Dnajc10-11		Chd2-14		Gpbp1l1-9		Chd2-23		Pdcl-4		Bin1-8		AU040320-19
Ccdc22-2		Gnas-4		Tmem145-7		Dnajc24-4		Chrdl1-3		Gpr98-5		Chka-3		Pde4dip-2		Braf-1		Auh-2
Ccdc30-11		Gng12-2		Tmub2-1		Dnajc8-3		Crybg3-5		Gpr98-21		Chmp3-3		Pdhx-1		Camk2g-3		Auh-3
Ccdc43		Gnl2-5		Trim23-1		Dnalc4		Csrp2bp-3		Haus6-1		Chn2-1		Pdzd4-1		Casc5-1		Auh-4
Ccdc46-1		Gnpat-6		Usp16-4		Dock3-3		D17Wsu92e-1		Heatr7a-14		Cic-11		Pex5-12		Ccdc47-3		Auh-9
Ccdc60-2		Golgb1-2		Utp18		Dolpp1-3		D4Ertd22e-2		Herc1-13		Ckap4		Pfn2-1		Cep350-26		Auh-10
Ccdc60-3		Gpbp1l1-2		Vps13d-1		Dpp7-11		Dcun1d4-2		Hnrnpul1-2		Clasp1-6		Phf20-1		Cldn12-2		Auts2-3
Ccdc60-6		Gpc6-3		Wdr66-5		Dpysl4-1		Dnajc7-3		Hnrnpul1-7		Clasp1-7		Phf21a-6		Col11a1-34		Auts2-5
Ccdc60-9		Gpd2-3		Wdr8-5		Drap1		Dock11-8		Htatsf1-5		Clip1-1		Pitpnm1-1		Col18a1-12		AW554918-1
Ccdc60-10		Gpn1-1		Xylt2-2		Drosha-15		Eef1a1-1		Htt-12		Clip1-8		Pkd2-10		Coq2-4		Axin2-3
Ccdc88a-1		Gpr137c-6		Zfp407-3		Dtnb-1		Epc2		Hyou1-4		Clk1-1		Pkig-5		Cox7c-2		B230120H23Rik-7
Ccdc88a-6		Gpr98-23		0610011L14Rik-3		Dtnb-2		Ergic2-4		Igfbp2-1		Clta-1		Plin2-1		Dnaja3-1		B4galt2-1
Ccdc88a-8		Gprasp2-2		1110021J02Rik-2		Dtnb-3		Fam149b-2		Itgb5-4		Cltb-2		Pls3-2		Dus2l-1		B4galt2-3
Ccdc90b-3		Gpt2-1		1300001I01Rik-3		Dtnb-5		Fam73a-2		Jak1-11		Clvs1-1		Pms1-2		Fam18a-3		B4galt2-4
Ccdc90b-4		Gpt2-7		2310079F23Rik-9		Dtnb-6		Filip1-4		Jak1-17		Clvs1-3		Polr2b-3		Fbxl3-2		Bace1-1
Ccdc90b-6		Grb2-2		2610507B11Rik-11		Dtnb-12		Fkbp7-2		Kalrn-7		Clvs2-3		Ppil2-3		Fmr1-2		Bace1-2
Ccdc90b-7		Greb1l-13		2610507B11Rik-17		Dtwd2-4		Foxj3-4		Kansl2-2		Cnih4-3		Ppp1r12c-5		Fryl-1		Bach2-2
Ccdc99-3		Gsn-3		2810403D21Rik-2		Dusp19-1		Grid2-7		Kars-2		Cnksr2-1		Ppp1r7-1		Ggcx-6		Baz2b-3
Ccdc99-7		Gsn-13		Adck4-11		Dusp22		Ikbip-1		Kif21a-1		Col11a1-22		Ppp2r1a-6		Ggcx-13		Baz2b-4
Ccdc99-9		Gss-1		Ahdc1-5		Dut-1		Kalrn-3		Kif5c-13		Col11a1-33		Ppp2r2c-6		Gle1-7		Bbs2-2
Ccna2-2		Gss-2		Arhgef1-19		Dvl1-1		Kcnh7-13		Lrch3-8		Col9a3-1		Pqbp1-1		Hnrnpl-2		Bbs2-4
Ccna2-3		Gtf2h2-1		Asb13-4		Dync1h1-29		Med8-2		Lrrc27-5		Col9a3-8		Prepl-2		Hook3-9		Bbs2-7
Ccna2-5		Gtf2h2-2		Atxn2-9		Dync1h1-63		Mtg1-4		Lrrc8d-1		Col9a3-10		Prkar1b-2		Itch-3		Bbs2-8
Ccnb1-2		Gtf2ird2-1		Bbx-1		Dync1i2-3		Mtif2-2		Lrrfip1-2		Col9a3-11		Prpf3-2		Itgb5-12		Bbs2-9
Ccnd1-1		Gtpbp3-6		Casc3-2		Dynll2		Nck1-3		Lrrk2-46		Col9a3-14		Psme4-26		Lrp4-7		Bbs2-11
Ccnd1-2		Gulp1-1		Cdan1-3		Dyrk1a		Nfe2l1-2		Lsm14a-3		Commd9-3		Pten-1		Lrrc27-8		Bbs2-12
Ccnd1-3		Gusb-2		Cdk16-2		Dzip1l		Pex1-7		Madd-11		Coro1c-2		Ptges3-2		Map2k1-3		Bbs2-14
Ccne2-1		Gusb-4		Cdk16-5		Dzip1l		Selk		Magi3-1		Coro1c-3		Ptprd-8		Mphosph8-7		Bbs2-15
Cct5-2		Gusb-7		Cdk16-6		E130307A14Rik-9		Sephs1-1		Man1a2-9		Coro2b-1		Ptprf-20		Myst4-1		Bbs2-16
Cd99l2-2		Gys1-12		Cit-14		E2f7-6		Slk-1		Mdc1-4		Coro7-14		Rab11a-2		Narfl-5		Bbs5-1
Cd99l2-3		Gys1-13		Clk4-5		E430018J23Rik-1		Stk40-8		Mdm1-1		Cox4i2		Rad54b-2		Pcdh15-6		Bbs5-4
Cdc123-1		H3f3a-2		Copg2-5		E430018J23Rik-2		Telo2-7		Mdn1-78		Cpsf3l-4		Raph1-2		Pex1-13		Bbs5-5
Cdc123-4		Haus2-1		Coq2-1		Ebp-3		Th1l-4		Mdn1-81		Cpsf6-1		Rbfox2-1		Plekha3-4		Bbs5-8
Cdc14a-4		Hbs1l-2		Coro1b-1		Ece2-5		Thoc2-7		Med13-1		Crb1-2		Rbm12-1		Prdm15-5		Bbs9-1
Cdc14a-5		Hdac1-4		Ctu2-2		Edc4-9		Tmem128-1		Med13-9		Crmp1-1		Rcan2-3		Prosc-2		Bbs9-3
Cdc14a-15		Hddc2-1		Dnajb6-4		Edc4-24		Tsc1-14		Med13-10		Crmp1-2		Rcbtb2-3		Psd3-1		Bbs9-5
Cdc16-5		Hdlbp-2		Dnajc16-8		Edf1-1		Ubxn2a-3		Med13-12		Crybg3-12		Rims1-12		Psma3-2		Bbs9-7
Cdc16-6		Heatr3-1		Eed-5		Efha2-6		Unc50-1		Med13-13		Cryzl1-1		Rims2-5		Rabl2-2		BC005764-1
Cdc16-7		Heg1-2		Gtdc1-4		Efr3a-1		Usp34-8		Med13-19		Cryzl1-3		Rin2-10		Rdbp-3		BC023829-1
Cdc16-8		Hells-12		Hdac8-3		Egfem1-6		Wdr4-2		Med13-27		Cryzl1-6		Robo2-5		Rhot1-4		BC023829-2
Cdc16-9		Hhat-1		Hnrnpa2b1-2		Egflam-1		Xpa-1		Med14-13		Csmd3-22		Rora-4		Rnf170-4		BC031353-3
Cdc16-10		Hiat1-1		Hnrnpm-2		Ehbp1-2		Zfc3h1-22		Mical3-9		Csmd3-34		Rpia-6		Rpa1-3		BC055324-13
Cdc25b-3		Hif1an-4		Jakmip1-16		Ei24-2		Zfp532-1		Mical3-11		Csmd3-41		Rpl38-3		Sdha-3		BC057079-12
Cdc25b-6		Hipk2-10		Lpin2-5		Eif2ak2-9		Zfp764-2		Mlh1-6		Csmd3-52		Rps6kb1-3		Setd7-7		Bcas3-2
Cdc25b-7		Hira-11		Lrrc16a-4		Eif2ak3-7		2610020H08Rik-7		Mlh3-1		Cspp1-13		Rps6kc1-8		Shroom2-3		Bcas3-6
Cdc25b-9		Hnrnpr-4		Lrrc45-8		Eif2b2-1		3010001F23Rik-2		Mll3-6		Ctdspl2-4		Rrm2b-2		Smarca2-5		Bcas3-7
Cdc25b-10		Hnrnpu-4		Map3k1-10		Eif2b2-2		4922501C03Rik-2		Mllt10-4		Ctnna2-3		Rrnad1-1		Sntb1-2		Bcat1-1
Cdc25b-12		Hsp90b1-2		March2-1		Eif2b4-3		6430573F11Rik-1		Mphosph9-3		Ctso-2		Ryr3-32		Spg11-16		Bend5-1
Cdc42-2		Hspa5-1		Mccc1-7		Eif2b5-8		9330182L06Rik-3		Msn-7		Cxx1c-1		S100a16-2		Stat5b-8		Bicd2
Cdc45-2		Hspa9-1		Mdn1-33		Eif2b5-12		Acer3-7		Mxra7-3		Cyfip1-1		Sacs-3		Tsr2-2		Bin1-3
Cdc6-2		Hspa9-5		Mib1-2		Eif2b5-13		Acp1-2		Myo9b-7		Cyth2-1		Sdk1-12		Uxt-1		Bin1-4
Cdc7-1		Hspa9-8		Mpg-3		Eif2c1-1		Akap9-17		Mysm1-12		D17H6S56E-2		Sdk1-25		Vps16-5		Bin1-6
Cdca3-3		Hspd1-2		Mta2-10		Eif2c1-2		Akt3-2		N4bp2l2-1		D4Wsu53e-1		Secisbp2-5		Zfc3h1-7		Bin1-7
Cdca7-1		Hspd1-4		Nelf-7		Eif2c4-13		Arhgef26-7		Ncor2-36		Dab2ip-5		Sestd1		Zfc3h1-17		Blcap-1
Cdca7-2		Hspd1-6		Nisch-1		Eif3m-3		Atp13a3-4		Nebl-8		Dazap1-3		Sh3glb2-1		Zfp629-3		Bola1-2
Cdca7-4		Hspd1-7		Nudt8-2		Eif4g1-2		Atxn2l-3		Nek1-8		Dcaf7-1		Skp1a-3		Zfp932-2		Bpnt1-2
Cdca7-5		Hspd1-8		Oxnad1-1		Eif4g1-4		C230004F18Rik-1		Nphp1-1		Dcbld2-3		Slc25a12-3		Zfp938-2		Brap-1
Cdca7-6		Hspd1-9		P4hb-7		Eif4g2-1		Casp8ap2-2		Nphp3-17		Dcdc5-16		Slc38a1-1		Zscan29-1		Brd2-3
Cdca7-7		Hspe1-1		Paics-3		Eif4g3-1		Chchd7-2		Nrxn1-8		Dchs1-3		Slc4a2-6		1500031L02Rik-2		Brd2-6
Cdca7l-2		Hspe1-2		Plxnb1-4		Elac2-3		Commd7-3		Nudcd3-1		Dchs1-5		Spice1-3		AA465934-2		Brd3
Cdca7l-3		Huwe1-9		Pnpla7-10		Elavl4-2		Coro7-13		Orc2-2		Dclk1-5		Srrm3-9		Ablim1-5		Brpf1-1
Cdca7l-4		Huwe1-11		Pnrc1-1		Elf2-3		Crk-4		Pard3-4		Dctn3-3		St13-2		Acer3-6		Brsk2-2
Cdca7l-5		Iars-1		Ppp5c-7		Eml2-3		Ddx42-11		Pcbp3-7		Dcx-2		St6gal1-2		Arhgap44-3		Bsg-4
Cdca7l-6		Id3		Rpgrip1l-3		Eml2-5		Dtx3-1		Pcdh11x-1		Ddx42-4		Stard4-2		Arhgef12-3		Btrc-2
Cdca7l-7		Idh1-1		Ryr2-1		Enah-2		Dzip3		Pfdn4-4		Dfna5-2		Stard9-5		Arid1b-1		Bzrap1-10
Cdh2-2		Ifnar1-9		Sat1-1		Enah-3		Fxc1-2		Pkd2-3		Dgkz-1		Stard9-10		Atp11b-1		Bzrap1-11
Cdk1-1		Ift140-2		Senp3-3		Eogt-12		Golgb1-6		Pola1-20		Dhx30-3		Strn4-5		Btbd2-5		Bzrap1-15
Cdk2ap1-2		Ift140-3		Slc4a2-11		Ep400-1		Gpr107-2		Ppig-5		Dhx32-1		Stxbp3a-10		Cdan1-12		Bzrap1-16
Cdk5rap2-3		Ift52-1		Slc4a2-12		Epb4.1l1-1		Hira-10		Ppp2r2c-9		Dhx32-5		Sulf2-1		Cflar-4		Bzrap1-17
Cdk5rap3-6		Igbp1-2		Snd1-1		Epb4.1l1-3		Ints8-2		Ppp6r3-2		Dhx57-1		Tab2-3		Clpx-4		Bzrap1-21
Cdkl3-2		Igf2bp1-2		Tln1-15		Epb4.1l5-2		Katnal2-2		Psme1-1		Dido1-1		Tbcd-15		Cluap1-2		Bzrap1-24
Cdv3-2		Igf2bp1-6		Tmem234-5		Epha2-12		Map3k3-2		Pstk-1		Dip2a-13		Tbce-1		Cul2-3		Bzrap1-26
Cdyl-3		Igf2bp1-8		Tmem68-1		Epha6-4		Mkrn1-2		Pum1-4		Dip2a-15		Tcp11l1-2		Drg2-5		C030046E11Rik-2
Cecr2-9		Igfbp4-3		Txn2-2		Epha6-7		Nphp3-16		Rapgef2-5		Dip2a-20		Tdrkh-3		Ehbp1-3		C030048B08Rik
Celf1-2		Immt-4		Ubr4-1		Epn1-2		Nprl3-1		Rasa2-2		Dirc2-1		Tgfbr1-1		Eif2c3-13		C230004F18Rik-3
Celf2-5		Imp4-1		Unc80-8		Epn2-1		Oaz1-1		Rmnd5a-1		Dirc2-2		Thbs3-15		Exosc7-2		C230004F18Rik-5
Cenpf-4		Inadl-2		Urod-2		Eps15-5		Opcml-1		Rnf220-1		Dlgap3-3		Thsd7b-8		Fam98a-3		C2cd3-2
Cenpf-5		Ints12-3		Usp3-4		Ercc1-2		Otud6b-2		Sbf2-4		Dlgap3-4		Timeless-1		Fbxl17-3		C330007P06Rik-2
Cenpf-7		Invs-1		Vps45-5		Ergic2-8		Pcmt1-3		Slu7-4		Dll1-3		Tlk2-3		Fbxo3-1		Cables2-3
Cenpf-8		Invs-5		Wdr45-12		Erlec1-4		Prpf40a-11		Slx4-12		Dll3-1		Tmem68-5		Fmn1-9		Cabp1-1
Cenpf-9		Invs-12		Wrap53-4		Erp29-3		Rb1-14		Smg1-2		Dll3-3		Trp53i11-2		Fmn1-12		Cacna1a-4
Cenpf-10		Invs-14		Zfp644-2		Erp44-1		Rfx5-4		Stxbp5-3		Dll3-7		Uimc1-5		Ggcx-7		Cacna1a-8
Cenph-4		Ipo4-6		1810035L17Rik-2		Erp44-4		Rpl39-1		Taf15-9		Dmd-25		Usp10-5		Glb1l2-2		Cacna1a-9
Cenph-5		Ipo4-7		2610507B11Rik-15		Erp44-6		Rrp7a-2		Taok3-12		Dmd-31		Usp19-2		Gnb2-1		Cacna1a-10
Cenpi-2		Ipo4-16		4933432B09Rik-9		Esco2-5		Rspry1-7		Tcf25-1		Dnajb11		Usp24-38		Gpc2-2		Cacna1a-15
Cenpk-1		Ipo4-20		A930001N09Rik-2		Espn-3		Sh3rf3-2		Tkt-1		Dnajc5-5		Vdac2-2		Hace1-2		Cacna1a-16
Cenpl		Ipo4-22		Aco2-8		Espn-12		Sh3rf3-4		Tkt-4		Dnm1l-2		Vprbp-2		Hipk1-6		Cacna1a-22
Cenpq-8		Iqcb1-4		Araf-5		Etfa-2		Smarca4-3		Tln1-47		Dock11-10		Yars-1		Hk2-2		Cacna1a-23
Cenpq-9		Iqcb1-5		Atxn2-5		Evc-7		Smg6-5		Tmem87b-2		Dock3-1		Zbtb33		Hspd1-1		Cacna1a-25
Cenpv-3		Iqcb1-6		Calr-1		Evi5-6		Snx13-4		Traf6-5		Dock7-2		Zbtb49-3		Ica1-4		Cacna1a-26
Cep57-4		Iqcb1-7		Carf-9		Evi5l-1		Srcap-8		Trim33-2		Dph3-2		Zdhhc21-3		Inadl-9		Cacna1a-28
Cep57l1-1		Iqcb1-11		Cntn4-4		Evi5l-2		Stoml2-1		Tsga10-4		Dpp6-2		Zeb1-12		Inadl-18		Cacna1a-29
Cggbp1		Itgb3bp-1		Cwc22-5		Exoc4-3		Stxbp3a-9		Ttc39b-6		Dpy19l3-2		Zfand1-4		Klhl12-3		Cacna1a-32
Chaf1b-1		Itpr2-13		Dmxl2-3		Exoc7-3		Yars-4		Ugp2-2		Dpyd-1		Zfp111-1		Lmo4		Cacna1a-34
Chaf1b-2		Ivns1abp-6		Dnajb12-2		Eya3-1		Zcwpw1-4		Wdr53-2		Dpyd-2		Zfp217-1		Lrp1-11		Cacna1a-36
Chaf1b-3		Ivns1abp-7		Eme2		Ezr-4		Zwilch-9		Xrcc4-3		Dpyd-14		Zfp451-5		Lsm14a-5		Cacna1a-38
Chaf1b-4		Jak1-9		Ercc5		Ezr-6		1110004E09Rik-4		Xrcc6-5		Dpysl5-1		Zfp558-1		Lyar-4		Cacna1a-39
Chchd3-3		Kcnh7-10		Fbxo3-3		Fabp12-2		1200014J11Rik-4		Zfp219-3		Dst-8		Zfp560-1		Map3k3-8		Cacna1a-40
Chd1-2		Kdelc1		Fnbp4-2		Fabp12-3		1200016B10Rik-8		Zfp558-5		Dtx1-5		Zfp74-1		Megf11-8		Cacna1a-42
Chd1-3		Kdm6a-1		Galnt1-4		Fam100a-1		4930534B04Rik-1		Zfyve27-3		Dtx1-6		Zkscan3-1		Mettl13-1		Cacna1b-2
Chd1-7		Kdm6a-8		Gcn1l1-11		Fam107b-1		Actr2-1		Zmiz1-1		Dtx1-7		Zzef1-2		Mkln1-3		Cadm1-3
Chd2-11		Kif18a-1		Gls-4		Fam107b-2		Apc-4		2610015P09Rik-10		Dtx1-8		1700021K19Rik-2		Mtap4-13		Cadm1-4
Chka-2		Kif1b-1		Gpaa1-8		Fam110b-1		B4galt4-1		Abcb6-2		Dusp26-1		2210009G21Rik-2		Mterfd1-2		Cadm2-1
Chka-4		Kif1c-1		Gpr19-3		Fam110b-4		Brip1-16		Abcf1-1		Dusp26-2		2410002O22Rik-5		Nosip-2		Cadm2-2
Chtf18-5		Kif20a-1		Gtpbp6-7		Fam113a-2		Bzrap1-8		Acp1-1		Dync1h1-24		2410042D21Rik-1		Nsun6-2		Cadm2-3
Chtf18-9		Klhdc4-1		Gusb-1		Fam113a-6		Ccnt2-1		Adam12-9		E130309F12Rik-1		2700097O09Rik		Osbpl3-1		Cadps-6
Chtf18-11		Klhl13-8		Hdac8-4		Fam134c-2		Clta-2		Ankrd40-1		E130309F12Rik-2		2810030E01Rik-2		Papd5-2		Cadps-7
Chtf18-14		Klhl23-4		Ints10-1		Fam160a2-2		Cspp1-20		Anubl1-7		E130309F12Rik-3		4930447C04Rik-14		Ppp5c-4		Cadps-8
Chtf18-15		Kpna1-1		Jak1-19		Fam184a-4		Cul2-1		Arhgap26-1		E130309F12Rik-4		4930473A06Rik-3		Ptprf-12		Calm1
Chtf18-16		Kpnb1-2		Kcnh7-3		Fam188a-3		Dnajb14-4		Atxn2-15		Ebf1-1		5830428H23Rik-2		Rmnd1-4		Camk2b-3
Chtf18-17		Krit1-3		Lims1-3		Fam188a-8		Dnajc12-2		C2cd3-12		Ebf1-3		Adarb2-2		Rpl24-10		Camk2b-4
Chtf8-1		Krt19-2		Lrrc45-1		Fam18a-5		Dock9-2		Ccdc99-8		Ebf1-4		Arhgap18-4		Ryr3-74		Camk2b-6
Ciapin1-1		L3mbtl3-5		Map3k3-1		Fam20c-3		Fam173b-1		Cenpf-1		Ebf1-5		Arhgef1-1		Sat2-2		Camk2b-7
Cit-6		Lamp2-3		Map4k5-2		Fam3a-1		Gfm1		Cep164-15		Ebf1-6		Atg4a-8		Sdha-5		Camk2b-9
Cit-11		Lass2-1		Mark3-2		Fam57a-6		Gm14443-2		Chd6-10		Ebf1-7		Atp2b2-2		Slc38a6-13		Camk2b-10
Cit-13		Lgr4-3		Mks1-6		Fam73b-1		Ift81-8		Clspn-2		Ebf1-8		Atp5g1-1		Slc4a2-2		Camk2b-12
Cit-17		Lhx2-1		Mocs2-1		Fam86-2		Jak1-10		Cntln-1		Ebf1-9		Atxn2l-16		Smurf2-4		Camk2b-13
Cit-20		Lig1-3		Morn1-5		Fam98c-3		Jak1-18		Cntn4-10		Ebf1-10		Azi1-14		Sparc-2		Camk2b-14
Cit-23		Lin54-2		Myo10-3		Fan1-3		Mbtps1-1		Cpne8-16		Ebf3-2		B230118H07Rik-4		Spg7-3		Camk2b-15
Cit-24		Lins-3		Ncor2-16		Fan1-5		Mll3-7		Csrp2bp-9		Edc4-8		B3gnt5-2		Tceal3-2		Camk2b-16
Cit-25		Lins-4		Ncstn-10		Fanca-6		Mllt4-1		D5Ertd579e-5		Edc4-14		Brip1-1		Thsd7b-26		Camk2d-1
Ckap5-1		Llph-1		Nelf-2		Fanca-7		Ndufb7		Dmd-11		Eef1d-2		C030039L03Rik-2		Tnik-2		Camk2d-2
Ckap5-6		Lonrf3-4		Npc1-21		Fancc-1		Npc1-4		Drg1-2		Efnb1-2		Cacna1a-18		Traf3-2		Camk2g-1
Ckap5-10		Lpar1-2		Oxnad1-3		Fancc-3		Nt5c2-1		Elf2-1		Egfem1-1		Cenpq-4		Trpm1-2		Camsap1-1
Ckap5-11		Lphn2-20		Pdrg1-2		Fancd2-18		Os9-2		Eml2-7		Eif2ak2-4		Chuk-1		Tshz1-2		Camsap1-2
Ckap5-15		Lphn3-2		Pex1-18		Fancd2-28		Pkp4-2		Faf1-7		Eif2c3-16		Clspn-9		Tspyl2-4		Camsap1-3
Ckap5-18		Lpin2-10		Pnpla7-32		Farp1-17		Psmc2-2		Fam65b-15		Eif2c4-1		Cnksr2-2		Tspyl2-7		Camsap1-8
Ckap5-23		Lpl-5		Polr2b-23		Fastkd1-2		Rrp9-11		Fchsd2-5		Eif2c4-7		Cnpy4-1		Tsr2-3		Camta1-3
Ckap5-25		Lpl-7		Ppp1r12c-7		Fbxl12-2		Slc35a3-1		Frmd5-3		Eif2c4-14		Cp-4		Ttc8-2		Camta1-4
Ckap5-27		Lrp4-2		Psap-1		Fbxl5-1		Slc4a2-14		Gm17188-3		Eif2c4-15		Cpne8-10		Txndc11-3		Camta1-8
Ckap5-29		Lrp6-13		Rab3gap1-7		Fbxo11-1		Smurf2-3		Gnl3l-4		Elavl4-4		Csmd3-2		Unc80-36		Camta1-9
Ckap5-30		Lrpprc-8		Rad54b-8		Fbxo11-4		Snx13-3		Gon4l-1		Elmo2-3		Csmd3-46		Usf1-1		Camta1-10
Ckap5-31		Lrrc23-5		Rapgef2-3		Fbxo18-2		Tle4-1		Kansl1l-3		Entpd6-6		Csmd3-58		Vapb-1		Capn10-1
Ckap5-32		Lrrc45-5		Rdh10-2		Fbxo22-1		Trim24-5		Magi1-2		Eomes-1		Cyp20a1		Vars-2		Capns1-1
Cks1b-2		Lrrcc1-1		Recql-4		Fbxw4-1		Trip11-3		March8-2		Epb4.1-7		Dcdc5-6		Zdhhc17-10		Capzb-2
Clcn5-2		Lrriq1-10		Rexo4-2		Fcf1-3		Tubgcp4-3		Mcm7-2		Epb4.1l4b-2		Dennd1b-5		Zfc3h1-24		Carf-3
Clic4-2		Lrrk2-25		Sfi1-11		Fchsd2-8		Wdr33-11		Mdn1-36		Epb4.1l4b-5		Dscc1-2		Zfyve9-2		Carf-6
Clic4-3		Lrrk2-31		Sfi1-14		Fdxr-4		Wdr47-3		Mettl10-2		Epb4.1l4b-7		Eif2d-5		Amotl2-3		Casd1-5
Clint1-1		Lsm4-1		Sgsm2-1		Fgfr1-4		Zcchc7-3		Mid1-4		Epb4.1l4b-8		Etfa-10		Arid4a-8		Casd1-11
Clip2-3		Magoh-1		Skiv2l-10		Fgfr1op-1		Zfand1-1		Napg-1		Erc1-12		Fam125b-1		Atp11a-1		Casz1-2
Clspn-3		Magohb-2		Skiv2l-16		Fgfrl1-1		Zfp187-3		Ncoa3-8		Espn-5		Fam19a1-5		Bzrap1-2		Casz1-4
Clspn-5		Map2k3-2		Slmap-9		Fhl1-1		Zfp426-2		Nf2-4		Evl-2		Fam49a-1		Car14-7		Casz1-5
Clspn-6		Map2k4-6		Snd1-7		Flad1-1		Zfr-11		Nuak2-4		Evl-3		Fbxw17-5		Cars-5		Casz1-6
Clspn-7		Mapk14-1		Srsf3-2		Flad1-3		2210404J11Rik-2		Nup214-8		Ewsr1-3		Fgf9-1		Ccdc144b-4		Casz1-7
Clspn-10		March7-4		Stk40-7		Flii-5		5830418K08Rik		Nup214-11		Ewsr1-5		Fyttd1-2		Ccdc47-4		Casz1-9
Clspn-11		Mccc1-3		Timm22-2		Flii-18		A430005L14Rik-3		Pard3-3		Ewsr1-6		Gpr19-7		Cog4-9		Casz1-10
Clspn-12		Mccc1-8		Tln1-18		Flna-2		Aspm-3		Sc4mol-1		Exoc6b-1		Grb14-1		Col18a1-19		Casz1-14
Clspn-14		Mccc1-9		Tubgcp4-1		Fmnl2-1		B230118H07Rik-3		Scly-3		Exoc6b		Grb14-7		Dchs1-4		Casz1-15
Cmas-4		Mccc1-10		Vps45-7		Fmr1-3		BC031353-1		Slc4a2-9		Fabp7		Haus8		Dhx30-5		Casz1-16
Cmas-5		Mccc1-12		Wdfy3-4		Fnbp1l-3		Bend7-3		Smg6-7		Faf1-4		Hmgcr-1		Dmd-30		Casz1-18
Cmas-6		Mccc1-14		Wdr13-1		Fndc4		Brix1-2		Stx18-3		Faf1-5		Hnrnpl-5		Dmd-36		Catsper2-2
Cnih4-2		Mcph1-2		Wnk1-6		Foxj3-1		Ccdc136-1		Tatdn2-3		Faf1-10		Hsd17b12-4		Dram2-3		Catsper2-6
Cnot1-5		Mdc1-7		Xpo6-3		Fpgs-6		Ccdc55-1		Thap1-2		Faf1-11		Hspa4l-2		Egfl7-5		Cbx4-2
Cnot2-6		Mdn1-10		Zbtb8os-2		Fryl-37		Ccdc90b-9		Tle3-6		Faf1-12		Itgb1bp2-5		Eif2c4-16		Cbx6--2
Cnot3-11		Mdn1-17		1300018J18Rik-5		Fscn1-1		Cpeb4-1		Ttc17-1		Fam110b-2		Jup-8		Epha7-4		Cc2d2a-5
Cntrob-2		Mdn1-18		2610507B11Rik-12		Fsd1l-4		Cpne8-12		Usp48-2		Fam110b-3		Katnal2-1		Ext1-1		Cc2d2a-7
Cntrob-13		Mdn1-45		2610507B11Rik-30		Fubp1-2		Ctr9-8		Xrcc4-2		Fam172a-1		Kctd9-2		Fam126a-2		Ccdc106
Cobra1-4		Mdn1-71		3110040N11Rik-2		Fuca1-4		Ctsa-6		2610015P09Rik-9		Fam175a-1		Kctd9-3		Fez2-1		Ccdc144b-6
Cobra1-5		Mdn1-77		5830417I10Rik-12		Fundc2-1		Dctn5		Aarsd1-4		Fam175b-4		Kdm3a		Fmn1-2		Ccdc28a-3
Cobra1-10		Mecr-2		6720401G13Rik-2		Gabra3-8		Fam18a-1		Akap9-10		Fam20c-2		Kif21a-5		Foxn2-2		Ccdc28b-3
Cog2-10		Med1-4		8430406I07Rik-1		Gabrb3-2		Flot2-2		Akap9-36		Fam20c-4		Lrrc23-4		Fryl-7		Ccdc50-3
Cog2-11		Med14-2		Aco2-13		Gabrg2-1		Gabra3-5		Axin2-1		Fam65b-3		Luc7l2-6		Gm10719-4		Ccdc61-1
Cog4-11		Med8-1		Acss2-13		Gadd45a		Gpcpd1-1		Bzrap1-3		Fam65b-5		Map2k4-1		Gpr98-36		Ccdc61-6
Col11a1-37		Med8-3		Agbl5-1		Galnt13-1		Gtpbp3-8		C2cd3-7		Fam65b-6		Map3k12-1		Gpr98-44		Ccdc64-1
Col18a1-10		Mef2a-1		Akr7a5-3		Galnt7-1		Hsp90ab1-1		Ccdc104-1		Fam65b-7		Mapkap1-3		Gpsm2-5		Ccdc64-3
Col18a1-22		Meis1-3		Ankrd42-1		Gart		Ift140-5		Ccdc77-1		Fam65b-11		Mboat2-1		Gsn-7		Ccdc64-5
Col4a2-31		Mesdc2-3		Arhgap19-1		Gas7-2		Jkamp-1		Cdc25b-11		Fam65b-13		Mettl16-4		Gspt2-3		Ccdc88a-13
Col9a1-2		Mest-2		Arid4b-4		Gatad2a-4		Lgals8-2		Cerkl-6		Fam69c-2		Mks1-9		Heg1-13		Ccdc88a-18
Col9a1-5		Mest-3		Bad-3		Gdap1l1-1		Mtap7		Cttn-1		Fam69c-3		Myh14-2		Hipk1-9		Ccdc92-1
Col9a1-14		Mest-4		C330027C09Rik-2		Gde1-2		Nagk-2		D2Ertd750e-1		Fbxl4-1		Myo6-1		Hs3st5-1		Ccdc97
Col9a1-16		Mest-5		Ccdc22-1		Gga3-3		Nfe2l1-1		Dst-17		Fbxo22-2		Myt1l-3		Inpp5f-8		Cchcr1-3
Col9a1-21		Mest-6		Commd9-1		Gga3-9		Skiv2l-17		Dynll1		Fbxw9-1		Nars2-4		Irf9-5		Ccl27a
Copg2-8		Mest-7		Cox10-2		Ggcx-4		Slx4-10		Entpd5-4		Fez1-1		Ncald-3		Jakmip1-8		Ccnl1-1
Copg2-9		Mest-8		Csnk2a1-2		Ggcx-5		Spen-2		Fam115a-1		Fis1-1		Ndufa7-4		Kcnh7-4		Ccpg1-1
Copg2-12		Mest-9		Ctr9-2		Ggcx-12		Svil-2		Fbf1-7		Fmnl2-6		Nin-1		Macf1-4		Cd47-2
Cops5-3		Metap1d-1		Edc4-16		Ggnbp2-1		Tbx3-1		Gpatch3-3		Foxn2-1		Nphp3-8		Mapk7-3		Cd8a-3
Coq4-3		Mfsd11-4		Epha2-3		Ggnbp2-4		Tmcc1-7		Hdgf-3		Frmd4a-1		Oxct1-1		Mcart1		Cd9-1
Coro1c-4		Mgst1-2		Epha2-4		Git2-4		Tmem241-3		Herc1-47		Ftsj1		Pak1ip1		Mpdz-16		Cd9-3
Coro7-12		Mib2-4		Fam132a-3		Glis2-1		Tmem55b-1		Hira-12		Fxr2-4		Parg-5		Mpdz-18		Cd9-4
Cp-1		Mical3-12		Gcn1l1-2		Gm10719-3		Usp9x-13		Hnrnpul1-4		Fyn-6		Phc3-7		Myo10-18		Cd9-6
Cpne3-1		Mina-7		Gcn1l1-10		Gm12184		Vmp1-1		Itpr2-25		Gabbr1-4		Pkib-5		Ncoa5-4		Cdan1-1
Cpne3-7		Mis18bp1-1		Gm14306-2		Gm13248-1		Wdpcp-7		Kansl1l-2		Galnt13-3		Plec-8		Nnt		Cdan1-8
Cpne8-4		Mitd1		Gmeb2-2		Gm13507		Zfc3h1-9		Macf1-9		Galnt2-13		Prdm10-17		Nol6-22		Cdc14a-13
Cpne8-8		Mki67ip-3		Gosr2-2		Gm14204-4		Zfml-3		Med14-5		Gas7-4		Prkg1-2		Nt5c2-2		Cdc42ep4-1
Crat-2		Mlx-3		Gtf2h1-3		Gm14296-2		Zfp563-2		Med20		Gcn1l1-13		Psmd13-3		Pacsin2-1		Cdc7-2
Creb1-3		Mmadhc-2		Gtf2ird2-5		Gm15429		1110032A03Rik-7		Mfsd6-3		Gdap1l1-2		Ptprd-12		Pak3-7		Cdh10-3
Crnkl1-10		Mphosph10-3		Hbp1-2		Gm16026-2		Agfg2-5		Nebl-14		Gemin5-4		Raly-5		Phc3-11		Cdh18-1
Crybg3-1		Mphosph8-1		Hdac3-1		Gm1673-2		Arpp19-2		Nkain3-1		Gjc1-2		Rpn2-1		Pikfyve-2		Cdh18-2
Crybg3-2		Mphosph8-4		Heatr7a-21		Gmcl1-7		AW551984-5		Nup214-7		Gle1-10		Rragd-3		Pop5-3		Cdh18-4
Cryzl1-5		Mphosph8-10		Heatr7a-35		Gmfb-3		Ciz1-3		Ocrl-9		Gls-1		Scn3a-18		Prodh-7		Cdh18-5
Csmd3-53		Mpp6-1		Htt-32		Gmppa-6		Coro7-2		Psme3-1		Gm11033-1		Sep15-1		Prodh-8		Cdk12-3
Csnk1e-2		Mre11a-2		Lnp-1		Gmppa-8		Cul4b-1		Rab3gap1-15		Gm14133-2		Sik2-1		Prpf39-4		Cdk12-4
Csnk1g1-1		Mrpl13-2		Luc7l3-1		Gnao1-4		Dennd4c-7		Rbm27-4		Gmppa-2		Smc2-3		Rab15-2		Cdkal1-6
Csnk2a1-4		Mrpl22-1		Madd-18		Gnas-7		Eapp-2		Rtel1-4		Gnaq-2		Smchd1-1		Rab3gap1-11		Cend1-1
Csnk2a1-6		Mrpl30-2		Map3k1-12		Golph3l-1		Eif2d-4		Secisbp2-3		Gnb2-5		Snrnp200-24		Rimklb-2		Cend1-2
Csnk2b-1		Mrpl38-1		Med27-6		Gon4l-3		Fbxw11-1		Snrnp200-8		Gng12-4		Specc1-6		Rpia-4		Cenpk-4
Csnk2b-4		Mrpl38-3		Mfsd11-2		Gpaa1-5		Fnbp4-6		Snx30-5		Gpaa1-2		Spock3-1		Rpl24-5		Cenpo-2
Csrp1-1		Mrpl38-4		Mga-6		Gpbp1-2		Fxr2-1		Synrg-10		Gpaa1-4		Tanc2-14		Scmh1		Cep164-2
Cstf1-3		Mrpl39-2		Morn1-3		Gpbp1l1-7		Gba2-13		Uba2-3		Gpc2-1		Terf2-2		Secisbp2-7		Cep164-8
Cstf3-1		Mrpl40-1		Mphosph10-1		Gpkow-4		Gsn-2		Xist-2		Gpd2-1		Tle3-7		Skiv2l-8		Cep164-11
Cstf3-5		Mrpl51		Mrps11-1		Gpr153-2		Hook3-11		Zcwpw1-9		Gprin1-1		Tmem43-3		Slc12a6-4		Cep164-12
Cstf3-7		Mrpl55-1		Myo10-4		Gpr98-1		Huwe1-3		1200014J11Rik-10		Gprin1-2		Top2b-5		Spg11-8		Cep350-8
Ctage5-5		Mrps10-1		Narfl-4		Gpr98-10		Huwe1-14		2410089E03Rik-32		Grb14-2		Tpm3-1		Ssx2ip-5		Cep350-16
Ctcf-3		Mrps15-3		Nbeal1-2		Gpr98-38		Iqcg-2		Aff1-14		Grb14-5		Trim27-6		Stard9-25		Cep350-24
Ctdsp2-1		Mrps25-1		Nol6-15		Gps2		Kbtbd2-1		Azi1-6		Grb14-8		Trp53inp1-1		Taf11		Cerk-1
Ctdsp2-2		Mrps35-6		Npepps-1		Gramd4-3		Lrrk2-35		Bbs2-10		Grb14-13		U2af1l4-7		Tfrc-1		Cerkl-4
Ctdsp2-3		Mrrf-4		Nras-4		Greb1l-1		Mbd2-3		BC067068-2		Grid2-3		Usp24-41		Tmem168-3		Cerkl-5
Ctdsp2-4		Mrrf-6		Nsun6-8		Greb1l-3		Mrpl30-3		Cdkl3-4		Grid2-12		Vav3-2		Traf3-5		Cerkl-7
Ctdsp2-5		Mrrf-7		Nup188-8		Greb1l-10		Mtg1-3		Dido1-5		Grid2-13		Vcp-9		Trpm7-2		Cerkl-9
Cthrc1-2		Msh2-1		P4ha1-3		Greb1l-14		Ndufs3-3		Epb4.1-1		Gsk3b-2		Vrk2		Ttc19-2		Cerkl-10
Ctnnb1-1		Msh2-11		Pex3-2		Greb1l-17		Nup35-4		Ewsr1-4		Gtdc1-8		Wnk1-8		Ttc9c		Cerkl-11
Ctnnbip1-2		Mtch2-3		Pias3-4		Greb1l-19		Pard3-5		Fam73b-10		H13-2		Zdhhc21-2		Xpa-2		Cerkl-12
Ctps-4		Mtdh-1		Pias4-4		Greb1l-22		Phax-2		Farp1-21		H2-1		Zfp414-1		Zfp182-3		Cgn-6
Ctps-18		Mtdh-4		Pias4-9		Gria2-2		Rbck1		Kif2a-10		H2-6		Zfp68-1		6230427J02Rik-2		Cgn-8
Ctr9-7		Mtf2-1		Poldip2-2		Gria2-4		Rnf138-2		Mettl10-4		H2-9		Zfp758-1		AC131780.1-3		Chchd3-1
Cul3-1		Mtf2-3		Prkar2b-1		Grm7-5		Rnf25-1		Nup214-16		Hbs1l-13		Zmiz1-6		Adam9-1		Chchd3-4
Cyb5d2-3		Mtx2-1		Prkrip1-4		Grn-5		Sdf2-3		Odz2-25		Heatr7a-34		2610307P16Rik-1		Agl-6		Chd2-15
Cyb5r3-3		Mtx2-2		Prosc-5		Gsk3b-3		Smarca2-9		Rbm28-1		Hells-8		Abcc1-2		Appl2-7		Chd3-4
Cyp4f16-6		Mum1l1-2		Prpf39-2		Gsn-5		Snx30-7		Safb2-8		Helq-2		Anks1-7		Arid4a-11		Chfr-1
Cyp51-3		Mybl2-6		Prpsap1-2		Gspt2-4		Snx7-2		Smek1-1		Hira-2		Arid4a-3		BC003331-3		Cib1-1
Cyp51-4		Myh9-4		Rnf145-4		Gstm5		Stat3-1		Srcap-16		Hirip3-1		Asb3		BC005624-2		Cic-17
Cyp51-5		Myh9-6		Robo3		Gt(ROSA)26Sor-3		Supt3h-2		Tet1-1		Hs6st2-2		Atad3a-4		Ccdc136-8		Cirbp-1
Cyp51-6		Myh9-7		Rrnad1-2		Gtf2ird2-3		Suv39h2-3		Ubxn2a-2		Hsp90b1-3		Atf6b-7		Cep164-4		Ciz1-6
D10Wsu52e-1		Myh9-10		Scn3a-9		Gtf3a		Tank-8		Urb1-19		Hspa4l-1		Ccdc46-4		Cep164-20		Clasp1-2
D10Wsu52e-3		Myh9-21		Six3os1-2		Gtpbp10-2		Zfp788-4		2500003M10Rik-1		Hspa5-3		Ccdc47-1		Cflar-6		Clasp1-8
D10Wsu52e-7		Myh9-29		Skiv2l-7		Gtpbp3-4		1200014J11Rik-6		2700050L05Rik-3		Ift122-3		Ccdc64-2		Chd2-24		Clasp2-1
D19Ertd386e-2		Myo10-1		Smarcb1-2		Gtpbp5-2		1700025G04Rik		Abcf3-9		Ift81-2		Cdan1-13		Clvs2-2		Clasp2-2
D19Wsu162e-2		Myo10-13		Snd1-16		Gtpbp6-3		2410002O22Rik-2		Bptf-7		Ikbkb		Cdc26-1		Crbn-2		Clcn3-1
D930014E17Rik-4		Myo1b-2		Spg11-5		Gtpbp6-4		Abcb8-6		Cep350-12		Iqcg-8		Cdk19-3		Cttnbp2-9		Clcn3-3
Dars-2		Myo9a-1		Spg7-5		Gtpbp6-10		Abcf3-14		Cep350-18		Irx2-3		Cntnap2-21		Dlat-1		Clcn7-1
Dars-5		Myo9a-6		Sppl3-6		Gys1-9		Acsl6-5		Chd2-28		Irx6-1		Cwc22-1		Dnajc28-2		Clcn7-2
Dars-7		Mysm1-8		Srp68-1		H2afz-1		Ccbl2-7		Cit-12		Irx6-2		Ddx52-6		Dpp8-1		Clcn7-3
Dars-8		Myst3-3		St7l-3		Hace1-1		Cdc26-2		Coq5-3		Islr2-1		Dip2c-7		Eml1-3		Clcn7-4
Dars-10		Naa16-1		Stxbp2-7		Hace1-4		Col11a1-35		Gad2-5		Islr2-2		Dnm3-2		Epha7-6		Clcn7-5
Dars-11		Naa35-3		Suv420h2-6		Hace1-8		Dlg3-1		Gemin5-1		Islr2-4		Eftud1-5		Epha7-9		Clcn7-6
Dars-12		Naa35-4		Suv420h2-7		Hacl1-1		Eif2ak1-5		Ift46-7		Islr2-5		Eif2ak3-6		Galt-5		Clcn7-7
Dars-13		Naa35-6		Tln1-26		Hadha-4		Enpp5-3		Itgb3bp-2		Itgb5-3		Fuca2-3		Hells-13		Clcn7-9
Dars-14		Nagk-1		Tmem209-3		Hap1-1		Fbxl3-1		Mapre2		Itgb5-6		Gabpb1-2		Hipk1-1		Clcn7-10
Dbf4-4		Nap1l1-1		Tradd-2		Hars2-1		Ftsj3-2		Mdm2-2		Itgb5-8		Greb1l-20		Inadl-5		Clcn7-11
Dbn1-1		Nap1l1-2		Ubap1-1		Haus7-3		Katnal1-2		Meis2-2		Itgb5-11		Gtf3c4-1		Inadl-6		Clcn7-12
Dbn1-3		Narg2-1		Ube4a-5		Hcfc1-4		Kcnh7-6		Otud7a-9		Itpr2-2		Gxylt1-5		Krba1-2		Clcn7-13
Dcbld2-7		Nasp-1		Ubl5-2		Hcfc2-1		Kcnma1-4		Phf20-7		Itpr2-28		H2afv-5		Lmbr1l-2		Clcn7-15
Dcbld2-9		Nav2-8		Ugp2-1		Hcfc2-2		Klf11-3		Ppp1cc-1		Jazf1-3		Hira-7		Lrpprc-9		Cldn25-2
Dcbld2-10		Nbeal1-6		Wdr67-6		Hcfc2-5		Magi1-5		Prc1-2		Jup-1		Hyou1-3		Mdn1-21		Cldn25-3
Dcdc5-4		Ncald-5		Zc3h7a-5		Hdx-3		Med16-1		Sec13-6		Jup-3		Igf2bp1-13		Mkks-4		Cldn25-4
Dchs1-2		Ncbp1-9		Zfpl1-4		Heatr6-1		Med16-5		Trim39-4		Jup-4		Kdm1b-2		Mtm1-3		Clip2-1
Dchs1-6		Ncbp1-16		Zkscan3-3		Heatr7a-4		Nfe2l1-3		Ttl-3		Jup-5		Lpin2-17		Nae1-1		Clip2-2
Dchs1-7		Nckap5-8		Zmym1-18		Heatr7a-11		Pccb-1		Usp24-30		Jup-6		Map2k7-1		Nfat5-1		Clip3-6
Dchs1-9		Ndufb8		1810043G02Rik-4		Heg1-4		Pms1-5		Zfp120		Jup-10		Mapk1-2		Nphp3-14		Clip3-8
Dchs1-10		Nebl-3		2010111I01Rik-5		Hgs-2		Pold3-2		Zfr-4		Jup-12		Mysm1-1		Osbpl1a-9		Clip3-11
Dchs1-12		Negr1-3		2410042D21Rik-3		Hibch-3		Rabl3-2		0610040B10Rik-1		Kansl1l-6		Myst4-15		Otud7a-8		Clpx-8
Dclre1b-1		Nf2-5		5830417I10Rik-9		Hif1an-5		Raf1-2		6820431F20Rik-1		Katnal1-5		Pea15a-1		Pdf-1		Clrn1-2
Dcps-4		Nfkb1-6		Acap3-3		Hira-5		Rdm1-2		Agtpbp1-1		Kctd17		Phf21a-3		Pex12-2		Clrn1-4
Dctn6		Nfx1-4		Accs-8		Hkdc1-1		Rgs3-16		Akap9-43		Kctd8-2		Rasal2-1		Phgdh-10		Clstn1-1
Dcun1d4-1		Nfxl1-6		Actr1b-6		Hkdc1-9		Slc25a38-3		Calu-2		Kdm1b-3		Rps6		Phyh-4		Clstn1-2
Ddah2-3		Nfyc-1		Agbl5-3		Hmg20b-2		Snapc3-2		Ccpg1-2		Kdm1b-16		Sars-1		Ppfia2-11		Clstn1-3
Ddr1-3		Ngly1-7		Aifm2-4		Hmg20b-4		Svil-29		Cpne1-2		Kdm2a-4		Sbno1-2		Psen2-6		Clta-4
Ddx19a-2		Nhp2		Akr7a5-4		Hmgcl-1		Tmem164-6		Csmd3-8		Kdm2b-1		Sfi1-2		Rab3gap1-16		Cltb-3
Ddx19a-5		Ninl-11		Alg13-16		Hmgn3-1		Ttll4-10		Dcdc5-19		Kdr-10		Slc9a6-2		Scai-11		Cltb-4
Ddx26b-5		Ninl-14		Arhgef10-3		Hmox2-3		Utp6		Ext2-3		Kdr-16		Stk36-2		Sec16a-1		Cltc-3
Ddx27-3		Ninl-19		AW146020-4		Hn1-1		2410018L13Rik-1		Fam160a2-9		Kif1a-1		Tbp-3		Setd7-3		Clu-3
Ddx27-6		Nit1-3		Bclaf1-1		Hspb11-2		Abcf3-7		Fmn1-16		Kif1a-5		Thbs3-7		Shroom2-8		Cnot2-4
Ddx3x-1		Nmd3-2		Cib1-5		Htt-3		Acadm-2		Gemin5-3		Kif2a-2		Thsd7b-21		Sntb1-3		Cnrip1-1
Ddx3x-2		Nme1		Clu-7		Htt-8		Casz1-3		Hipk1-2		Kif2a-7		Ttc26-11		Svil-9		Cntfr-7
Ddx3x-5		Nme2		Col11a1-38		Hus1-1		Cep97-2		Itch-1		Kif5c-7		Ythdf3-1		Synj1-4		Cntn4-6
Ddx42-2		Nme6-3		Cope-5		Huwe1-7		Cmas-3		Kbtbd4-1		Kif5c-8		Zdhhc21-4		Tctex1d2-2		Cntn4-9
Ddx56-1		Nme6-4		Ddx59-6		Hyi-1		Csmd3-32		Kif7-1		Kif5c-14		Zfp187-2		Tln1-2		Cntnap2-3
Ddx56-5		Nmnat1		Dennd2a-5		Idh3b-2		Cwc27-3		Mical3-8		Klf7-2		2410089E03Rik-18		Tnpo1-3		Cntnap2-4
Ddx56-7		Noa1-5		Dyrk1b		Iffo2-5		Cyp4f16-5		Mical3-10		Klhdc2-1		2610307P16Rik-3		Ttc13-6		Cntnap2-6
Ddx59-1		Nol6-11		Elmo2-1		Ifnar1-5		Dgat1-1		Nav2-30		Klhl13-5		2700049A03Rik-4		Ttc33-3		Cntnap2-8
Ddx59-3		Nop56-2		Evc-4		Ift46-3		Dpm1-4		Pbx1-3		Krit1-5		2700081O15Rik-1		Txnl4b-2		Cntnap2-11
Decr1-2		Nop56-4		Fbf1-2		Ift46-8		Dpy19l3-9		Polr2b-17		Krt15-1		5830415F09Rik-2		Wdr3-2		Cntnap2-13
Decr1-9		Nphp3-2		Fbxo10-1		Ift46-10		Dram2-1		Rab34-1		Lass5-2		Abca5-25		Yipf6-1		Cntnap2-14
Dedd-3		Nphp3-12		Gosr2-3		Ift52-5		Greb1l-2		Rap2a		Lass6-3		Acaca-6		Zmym6-6		Cntnap2-15
Def8-2		Nr2c2-2		Gpr19-6		Ift57-3		Gtdc1-5		Rngtt-2		Lass6-4		Aff3-7		6720456H20Rik-1		Cntnap2-16
Depdc1b-1		Nr2f1-1		Hs3st1-3		Igf1-3		Megf11-9		Rpgrip1l-6		Lcorl-3		Aifm2-1		Aak1-3		Cntnap2-17
Derl2-1		Nrd1-3		Hyou1-2		Igfbp5-1		Naa16-6		Rpl22-2		Leprot-2		Ankrd17-11		Aasdh-6		Cntnap2-19
Dgcr2		Nsmce1-5		Ints3		Igsf9-1		Ncoa2-6		Smc2-4		Lhx9		Ankrd32-12		Acadm-3		Cntnap2-20
Dgkq-3		Nsun5-2		Invs-4		Igsf9-6		Ndufv2-2		Srrd-4		Limk2-2		Ano1-11		Actn4-1		Cntrob-4
Dgkz-4		Nt5c3l-5		Kazn-7		Il11ra1-4		Npc1-13		Tnik-1		Lmbr1-2		Arfgef1-2		Add1-7		Col11a1-11
Dhx33-7		Nubpl-7		Kif19a-3		Il11ra1-8		Nt5c3-1		Usp24-4		Lphn2-7		B230120H23Rik-6		Arhgef1-25		Col11a1-36
Dhx35-2		Nudc-5		Lrp1-64		Il11ra1-9		Opcml-7		Uxs1-3		Lrch3-7		Cars-15		Atp8a2-20		Col2a1-1
Dhx36-5		Nudc-6		Lrp4-21		Ilk-1		Pak2-11		Xrn2-24		Lrfn5-1		Casd1-14		Bbs2-5		Col9a3-6
Dhx36-9		Nudcd2-1		Lyar-6		Ilk-2		Pex1-17		Zfp652		Lrp1b-10		Cdkal1-4		Bdp1-2		Col9a3-7
Dhx36-18		Nudcd2-2		Mapk9-1		Immt-2		Rabl2-1		Zfp942		Lrp8-5		Ckap5-33		Ccdc142-4		Col9a3-16
Dhx40-5		Nup160-5		Med22		Inadl-27		Ryr3-97		2810403D21Rik-1		Lrrc23-3		Coro7-9		Ccdc92-2		Col9a3-18
Dhx40-9		Nup160-19		Megf8-9		Ino80e-3		Slc4a2-15		4930473A06Rik-7		Lrrc42-2		Ctnna2-4		Cdan1-4		Copg-3
Dhx40-10		Nup160-21		Mthfd1l-3		Inpp5k		Stx3-5		Alg13-8		Lrrc45-11		Eef2k-14		Col11a1-26		Copg-4
Dhx40-13		Nup188-6		Myst4-4		Ints10-4		Tacc3-2		Ank3-3		Lrrk2-18		Elac2-1		Col4a2-19		Copg2-2
Dhx57-2		Nup188-23		Myt1l-2		Ints2		Trpm3-1		Anubl1-4		Lrrk2-43		Enah-1		Commd7-1		Cops4-3
Dido1-2		Nup205-30		Nat9-2		Invs-3		Tsc22d1-5		BC003331-2		Lrrk2-49		Espn-1		Coro7-8		Coro1b-5
Dip2b-4		Nup214-2		Ncor2-3		Invs-9		Tubb5		Bcl7c-2		Luc7l-1		Fchsd2-2		Crlf3-4		Coro2b-2
Dis3l2-3		Nup214-13		Nr1h2-4		Ipo4-8		Usp8-3		Brd4-11		Luc7l-4		Foxp1-3		Csnk1g1-5		Coro2b-3
Dkc1-4		Nup214-21		Pdrg1-3		Ipo4-23		Zbtb43-1		Ccdc30-4		Maged1		Fubp3-5		Cul3-2		Coro2b-4
Dlgap5-3		Nup37-2		Pex1-19		Iqcc-2		Zfp715-2		Ccdc34-5		Map2k4-2		Glb1l2-5		Eif5a-1		Coro2b-5
Dll1-2		Nup54-3		Phf20-8		Iqsec1-4		1300001I01Rik-1		Ccdc88a-5		Map3k1-1		Gm15446-2		Fam160a2-1		Coro7-5
Dll1-8		Nup88-3		Pik3c3-2		Irf3-2		3010026O09Rik-2		Cep350-29		Map4k4-2		Hace1-7		Fam3c-4		Coro7-11
Dlx1		Nxt1-1		Pkn1-1		Itfg3-2		Ahsa2-3		Dab1-18		Mapk14-2		Hira-1		Glb1l2-4		Crb1-3
Dmd-42		Odz3-7		Pla2g6-13		Itga6-1		Atg16l2-6		Ddx42-15		Mapk4-1		Hk1-5		Gpr98-31		Crb1-4
Dnaja1-3		Orc2-3		Rabl2-4		Itgb8-7		Atxn2-17		Dnmt3a-4		Mapk8ip1		Inpp5f-5		Htra2-2		Crcp-2
Dnajc10-7		Orc4-3		Rad23a-1		Itpr2-12		BC027231-1		Dock9-1		Mapk8ip2-9		Jtb-2		Ift81-1		Crem-1
Dnajc8-1		Orc4-7		Raly-3		Itpr2-14		Cald1-5		Dst-12		Mau2-4		Jtb-3		Inadl-4		Crem-5
Dnmt1-1		Osbpl3-10		Rnf145-5		Itpr2-26		Clpx-5		Dtwd2-6		Mccc1-11		Kctd20-1		Inpp1-1		Crlf3-2
Dnmt1-2		Osbpl3-18		Sept8-2		Itpr2-37		Col11a1-30		Dync1h1-20		Mcts1-3		Lingo2-1		Klhl22-3		Crocc-2
Dnmt1-3		P4ha1-2		Sh3pxd2b-6		Itpripl1-1		Csmd3-3		Gmcl1-1		Mdm4-4		Lrpprc-7		Letm1-7		Crocc-3
Dock11-6		P4hb-9		Smg6-17		Josd2-2		Ctsc-2		Gpr98-32		Mdn1-85		Mapk4-6		Lpin2-12		Crocc-6
Dock7-5		Pabpc1-1		Spg20-1		Jtb-1		Fam57a-5		Hook1-2		Meaf6-2		Nusap1-1		Lrrfip1-9		Crx-1
Dock7-6		Pabpc1-6		Stard9-2		Jup-9		Fam82a2-4		Itga6-5		Med12l-3		Osbpl1a-11		Lyar-1		Crx-2
Dolpp1-1		Pabpc4-1		Taf6l-2		Kank1-9		Greb1l-23		Lrrc23-1		Mid1ip1-2		Osbpl3-20		Lyar-7		Cry2-1
Dpf2-1		Paf1		Telo2-10		Kank3-1		Harbi1-3		Mbtd1-3		Mkl2-14		P2rx3-2		Map2k1-1		Csgalnact2-1
Dph5-2		Paics-1		Tm9sf1-4		Kansl1-5		Ift81-9		N4bp2-6		Morn1-9		Pak2-12		Mdn1-37		Csmd3-9
Dpy19l3-3		Pak2-5		Tmem67-2		Katnal2-5		Ift81-10		Opa1		Mpped2-2		Phf20-3		Mettl3-1		Csmd3-16
Dpy19l3-6		Pak2-14		Tsen2-2		Kazn-2		Ikbkg-4		Pex5-6		Mpped2-3		Phtf2-3		Mier2-2		Csmd3-18
Dpy19l3-10		Pam-2		Tspyl2-1		Kbtbd8-3		Ipo9-7		Prdm10-10		Mras		Pip5k1c-3		Mina-5		Csmd3-20
Dpysl5-2		Pank2-1		Uggt1-3		Kcnab2-1		Jhdm1d-4		Prdm10-14		Mtap2-2		Pola1-23		Msi2-2		Csmd3-26
Dram2-4		Pank2-5		Usp24-11		Kcnq2-1		Lancl2-1		Prosapip1-2		Mtap2-7		Pold3-1		Myo6-2		Csmd3-27
Drg1-1		Papolg-3		Vezf1-1		Kctd18-2		Mysm1-11		Rit1-3		Mtap4-6		Sacs-6		Odz2-6		Csmd3-31
Drg1-3		Parva-3		Ybx1-1		Kdm1b-6		Pdha1-4		Rpl24-11		Mtmr1-1		Sh3yl1		Pdhx-2		Csmd3-33
Dscc1-3		Parva-9		Yme1l1-12		Kdm2b-3		Rbm18-1		Secisbp2l-8		Mtus2-8		Shmt1-2		Pfkfb2-1		Csmd3-35
Dsn1-2		Parva-11		Ythdf3-3		Kdm4a-12		Rhot2-6		Set-4		Mum1l1-3		Sorbs2-8		Pnpla7-17		Csmd3-37
Dtnb-4		Pbrm1-4		Zbtb38-4		Kdr-6		Rif1-2		Setx-9		Myo9a-5		Spire1-2		Prkcz-3		Csmd3-40
Dusp11-4		Pcca-1		Zc3h7a-1		Keap1		Rrm2-4		Snrnp200-9		Myt1-1		Ssb-1		Rabgap1l-13		Csmd3-51
Dusp12-3		Pcca-2		Zfp426-3		Kif18b-2		Serinc3-4		Srgap3-6		Myt1-3		Tead2-1		Rrp1b-2		Csmd3-61
Dusp19-2		Pcca-3		Zfp687-1		Kif19a-1		Setd3-5		Stim2-1		Naa25-4		Tnpo3-4		Sdha-9		Csnk1g2-1
Dvl2-1		Pcca-4		Zmym6-7		Kif1c-2		Snip1-2		Tbl3-7		Naa30-3		Tsc22d1-6		Sema3a-2		Cspp1-9
Dvl2-7		Pcca-14		Znf512b-8		Kif1c-3		Snrpb-3		Tmcc2-2		Nav2-2		Txnrd2-10		Sik2-11		Cst3
Dvl3-3		Pcca-15		0610010F05Rik-1		Kif5c-21		Stard9-16		Tnk2-3		Nav2-3		Ugcg-1		Slc38a6-12		Ctnnd1-2
Dvl3-4		Pcca-16		1200014J11Rik-8		Klc1-1		Ube4a-12		Tspan5-3		Nav2-4		Uggt2-4		Smarca2-28		Ctso-1
Dvl3-5		Pdcd5-2		2310004I24Rik-1		Klhdc4-3		Xab2		Unc80-58		Nav2-6		Zfp295		Srsf10		Ctso-3
Dync1h1-1		Pde4dip-1		2900006K08Rik-9		Klhl8-1		Zfhx4-2		Usp24-15		Nav2-24		Zmym4-1		Svil-28		Ctso-4
Dync2h1		Pdhx-3		4930512M02Rik-1		Krba1-3		Zfr-16		Wdr66-4		Nav2-25		5930416I19Rik-4		Tln1-7		Cttnbp2-3
Dynlt1c		Pdia3-1		Abca5-29		L3mbtl3-3		0610040B10Rik-3		Zfp30-3		Nav2-33		Adam12-3		Trpm3-8		Cttnbp2-6
E130306D19Rik-4		Pdia3-2		Abcc1-19		Lamp2-1		3110057O12Rik-7		Zfp318-1		Ncam1-4		Ankrd32-3		Tspyl2-5		Cttnbp2-10
E130307A14Rik-1		Pdia3-3		Akr7a5-2		Lap3-3		Casd1-3		Zfp618-5		Nckap1-2		Ano1-17		Ttll1-2		Cttnbp2-11
E130307A14Rik-5		Pdia3-4		Arpp19-3		Lhfp-2		Ccdc123-9		2410089E03Rik-17		Ncs1-3		BC088983-5		Tug1		Cttnbp2-16
E130307A14Rik-7		Pdia3-5		Atp5c1-1		Lig3-3		Ccdc39-8		2610015P09Rik-4		Ncs1-4		Camta1-13		Txndc16-3		Cttnbp2-18
E2f7-1		Pdia3-6		Atrx-1		Lman2l-1		Chmp1a-1		4922501C03Rik-4		Ncstn-15		Cdan1-20		U2af2-6		Cuedc1-1
E2f7-3		Pdia3-7		Atxn2l-6		Lmbr1-4		Col11a1-19		A730017L22Rik-1		Nf2-2		Cluap1-7		Wbscr22-2		Cuedc1-2
E2f7-5		Pdia3-9		C030046E11Rik-1		Lmo2-2		Dock3-20		Akap9-5		Nfx1-3		Cript-1		Whsc1l1-5		Cuedc1-4
E2f8		Pdia6-1		Ccdc132		Lpcat1-1		Eif2c3-3		Akap9-6		Nisch-5		Cyb5r4-1		Zkscan2-3		Cul4a-1
Edc4-13		Pdik1l-2		Ccdc77-4		Lphn2-11		Fuca1-1		Akap9-19		Nit1-2		Epb4.1l4b-4		1700020I14Rik-2		Cul5
Ednrb		Pdlim5-7		Ccdc88a-9		Lpin1-1		Gng12-3		Akap9-31		Nkain3-3		Epha6-3		4933434E20Rik-2		Cux1
Eed-10		Pdlim5-12		Cd1d1-3		Lpin2-7		Grik2-4		Alg13-1		Nol4-6		Fam20b-1		Abcb8-12		Cxadr
Eef1a1-2		Pdlim7-7		Cdk8-5		Lpin2-15		Jakmip1-6		Ap4e1-5		Nploc4-3		Fgf9-2		Abi1-1		Cyb5d2-1
Eef1a1-3		Pdss1-1		Cenpk-3		Lpin2-16		Mier1-4		Arid4a-13		Nploc4-14		Ganc-2		Adrm1-7		Cyb5d2-2
Eef2k-3		Peg3-3		Cic-8		Lrch3-5		Nploc4-15		Baz2b-1		Nr1h2-1		Gnaq-4		Arhgap44-11		Cyfip2-2
Eef2k-5		Pex5l-8		Col11a1-13		Lrp1-3		Ogdh-7		Bub1-8		Nr2c1-2		Gnaz-1		Braf-7		Cyhr1-2
Eef2k-11		Pfas-3		Dusp11-3		Lrp1-7		Pdf-2		Ccdc77-6		Nrg3-6		Grwd1		C330007P06Rik-5		Cyld-1
Efha2-5		Pfas-4		Epb4.1-10		Lrp1-8		Pramef8-3		Cdan1-9		Nrxn1-10		Jmjd4-1		C87436-5		Cyp4f16-4
Efnb1-1		Pfas-14		Fbxw9-4		Lrp1-17		Rabgap1l-21		Cdkl3-1		Nrxn1-13		Klc2-2		Camk1d-2		Cyth1-1
Eftud1-2		Pgd-6		Fmnl2-4		Lrp1-26		Rbm39-7		Chd2-18		Nsun6-7		l7Rn6-3		Car14-1		Cyth1-2
Eif2ak1-1		Pgd-10		Galt-7		Lrp1-30		Schip1-2		Chd6-7		Ntrk2-2		Lca5-7		Cars-14		Cyth1-3
Eif2ak1-3		Phax-1		Gosr2-1		Lrp1-37		Secisbp2l-2		Cluap1-6		Nup205-24		Lclat1-4		Cchcr1-1		D10Wsu52e-2
Eif2ak1-4		Phb2-1		Gpatch2-9		Lrp1b-13		Sf3a1-1		Cox16-2		Nup88-1		Lrch2-1		Cdh8-3		D16H22S680E-1
Eif2ak1-8		Phf10-2		Gpr98-11		Lrp4-3		Slc41a2-3		Csmd3-15		Odz2-2		Man2c1-3		Clu-4		D16H22S680E-5
Eif2ak2-14		Phf10-3		Haus7-2		Lrp4-8		Stk11-3		Cux1		Olfm1-2		Mettl15-1		Cntrob-14		D19Ertd386e-1
Eif2b1-2		Phf21a-2		Heatr7a-32		Lrp6-16		Svil-1		Dhx33-5		Oprl1-5		Myl12b-2		Csda-1		D19Ertd386e-4
Eif2b5-3		Phf5a-1		Kif5c-6		Lrpprc-29		Tmem59-1		Dpyd-9		Pag1-1		Noa1-1		Ctsa-5		D1Bwg0212e
Eif2b5-9		Phgdh-1		Lrp1-58		Lrrc16a-2		Tmem59-2		Eif4g1-1		Pag1-6		Nuf2-2		Dbf4-2		D430042O09Rik-1
Eif2c1-3		Phgdh-2		Lrp1-61		Lrrc27-7		Trappc3-1		Enox2-2		Pak3-1		Pcdh15-9		Dlgap4-2		D430042O09Rik-4
Eif2d-3		Phgdh-4		Mdm4-2		Lrrc45-4		Tspan5-6		Fgfr1op2-3		Pak3-3		Pcnp-1		Dmd-27		D430042O09Rik-12
Eif2s2		Phgdh-6		Med12l-17		Lrrc8a-4		Ufm1-4		Fuca1-6		Parp12-6		Pde1c-5		Dpp7-3		D430042O09Rik-14
Eif2s3x-1		Phkb-13		Mrps35-3		Lrrc8a-6		Usp5-2		Git2-7		Parp12-10		Pi4k2b-1		Dpp7-4		D430042O09Rik-15
Eif3f-1		Phkb-14		Mta2-7		Lrriq1-3		Zfp369-3		Heg1-6		Parp6-3		Polr3c		E130218I03Rik-3		D430042O09Rik-17
Eif3f-2		Phkb-16		Mtch1-1		Lrriq1-13		1110038D17Rik-2		Herc1-21		Pcif1-5		Ppig-6		Eif2c3-10		D430042O09Rik-18
Eif3f-3		Phkb-17		Myg1-3		Lrriq1-15		2210404J11Rik-4		Iars-2		Pcif1-9		Rasa1-13		Fam149b-5		D430042O09Rik-20
Eif3f-4		Phkb-18		Myo9b-2		Lrrk2-2		3010026O09Rik-3		Itch-2		Pcyt1b-3		Rpgrip1-2		Fanca-1		D430042O09Rik-21
Eif3f-5		Phkb-20		Nat10-2		Lrrk2-9		4933411K20Rik-1		Kif4-5		Pcyt1b-5		Sec22a-5		Farsb		D430042O09Rik-22
Eif3i-4		Phrf1-2		Nelf-9		Lrrk2-27		Alas1-3		Kif7-2		Pde4dip-16		Sema4d-6		Fundc2-3		D430042O09Rik-24
Eif3i-6		Pi4kb-2		Nop56-3		Lrwd1-3		Bbx-3		Lonp2-2		Pde4dip-21		Sorbs2-7		Gfra1-3		D430042O09Rik-25
Eif3i-7		Pigx-1		Ppp1r9a-10		Lsm2-1		Brd7-3		Macf1-1		Pde4dip-23		Strn-2		Gpbp1-1		D4Ertd22e-3
Eif3m-2		Pigx-2		Sc4mol-2		Lsm4-2		Cecr5-4		Mcam-3		Pds5b-1		Thsd7b-20		Hipk3-3		D5Ertd579e-6
Eif3m-4		Pip4k2a-6		Sdk1-23		Lsmd1-1		Col18a1-4		Mdn1-91		Pdzd4-2		Tmpo-1		Hook3-8		Dab1-6
Eif4a1		Pip4k2a-7		Setd7-1		Ltbp1-1		Dars2-2		Mybl1-2		Pdzd4-4		Ube2g1-1		Htt-10		Dab1-8
Eif4a3		Pip5k1b-9		Sirt7-1		Luc7l2-7		Diap2-4		Nphp3-7		Pex5-2		Vps72-1		Ift81-11		Dab1-10
Eif4e2-2		Pip5k1c-1		Skiv2l-15		Ly6h		Dock3-36		Pik3ip1-1		Pik3r1-2		Wdfy1-4		Igsf9-7		Dab1-11
Eif6-1		Pisd-2		Slit2-3		Lypd1-2		Gak-3		Prdm10-12		Pik3r1-6		Whsc1l1-6		Inadl-7		Dazap1-1
Eif6-3		Pkib-4		Srp72-1		Lyrm5-3		Ikbip-2		Ptpmt1-1		Pik3r1-7		2410042D21Rik-2		Inadl-20		Dbc1-4
Eif6-4		Plaa-1		Stk30-9		Lzic-5		Lrp1-63		Ptpn12-4		Pip4k2b-1		2900092E17Rik-1		Ing4-6		Dbc1-6
Elavl4-1		Plaa-2		Tbrg4-7		Lztfl1-3		Lrrk2-21		Rassf8-2		Pipox-4		5730528L13Rik-4		Msi2-1		Dbf4-3
Eme1-1		Plaa-4		Tmbim4-1		Lzts2-2		Luc7l3-6		Rnmt-3		Pitpnc1-1		9430015G10Rik		Nebl-13		Dcaf11-1
Eme1-2		Plaa-5		Tyms-2		Macrod2-6		Nckap5-1		Sec24a-8		Pitpnc1-3		Acvr2a-5		Nsmce2-4		Dcaf11-3
Eme1-5		Plag1-4		Yipf1-2		Man2c1-1		Ncor1-3		Slu7-6		Pkp4-5		Ano1-5		Nuak2-2		Dcaf7-2
Eml4-1		Plch1-3		Zfc3h1-16		Man2c1-2		Nek1-7		Smurf2-2		Plxnb2-2		Appl1-11		Nupl2-4		Dcaf7-3
Entpd6-4		Plin2-3		Zgpat-2		Map2k1-2		Nploc4-10		Snrnp200-7		Pop7		Arhgap1-3		Pdcd5-1		Dcbld2-5
Entpd6-5		Pms2-3		1500010J02Rik-1		Map2k1-8		Ola1		Sp110-6		Ppp2r2c-1		Arrb2-1		Plec-6		Dcdc5-9
Eogt-1		Pno1-2		2410089E03Rik-16		Map2k3-3		Pcyox1-1		Specc1-8		Ppp2r2c-3		BC017643-3		Ppip5k1-9		Dcdc5-11
Eogt-2		Pno1-3		2610507B11Rik-31		Map2k4-4		Phf20-6		Spnb2-1		Ppp2r2c-5		Camta1-16		Prpf40b-2		Dctn1-2
Eogt-3		Pno1-4		4930578N16Rik-5		Map3k12-3		Pigc-1		Srcap-4		Prdm13		Cars-6		Ptdss2-4		Dcun1d2-2
Eogt-4		Pnpt1		Abcg1-4		Map3k3-4		Pofut1-1		Stard9-4		Prpf31-3		Cdan1-21		Ralgapa1-1		Dcun1d2-3
Eogt-5		Pola1-16		Acsl3-2		Mapk14-4		Srcap-15		Trim37-15		Psip1-7		Col11a1-5		Rbpms2-1		Dcun1d4-5
Eogt-10		Pola1-27		Adck4-10		Mapk3-2		Srp68-2		Trim39-1		Psme3-2		Col4a2-4		Rrp8-2		Dcun1d4-6
Eogt-13		Polr1d-3		Blmh-1		Mapk7-2		Svil-13		Usp54-11		Ptms-4		Crk-2		Sdccag8-1		Ddah2-2
Epha2-5		Polr2b-5		Ccdc144b-1		Mapk8ip2-1		Tchp-5		Usp7-1		Pwwp2a-7		Dmpk-8		Sec23b-2		Ddb2-2
Epha2-6		Polr2b-10		Cdh8-4		Mapkapk5-2		Trnt1-3		Wdfy3-3		Rab11b-1		Dnajb6-2		Setd7-8		Ddhd1-4
Epha2-8		Polr2e		Cib1-2		March1-1		Usp9x-5		Whsc1l1-12		Rab3gap1-14		Dph5-4		Sipa1l1-5		Ddit3-1
Epha2-9		Polr2h-1		Cope-3		March7-5		Vrk3-4		Zfp37-2		Rara-3		Eif2c3-6		Slc25a10-1		Ddx56-6
Epha2-10		Polr2k-2		Coq4-5		Mars-1		Wdr53-1		2900006K08Rik-7		Rara-4		Eno1-1		Slc25a3-1		Dedd-1
Ephb2-1		Polr3d		Csmd3-11		Mars-3		Zfp871-2		Afg3l1-1		Rasa1-19		Fam190a-2		Spice1-4		Dennd5b-2
Eps15-3		Pomt1-9		Cul4a-2		Mau2-3		2310004N24Rik-3		Akap10-1		Rbl2-4		Fat4-8		Stk39-1		Depdc5-1
Eps15-6		Pou2f1-3		D3Ertd751e-6		Mbnl2-3		2810453I06Rik-2		Akap9-16		Rc3h2-1		Flna-1		Svil-27		Depdc5-6
Erc1-1		Ppa1-3		Dctn1-1		Mbtd1-2		4933432B09Rik-8		Akap9-35		Rere-5		Ggcx-11		Telo2-5		Dgcr6-2
Erc1-5		Ppig-1		Dennd1b-3		Mbtps1-2		Cecr2-8		Axin1-4		Rhbdl3-6		Gramd4-2		Th1l-1		Dgkq-6
Erc1-7		Ppih-3		Dnm2-1		Mcam-1		Dis3l-1		B230312A22Rik-9		Rnf157-1		Hiat1-7		Tmbim6-5		Dgkq-8
Erc1-8		Ppil2-2		Dsn1-1		Mccc1-13		Emd-2		Bmpr1b-3		Rnf44-1		Hspa9-10		Tmem237-2		Dhdds-1
Ergic1-1		Ppil3-2		Eci2-1		Mcf2l-5		Faf2-2		Ccdc30-5		Robo2-1		Igf1-4		Tmem67-13		Dhx30-2
Erh-3		Ppip5k2-6		Eif2ak2-3		Mcfd2-1		Ftsjd2-2		Cdadc1-2		RP24-3		Lrp1-48		Txndc11-2		Diap1-1
Eri2		Ppp2ca-2		Evl-1		Mcfd2-2		Jakmip1-1		Csmd3-45		Rpl24-9		Nfxl1-2		U2af1-1		Dip2a-4
Ermp1-5		Ppp2r1a-2		Fbf1-11		Mcfd2-3		Kcnab2-3		Cspp1-4		Rtn2-3		Olfm1-1		Ublcp1-1		Dip2a-7
Esco2-1		Ppp6r3-3		Galnt2-10		Mcph1-3		Kdm1b-10		Dpf1-2		Scn3a-3		Pafah1b3		Wdr73		Dip2a-19
Esco2-3		Prdm10-4		Glb1l-9		Mdc1-9		Lsm6-1		Eed-1		Sdk1-3		Pde4dip-19		0610007P08Rik-4		Dip2c-1
Esco2-4		Prdm15-1		Helb-3		Mdc1-11		Map3k3-13		Eif2c4-4		Sdk1-35		Ppfia2-16		1110038D17Rik-3		Dip2c-5
Esf1-4		Prdm15-6		Ipo4-14		Mdh1-3		Mpdu1-1		Herc1-23		Sema4d-10		Ppp1r1c-4		2810008D09Rik-1		Dip2c-6
Esf1-9		Prdx1-2		Kdm4a-10		Mdh2-2		Pcdh10-3		Herc1-59		Setx-7		Prkcd-1		2810055F11Rik-3		Dis3l2-1
Etfa-4		Prdx4-3		Lingo2-3		Mdn1-11		Pdpn-2		Itpr2-35		Sez6l2-1		Ptprd-10		4933424B01Rik-3		Dixdc1-3
Etfa-9		Prdx6-3		Lrp4-14		Mdn1-49		Phtf1-1		Med13-15		Sft2d1-3		Rapgef6-5		A430005L14Rik-2		Dixdc1-6
Etfb-2		Preb-3		Med27-2		Mdn1-56		Prorsd1-2		Mosc2-1		Shq1-2		Rb1-5		Abcc5-2		Dixdc1-7
Etfb-7		Prkag2-3		Myst2-3		Mecr-4		Rab6a-6		Ncs1-6		Smc4-5		Rbm3-2		Ablim1-3		Dixdc1-8
Evc-2		Prkci-9		Ncald-4		Med12l-2		Sec23b-1		Nfkb1-13		Snx29-4		Rims2-1		Aebp2-4		Dlg1-4
Exoc4-4		Prkrip1-2		Ndrg1-3		Med12l-4		Setd2-1		Plxnb2-5		Sorcs2-12		Rsrc1-5		Aip-2		Dlg2-1
Exoc4-8		Prkrir-2		Noa1-2		Med14-15		Slc9a8-1		Rasgrf2-5		Sorcs2-13		Sbds-1		Akap7-1		Dlg2-4
Exosc2-2		Prmt3-4		Noa1-3		Med14-16		Ubr1-23		Rbm39-4		Sp110-4		Scoc-1		Ap1b1-1		Dlg2-7
Exosc7-1		Prmt7-7		Paip2-3		Med16-4		Usp42-16		Smarca2-22		Srgap3-1		Serinc4-2		Asrgl1-7		Dlg2-8
Exosc9-2		Prodh-10		Pcif1-13		Med24-1		Zfp280c-2		Snrnp200-4		Srgap3-5		Sirpa-3		Atp8a2-6		Dlg3-4
Ext1-2		Prpf38a-3		Peli1-1		Megf11-6		1810074P20Rik-1		Snrnp200-18		Taok2-1		Stx12-2		Bbc3-2		Dlg3-5
Ezh2-1		Prpf38a-4		Phkb-19		Megf8-1		3010026O09Rik-4		Snx1-8		Tbc1d14-6		Tbcd-25		BC057079-30		Dlg3-6
Fabp5-1		Prpf39-1		Pikfyve-3		Megf8-5		8430410A17Rik-5		Tbl3-10		Tbp-4		Tbp-6		Bola3-3		Dlg3-8
Fabp5-2		Prpf39-3		Pnpla7-22		Megf8-21		A330021E22Rik-10		Thoc2-1		Tlcd2-1		Thap1-3		C87436-4		Dlg3-12
Fam118b-4		Prpf40a-1		Psmc3-4		Meis3-5		Arfgap2-1		Trpc2-2		Tmeff2-3		Thsd7b-16		Car14-5		Dlg4-1
Fam126a-4		Prps1-1		Rasa1-8		Meis3-7		Atad3a-3		Ubfd1-2		Tmem5-3		Tlcd2-3		Cars-12		Dlg4-4
Fam168b-2		Prr3-3		Rbm3-1		Mettl13-2		B4galt5-2		Usp9x-24		Trim9-5		Tmem87b-1		Cep164-9		Dlg5-2
Fam173b-2		Psmb6-1		Rnf122-3		Mettl16-8		BC026585-3		Wdr76-4		Ttc3-8		Traf6-2		Cep164-19		Dlgap3-2
Fam33a-2		Psmc2-10		Rrbp1-10		Mettl16-9		Cacna2d1-1		Zc3h10-2		Ttc3-13		Wdr3-6		Cep350-2		Dmd-1
Fam50a-1		Psmd12-1		Rrp9-9		Mettl17-3		Cbln2-1		Zfp106-11		Ttf2-1		Wibg-1		Chd2-12		Dmd-2
Fam57a-2		Psmd2-11		Ryr3-20		Mettl17-7		Drosha-10		Zfp182-1		Unc79-28		Yme1l1-11		Clrn1-3		Dmd-4
Fam57a-3		Psmd2-12		Ryr3-83		Mettl21a		Ifnar1-7		1700052N19Rik-1		Usp22-5		Zfp157-1		Clu-5		Dmd-7
Fam60a-4		Psmd2-13		Sirpa-1		Mettl22-5		Ift80-2		AC241392.2-2		Wdr83-1		Zfp711-1		Cnot2-2		Dmd-8
Fam60a-5		Psmd2-15		Slc25a10-2		Mff-5		Kbtbd4-2		Aftph-1		Whsc1l1-2		4930473A06Rik-19		Col18a1-25		Dmd-14
Fam64a-1		Psmd2-16		Tbc1d10b-1		Mfsd11-1		Lsamp-3		Akap9-3		Zcchc14-6		A730017C20Rik-1		Copg2-19		Dmd-16
Fam64a-2		Psmd4		Thop1-3		Mfsd11-8		Mkln1-2		Arid4b-1		Zfp866-2		Amotl2-6		Coq9-2		Dmd-22
Fam64a-3		Psmd5-1		Tln1-43		Mga-1		Myo5a-3		Bptf-2		Zmym1-12		Ano1-14		Crlf3-3		Dmd-24
Fam69c-4		Psmd5-2		Tnks2-4		Mib2-3		Nfyb-3		Cdyl-4		Zrsr2-5		Btbd10-4		Dlg3-7		Dmd-26
Fam83d-1		Psme4-7		Uros-3		Mib2-11		Slc25a38-4		Cenpa-3		Zscan2-3		C2cd3-3		Dmd-10		Dmd-28
Fam83d-2		Psme4-11		Wsb1-1		Mid1-2		Slmap-3		Chd6-14		1110014N23Rik-4		Cenpq-7		Dtwd2-3		Dmd-29
Fam98b-4		Psme4-41		Zfp282-3		Mier2-6		Telo2-8		Cwc25-1		2610015P09Rik-1		Col18a1-15		Eif4e2-3		Dmd-35
Fam98b-5		Psmf1-1		Zfp536-2		Mier2-10		Tln1-6		Dnajc21-3		A130010J15Rik-2		Cpne8-6		Fgfr1op2-2		Dmd-44
Fam98b-8		Psmg1-4		Zrsr2-2		Mkln1-1		Tm7sf2-5		Dnajc21-4		Accs-2		Cpt2-2		Fmn1-3		Dmpk-3
Fan1-6		Psrc1-1		2610507B11Rik-29		Mks1-1		Tmem57-2		Fbxl20-4		Agrn-2		Csgalnact2-2		Gm11168-2		Dmwd-1
Fanca-12		Psrc1-7		4732418C07Rik		Mll3-10		Toe1-6		Filip1l-2		Akr1a1-1		Cspp1-16		Gpatch2-5		Dmwd-3
Fanca-13		Ptbp1-2		Aldh16a1-8		Mll3-14		Vkorc1l1-3		Fmnl2-3		Alg9-3		Cyth2-3		Greb1l-16		Dmxl2-4
Fancd2-3		Ptk2-1		Anapc2-2		Mllt3-2		Ythdf2-1		Ide-3		Ano1-6		Dab1-13		Gripap1-10		Dmxl2-5
Fancd2-5		Ptk2-4		Asb7-2		Mlx-2		Zbtb20-1		Ing3-3		Arfip2-1		Dclk1-6		Gtpbp2-4		Dnaja1-2
Fancd2-7		Ptk2-5		Atxn2l-4		Mmab-2		2610020H08Rik-2		Kalrn-4		Atpaf2-1		Eif2ak2-1		Hibch-6		Dnaja4-1
Fancd2-8		Pttg1-2		B9d1-3		Mmadhc-4		5830433M19Rik-4		Kank1-10		Bach2-1		Elavl2-2		Hp1bp3-2		Dnaja4-2
Fancd2-9		Puf60-3		Bzrap1-22		Mmd-2		Arfgap2-3		Mak-2		Cbfa2t2-1		Elavl2-3		Htt-16		Dnajb5-2
Fancd2-11		Pum2-5		Cars-9		Mmd-7		Asph-3		Mdn1-63		Ccbl2-8		Fam100a-3		Ift46-1		Dnajc16-4
Fancd2-14		Pvrl2-2		Cbx1-1		Moap1-2		B9d1-1		Mdn1-88		Ccdc30-9		Fignl1-3		Il11ra1-3		Dnajc16-5
Fancd2-15		Pvrl2-4		Ccdc88a-16		Moap1-3		BC017158-4		Med13-20		Ccdc60-4		Frmd4a-6		Il1rapl1-4		Dnajc16-6
Fancd2-16		Pvrl3-4		Cdc42se2-4		Moap1-4		Cep68-2		Mll5-2		Cnot6l-2		Hars2-2		Inadl-3		Dnajc16-7
Fancd2-19		Pwp1-4		Cdk16-8		Mob4-2		Chmp3-2		Mpdz-15		Cnot6l-4		Kif24-2		Itsn1-1		Dnajc16-9
Fancd2-23		Pwwp2a-4		Cep350-30		Morn1-1		Cklf-3		Mrps12-2		Col9a3-13		Kif24-9		Kcnma1-5		Dnajc16-10
Fancd2-26		Pxdn-2		Ciapin1-3		Mospd2-2		Clcc1-6		Mtmr1-4		Def8-3		Kif4-18		Kif2a-1		Dnajc16-12
Fancd2-30		Pxdn-3		Ctu2-5		Mphosph10-6		Crybg3-6		Mtmr10-4		Dennd1a-5		l7Rn6-4		Klhl12-7		Dnajc16-13
Fancd2-33		Pxdn-4		Cwc22-2		Mpnd-2		Dync2h1		Mul1-1		Diap2-6		Lig1-1		Lhfp-1		Dnajc5-1
Fancd2-34		Pxdn-5		Cwc25-2		Mprip-2		Eif2b4-1		Ninl-12		Dnajc21-2		Lrch2-3		Limch1-4		Dnajc5-3
Fancd2-35		Pxdn-6		Dmtf1-3		Mrpl19-2		Epc2-4		Pex13-1		Dock7-1		Lsm6-2		Lpgat1-3		Dnajc5-4
Fancd2-36		Pxdn-8		Drg2-2		Mrpl23-1		Fam132a-2		Prkrir-1		Edc4-11		Mcart6-1		Lrrc8a-8		Dnajc6-2
Fanci-1		Pxdn-12		Drosha-12		Mrpl23-2		Fam20b-2		Rnf111-1		Eif2ak2-13		Mtap2-1		Luzp1-3		Dnajc6-3
Fancl-2		Qars-1		Dscr3-1		Mrpl30-1		Gnpda2-4		Rnf19b-4		Eif2c4-6		Mxi1-2		Mbnl2-2		Dnalc1-2
Farp1-3		Qars-8		Egfl7-2		Mrpl30-4		Ift80-1		Rpa1-5		Eif4g2-4		Nebl-5		Mkks-1		Dnm1l-1
Farp1-4		Qars-9		Ehd1-3		Mrpl38-2		Ipo8-5		Rwdd3-4		Epc1-2		Odz2-7		Mll5-3		Dnmt3a-3
Farp1-5		Qars-10		Ep400-2		Mrpl45-4		Lcorl-2		Sec24b-2		Erlec1-7		Odz2-8		Mrpl24-3		Dock3-2
Farp1-6		Qars-11		Fbf1-4		Mrps11-2		Lrp1b-15		Setd2-6		Esco2-7		Pcgf3-4		Mto1-8		Dock3-5
Farp1-20		Qars-12		Fbxw4-3		Mrps21		Mcf2l-8		Setx-8		Fancc-2		Phf21a-10		Nespas-3		Dock3-7
Fastkd1-1		Qars-14		Gls-8		Mrps36-2		Myo10-15		Setx-14		Fyn-2		Ppm1b-2		Nle1-3		Dock3-9
Fau-1		Qars-16		Gtf2ird2-4		Msi1-4		Phka1-2		Skil-2		Glyr1-1		Ppp1r15b-1		Phactr2-4		Dock3-11
Fau-2		Qars-17		Gtf2ird2-7		Mtap4-11		Pik3ca		Slc4a10-2		Homez-1		Psmb4-4		Phyh-1		Dock3-12
Fbf1-16		Qars-18		Htra2-1		Mtap7d2-7		Rnf170-5		Smc3-21		Islr2-3		Rb1-9		Polg2-3		Dock3-18
Fbxo18-6		R3hdm2-9		Itgb8-5		Mtif3-3		Ryr3-88		Snrnp200-13		Kctd13-1		Ryr3-1		Ppif-2		Dock3-26
Fbxw7-2		Rab15-1		Lrp1-52		Mtm1-8		Sec24b-10		Spen-1		Kdm1b-5		Sgsm2-2		Ppp1r9a-9		Dock3-27
Fchsd2-4		Rab34-3		Mcmbp-1		Mtmr3-1		Slmap-6		Sub1		Kdm4a-16		Smc3-19		Psd3-8		Dock3-28
Fchsd2-9		Rabgap1l-11		Mdn1-70		Mtmr4-1		Son-8		Surf6-1		Kdr-15		Spcs1-2		Pstk-2		Dock3-29
Fen1-2		Rad51c-6		Med13-26		Mto1-4		Tbc1d14-4		Synj1-16		Lphn1-3		Srsf2-2		Pter-2		Dock3-31
Fen1-3		Rad54b-1		Med27-7		Mto1-6		Ttyh1-2		Taf15-4		Megf10-1		Stard9-17		Rab3gap1-1		Dock3-33
Fhl1-2		Rad54b-9		Mpi-4		Mtx1-1		Ubp1-3		Taf4a-6		Mettl16-2		Tcte2-5		Rars2-2		Dock3-34
Filip1-5		Rae1-5		Mrpl3-1		Mtx1-3		Wdpcp-2		Tmem106b-1		Nav2-17		Tfap2d-2		Rc3h2-3		Dock3-35
Fkbp5-2		Ralgapa1-2		Mtch2-4		Mul1-2		Wdr33-10		Tmem47-2		Nav2-18		Tjp1-2		Rfx3-10		Dock3-37
Fkbp5-6		Rapgef6-2		Myo10-14		Myh14-3		Zdhhc17-8		Tmtc4-3		Nav2-28		Tm6sf1-4		Rgs9-3		Dock9-6
Fkbpl-2		Rars-2		Myo7a-1		Myh9-2		Zfp41-3		Tpst2-1		Nol4-5		Top2b-29		Rhot1-3		Dpf2-2
Flii-1		Rars-8		Naa25-3		Myh9-16		Zfp952-1		Traf7-3		Nploc4-4		Ttll4-8		Rpl35a-2		Dpf2-3
Flii-2		Raver2-3		Ndufv1-1		Myh9-20		1810043G02Rik-2		Ttc14-1		Odz2-4		Uqcc-1		Scrn2-2		Dpf3-1
Flot2-1		Rbbp6-1		Nol6-8		Myh9-27		2010111I01Rik-6		Tulp4-5		Odz4-5		Uqcrc2-3		Sdha-6		Dpf3-3
Fnbp1l-4		Rbfox2-3		Nol6-12		Myo9b-4		2310044H10Rik-3		Ubac1-7		Plekha1-4		Usp9x-10		Secisbp2-4		Dpf3-5
Fnbp4-1		Rbm17-1		Pgd-1		Myo9b-8		5033414D02Rik-2		Ube4a-2		Pomt1-10		Vrk1-1		Senp5-1		Dpp6-1
Fndc3c1-7		Rbm27-6		Phpt1-2		Mysm1-3		Acss2-5		Uggt2-7		Ppfia2-8		Xylt2-1		Setd7-6		Dpysl3-2
Fndc3c1-24		Rbm39-5		Pla2g6-4		Myst3-1		Arid4a-12		Usp34-7		Ppm1d-2		Zfp277-1		Slc25a14-1		Dpysl3-3
Fndc3c1-25		Rcn3-2		Plxnb1-26		Myst3-4		BC026585-2		Vps33b		Psme4-47		Zfp37-3		Slc35a3-2		Dst-4
Foxj3-2		Rdh13-6		Pnpla7-11		Naa10-2		Cad-20		Xkr4-1		Pus7-1		Zmynd8-4		Slu7-1		Dst-5
Foxm1-3		Rem2-4		Pnpla7-20		Naa25-2		Casc3-1		Xpo1-2		Rabep1-5		4930512M02Rik-3		Srrm3-12		Dtnb-9
Foxn4-3		Rere-16		Polr2b-16		Naa25-5		Cpne8-2		Zcwpw1-2		Rbm33-9		A830080D01Rik-4		Stk35-3		Dtx3-2
Foxn4-6		Rfx3-5		Ppp1r12c-2		Naa35-9		Dip2b-7		Zfp2-4		Rtcd1-1		Adrm1-6		Suz12-1		Dusp11-2
Foxn4-7		Rfx3-8		Ppp3ca-1		Naaa-11		Eftud1-4		Zfp462-3		Rtn4-3		Alg8-4		Th1l-11		Dync1h1-2
Fpgs-1		Rfx3-9		Prdm2-1		Nab1-4		Fbxo8-2		1700030K09Rik-2		Ryr3-69		Atg4a-5		Tmx4-2		Dync1h1-3
Fpgs-5		Rfx3-11		Prmt5-11		Nans-1		Fscn1-3		Aff1-11		Sdk1-16		Brip1-19		Tnks2-7		Dync1h1-7
Frmd4a-2		Rfx5-3		Ralgapb-1		Narf-5		Fundc1-1		Baz2b-7		Sema4d-11		Brix1-1		Trpm1-3		Dync1h1-11
Fsd1l-1		Rgs19		Recql5		Narfl-2		Gba-1		Bhlhb9-2		Sema4d-13		Capza2-2		Ttll1-8		Dync1h1-12
Fstl1-1		Rhobtb3-3		Rimklb-1		Narfl-6		Gls-2		C030046E11Rik-4		Sema6a-2		Cars-17		Ubr1-14		Dync1h1-14
Fstl1-3		Rin2-6		Rnf121-2		Nav2-5		Gm14306-4		C130026I21Rik-2		Snx5-2		Cars-19		Ufd1l-2		Dync1h1-15
Fstl1-4		Rnaseh2a-3		Rnf149-5		Nckap5-7		Grid2-5		C130026I21Rik-3		Tanc2-4		Ccdc137-1		Ugcg-6		Dync1h1-16
Fstl1-6		Rnf138-3		Rps6kb1-2		Ncoa2-3		Gt(ROSA)26Sor-1		C2cd3-14		Tmem167b-2		Cdh18-6		Unc79-6		Dync1h1-17
Fstl1-7		Rpe-1		Slc27a2-6		Ncoa3-2		Gtdc1-1		Casd1-1		Top2a-9		Cdk5rap2-5		Unc80-20		Dync1h1-22
Fstl1-8		Rpl10-1		Smad2-2		Ncoa3-17		Hmgn2-1		Cdan1-10		Trpm3-6		Chmp6-2		Zfp426-1		Dync1h1-23
Fstl1-9		Rpl13-2		Sox2ot-3		Ncor2-10		Inpp5f-4		Cdan1-11		Ttc28-3		Col2a1-4		Zfp516-1		Dync1h1-25
Ftl1-2		Rpl15-1		Spg11-18		Ncor2-12		Lrriq1-12		Chd2-7		Ttc28-4		Col4a2-5		Zfp687-6		Dync1h1-28
Ftsj3-6		Rpl21-2		Sppl3-8		Ncor2-34		Lrrk2-33		Chd2-34		Usp3-1		Cops7a-3		Zmynd11-6		Dync1h1-30
Ftsj3-7		Rpl23-1		St18-6		Ncor2-42		Mcm8-1		Clip3-14		Usp54-4		Ddx20-1		1110004F10Rik-2		Dync1h1-31
Fus		Rpl24-1		Taf6-5		Ndor1-11		Mrps17-1		Cltc-1		Wdpcp-10		Eif4enif1-2		1810020D17Rik-2		Dync1h1-32
Fxn		Rpl26-1		Tctn1-5		Ndrg1-2		Myt1-4		Cnot6-2		Wdr45-3		Eno1-2		2410002O22Rik-3		Dync1h1-33
Fxr1-5		Rpl26-2		Tln1-12		Ndrg3-3		Nptn-2		Csmd3-19		Wdr47-6		Ergic3-1		A230004M16Rik-1		Dync1h1-35
Fzd5-1		Rpl27a-1		Tnks1bp1-3		Ndrg4-15		Odz2-1		D19Ertd386e-5		Wdr8-2		Fam49b-1		Aars-1		Dync1h1-38
Fzd5-2		Rpl27a-2		Tra2b-1		Ndufa3-1		Odz4-1		Ddhd1-5		Abhd2-4		Fam64a-5		Aatf-3		Dync1h1-39
G2e3-1		Rpl28-1		Tyw3-2		Ndufa3-2		Pde8b-10		Ddx42-12		Arhgap21-1		Frmd4a-5		Abcb8-13		Dync1h1-40
G3bp1-1		Rpl31-1		Unc50-3		Ndufa7-2		Phc1-3		Dennd5b-6		Astn1-3		Glipr2-2		Abcf1-11		Dync1h1-42
G3bp1-2		Rpl34-1		Usp10-4		Ndufa7-3		Pip4k2b-3		Dnajc10-12		Atxn2-8		Golgb1-4		Abcf3-2		Dync1h1-43
G3bp1-3		Rpl34-2		Xylt2-8		Ndufb2-2		Preb-4		Ears2-1		Auts2-8		Gpr98-16		Acaca-1		Dync1h1-44
G3bp1-4		Rpl35a-1		Zbtb44-3		Ndufb5-1		Rab22a-1		Epb4.1-6		Bcl11a-2		Greb1l-15		Acadm-4		Dync1h1-45
G3bp1-5		Rpl41		Zc3hc1-6		Ndufb6-2		Rai12-1		Fance-1		Bcl2l11-5		Idh3b-4		Actn4-2		Dync1h1-46
G3bp1-6		Rpl5-2		Zfhx4-9		Ndufs5		Rbm10-4		Gm11033-9		Blmh-2		Inpp5f-2		Agbl5-6		Dync1h1-48
G3bp1-10		Rpl6-2		Zfp12-1		Ndufv2-3		Rnf10-1		Gpr98-7		Cadps2-2		Irx2-2		Agfg2-3		Dync1h1-50
Gabpb1-1		Rps18		Zfp451-4		Necab2		Setdb2-1		Helq-3		Crk-3		Kitl-1		Anp32a-6		Dync1h1-52
Gabpb1-3		Rps21		Znf512b-6		Necap2-3		Sik2-2		Herc1-25		Ctbp2-5		Kpna6-1		Arhgef9-2		Dync1h1-53
Gabpb2-1		Rps24		Znf512b-12		Nelf-1		Slc25a38-7		Herc3-7		Dhx8-4		Lonrf3-9		Arid1a-5		Dync1h1-56
Gabrg2-2		Rps28		Znrf1-2		Nespas-1		Smad5-4		Hjurp-2		Dll1-1		Lrp6-6		Arl4a-4		Dync1h1-57
Galnt2-2		Rps29		2610507B11Rik-21		Nespas-2		Stk40-1		Ift46-6		Dst-10		Map4k5-7		Asb13-3		Dync1h1-58
Galt-6		Rps3-1		2610507B11Rik-32		Nespas-4		Stxbp6-2		Kras-2		Dtx1-1		Mapre1-1		Asrgl1-4		Dync1h1-59
Gas2-2		Rps3-2		2700050L05Rik-1		Nf2-3		Svil-17		Mdn1-19		Dtx1-3		Med23-2		Ate1-1		Dync1h1-60
Gas2l3-1		Rps3-3		Acin1-4		Nfkb1-5		Telo2-3		Mdn1-82		Eif4g2-3		Megf11-11		Axin1-5		Dync1h1-62
Gas2l3-2		Rrbp1-2		Arfgap1-1		Nfx1-5		Tln1-4		Med13-16		Fam125b-4		Megf11-12		Bag6-4		Dync1h1-64
Gas7-3		Rrbp1-3		Arhgap18-9		Ngly1-9		Tnks2-9		Mtmr10-6		Fstl5-2		Mpdz-2		Cep350-4		Dync1h1-65
Gatad1-2		Rrbp1-4		Arhgap21-5		Nhlrc3-2		Tor1aip2-2		Myo18a-2		Fubp3-4		Mtmr4-3		Clu-2		Dync1h1-66
Gemin5-2		Rrbp1-5		Arhgap31-4		Nin-6		Tprgl-1		Myo9b-5		Gpaa1-3		Nav2-32		Cnrip1-3		Dync1h1-68
Gfod2-4		Rrbp1-14		Arhgap31-6		Nlgn3-1		Txndc11-1		Naa50-2		Grik2-1		Ndfip2-1		Cntn6-2		Dync1h1-70
Gins1-1		Rrp9-4		Arhgef1-21		Nmral1-1		Unc80-49		Notch1-12		Ide-1		Nup160-11		Cog4-3		Dync1h1-71
Gins1-2		Rrp9-6		Arhgef10-9		Nmt1-6		Uros-1		Nphp3-18		Med27-5		Odz4-2		Csmd3-17		Dync2h1
Gins2-3		Rsl1d1-2		Atad3a-5		Nmt1-10		Xylt2-9		Pfdn4-1		Myst2-1		Odz4-7		Csnk1g1-2		Dyrk1a
Gjc1-1		Ruvbl2-4		B9d1-4		Nmt1-11		Ylpm1-4		Prdm9-6		Narf-1		Orc2-12		Ctbp2-3		Dyrk1b
Gjc1-3		S100pbp-3		Bmpr1b-6		Nmt2-2		Ywhae-1		R3hdm2-3		Nav2-11		Oxct1-4		Dcdc5-5		E130218I03Rik-1
Glb1l-7		Sap30bp-1		Brca1-1		Nol12-5		Zfp523-4		Rad51-2		Nav2-20		Pask-3		Dclre1c-2		E130218I03Rik-4
Glb1l-12		Sat1-2		Cald1-3		Nol4-1		Zfp62-1		Rasa1-18		Oxsr1-2		Phc1-6		Dem1-1		Edc4-6
Glcci1-2		Sat1-4		Caprin2-13		Nol6-17		Zfp946-3		Rcbtb2-1		Psme4-3		Pkib-1		Dhx30-4		Edil3-1
Gle1-6		Sbf2-3		Cmas-2		Nol6-20		Zkscan1-2		Scai-2		Ptpra-1		Plec-2		Dnaja4-3		Eef2k-6
Glipr2-1		Scaf1-3		Col11a1-32		Nosip-1		1110012J17Rik-8		Scn3a-10		Rara-5		Pogk		Dpp6-3		Efha2-1
Glipr2-3		Sclt1-1		Cyld-3		Notch1-9		3010026O09Rik-7		Sec11a-3		Rasl10b-2		Pola1-30		Eif2ak2-16		Efha2-3
Glis2-2		Scn3a-24		D3Ertd751e-9		Nphp3-15		Abcf3-12		Sec24b-22		Samhd1		Pold3-3		Eif2c3-4		Efha2-8
Gm10717-1		Scyl3-3		Depdc1a-1		Nprl3-2		Accs-7		Slc25a36-3		Sdccag8-7		Polr2b-4		Esf1-3		Egflam-2
Gm13476-1		Sdcbp-2		Dmd-5		Nptn-1		Aldh1l2-3		Smek2-1		Sema4d-5		Prpsap1-1		Espn-2		Egflam-3
Gm16286		Sec61a1-1		Dnajb6-3		Nr1h2-5		Arsk-9		Ssb-2		Sorcs2-15		Psmd6-1		Ezh1-2		Eif2ak3-2
Gm7120-1		Sema6a-5		Dph5-1		Nr1h2-6		BC017158-5		St7-6		Sorcs2-16		Rps19-1		Fam118b-3		Eif2ak3-5
Gmcl1-3		Senp6-4		Dync1h1-36		Nras-3		BC026585-5		Stxbp2-12		Sorcs2-18		Sccpdh-6		Fam149b-1		Eif2c4-2
Gmcl1-6		Senp7-3		Edc4-4		Nrbp1-2		Bcl2l1-2		Sugp2-1		Tmem164-2		Sec23a-3		Gga3-6		Eif2c4-5
Gmcl1-10		Setd4-8		Eral1		Nrip1-2		Cask-2		Tmbim6-4		Tpm1-1		Srl-2		Glrx2		Eif2c4-8
Gmps-10		Setd8-1		Ercc1-1		Nrl-2		Ccdc61-12		Tmod2-1		Ttc28-2		Srsf4-1		Glul-1		Eif4e2-4
Gna13-2		Sf3a1-7		Ercc1-4		Nrxn1-5		Cdc45-4		Top2b-16		Zfp46-1		Stil-10		Gpatch8-3		Eif4g3-3
Gnaq-1		Sf3a1-8		Ercc4-1		Nrxn2-1		Cgn-9		Trim39-2		Zmym1-16		Tanc2-7		Gripap1-12		Eif4g3-4
Gnb2l1-2		Sf3a3-9		Erp29-4		Nrxn2-18		Chd2-31		Tspan5-1		Zmym1-20		Thsd7b-6		H2afy-2		Elavl2-1
Gng12-1		Sf3a3-10		Exoc4-5		Nsmce1-1		Chtf18-7		Tstd2-2		4930581F22Rik-1		Tnks2-6		Heatr6-2		Elf2-5
Golga1-1		Sgol1-2		Fbxw9-6		Nt5c3-2		Dennd1b-2		Ubap2-23		Acbd6-4		Tusc3-2		Hmgn1-2		Elmo2-2
Golgb1-3		Sgsm3		Foxn3-3		Ntrk2-1		Dgat1-12		Wdsub1-6		Ank3-1		Ubap2l-3		Hnrnpl-3		Elmod1-1
Gpbp1l1-3		Shroom2-5		Fpgs-11		Ntrk2-6		Dmd-46		Zfp946-5		Aptx-2		Ube2q2-2		Inadl-17		Elmod1-2
Gpbp1l1-4		Sik2-14		Galnt2-9		Nubpl-9		Dpp7-10		2310061C15Rik-2		Arhgef7-2		Uchl1		Inadl-33		Eml1-2
Gpbp1l1-5		Skp1a-4		Gcn1l1-5		Nudt19-2		Dpy19l3-15		3632451O06Rik-2		Arid4a-16		Unc5c-1		Inadl-34		Eml2-4
Gpbp1l1-8		Slc25a23-4		Gle1-4		Nudt5		Eef2k-4		4632419I22Rik-4		Astn1-7		Usp24-28		Inadl-37		Enpp5-1
Gpc2-3		Slc25a24-2		Glud1-1		Numb-3		Fbxo10-2		4930473A06Rik-16		Atxn2l-14		Usp42-3		Jarid2		Enpp5-2
Gpn1-2		Slc25a24-6		Gmfb-2		Nup188-2		Galnt1-2		4933424B01Rik-8		Bag6-5		Usp9x-8		Kdm5b-1		Enpp5-4
Gpn1-3		Slc25a36-4		Idh3g		Nup188-5		Gnpda2-2		4933431E20Rik-1		Bcat1-4		Usp9x-22		Lrp1-5		Ensa
Gpn2-2		Slc25a39-3		Itfg3-11		Nup188-22		Gpaa1-9		5530601H04Rik-1		Casz1-13		Wdfy1-3		Lrpprc-14		Entpd5-3
Gpr98-52		Slc25a39-5		Kctd15		Nup205-27		Gpr89-8		A330021E22Rik-2		Ccdc30-8		Wdr90-17		Lrrfip1-8		Ep400-4
Gprasp1-5		Slc30a9-4		Kctd2		Nup214-6		Ino80-9		Aff1-1		Cdan1-7		Wdtc1-12		Map3k3-6		Epb4.1-8
Gprasp1-7		Slc35b4-3		Kdm4a-5		Oaz2-4		Itpr2-22		Aftph-3		Cic-20		Ywhah-3		Mbd5-3		Epb4.1l2-2
Gpsm2-11		Slc4a10-3		Klc3-1		Obfc2b-1		Lsmd1-3		Asph-13		Dbc1-2		Zfp507-1		Mdk-1		Epb4.1l5-3
Grb10-2		Slc4a3-2		Lonrf3-3		Obfc2b-5		Mbd5-1		Auts2-6		Dennd1a-4		Zfp605-5		Med28-2		Epb4.1l5-5
Grb10-3		Slc7a11-1		Lrp1-29		Obsl1-2		Mknk1-1		Azi2-5		Dgkz-2		Zfp74-2		Mllt3-3		Epb4.1l5-6
Grb10-4		Slit2-2		Lrp1-36		Obsl1-5		Mogs-1		Blzf1-2		Dip2a-10		2610307P16Rik-2		Mtap7d2-3		Epb4.1l5-8
Grb2-1		Smarca2-2		Lrp1-40		Odz2-20		Pdhx-4		Brd7-9		Dll1-6		4930578N16Rik-7		Mto1-7		Epb4.1l5-9
Grb2-3		Smarcal1-1		Lrp1-56		Odz2-24		Phf21a-9		Cenpa-2		Dpyd-7		4933411K20Rik-3		Nup160-3		Epn2-3
Greb1l-6		Smarcb1-1		Lrrc48-1		Odz3-4		Phldb1-3		Chd2-6		Dtx1-2		6720456H20Rik-4		Pard3b-1		Epn2-4
Greb1l-8		Smarcb1-3		Luzp1-1		Odz3-5		Pi4ka-1		Chka-6		Fam65b-2		Accs-6		Pde10a-5		Epn2-5
Grk6-1		Smarcd3-4		Lztr1-2		Opcml-3		Pms2-4		Coq2-3		Fam65b-16		Akap13-7		Pex1-1		Epn2-6
Grk6-2		Smarcd3-5		Magt1		Opcml-4		Rnf11		Crocc-1		Fscn1-2		Ano1-10		Phc3-9		Epn2-8
Grm8-2		Smc1a-4		Mcm7-1		Ophn1		Rrp9-8		Dek		Kdm1b-4		Brip1-3		Phkb-3		Erbb2ip-1
Grm8-5		Smc3-4		Med15-3		Osbpl3-12		Sec13-2		Dhx35-1		Kdr-20		Cacna1a-37		Phldb1-2		Ergic1-2
Gspt1-1		Smchd1-10		Megf8-12		Ostm1-2		Senp7-2		Exoc4-7		Lrp1-44		Cit-10		Pola1-21		Eri3-2
Gtf3c4-3		Smchd1-11		Megf8-23		Otud5-2		Slc35b4-4		Fam184a-1		Lrrk2-7		Cit-29		Ppp1r9a-1		Erlec1-1
Gtf3c5-3		Smchd1-12		Mettl5-2		Otud5-4		Smchd1-29		Fancd2-12		Mau2-5		Ckap5-34		Prr3-4		Erlec1-3
Gtf3c5-8		Smchd1-13		Myef2-2		Otud7a-10		Sort1-1		Fkbp5-5		Med16-10		Cnot2-7		Ranbp17-6		Erlec1-8
Gtf3c5-9		Smchd1-17		Ncs1-1		Otud7a-11		Sort1-10		Fktn-4		Mettl10-5		Col11a1-18		Rbm10-7		Espn-8
Gusb-6		Smchd1-22		Nfx1-2		Otud7b-1		Stxbp3a-7		Gnpda2-1		Mycbp2-5		Cops3-4		Sc5d-1		Evi5-3
Gys1-4		Smchd1-24		Nkiras2-1		Otx2-3		Tnip2-3		Gsn-10		Nav2-16		Dnmt3a-6		Sco1-1		Exoc1-1
H19-2		Smchd1-33		Nop16		Oxnad1-2		Top2b-20		Gtdc1-6		Nav2-34		Dock3-13		Sdccag3-2		Exoc4-9
H19-3		Smchd1-42		Nudt3-1		P2rx3-3		Trpm3-5		Hagh-2		Ncor2-2		Eef2k-12		Slc4a1ap-3		Exog-1
H2afv-1		Smchd1-46		Nup188-18		P4ha1-1		Txnrd2-5		Herc1-28		Noa1-6		Entpd5-2		Smarca2-12		Exosc10-3
H2afv-3		Smu1-2		Osbpl3-17		P4hb-1		Ufm1-2		Herc1-40		Notch1-31		Fancd2-21		Smarca2-15		Extl2-1
H2afv-4		Smyd2-2		Patz1-3		P4hb-2		Vcp-1		Herc1-56		Odz4-6		Fkbp15-1		Snx12-2		Eya3-3
H2afy-3		Smyd2-4		Pgbd1-1		Pabpc4-11		Xpa-4		Ing2-1		Pik3r1-4		Gm11837-1		Snx25-2		Ezh1-1
H2afy-4		Smyd2-5		Plch1-2		Pacsin3-1		Xrcc6-2		Irf9-3		Pik3r1-5		Gm11837-2		Spg7-7		Ezh1-4
H2afy-6		Smyd2-6		Plxnb1-17		Pak3-8		Xrn2-12		Itgb1bp2-7		Plekhm3-2		Gria1-1		Stk35-2		Ezh1-6
H2afz-2		Smyd4-6		Plxnb2-19		Pak3-10		Zfp91-1		Lrp1-54		Plxnb1-12		Gstm7-3		Stxbp3a-4		Ezh1-7
H6pd-2		Snd1-5		Pnpla7-9		Pank1-1		1110034B05Rik		Lrriq1-2		Prkce-13		Hcfc2-3		Stxbp5l-8		Ezh2-2
Hap1-3		Snrnp48-2		Pnpla7-31		Parg-4		2310079F23Rik-2		Lzic-3		Rtn1-1		Hiat1-2		Svil-11		Ezh2-3
Hat1		Snrpa1-2		Prdm10-19		Parp11-1		4933407H18Rik-4		Mapk14-3		Sbf2-1		Hspb11-1		Tmbim6-3		Fam114a2-1
Haus5-3		Snrpa1-3		Prodh-2		Parp6-1		Accs-3		Mcm7-4		Sdf4-3		Kif24-6		Tmem229b-2		Fam134c-3
Haus5-4		Snrpe		Qrich1		Parp6-4		Anks1-2		Med12l-28		Sema4d-3		Lamb1-1		Tmem67-16		Fam160a2-4
Haus5-6		Snx29-6		Rbl2-2		Pcbp3-2		Atp11b-2		Med14-8		Smn1-6		Lin7c		Top2a-6		Fam161a-2
Haus6-2		Snx30-6		Rims1-4		Pcca-6		B9d1-6		Mib2-15		Sorcs2-10		Lrrtm4-1		Tor1aip1-1		Fam161a-3
Haus7-4		Snx30-8		Rnmt-5		Pcdh15-12		Brd7-6		Mtm1-9		Spg11-30		Mapk4-2		Tpmt-5		Fam161a-4
Hbp1-5		Spata24-2		Serpinh1-2		Pcdhac1-1		Ciz1-2		Nav2-22		Tbcd-29		Mboat2-2		Trafd1-2		Fam168a-3
Hbs1l-1		Specc1-1		Setdb2-10		Pcdhac1-2		Cluap1-3		Ninl-5		Trmu-2		Mff-7		Trappc1-1		Fam190a-1
Hbs1l-4		Specc1-5		Skiv2l-19		Pcdhac1-3		Cops7a-4		Nmral1-2		Vezf1-2		Mterfd2-2		Trp53bp1-5		Fam45a-3
Hbs1l-6		Spg11-13		Slc27a2-5		Pcdhac1-4		Coro7-19		Nol6-14		Abca5-30		Mtmr10-3		Trpc2-1		Fam54b-3
Hbs1l-7		Spice1-2		Slc35a3-5		Pcdhga11-1		D11Wsu47e-2		Nrg3-3		Aco1-2		Nmt1-3		Ttll5-1		Fam63a-3
Hbs1l-9		Srek1ip1-1		Slc4a2-17		Pcdhga11-3		Dcps-1		Osbpl1a-1		Actr1b-9		Nmt2-4		U2af1l4-3		Fam65b-1
Hbs1l-10		Srpk1-3		Smarce1-1		Pcdhga11-4		Dock11-5		Pag1-2		Bai2-3		Ntng1-1		Ube2e2-1		Fam69b-1
Hbs1l-11		Srrd-2		Snd1-8		Pcdhga11-6		Dpy19l3-4		Pag1-4		Bnip2-1		Pars2-1		Ube2w-1		Fam69b-2
Hbs1l-12		Srsf9-2		Snd1-15		Pcdhga11-7		Dtnb-7		Pam-1		Cic-6		Pask-2		Ubr1-3		Fam73b-6
Hcfc1-2		Ssbp2-2		Snrk-4		Pcgf3-3		Dus2l-3		Pdzrn3-6		Col9a3-17		Pbrm1-2		Ubr3-1		Fam73b-8
Hdac1-1		St7-4		Srsf6-3		Pcid2-8		Dyrk1a		Pex19		Col9a3-21		Pla2g6-1		Uevld-6		Fam92a-1
Hdac1-5		St7l-4		Strn4-4		Pdcd6ip-1		Eef1b2-4		Ppfia2-27		Dusp16-4		Pofut1-2		Ush2a-3		Fam92a-2
Hdac1-7		St8sia1-3		Tln1-30		Pdcd6ip-2		Fndc3a-1		Ppp1r9a-4		Fam125b-6		Ppp1r1c-3		Wdr90-16		Fam98c-1
Hdac1-10		Stil-5		Trnau1ap-3		Pde10a-3		Git2-3		Rab22a-3		Gnb2-2		Prpf8-2		Zbtb26-1		Fam98c-2
Hdac1-11		Stil-6		Txndc12-4		Pde4dip-7		Gpkow-2		Rabgap1l-22		Hkdc1-15		Ptpn12-5		Zmynd11-3		Fan1-2
Hdac1-12		Stk16-2		Txnip-1		Pde6g-2		Gria4-5		Rbm39-1		Itgb1bp2-1		Pwwp2a-3		Znfx1-5		Fanca-15
Hdac2-1		Stk4-3		Txnip-2		Pde7a-3		Htt-30		Recql-3		Itgb5-7		Rad23b-9		4932438A13Rik-2		Fanca-16
Hdac2-2		Stk4-7		Ubap1-2		Pde8b-11		Ift74-1		Ryr2-4		Itgb5-9		Rap1gds1-3		6820431F20Rik-3		Fancc-4
Hdac2-4		Stoml2-3		Urb1-9		Pdha1-9		Luc7l2-4		Ryr3-46		Kdm5a-5		Rnaseh2b-8		Adc-1		Fancl-3
Hdac3-2		Strap-1		Ush2a-50		Pdpk1-2		Mrps17-2		Setdb2-6		Kdr-8		Rps6ka3-3		Add3-2		Fastk-2
Hdac3-4		Strap-2		Vmac-1		Pdss1-4		Mtap7d2-1		Shprh-1		Kif19a-4		Ryr3-37		Agbl3-3		Fbf1-9
Hddc2-3		Strap-3		Wdr12-4		Pdzd4-3		Nup214-9		Slk-3		Kit-2		Ryr3-49		Agxt2l2-2		Fbf1-14
Hdgf-1		Strap-5		Xkr6-2		Pebp1-1		Parva-2		Slx4-13		Mettl16-7		Sco1-3		Akap5-1		Fbf1-15
Hdgf-2		Strap-6		Zdhhc24-1		Pex1-4		Plekha1-5		Sox2ot-1		Msi1-6		Scyl2-1		Aktip-3		Fbxl5-2
Hdgfrp3		Strap-8		Zfat-4		Pex11b-1		Pstk-3		Sp110-7		Nav2-27		Tfb2m-5		Apc2-2		Fbxo44
Heatr7a-1		Stt3a-6		Zfp106-2		Pex11b-2		Sdccag8-6		Sulf2-2		Notch1-17		Tfdp2-5		Appl1-8		Fbxo9-1
Heatr7a-20		Stt3a-13		Zfp618-8		Pex11b-3		Sec22a-4		Suv420h1-4		Notch1-23		Tm6sf1-1		Arfgef1-1		Fbxw5-1
Hells-2		Stx3-1		Zfp783-2		Pex3-1		Slc16a3-1		Swi5-1		Notch1-28		Tmem209-2		Arhgap1-2		Fbxw5-6
Hells-3		Stxbp3a-1		Zfp783-3		Pex5-3		Smchd1-16		Taf4a-5		Npdc1-3		Tmem50a-1		Arl2		Fbxw7-3
Hells-7		Stxbp4-5		Zfp866-1		Pfdn5-1		Spg11-23		Tln1-21		Ogt-1		Tmtc4-6		Atp5b-1		Fbxw9-2
Hells-9		Stxbp6-1		Zmym1-5		Pfdn5-2		Spice1-5		Tmem215-2		Pik3r1-3		Tox4-3		Atp6ap1-2		Fdxr-1
Helz-1		Sumf2-2		Zmym1-10		Pfkfb2-5		Tmem106b-4		Tnip1-4		Pip4k2b-4		Ube2i-1		Bin1-2		Fdxr-7
Heph-1		Sumo1-1		Zmym6-4		Pfkm-1		Uggt1-2		Tsg101-1		Pola1-26		Ufc1-1		Bsg-2		Fdxr-8
Heph-3		Sumo1-2		2410002F23Rik-2		Pgd-2		Utp14b-1		Ttc3-12		Rab11a-1		Unc50-2		Car14-8		Fgf9-3
Heph-5		Supt7l-1		2610020H08Rik-4		Pgd-7		Xpnpep3-1		Ube2m-2		Rab11b-2		Vav3-4		Cdc14a-2		Fgfr1-2
Herc1-24		Sybu-4		2610507B11Rik-34		Phactr1-3		Xpo6-2		Ubr1-27		Ralgds-1		Vti1b-3		Cdk5rap3-10		Filip1l-1
Herc1-45		Syce2-2		2810055F11Rik-1		Phc3-6		Zfp287-1		Vav2-10		Rem2-1		Ypel1-6		Clpx-10		Fkbp15-6
Hes1-1		Tada2a-3		Acss3-6		Phf17-1		Zfp827-1		Wdr83-3		Rnf149-1		Zfp398-2		Cnbp-1		Fkbp5-1
Hes1-2		Tada2a-7		Adam12-16		Phf17-3		A230004M16Rik-6		Wnk1-9		Rnf25-3		Zfp560-3		Cntn6-3		Fkbp8-1
Hes1-3		Taf13-2		AI838599-2		Phf23-3		Aifm2-2		Zfp738-1		Rtn4-1		Zfp738-2		Col18a1-26		Fkbp8-2
Hexdc-1		Taf13-3		Alad-2		Phf8-4		Baz2b-5		4930402H24Rik-2		Sorcs1-3		2510002D24Rik-2		Col4a3bp-3		Flcn-2
Hhat-4		Taf15-7		Aldh16a1-15		Phka2-3		Catsper2-4		9930021J03Rik-2		Strn4-8		2700049A03Rik-1		Copg-2		Flii-9
Hhat-5		Taf15-8		Ankrd32-2		Phkb-4		Ccdc30-7		Abca5-22		Tox-3		2810407C02Rik-1		Csda-3		Flii-14
Hhat-6		Taf6-3		Ankrd44-13		Phkb-7		Clk4-4		Acss2-14		Ubb-2		4833418N02Rik-3		Ctbp2-2		Fmn1-1
Hiat1-4		Tanc1-1		Arrdc3-1		Phkg2-6		Copg2-4		Agbl3-2		Zwilch-7		Acvr2a-3		Cyhr1-1		Fmn1-18
Hiat1-5		Tank-4		Atg4b-1		Phpt1-1		Copg2-15		Akap5-2		Agl-7		Agfg1-2		Dennd2a-2		Fnbp1-1
Hint1		Tank-6		Atp6v0a1-3		Phtf2-6		Coq7-2		Akap9-12		Cask-5		Aldh16a1-1		Dhx35-5		Foxp1-2
Hist1h2bp		Tardbp-2		B230208H17Rik-3		Phtf2-11		Cox17-2		Akap9-30		Cbx4-1		Alkbh1-4		Dlat-2		Frem1-1
Hist2h2bb		Tatdn3-4		Bai2-2		Pi4k2b-3		Ctnnal1-4		Alas1-1		Ccdc77-7		Ampd2-2		Dock3-25		Frmd4b
Hmgb3-1		Tbl1x-1		Casc3-5		Pias3-5		Ctsd-5		Ankrd32-1		Cd1d1-2		Ankrd44-6		Dpp7-5		Fryl-5
Hmgb3-2		Tbl1x-6		Cdyl-1		Pias4-1		Dmtf1-2		Ap4e1-7		Clip1-3		Ano1-13		Dscr3-4		Fryl-9
Hmgb3-3		Tbl3-2		Chmp1a-3		Pif1-2		Fabp12-1		Apba2-1		Fam125b-5		Arpc1a-2		Eif2c3-2		Fryl-12
Hmgxb4-1		Tceal8-2		Cit-22		Pif1-6		Fhl1-3		Atg16l2-7		Fmnl2-7		Bnip1-3		Eif2c3-17		Fryl-13
Hmgxb4-2		Tceanc-2		Ciz1-5		Pik3ip1-3		Fis1-5		Atg4a-2		Gemin8		Ccbl2-9		Eif5a-2		Fryl-15
Hn1-2		Tcf3-1		Cox10-3		Pik3r1-1		Gfm2-6		Atp8b2-3		Ikbkg-3		Cdc42-1		Elmod2-1		Fryl-16
Hnrnpa1-1		Tcf4-2		Cpne3-2		Pipox-5		Hif1an-1		Baz1b-4		Ipo4-10		Col4a2-21		Epb4.1-9		Fryl-19
Hnrnpa1-3		Tcof1-1		Csnk1d-3		Pja1-1		Hnrnpk-2		BC067068-4		Itgb5-5		Csnk2a1-3		Epha7-8		Fryl-20
Hnrnpa2b1-4		Tcof1-3		Cttnbp2-13		Pkd2-8		Immt-1		Bfar-2		Kdm4a-18		D4Wsu53e-4		Erp44-2		Fryl-21
Hnrnpab-1		Telo2-4		Ctu2-3		Pkig-1		Impdh1-4		Braf-8		Kdr-14		Dgcr6-1		Fam82a2-3		Fryl-22
Hnrnpab-2		Tfb2m-2		Cyb5d1-2		Pkp4-6		Lrriq1-8		Brwd1-1		Kdr-18		Eif2s3x-2		Fanca-10		Fryl-23
Hnrnpd-2		Tfb2m-4		Cyhr1-3		Pkp4-7		Morf4l1-1		Calu-1		Lrp8-6		Epha6-9		Fkbp7-4		Fryl-24
Hnrnpd-5		Tfdp2-7		Dis3l-2		Pla2g6-2		Mtdh-7		Ccdc28b-2		Lrp8-9		Folr1-4		Fmn1-10		Fryl-25
Hnrnpd-6		Tgfbr1-4		Dlat-7		Plagl1-2		Nsun3-4		Cdk6		Mospd1		Gprasp1-4		Fryl-4		Fryl-26
Hnrnpf-1		Tgs1-1		Dpyd-11		Plekhm2-3		Pcca-18		Cep350-6		Nav2-7		Gprin1-3		Gbf1-2		Fryl-27
Hnrnpf-3		Tgs1-2		Dvl1-3		Plekhm2-9		Phactr1-2		Cep57-3		Ncor2-15		Gspt2-2		Glmn-3		Fryl-28
Hnrnpk-4		Tgs1-4		Ergic2-1		Pls3-1		Prpf39-8		Chd2-10		Ncor2-41		Gtf2a2-9		Gm15417-2		Fryl-29
Hnrnpl-1		Tgs1-10		Exoc1-3		Plxna2-31		Psd3-5		Chd2-27		Notch1-7		Gtf2i-1		Gm7120-2		Fryl-31
Hnrnpul1-3		Th1l-5		Fastkd5		Pmpcb-1		Rfx3-12		Cluap1-9		Notch1-16		Haus5-2		Gmcl1-11		Fryl-34
Hnrnpul1-5		Thap7-1		Fbxw5-3		Pms2-1		Rps6kb1-5		Cobra1-9		Notch1-24		Hiat1-6		Gtf2h1-1		Fryl-35
Hnrnpul1-6		Thbs3-2		Gcn1l1-3		Pmvk-2		Setdb2-8		Ctdspl2-5		Os9-3		Kdm2b-2		Hadha-1		Fyn-4
Hnrpdl-2		Thbs3-3		Glg1-1		Pnkd		Slmap-1		Cwc27-8		Otx2-5		Kpna2-1		Helz-2		Fyttd1-1
Homer3		Thbs3-4		Gss-3		Pnkp-2		Snx29-1		Dnmt3b-15		Parp12-2		Lpl-4		Herc2-2		Gabra3-2
Hp1bp3-3		Thbs3-10		Gtf2h1-4		Pnpla7-12		Tbcd-8		Dpy19l4-7		Ppp2r1a-8		Lrp6-12		Hibch-5		Gabra3-3
Hsd17b10		Thbs3-17		Gtf2ird1-3		Pnpla7-27		Tgs1-7		Dst-16		Qsox2-2		Lrpprc-19		Hook3-5		Gabra3-4
Hsd17b12-3		Thbs3-18		Gtf2ird2-2		Pnrc2-1		Tln1-8		Dvl3-1		Rbl2-13		Mfap3l-3		Idh3b-5		Gabrb3-1
Hsd17b12-5		Thbs3-20		Gtpbp10-1		Pold2-2		Tmem63b-11		Dzip1l		Rnf10-3		Mmab-1		Idh3b-8		Gabrb3-4
Hsp90ab1-2		Thbs3-21		Hdac2-3		Pold2-3		Trappc9-6		Eml2-1		Sorcs1-2		Mtrf1l-5		Iffo1-3		Gabrb3-6
Hsp90ab1-3		Thoc2-12		Inpp5f-7		Polk-1		Wdr33-2		Exoc5-1		Sorcs2-9		Ninl-22		Inadl-10		Gad1-2
Hsp90ab1-4		Thop1-5		Ipo4-5		Polr1e-1		Zcrb1-3		Flot1-7		Sppl3-1		Nrg3-4		Inadl-11		Gad2-2
Hsp90ab1-5		Thumpd3-2		Itfg3-4		Polr2b-14		Zfp106-8		Fmn1-8		Stat5b-14		Odz2-10		Inadl-32		Galnt7-3
Hsp90ab1-6		Timm17b-1		Itfg3-10		Polr2b-15		Zfp182-5		Fpgs-10		Svil-16		Pcid2-5		Iscu-1		Gas2-6
Hsp90ab1-7		Timm23-1		Kansl1-1		Polr2k-1		Aptx-4		Git2-1		Tanc2-2		Pgs1-1		Kazn-9		Gba-2
Hspa14-4		Timm23-3		Krr1		Polr3f-2		Arf4-6		Gm14443-3		Tbcd-1		Plod1-3		Klhdc4-4		Gba2-1
Hspa4-1		Tlcd2-5		Lpin2-8		Pomgnt1-1		Arhgap18-5		Gpr98-6		Ttc14-3		Rcbtb2-8		Lca5-4		Gba2-5
Hspa4-2		Tln1-34		Lrp1-38		Pomt1-1		Cep164-13		Gpr98-35		Ttc28-12		Rqcd1-1		Lpgat1-5		Gba2-6
Hspa9-2		Tln1-45		Luc7l2-2		Por-3		Cic-10		Gxylt1-2		Vamp4-2		Sccpdh-1		Lphn2-10		Gba2-8
Hspa9-6		Tln1-48		Map3k1-14		Por-7		Cnpy3-4		Herc1-42		Zfml-11		Sec61a2-4		Lpin2-6		Gba2-12
Hspa9-9		Tmbim6-6		Mtif3-1		Pou4f1-3		Csmd3-7		Hirip3-2		Zfp827-2		Sfmbt1-3		Lrp1b-1		Gbf1-3
Hsph1-2		Tmem11-1		Ninl-7		Ppa1-8		Ctr9-1		Ipo4-12		1110018G07Rik-4		Sgip1-9		Lrp1b-5		Gcn1l1-6
Hsph1-3		Tmem167-3		Nmd3-3		Ppan-2		Dst-11		Itgb3bp-3		Acss2-9		Stxbp5l-7		Lrrcc1-5		Gcn1l1-9
Hsph1-4		Tmem168-4		Nploc4-8		Ppip5k2-5		Eya3-4		Kdm1a-3		Anapc2-5		Supt4h1-3		Lsamp-1		Gde1-3
Huwe1-13		Tmem39a-5		Nup160-7		Ppp1r12c-6		Fbxo48-1		Lrrfip1-13		Arhgef1-18		Svil-21		Lsm14a-4		Gdi1
Huwe1-15		Tmem39a-6		Nup188-10		Ppp1r12c-9		Fbxw4-2		Magi1-6		Clip3-7		Timeless-2		Mllt3-1		Gfap-2
Hyls1-1		Tmem67-14		Nup188-14		Ppp1r16a-6		Fbxw4-6		Med13-5		Dhx8-2		Tmeff2-9		Mtf2-2		Gfap-3
Hyls1-2		Tmem80-3		Nusap1-4		Ppp1r16a-7		Hdhd2-2		Med13-14		Dll1-4		Tmem67-25		Myo10-8		Gfap-4
Idh1-2		Tnfaip8-2		Osbpl3-2		Ppp1r1c-1		Ifit2-2		Med14-14		Dync1h1-10		Ubl3-2		Ndrg4-3		Gfap-7
Idh2-2		Tnks2-13		Paip1-3		Ppp2r1a-5		Ift74-4		Mphosph8-2		Itgb5-10		Usp24-47		Ndufa5-2		Gfm2-1
Idh2-5		Tnpo1-2		Parg-3		Ppp5c-2		Igbp1-4		Mtbp		Kdr-5		Usp9x-15		Ndufs7		Gfm2-4
Idh2-6		Top1-2		Parl-2		Pqbp1-3		Iqce-3		Myh10-2		Kif19a-2		Xpo1-5		Nkiras1-1		Gfpt1-1
Idh2-7		Top1-5		Pcdh7-3		Prdm1-1		Itpr2-17		Myo10-16		Kif21a-4		Zfhx4-6		Nrd1-2		Gfra1-2
Idh2-9		Top1-13		Pdcd2l-1		Prdm10-3		Lrriq1-18		Nebl-17		Krt15-3		Zfp788-3		Nrg3-1		Gga2
Ifit2-1		Top1-14		Pdss2-5		Prdm2-2		Madd-1		Net1-4		Maf1-2		3110040N11Rik-3		Nup160-12		Git2-5
Ifnar1-8		Top2b-7		Pgd-9		Prdx5-1		Mcf2l-4		Nf2-7		Map3k3-14		Acvr2a-6		Pax6-7		Glcci1-1
Ift140-1		Top2b-10		Phkb-11		Prkar1a-1		Meis2-6		Nudt1-2		Msi1-3		Adam12-11		Pdlim5-4		Glg1-2
Ift140-6		Top2b-19		Phkb-22		Prkar1a-2		Mks1-2		Numb-6		Notch1-14		Aff1-2		Pfas-6		Gls-5
Ift52-6		Top3a-5		Pigk-1		Prkce-2		Mlh1-3		Pde4d-4		Nudt3-2		Aldh16a1-11		Pip5k1b-11		Gm11168-8
Ift74-3		Tor1aip1-3		Plekha1-3		Prkci-5		Msl1-3		Pde7b-7		Odz2-13		Alg6		Pogz-1		Gm13826
Ift74-8		Tpd52-4		Plxnb1-5		Prkci-13		Myo10-19		Pdzrn3-10		Pkn1-9		Ano1-12		Poli-2		Gm14133-1
Igf2bp1-3		Trnt1-1		Plxnb1-21		Prkra-2		Nup188-20		Pgs1-4		Pknox1-1		Atf1-1		Ppp1r15a		Gm15446-3
Igf2bp1-4		Trp53rk-1		Plxnb2-7		Prmt1-1		Park7-1		Pou2f1-5		Plxnb2-27		Atxn3-6		Prdx5-2		Gm608-2
Igf2bp1-9		Trpc2-5		Pnpla7-28		Prmt10-1		Ppp2r1a-3		Prdm10-15		Ptcd1-5		Axin1-2		Prkacb-1		Gnao1-2
Igf2bp1-14		Trpm3-3		Ppp3ca-3		Prmt7-1		Rbm33-11		Rab3gap1-6		Pus10-3		Bre-6		Ptdss2-5		Gnao1-3
Igfbp2-2		Trpm7-1		Prpf40a-2		Prmt7-4		Rbm39-8		Ryr3-73		Rasa4-6		Cdan1-6		Reln-2		Gnas-2
Igsf9-8		Trub1-2		Psmd2-5		Prmt7-5		Rgs9-1		Safb2-2		Strn3-4		Cdkal1-1		Rhot2-4		Gnas-6
Ilf3-1		Tsen2-3		Pus10-2		Prodh-1		Rhot2-2		Sars-4		Svil-3		Chd4-1		Rims2-6		Gnat2-1
Ilf3-2		Tsen2-6		Rnf44-4		Prox1-2		Senp5-3		Scn3a-13		Tk1-1		Clip3-3		Rmnd1-6		Gnat2-2
Ilf3-4		Tsg101-2		Rps6kc1-5		Prpf40a-6		Sfi1-6		Slc25a12-4		Tmeff2-7		Clvs2-4		Scp2-11		Gnat2-3
Ilk-3		Tspan13-3		Rps9-2		Prpf40b-1		Slc12a9-2		Smarca5-2		Trib1		Cntrob-11		Serinc3-9		Gnaz-2
Immt-3		Ttc23-2		Sbf1-2		Prpf6-2		Smc3-23		Snrnp200-3		Zfp191-2		Col11a1-12		Serinc3-10		Gnb2l1-1
Ints12-1		Ttc26-6		Sdcbp-1		Prr5l-2		Smg6-2		Srl-3		Adi1-2		Cpne8-9		Sfi1-8		Gnb3
Ints12-2		Ttc26-7		Sec13-7		Psma3-1		Tln1-16		Stat5b-10		Arhgef2		Cpne8-17		Slc38a6-1		Gnl3l-1
Invs-7		Tufm		Senp3-4		Psma7-1		Tmeff2-10		Stk11-1		Auts2-12		Cyfip1-2		Smc1a-1		Golga2-2
Invs-8		Txnrd2-7		Skiv2l-21		Psmb7-1		Trim45-2		Stx1b-4		Cib1-3		Cyp51-1		Specc1-11		Gon4l-6
Invs-10		U2af1-3		Smcr8		Psmc2-1		Tubgcp6-1		Tax1bp1-5		Col9a3-20		Dedd-2		Stam2-2		Gosr1-2
Ipo8-3		Ubap2-8		Sppl3-9		Psmc2-9		Whsc1-1		Tbx3-3		Coro1c-1		Diap1-4		Strada-3		Gosr1-5
Ipo8-6		Ubap2-9		Srsf5		Psmd10-2		Ythdc1-2		Tfpt-1		Crym-5		Dtymk-2		Stx17-4		Got1-4
Iqcb1-8		Ubap2-15		Ssr4		Psmd14-2		Zcchc7-1		Thbs3-5		Dip2c-3		Egfem1-8		Taf4a-3		Gpatch3-1
Iqcb1-9		Ubap2-17		Tln1-10		Psmd9-1		Zcrb1-1		Top3a-4		Dll1-9		Ehbp1-1		Tax1bp1-7		Gpc6-1
Itfg3-8		Ubap2-19		Tmem214-1		Psme1-2		Zfand6-1		Ttll7-3		Epha2-13		Fam183b-3		Tax1bp1-12		Gpi1-2
Itga6-4		Ubap2-21		Tor2a		Pspc1-2		Zfp444-3		Ube3b-3		Hkdc1-10		Fundc2-4		Tctn1-6		Gpi1-3
Itgb3bp-4		Ubap2l-2		Tpd52l2-1		Ptk2-3		Zfp58-2		Ulk2-3		Ino80-3		Hace1-10		Trp53rk-2		Gpi1-4
Itpa-2		Ube2g2-3		Trp53bp1-1		Ptpmt1-3		Zscan2-1		Urb1-5		Kansl1-4		Hk1-6		Ttc39b-13		Gpi1-7
Itsn1-2		Ubr1-34		Tsga10-5		Ptpra-4		2010111I01Rik-4		Usp5-1		Lrp1b-16		Hmgcr-4		Ttc4-3		Gpkow-3
Jakmip1-7		Ufd1l-4		Ttll5-3		Ptprf-2		3110009E18Rik-3		Zeb1-11		Mrpl37-1		Ier3ip1		U2af1l4-6		Gpkow-5
Jam3-1		Uggt2-9		Tulp3-2		Ptprg-12		4632419I22Rik-3		Zeb2-7		Myh14-1		Itpripl1-3		Uqcrb-2		Gpkow-6
Jam3-2		Uggt2-12		Ubap2l-4		Ptprs-6		9930021J03Rik-3		Zfp106-5		Nans-4		Kif5b-3		Ush2a-30		Gpm6b-1
Jam3-4		Uhrf2-2		Unc80-4		Ptprs-8		Abcb6-4		Zfp106-7		Notch1-8		Klhl23-1		Ush2a-47		Gpm6b-2
Jhdm1d-10		Uhrf2-3		Usf2-1		Ptpru-1		Arhgef10-10		Zfp106-14		Notch1-11		Lrrc23-7		Usp32-2		Gpr107-3
Jmjd6-1		Unc13a-1		Usp24-25		Pus1-1		Atad3a-10		Zwilch-13		Notch1-25		Lrrfip1-11		Vezt-4		Gpr137c-1
Jmjd6-2		Urb1-14		Wdr33-3		Pvrl2-5		AW209491-2		0610010K14Rik-2		Notch1-30		Man2c1-6		Vgll4-2		Gpr19-2
Kalrn-2		Urb1-24		Xylt2-3		Pwwp2a-1		Cdc23		1110012J17Rik-7		Phc2-1		Mdn1-15		Vmp1-7		Gpr85-2
Kalrn-8		Usp24-34		Zfp106-13		Pwwp2a-5		Cluap1-5		4922501C03Rik-9		Rasa4-1		Mdn1-29		Ypel1-2		Gpr89-4
Kansl2-3		Usp24-42		Zfp292-1		R3hcc1		Coq3-5		6820431F20Rik-4		Rhbdl3-1		Mlh1-4		Zfc3h1-30		Gpr98-25
Kars-1		Usp34-9		Zfp407-2		Rab11fip2-1		Crybg3-4		Aarsd1-5		Slc4a2-21		Mus81		Zfhx4-1		Gpr98-41
Kars-3		Usp39-2		Zfp740-1		Rab14-1		Dars-9		Akap13-3		Sort1-7		Ndufs6		Zfp536-4		Gprasp1-3
Katnal2-3		Usp39-4		Zfpl1-1		Rab40c-2		Ddx55-3		Akap9-7		Ttc13-4		Nell2-1		Zfr-1		Gpsm1-3
Kcnab2-4		Usp42-15		Zkscan1-3		Rab6a-5		Dgkq-10		Aldh1l2-4		Ttc28-15		Nfxl1-5		Zfyve9-3		Gramd1b-1
Kcnh7-2		Usp54-6		Zmym1-6		Rabep1-3		Drosha-1		Ankrd44-10		Zfp384-3		Nras-6		2010107G23Rik-4		Gramd1b-2
Kctd13-4		Utp11l-1		2610507B11Rik-13		Rad23b-6		Drosha-2		Arid4a-14		Zhx3-2		Nrip1-1		2810408M09Rik-1		Gramd1b-3
Kctd5-1		Utp14a-1		2610507B11Rik-14		Rad54b-7		Eftud1-7		Atm-16		Aasdh-7		Pacsin2-3		4930473A06Rik-13		Gramd1b-5
Kctd5-2		Utp14a-5		2610507B11Rik-20		Ranbp17-3		Epb4.1-4		Atp11a-2		Abcc5-10		Parp11-2		5730419I09Rik-1		Gramd1b-6
Kctd5-3		Utp14a-9		4922501C03Rik-1		Ranbp17-8		Fam73a-3		AU040320-13		Aff4-3		Parva-1		5830417I10Rik-15		Gramd1b-7
Kdm1b-1		Vamp3-1		Abcg2-2		Rapgef4-2		Gak-2		Banp-11		Atxn3-1		Peli1-2		6330439K17Rik-13		Gramd1b-8
Kdm5c-1		Vav2-11		Aco1-15		Raph1-3		Gde1-1		C78339-1		Btbd17-2		Phka2-5		Aak1-2		Gramd1b-9
Kdm6a-5		Vcp-3		Acss3-16		Rars2-3		Gin1-1		Ccdc30-1		Ccdc46-2		Phtf1-4		Acss3-14		Gramd1b-10
Kdr-1		Vcp-4		Actr1b-4		Rasa1-4		Gm20517-1		Cdc25b-8		Crybg3-9		Plekhm3-3		Agbl5-8		Gramd1b-11
Kdr-9		Vcp-5		Adrbk1-3		Rasgrf2-3		Ift122-1		Cdk5rap3-3		Dlg1-5		Plxdc2-1		Akap10-6		Gramd1b-14
Kif18a-2		Vcp-11		Alkbh1-1		Rb1-22		Il1rapl1-3		Cdk8-4		Dnajc24-3		Polr3gl-3		Arid2-12		Gramd1b-15
Kif18a-3		Vegfb-1		Alkbh3-1		Rbak-1		Lamp2-4		Cnot6l-1		Eapp-3		Ppp1r12c-14		Atg16l2-9		Grb14-6
Kif18b-1		Vim-4		Ankrd13a-4		Rbfox2-2		Leng8-2		Cope-6		Fam188a-5		Pyroxd1-2		Atp8a2-10		Gria1-3
Kif18b-5		Vta1-1		Apex2-1		Rbl1-2		Magi1-1		Ctdspl2-2		H3f3b-1		Sf3a3-8		Auh-6		Gria1-4
Kif18b-8		Wbp11-3		Arhgap31-1		Rbm26-2		Mysm1-13		Ctnnal1-1		Ing3-2		Sh3gl3-3		Bmpr1b-4		Gria2-1
Kif18b-9		Wbscr22-3		Arhgef1-22		Rbm42-2		Nbr1-1		Ddx42-5		Itgb5-1		Slc25a14-5		Btbd10-3		Gria2-3
Kif18b-10		Wdhd1-3		Arpc1b-5		Rbm42-3		Nup214-25		Ddx52-10		Lrriq1-4		Spsb3-2		Cacna1a-19		Gria3-2
Kif18b-13		Wdr12-6		Atad3a-11		Rbmx-4		Ocrl-6		Dennd1a-1		Lsg1-4		Strn-1		Cacna1a-33		Gria3-3
Kif18b-15		Wdr12-8		Atf6b-2		Rbpms2-2		Phf8-3		Dnajb14-2		Mtfr1-3		Stt3a-11		Ccbl2-10		Gria3-4
Kif24-3		Wdr3-3		Atxn2l-8		Rcbtb1-3		Pop5-2		Drosha-13		Mtmr14-5		Tbpl1-4		Cep164-16		Gria4-1
Kif24-7		Wdr3-5		Bcl2l11-2		Rccd1-2		Pramef8-1		Dst-15		Mxd3-2		Tgfbr1-3		Chchd7-6		Grid2-6
Kif24-8		Wdr3-11		Bmpr1b-1		Rdbp-1		Rest-1		Eif2c3-14		Nav2-26		Tm6sf1-5		Chtf18-13		Gripap1-1
Kif24-11		Wdr45-8		Bsdc1-5		Rdm1-1		Secisbp2-1		Elk4-1		Ncor2-18		Tnip2-1		Clk4-1		Gripap1-4
Kif2a-5		Wdr90-8		Cd99l2-1		Rdm1-3		Sergef-9		Fam73b-13		Notch1-2		Tnks2-12		Cnot2-5		Gripap1-5
Kif2c-2		Wtap-3		Cgn-11		Reln-1		Slc27a2-3		Fancd2-37		Notch1-4		Top2b-6		Cnpy3-2		Gripap1-6
Kif2c-3		Xpnpep3-5		Chm-1		Rere-19		Smad5-3		Fryl-17		Notch1-13		Usf1-2		Cntn4-7		Gripap1-7
Kif4-1		Xrcc2		Chtf8-2		Rev3l-1		Tab2-2		Git2-6		Nphp3-10		Usp24-40		Cog4-2		Grm8-7
Kif4-2		Xrcc6-1		Cntrob-5		Rexo4-3		Trit1-2		Glg1-3		Oprl1-4		Usp42-17		Col11a1-8		Grm8-11
Kif4-4		Xrcc6-3		Coasy-3		Rfc3-1		Ubc-3		Gmcl1-8		Prmt5-10		Vps53-8		Col4a2-10		Grm8-12
Kif4-6		Xrcc6-4		Copg2-18		Rfesd-2		Urb1-23		Gnao1-1		Rnf145-3		Xrcc4-1		Ctage5-4		Gsn-1
Kif4-7		Yap1-1		Cstf1-6		Rfx3-7		Usp10-3		Gpr19-1		Slc38a7-6		Zbtb37-2		D19Ertd386e-3		Gspt2-1
Kif4-8		Ylpm1-5		Cstf3-2		Rgs3-10		Usp9x-27		Hps5-2		Tanc2-1		Zfp60		Dbp-2		Gt(ROSA)26Sor-2
Kif4-9		Yme1l1-1		Cyhr1-4		Rhot1-5		Wapal-2		Hspa14-1		Tspan9-2		Zfp758-3		Ddah1-3		Gtdc1-3
Kif4-10		Zbtb5-2		Ddr1-4		Rhot2-1		Wscd1-3		Ift52-7		Umps-1		Zfp790-1		Ddhd1-3		Gtdc1-7
Kif4-11		Zc3h10-1		Ddx23-2		Rims1-6		Ywhaz-2		Kazn-3		Usp22-2		1110057K04Rik-5		Ddr1-5		Gtf2a2-4
Kif4-12		Zc3h15-1		Dpy19l3-1		Rims1-17		Zeb1-6		Kcnab1-1		Wdr45-6		1200016B10Rik-15		Ddx19b-2		Gtf3c5-2
Kif4-14		Zcchc9		Edc4-25		Rims2-4		Zfp91-4		Kdm1a-2		1110012J17Rik-10		2810407C02Rik-2		Dgkq-2		Gtpbp2-7
Kif4-15		Zeb1-2		Eif1a		Rin2-4		1200014J11Rik-2		Kif18b-17		2410089E03Rik-41		Acer3-2		Dusp12-1		Gtpbp5-1
Kif4-16		Zeb2-3		Emg1-2		Rmnd1-1		4922501C03Rik-6		Lphn3-7		2810474O19Rik-1		Banp-1		Ece2-7		Gtpbp6-2
Kif4-19		Zfc3h1-19		Far1-1		Rnf103-1		Abcf3-8		Lrp1b-26		A330021E22Rik-8		Bptf-4		Eif4g3-2		Gulp1-5
Kif4-20		Zfc3h1-32		Fbf1-12		Rnf146-2		Abcf3-15		Lrpprc-1		Ahctf1-8		Cdc42bpa-1		Epha6-5		Gulp1-6
Kif4-22		Zfp101-1		Fbf1-18		Rnf214-1		Aptx-3		Lrrc40-6		Atf6b-1		Cdk5rap3-4		Eri3-4		Gxylt1-4
Kif4-23		Zfp101-5		Fto		Rnf220-4		Atp5h-1		Macrod2-5		B230118H07Rik-5		Ciao1-1		Fam169a-2		Gyk-2
Kif4-24		Zfp105-2		Fxc1-1		Rnf25-2		BC057079-29		Mdn1-46		Cntrob-3		Cntn6-1		Fam82a2-8		H13-1
Kif4-26		Zfp182-4		Ggcx-16		Rnf38-1		Bcas3-8		Med13-8		Crnkl1-8		D2Ertd750e-3		Fam82a2-9		H2-5
Kifc1-2		Zfp27-2		Glud1-5		Rnf8-2		Cc2d1b-8		Mettl11a-4		Dennd2a-12		Dll3-2		Fam98a-2		H2-7
Kifc1-5		Zfp280c-1		Gpn1-6		Rnpepl1		Cep164-14		Mkl2-7		Dusp16-2		Dnajc16-1		Fbxl20-1		H2-10
Kit-1		Zfp280c-3		Grn-9		Robo2-3		Cnot1-3		Necap2-1		Herc1-4		Eed-2		Fbxo33-2		H2afy-1
Kitl-3		Zfp326-3		Gstcd-2		Romo1-1		Cox16-1		Nrxn1-7		Htt-22		Fbxo9-2		Fktn-5		Hace1-5
Klf11-2		Zfp40-2		Hipk1-5		Rpgrip1l-5		Ctsa-4		Nup214-22		Kcnip1-4		Gigyf2-4		Fuca2-5		Hace1-11
Klf7-1		Zfp422-2		Hira-8		Rpl19		Dcp1b-2		Pnpla7-15		Kctd8-1		Gmps-8		Gabra3-6		Hdac11-4
Klhdc2-2		Zfp558-4		Hnrnpr-3		Rpl38-1		Dnajb5-1		Ppil4-3		Kdm4a-21		Grsf1-2		Gm13248-3		Hdac5-4
Klhdc2-3		Zfp568-1		Htt-35		Rps10		Esd-2		Prdm10-7		Lca5-2		Hspa13-1		Golga1-3		Heatr7a-7
Klhdc2-4		Zfp568-2		Hyou1-1		Rps19-3		Fpgs-2		Prmt3-6		Mtmr14-4		Kcnab2-6		Gpbp1-3		Heatr7a-26
Kpnb1-1		Zfp568-3		Ifrd1-1		Rps6ka6-3		Fuca1-5		Ptpn12-1		Mtmr2-4		Kdm2a-5		Gpsm2-2		Heg1-3
Kpnb1-3		Zfp62-3		Ift140-4		Rptor-2		Ggcx-9		Pus7-5		Notch1-5		Klhdc3-1		Grm8-10		Heg1-5
Kpnb1-5		Zfp644-1		Itgb5-13		Rragc-2		Gpatch8-6		Rad51c-5		Notch1-15		Lrch2-4		Hcfc2-6		Heg1-8
Kpnb1-6		Zfp68-3		Jmjd1c-10		Rrbp1-7		Gtf2h2-3		Raf1-1		Notch1-19		Mid1-3		Hdac11-2		Heg1-9
Kpnb1-7		Zfp74-3		Kdm4a-2		Rrbp1-13		Hmgb1-2		Ralgapb-2		Notch1-29		Myo10-2		Hmgn1-3		Heg1-10
Kpnb1-8		Zfp931-1		Kdm4a-3		Rrm2b-3		Hnrnpr-1		Rasa2-5		Paip2b		Nav2-15		Hnrnpu-1		Helq-4
Kpnb1-9		Zfp931-2		Kdm4a-8		Rrnad1-4		Itga6-3		Rgs3-15		Pdlim7-1		Nek1-9		Homer1-4		Herc1-16
Kpnb1-10		Zfp94-3		Lrp1-70		Rrp8-1		Lpin2-11		Rps6ka3-2		Plxnb1-7		Nr2c1-3		Hook3-12		Herc1-22
Kpnb1-11		Zfp953-3		Lrp6-7		Rrp9-5		Lrp1b-11		Rps6ka6-2		Plxnb2-30		Paics-2		Hps3-2		Herc3-3
Kpnb1-12		Zmym6-1		Lsm6-3		Rsbn1-3		Mmd-8		Sec24a-12		Robo2-6		Parg-1		Hyi-4		Herc3-4
Kpnb1-13		Znhit3-1		Luc7l-3		Rspry1-8		Mosc2-3		Set-1		Sez6l-2		Pdp1-2		Ift57-2		Herc3-6
Kpnb1-14		Zscan21-3		Map2k2-1		Rspry1-12		Park7-2		Sh3rf3-6		Sorcs2-19		Pole4-3		Ikbkg-2		Herpud1-2
Kpnb1-15		Zwilch-1		Med27-3		Rsrc1-1		Pbrm1-5		Slc25a12-1		Tbcd-20		Ppp1r9a-13		Iqsec1-1		Hexdc-2
Kpnb1-16		Zwilch-5		Megf8-10		Rsrc1-7		Phkg2-1		Smc3-5		Tiam1-1		Rab2b-2		Itpr2-5		Hif1a-2
L3mbtl3-2		Adprhl2-3		Mmadhc-1		Rtcd1-3		Plekhm2-1		Snrnp200-11		Tmed2-3		Rg9mtd2-2		Josd2-1		Hif1a-3
Lancl2-2		Arhgap32-1		Mrpl1-1		Rtcd1-5		Prdm5-2		Spata1-6		Tsen2-10		Rmnd1-3		Kdm4c-2		Hipk3-1
Lap3-1		Arsk-8		Msl1-2		Rufy2-2		Psip1-2		Srcap-10		Tub-1		Scp2-2		Kif1c-4		Hipk3-4
Lap3-2		BC088983-2		Mtg1-8		Rxrb-2		Rpl13a-3		St13-3		5530601H04Rik-8		Sept2-4		Lpl-6		Hk1-1
Lap3-7		Btf3l4-4		N6amt1-1		Ryr3-2		Ryr3-23		Stil-14		Add1-4		Srcap-5		Lrp6-20		Hk1-2
Lass2-2		Cars-1		Ncor1-6		Ryr3-6		Sfpq-5		Strn-3		Agap1-1		Srpr-4		Lrpprc-12		Hmbox1-4
Lass2-3		Cd151-1		Ncor2-1		Ryr3-52		Slc35b4-2		Taf13-1		Atxn2l-1		Stxbp3a-2		Lrrc57-2		Hmox2-2
Lass2-5		Ckap5-14		Ncor2-11		Ryr3-56		Snd1-3		Tmem209-1		Baz2a-1		Syncrip-3		Lrrk2-5		Hmox2-4
Lass2-6		Clk4-6		Nup188-16		Saal1-3		Stard4-1		Traf3-3		Cacna1b-1		Taf1-2		Lrrk2-12		Hnrnpd-1
Lass5-3		Col9a1-1		Nup35-3		Safb2-5		Stk4-4		Trim37-11		Ccdc82-3		Tcerg1-3		Magi3-2		Hnrnpm-1
Lca5-1		Col9a1-28		Pdcd2l-3		Samd7-3		Tbc1d13-8		Ttbk2-1		Ccnl1-4		Tmed2-1		Magohb-1		Hook1-3
Lcor-4		Cops3-1		Pgd-4		Satb1-6		Tceanc-1		Usp24-12		Clip3-12		Tmem63b-12		Mcart6-3		Hook3-1
Ldb1		Cpsf3l-3		Pip5k1b-6		Sbf1-3		Tdrd3-2		Wdr67-8		Dpp6-4		Txnl4b-1		Med12l-32		Hook3-6
Leprot-1		Crnkl1-6		Pkn1-11		Scai-8		Tmem55b-2		Ywhaz-1		Dync1h1-67		Unc45a-2		Megf11-2		Hpca-1
Lgr4-1		Crnkl1-9		Plxnb1-14		Scai-12		Tom1l1-2		Zcchc11-3		Eml2-10		Urb2-1		Megf11-4		Hs6st2-3
Lgr4-2		Cstf3-15		Pola1-8		Sccpdh-4		Usp19-4		Zfand5-2		Gle1-5		Zfp558-6		Mll3-11		Hsd17b12-2
Lhx2-3		Ctps-17		Pola1-28		Scly-5		Vezt-3		Zfp462-2		Gtf2ird2-9		Zfp866-4		Ncam1-1		Hsp90aa1-2
Lig1-2		Ctsa-2		Pole-23		Scp2-4		Zfp106-9		Zfp740-4		Hjurp-1		2010106G01Rik-8		Npc1-8		Htt-1
Lig3-2		Cul2-2		Ppp5c-8		Scp2-9		Zfp462-1		4922501C03Rik-11		Ldha-1		8430429K09Rik-1		Npc1-17		Htt-2
Lims1-1		Dcbld2-13		Psme4-2		Scrn3-1		Zscan21-4		4930534B04Rik-11		Mau2-6		8430429K09Rik-2		Nphp3-6		Htt-5
Lin54-3		Dclre1b-2		Pum2-4		Scube3-4		1110057K04Rik-2		4933432B09Rik-7		Med27-1		Aak1-1		Nrbp1-1		Htt-9
Lin54-4		Ddx56-10		Rbmx-2		Scube3-6		1200014J11Rik-5		6330439K17Rik-4		Mllt10-5		Abca5-18		Nup160-6		Htt-13
Lin54-5		Decr1-7		Rdh10-1		Sdf2-2		2410002O22Rik-1		Abhd10-1		Mtmr14-8		Adsl-1		Orc4-6		Htt-14
Lin54-6		Dnajc10-5		Rnmt-6		Sdf4-2		4933403F05Rik-1		Add3-6		Mycl1-2		Agbl3-1		Pdlim5-3		Htt-17
Lins-1		Efcab7-4		Ryr3-10		Sdha-11		Abca5-26		Aff1-3		Ncstn-11		Ahctf1-4		Phc1-2		Htt-20
Lins-2		Ehmt1-2		Ryr3-75		Sdk1-22		Abcc1-15		Akap11-1		Notch1-18		Aktip-5		Phyh-2		Htt-21
Lman1-1		Eif2ak2-10		Saal1-4		Sdk1-24		AC131780.1-1		Akap13-5		Notch1-22		Amotl2-4		Polg2-1		Htt-27
Lman1-2		Eif2b5-4		Sec13-9		Sdk1-29		Acin1-7		Atp2c1-2		Notch1-27		Ano1-16		Ppap2a-1		Htt-28
Lmna-1		Fastkd2-2		Serhl-1		Sdk1-36		Acss3-3		Azi2-3		Pcyt1b-4		Apc-5		Ppig-3		Huwe1-2
Lmnb1-1		Fat4-3		Smap1-4		Sdk1-40		Actn4-3		Ccdc34-2		Pgam5		Bola3-2		Prdx5-3		Huwe1-12
Lmnb1-2		Fdxr-10		Snd1-17		Sec11a-1		AI314180-1		Cdk8-2		Plxna2-16		Brip1-21		Prmt2-2		Idh3b-7
Lmnb1-4		Gmfb-1		Specc1-9		Sec14l2-6		Anxa6-2		Cep57l1-2		Psen1-1		Ccdc61-8		Rab3gap1-9		Ift46-4
Lmnb1-5		Gmps-7		Stag1-4		Sec23a-1		Arhgap39-2		Chd2-25		Ptprs-5		Cog2-7		Rabgap1l-17		Ift88-3
Lmnb1-6		Gpcpd1-2		Stt3a-1		Sec61b		Atp5d-2		Cic-1		Rara-7		Cpne8-14		Rad51ap1-4		Impdh1-2
Lmnb1-7		Gpt2-3		Stxbp2-11		Sepp1-2		BC056474-2		Clspn-18		Rcbtb2-4		Csmd3-13		Ranbp17-7		Impdh1-5
Lonrf3-1		Greb1l-7		Tchp-4		Sepsecs-1		Cep350-15		Cttnbp2-4		Sdccag8-3		Ddx59-4		Rchy1-2		Impdh1-6
Lphn2-4		Grn-8		Tctn1-2		Sepx1		Chmp6-1		Ddx3x-6		Snx29-8		Dennd2a-9		Rft1-1		Impdh1-7
Lphn2-12		Ift52-3		Tln1-1		Serf2-1		Cir1-4		Dfna5-1		Spon1-3		Dhx30-6		Rims2-8		Impdh1-8
Lphn2-21		Il11ra1-5		Tln1-32		Sergef-7		Cir1-5		Dmpk-10		Stk36-6		Dmd-13		Rmnd5a-3		Impdh1-9
Lphn2-22		Ivns1abp-2		Tmem216-1		Serpinb6a-4		Col11a1-3		Donson-1		Thra-2		Exosc2-3		Rnf170-1		Impdh1-10
Lpin1-6		Me3-5		Tmem245-3		Set-3		Col18a1-32		Dph5-3		Top2a-2		Fam173b-3		Ryr3-25		Impdh1-11
Lpl-1		Mrpl17		Trim44-1		Setd2-4		Col4a2-7		Eif3m-1		Ttc3-17		Flii-28		Ryr3-71		Impg2-1
Lrp1-35		Mrpl47-3		Trmt6		Setd7-2		Cox10-4		Epc2-8		Tulp4-3		Frmd4a-4		Sec24a-15		Impg2-3
Lrp1-47		Nmd3-4		Tulp3-1		Setdb2-7		Ddx26b-3		Erlec1-6		Ulk2-5		Ide-5		Sergef-6		Impg2-4
Lrp1-57		Nmd3-5		Unc13a-2		Sf1-3		Ddx46-3		Gm11033-10		Wwox-1		Lypd1-1		Slc16a6-6		Inadl-19
Lrp5-3		Nuf2-1		Wdr45l-4		Sfrs18-3		Ddx56-3		Gpr98-39		Zcchc14-7		Map4k5-9		Slc1a2-7		Inadl-23
Lrp6-4		Nxt1-3		1110038B12Rik-2		Sgip1-7		Dhx8-3		Harbi1-2		Zmynd11-5		Mettl3-3		Slc25a11-4		Inadl-28
Lrp6-5		Pdzrn3-5		2410089E03Rik-10		Sgms1-2		Dmd-20		Hddc2-4		Aifm2-5		Mical3-2		Slc25a11-6		Inadl-39
Lrpprc-4		Psma4-5		2610020H08Rik-3		Sgsm2-3		Eif6-2		Helq-9		Atp8b2-2		Mll3-1		Slc6a17-2		Inpp1-6
Lrpprc-11		Pxdn-1		2810008D09Rik-2		Sh3bp5l-2		Eps15-7		Herc1-2		Casc3-4		Ncoa6-1		Smarca2-33		Inpp4b-3
Lrrc16a-18		Sepp1-3		5033414D02Rik-3		Sharpin-3		Erc1-10		Htt-6		Cdc14a-11		Osbpl3-8		Smarca2-35		Iqce-4
Lrrc40-5		Shroom2-7		AC151712.4-3		Sharpin-5		Esf1-8		Huwe1-4		Chpt1-4		Pcca-17		Snx21-1		Iqcg-3
Lrrc42-1		Slc4a2-4		Aco2-10		Sharpin-6		Fam18a-2		Ikbkg-5		Clvs1-4		Pip4k2b-8		Snx30-3		Iqcg-4
Lrriq1-17		Specc1-4		Alkbh1-2		Shmt1-1		Fbf1-8		Jam3-3		Dennd1a-3		Prpf40b-4		Sparc-1		Iqcg-5
Lrwd1-2		Srsf11-3		Ankrd24-4		Sin3b-10		Hadhb-1		Luc7l-2		Dhx32-3		Rev3l-2		Specc1-12		Iqcg-9
Lrwd1-12		Tbl3-12		Anubl1-1		Sin3b-13		Mafg-1		Mdn1-61		Dmwd-4		Rmnd1-2		Stat3-3		Irf3-1
Lsm14b-4		Tmem14a-2		Ap1s2-1		Sin3b-14		Med7-1		Mdn1-79		Dtx1-4		Sc4mol-4		Stk35-1		Iscu-2
Lsm3		Tmx2-4		Arhgef1-4		Sirpa-2		Morn1-4		Med13-17		Epha6-8		Sccpdh-3		Stxbp3a-11		Itfg2-3
Lsm4-3		Uevld-2		Atxn2l-5		Sirt2-1		Mrpl45-2		Metap1d-3		Erc1-3		Sepsecs-4		Tasp1-5		Itpr2-1
Lyrm5-2		Usp24-22		BC023829-3		Skil-3		Ndufv3-2		Mll3-3		Fam132a-4		Smc3-3		Thbs3-19		Itpr2-27
Lzic-1		Utp11l-2		BC057079-3		Skiv2l-5		Nploc4-9		Mllt4-2		Fuca1-3		Spock3-2		Thoc2-16		Itpr2-36
Lztr1-3		Wdr77-1		BC057079-11		Skiv2l-11		Otud5-5		Mphosph10-2		G2e3-3		Sqle-1		Tmem87b-4		Itsn1-4
M6pr		Yipf6-2		Bub1-17		Skiv2l-12		Pak2-3		Mtf2-4		Gnaq-3		Srpr-9		Trim2-1		Itsn1-5
Macf1-10		Yrdc-2		Cad-25		Skiv2l-22		Pex5-8		Ndrg4-1		Golga2-1		Syce2-4		Tro-1		Itsn1-6
Macrod2-3		Zfand6-2		Cald1-1		Skiv2l-23		Ptpn4-7		Nebl-9		Hkdc1-13		Tmem67-23		Tspyl2-2		Itsn1-7
Mad2l2-3		Zfp207-1		Cald1-2		Slain1-1		Rapgef2-2		Nf2-6		Itsn1-8		Tox4-2		Tsr2-4		Itsn1-9
Mad2l2-6		Zfp322a-2		Ccdc144b-5		Slain2-3		Rbm22-3		Nfya-1		Kansl2-1		Uba3-3		Ubn2-4		Itsn1-13
Magoh-2		Zfp953-1		Ccnb1-1		Slc12a6-2		Rbm43-1		Nsun6-6		Man1b1-3		Uqcc-5		Ubr1-15		Jak1-1
Man1a2-4		Zmym5-3		Cdk11b-2		Slc12a9-4		Rnaseh2a-4		Orc3-2		Map3k1-2		Wdr33-14		Ubr3-4		Jak1-5
Map4k5-12		1110002N22Rik-3		Cdk2-2		Slc12a9-5		Rnf149-3		Pole-18		Mtmr14-12		Zcchc11-5		Wdpcp-6		Jak1-6
Map4k5-15		1200016B10Rik-16		Cecr2-5		Slc12a9-9		Rnf170-2		Ppp2r1a-7		Ncor2-29		Zdhhc3-2		Wdr61-3		Jak1-7
Mapk1ip1l-1		2410089E03Rik-15		Chd1-9		Slc16a6-5		Ryr3-42		Prpf4-4		Ncstn-8		Zfp281-1		Wdr92-3		Jak1-14
Mapk1ip1l-2		2700029M09Rik-1		Ciz1-9		Slc1a3-3		Srcap-13		Rabep1-2		Pik3r1-8		Zhx1		Wnk1-2		Jak1-16
Mapk1ip1l-3		4930522L14Rik-2		Csmd3-12		Slc20a1-1		Ssbp2-4		Ric3-1		Pja1-2		Zmpste24-1		Wrap53-6		Jak1-20
Mapk7-1		Arsk-5		Csmd3-14		Slc23a2-11		St3gal3-5		Rpl11-1		Plxnb1-15		Zscan12		Zbtb20-9		Jak2-3
Mapre1-2		Atrx-12		Csmd3-44		Slc25a1		Tasp1-2		Rtkn2		Plxnb1-34		1810043G02Rik-1		Zfc3h1-2		Jakmip1-2
Mapre1-3		Bnip1-5		Cstf1-2		Slc25a10-4		Thap7-3		Scrn2-5		Polr1c-2		9030624J02Rik-2		Zfp187-1		Jakmip1-4
Mapre1-4		Caml		Dcps-2		Slc25a14-2		Tlk2-2		Sdccag8-4		Ppp1r12c-8		Alad-1		Zfp2-3		Jakmip1-13
Mark3-3		Ccdc34-3		Dcun1d4-3		Slc25a3-2		Tln1-50		Sept8-1		Prkce-12		Azi1-21		Zfp26-3		Jam2-4
Mast4-2		Cdca8-2		Dennd1b-1		Slc25a39-1		Tmem87a-1		Sgms1-1		Rara-6		Cdon-1		Zfp788-2		Jhdm1d-1
Mau2-1		Cgn-2		Dennd2a-8		Slc25a39-2		Wdr8-6		Smc1a-5		Rere-21		Cnot2-9		Zfp943		Jhdm1d-8
Mbd3-2		Clint1-2		Dennd5a-3		Slc25a39-9		Wwox-5		Snrnp200-2		Rhbdl3-2		Cnr1-1		Zscan29-3		Kank1-1
Mbd4-3		Clk4-7		Dennd5b-9		Slc35b4-5		Xpnpep3-4		Snrnp200-12		Ryr3-58		Cttnbp2-14		1110014N23Rik-5		Kank1-3
Mbtps2-2		Col18a1-38		Diap3-1		Slc39a7		Yaf2-2		Snrnp200-17		Setd2-2		Dcdc5-14		2310035C23Rik-1		Kank1-4
Mbtps2-3		Cpne8-3		Ercc1-5		Slc44a1-1		Ywhab-3		Sorcs2-4		Sorbs2-3		Derl2-3		2310061C15Rik-3		Kank1-5
Mbtps2-4		Dhx33-3		Fam115a-2		Slc4a2-7		Zfp326-1		Stxbp5l-2		Sox2ot-2		Dip2a-9		4930447C04Rik-4		Kank1-6
Mcart6-2		Dhx35-4		Fbxw2-4		Slc4a3-1		Abca5-11		Tm9sf4-1		Spg11-20		Dtwd2-2		4930583H14Rik-1		Kansl1l-1
Mcf2l-7		Dpy19l3-17		Fnbp4-3		Slc4a3-3		Ankrd17-5		Tmem2-1		Spon1-4		Eif1-2		Abcc1-17		Kansl1l-5
Mcm10-1		Dscr3-6		Gbas		Slc4a3-4		Arhgap28-3		Tmem87a-3		Tsen2-1		Elavl4-3		Adam22-8		Katnal1-4
Mcm7-5		Faf1-3		Gins2-1		Slc7a11-6		Atxn2-14		Tsc1-10		Ttc28-8		Epha6-10		Alg11-1		Kazn-6
Mcm7-6		Fcf1-1		Gle1-2		Slx4-2		BC057079-8		Tsc1-11		Ttc28-9		Frmd4a-3		Anapc4-3		Kcnab1-3
Mcm7-7		Gm14296-3		Gm11168-5		Slx4-11		Casz1-12		Txndc16-6		Ttc28-19		Ggnbp2-2		Aqr-1		Kcnab1-6
Mcm7-8		Got1-1		Gm16039-2		Smad7-1		Cc2d2a-2		Ube2m-3		Ubc-1		Grb14-10		Arfgef1-7		Kcnab1-7
Mcm7-10		H3f3a-1		Grm7-2		Smad7-2		Cit-31		Usp24-3		Zfp451-1		Hes1-4		Arfgef1-11		Kcnab2-2
Mcmbp-4		Htatsf1-4		Gtf3c5-4		Smap1-5		Coq2-2		Usp9x-2		Zfr-5		Homez-2		Arfgef1-17		Kcnab2-5
Mcmbp-5		Ipo8-1		Ide-2		Smarca2-4		Coro7-17		Vps13d-3		2410004B18Rik-2		Hook3-2		Arl2bp		Kcnb2
Mdc1-1		Ivns1abp-1		Ift74-7		Smarca2-13		Ctsa-7		Wbscr22-4		Acer3-1		Itgb1bp2-6		Atp2c1-7		Kcnh7-8
Mdc1-2		Ivns1abp-5		Lrp1-12		Smarca2-24		Dgkq-7		Zeb1-7		Aff3-1		Itsn1-3		Atp5h-4		Kcnh7-9
Mdc1-3		Las1l-3		Lrp1-21		Smarca2-25		Eef1d-5		Zfc3h1-27		Apba2-3		Kalrn-1		Bzrap1-1		Kcnh7-12
Mdc1-6		Med1-5		Lrp1-25		Smarcc1		Efcab7-2		Zfp422-3		Auts2-7		Kcnmb4-1		Bzrap1-18		Kcnh7-14
Mdc1-8		Med18		Lrp1-28		Smarcd3-7		Ep400-5		Zrsr2-4		Ccdc88a-21		Lpin1-4		Cacna1h-1		Kcnma1-1
Mdc1-12		Mrps18c		Lrp1-33		Smc4-2		Fam73b-7		2410089E03Rik-31		Cdk1-3		Lrrc16a-17		Cant1		Kcnma1-6
Mdc1-13		Mrrf-5		Lrp1-55		Smchd1-25		Foxp2-1		6530418L21Rik-1		Csrnp3		Mrpl3-3		Carf-5		Kctd13-2
Mdc1-14		Mtmr2-1		Lrp1-62		Smn1-4		Hmgcl-7		Aco1-12		Dgkq-11		Ncdn-2		Ccdc127-2		Kctd9-1
Mdc1-15		Nufip2-3		Lrp1-65		Smox-1		Hsp90b1-1		Acvr2a-7		Dnajc5-2		Pask-1		Ccdc39-4		Kdm2a-2
Mdk-2		Nup160-16		Lrrc45-7		Smurf1-2		Ide-4		Agps		Dpy19l4-4		Pcgf3-2		Cdan1-23		Kdm4c-3
Mdn1-47		Nup88-5		Lrriq1-11		Snap47-1		Inpp5a-2		Ankrd11-2		Etv1-1		Phax-3		Cdk5rap1		Kif1a-2
Mdn1-64		Pde4dip-8		Lsg1-2		Snap91-3		Iqce-1		Ankrd17-7		Gm6483-3		Pikfyve-1		Cep164-7		Kif1a-3
Meaf6-3		Pfn1-1		Macf1-5		Snrnp200-1		Klc1-2		Armcx1-2		Hkdc1-6		Pola1-9		Cep164-18		Kif1a-4
Meaf6-4		Phb-2		Mdn1-39		Snrpb-1		Man1b1-5		Atat1-5		Kdr-13		Ptprd-7		Cnot1-1		Kif1b-5
Med1-2		Phb-3		Mdn1-76		Snx1-7		Mkks-5		AU040320-20		Kif2a-8		Rap1gds1-2		Cnpy3-1		Kif21a-2
Med14-1		Phc3-2		Megf8-19		Snx11-1		Mks1-4		AW146020-3		Med27-8		Rb1-1		Col4a2-16		Kif21a-6
Med14-3		Poc1b-3		Mta2-6		Snx11-2		Mtmr7-2		B4galt2-8		Men1-2		Rlf-2		Commd3		Kif21a-7
Med14-11		Ppa1-7		N6amt1-2		Snx11-3		Ncoa4-4		Baz2b-8		Mrps10-2		Rnf114-3		Cript-2		Kif21a-8
Mesdc2-4		Prdm10-16		Nck2-4		Snx29-5		Ndufs3-1		Brd8-4		Msi1-2		Sdk1-2		Crnkl1-1		Kif21b-1
Mettl10-1		Prmt7-2		Ncor2-32		Snx5-1		Nedd8		C330027C09Rik-3		Mtmr14-6		Snip1-3		Csrp2bp-2		Kif21b-2
Mettl16-5		Ptbp1-4		Npepps-4		Sort1-14		Nsun3-5		Cacna1a-20		Ncor2-37		Spata7		Ctr9-4		Kif21b-3
Mettl16-6		Rab40c-4		Ntm-3		Spata6-4		Oaz2-2		Cacna2d1-2		Ncstn-6		Srsf11-2		Cyp4f16-3		Kif3a-3
Mettl17-5		Rmnd5b-1		Nup54-4		Spats2l-1		Orc6-2		Ccndbp1		Ncstn-9		Taok3-9		D9Ertd402e		Kifap3-2
Mettl2-3		Rrp9-2		Osbpl3-16		Spats2l-5		Pde8b-12		Cdk2ap1-3		Nrd1-1		Tmx1-3		Dixdc1-4		Klc2-1
Mff-1		Senp6-2		Pank2-3		Spats2l-8		Phka1-4		Cep97-1		Odz2-16		Tpr		Dnm1l-4		Klc2-3
Mfng-4		Sepp1-1		Pde10a-7		Spg11-6		Qsox1		Chd6-5		Pag1-5		Ube2j1-1		Dpf3-4		Klc2-4
Midn-1		Smarca2-6		Pgd-5		Spg11-7		Rad51c-2		Chd6-12		Plod3-1		Unc79-31		Dpy19l1-3		Klhl12-2
Mis18bp1-2		Smyd5-6		Phtf1-2		Spg11-15		Sec61a2-5		Cnot7		Psmd13-1		Zdhhc17-9		Dtwd2-8		Klhl12-5
Mki67ip-1		Spats2l-3		Plxnb2-34		Spg11-17		Smyd4-1		Cwc27-10		Rab12-2		2700050L05Rik-4		E130306D19Rik-3		Klhl12-6
Mkl2-6		Srrm1-5		Pnp-1		Spg7-2		Syf2-1		Cyb5-1		Rnf19b-3		4932438A13Rik-1		Elp4-4		Klhl13-9
Mlf1ip-2		Stat5b-4		Ptprf-15		Spon1-5		Tbc1d13-4		Dcdc5-18		Sema4d-1		6330503K22Rik-3		Eml2-2		Klhl18-1
Mmp16-1		Stt3a-7		Pygo2-2		Spop-3		Tesk1-3		Ddx27-9		Sirt7-2		Abcc5-16		Epb4.1l5-10		Klhl18-2
Mms22l-1		Sucla2-1		Rb1cc1-7		Spryd3-1		Tgs1-8		Dock3-32		Sort1-3		Ankrd32-11		Evc-10		Kpna6-2
Mon1b		Taf6-2		Rpn2-3		Spsb4-2		Tmbim4-3		Eif2ak1-9		Spna2-2		Arid4a-2		Evc-13		Kras-1
Morf4l1-2		Tbpl1-2		Rps6kc1-4		Srcap-3		Uba5-3		Eif2ak2-11		Tmem234-3		B4galt3-1		Fam126b-3		L1cam-1
Morf4l2-1		Th1l-6		Rps9-1		Srgap3-7		Ubr1-24		Ezh1-3		Tox3-1		Bbs9-2		Fam134b-3		l7Rn6-2
Mosc2-2		Thbs3-9		Sf3a1-5		Srl-1		Ubr4-6		Fam118b-1		Trdmt1-2		Bfar-3		Fam134b-5		Lamb1-2
Mpdz-9		Tmem126a-2		Skiv2l-2		Srpr-1		Wdr85-1		Fdxr-11		Ttc28-13		Ccbl2-5		Fam175a-2		Lasp1-4
Mphosph10-4		Tmem167-1		Slc35b1-2		Srprb		Zfp2-2		Flad1-2		Ttc28-18		Cdc42bpa-7		Fam3c-5		Lass4-1
Mrpl22-2		Tsen2-8		Slc38a7-7		Srrm1-6		5530601H04Rik-2		Fmr1-1		Usp22-4		Clcc1-5		Fam73b-5		Lass4-2
Mrpl39-1		Uba3-2		Smg6-13		Ss18-1		Abhd2-8		Fxr2-5		Usp6nl-1		Clcc1-7		Fam82b-2		Lass4-3
Mrpl39-3		Uggt2-10		Synrg-8		Ss18-3		Alkbh6-3		Gfpt1-3		Vegfa		Dpm1-2		Fbxo34-3		Lass4-5
Mrpl39-5		Utp14a-6		Taf6-4		Ssfa2		Ankrd44-8		Glul-5		Yme1l1-4		Dst-14		Flcn-1		Lass5-4
Mrpl47-4		Wdr12-7		Tbl3-4		Ssx2ip-3		Arhgap44-13		Golph3l-2		Ythdf3-2		Eif1-1		Fnip2-2		Lass5-5
Mrps2		Wdr3-7		Tbl3-17		St8sia1-1		Armcx3-1		Gpatch2-7		Zfr-6		Eif2ak3-1		Ftsjd2-1		Lca5-3
Mrps23-3		Zbtb25-1		Thop1-8		St8sia1-2		Atg3-2		Gpr98-14		Zmym1-2		Exog-3		Furin-3		Lca5-5
Mrto4-3		Zfp322a-3		Tm9sf4-2		Stard9-12		Auts2-10		Gpr98-15		1110012J17Rik-5		Fam188a-4		Glmn-1		Lca5-8
Msh2-3		Zranb3-15		Trub2-2		Stat3-23		B9d1-5		Gpr98-50		1810013D10Rik-1		Fchsd2-12		Glod4-3		Lclat1-3
Msh2-5		1110008F13Rik-2		Ttc39c-2		Stat5b-2		C230004F18Rik-2		Herc1-27		2810403D21Rik-3		Gpr98-46		Glul-4		Letm1-2
Msh2-6		1700029F09Rik-2		Tulp3-5		Stat5b-3		Cacna1a-31		Herc1-37		6330408A02Rik		Gsn-8		Gm11033-3		Lgals8-1
Msh2-7		Acvr2a-4		Txnrd2-13		Stim2-2		Ccdc82-2		Hipk2-12		A230004M16Rik-4		Gtf2a2-7		Gm14391-3		Lgals8-3
Msh2-9		Ahdc1-4		Ubr1-16		Stk11-2		Cdk5rap3-8		Hspd1-3		Abcf1-12		Gtpbp10-3		Gm8378-1		Lifr-1
Msh2-12		Amn1-4		Xiap-1		Stk16-1		Cep55-2		Hsph1-1		Acap3-9		Ino80b-2		Gprasp2-3		Lifr-3
Msl1-1		Arhgap19-3		Ywhag-1		Stk16-3		Chmp1a-2		Iars2-3		Adam23-1		Iqsec1-3		Grm8-9		Limch1-3
Msn-2		Asah1-5		Zfat-1		Stk19-1		Cir1-3		Il1rapl1-2		Apbb2-8		Lrp1b-27		Gtf2i-5		Limch1-5
Msn-8		Atg4a-10		Zfp687-3		Strn4-9		Col11a1-27		Kdm5a-4		Athl1-2		March2-2		Heatr7a-38		Limch1-7
Mta2-2		Atm-7		1700029F09Rik-3		Stx18-1		Csmd3-47		Kpna1-4		Bnip3l-2		Med1-6		Hipk1-4		Limk2-1
Mta2-11		Atm-17		2010305A19Rik-2		Stx18-2		Dync1h1-21		Lrp8-2		Camta1-14		Med12l-1		Hnrnpu-3		Limk2-3
Mta3-1		Azin1-1		2610507B11Rik-16		Stxbp2-1		Eef1b2-3		Lrpap1-4		Ccdc136-2		Mrpl24-1		Hspa14-2		Lman2l-2
Mta3-2		Ccdc101-5		2610507B11Rik-18		Stxbp2-13		Eps15-1		Lrrfip1-12		Cdkn2c		Mthfs-2		Ift88-1		Lpar1-3
Mtap2-9		Cd200-1		2610507B11Rik-28		Stxbp4-4		Fbf1-10		Mbd2-1		Col9a3-15		Mybl2-7		Inadl-16		Lpcat1-2
Mtf2-7		Cdan1-15		3200002M19Rik-2		Sugp2-2		Frmd5-4		Mbtd1-7		Crym-4		Ncstn-2		Isca1-2		Lpcat1-3
Mthfd1l-1		Cdca7-3		5830417I10Rik-6		Sugp2-7		Gle1-9		Mbtps2-6		Csmd3-10		Nmral1-3		Kcnab1-5		Lpgat1-2
Mtm1-6		Cenph-2		5830433M19Rik-2		Sugp2-9		Glud1-7		Mdn1-74		Dab2ip-4		Nus1-2		Kdm4c-1		Lphn2-6
Mtmr2-2		Chchd8-2		8430410A17Rik-2		Sumf2-3		Gnl2-12		Med12l-10		Ddx49		Osbpl3-3		Lonp2-1		Lphn2-16
Mybl1-1		Ckap5-9		AC149090.1-2		Sumo3-7		Igsf9-5		Med14-9		Ddx5-2		Pank1-2		Lrp6-19		Lpin1-3
Mybl2-1		Col4a2-14		Accs-1		Sun2-3		Kdm5a-3		Mettl5-1		Dennd2a-14		Pax6-10		Lrpprc-10		Lrch3-2
Mybl2-2		Col9a1-6		Atxn2l-10		Supt3h-1		Kif1b-3		Mkl2-17		Dll1-5		Pcmt1-7		Lrrc57-1		Lrfn5-2
Mybl2-4		Col9a1-9		Bcor-1		Supv3l1-2		Med21		Mll3-9		Drosha-4		Pdxdc1-2		Lsm14b-3		Lrp1-6
Mybl2-8		Cpne3-9		Bcor-5		Surf2		Ngly1-1		Mob1a-1		Faf2-4		Pias2-4		Macrod2-7		Lrp11-1
Mycbp2-2		Cstf3-14		Brd4-4		Suv420h1-3		Nhlrc3-3		Mpdz-11		Fam125b-3		Plec-4		Map2k2-2		Lrp11-2
Mycbp2-7		Dab1-1		Brd7-1		Suv420h2-2		Npepps-2		Mpdz-21		Hkdc1-4		Prr3-2		Mast2-4		Lrp1b-3
Mycn-2		Dhx57-3		Cadps2-3		Svil-25		Ogfod2-2		Mphosph10-7		Htt-26		Rabgap1l-25		Med12l-31		Lrp1b-17
Myg1-1		Dnajc7-4		Cdc14a-1		Syce2-1		Pcmt1-6		Mtap7d2-10		Huwe1-6		Rassf1		Meis3-6		Lrp1b-22
Myh9-15		Ept1-4		Cdk16-3		Syne2-4		Pdgfra-1		Mtus1-3		Kctd13-3		Rc3h2-4		Mettl22-2		Lrp1b-24
Myh9-24		Fam188a-6		Cgrrf1-2		Syne2-5		Pikfyve-4		Ncbp2-2		Kif5c-1		Rimklb-5		Mfsd6-2		Lrp1b-25
Myh9-28		Fam98a-1		Chd2-20		Synrg-6		Pnpla7-26		Nfya-4		Lrp8-1		Rpl22-1		Mkks-3		Lrp4-4
Myo9b-1		Fh1-6		Clk2-2		Sys1-3		Rbm27-5		Nphp3-4		Lrrc27-6		Rpl23a		Mkl2-1		Lrp4-11
Naa16-4		Galnt2-7		Col2a1-2		Tacc1-4		Rfx5-2		Pcdh7-1		Luc7l2-5		Ryr3-76		Mmd-3		Lrp4-12
Naa35-1		Gm14308-1		Crb1-1		Tacc3-3		Rnf25-4		Pde10a-6		Mid1-6		Safb2-6		Mms19-1		Lrp4-31
Naa35-2		Gmps-2		Cttnbp2-2		Tada1-2		Serpinh1-3		Phactr2-2		Mtus2-7		Setd3-6		Mtap7d2-2		Lrp6-18
Nans-3		Gmps-13		D17Wsu104e-1		Tada1-3		Slc25a39-4		Pif1-5		Nav2-19		Slc12a9-1		Mycbp2-4		Lrpap1-1
Nans-5		Gpatch2-2		D430042O09Rik-26		Tada2a-8		Slc4a2-13		Pigk-2		Nbeal1-3		Snx12-3		Myh10-3		Lrpap1-2
Napg-2		Gpn2-1		Diap2-8		Tada3-2		Stx3-3		Pip4k2a-1		Ncor2-17		Sp110-1		Myh9-8		Lrrc16a-3
Nasp-2		Gtf2ird2-6		Epb4.1-3		Taf1d		Tbc1d13-3		Pkp4-4		Ncor2-19		Srsf3-3		Myo10-7		Lrrc16a-6
Nasp-4		Herc1-29		Fam73b-2		Taf4a-2		Thoc2-10		Pmvk-1		Nrg3-5		Svil-15		Napa-5		Lrrc16a-9
Nav2-10		Hmgcr-3		Fbxw17-1		Tank-10		Ttc3-3		Ppp2r1a-11		Odz2-19		Thsd7b-25		Ncln-6		Lrrc16a-16
Ncapd3-2		Hspa13-2		Fgd4-1		Taok3-8		Zcwpw1-6		Rb1cc1-1		Oprl1-3		Tmem67-7		Ndufc1-1		Lrrc27-2
Ncapd3-4		Iqcb1-10		Glb1l-10		Tasp1-9		Zfp688-3		Rpl24-4		Parp12-7		Tsga10-2		Nsfl1c-1		Lrrc27-4
Ncapd3-5		Ivns1abp-8		Gm5776		Taz-2		1300001I01Rik-2		Satb1-2		Pde4dip-6		Upf3b-1		Nudt8-3		Lrrc48-2
Ncapd3-7		Kpna2-2		Gmppa-1		Tbc1d13-1		2610015P09Rik-6		Sec24a-4		Plxnb2-20		Vps45-1		Osbpl1a-19		Lrrc4c-2
Ncapd3-8		Lcor-1		Gpr98-33		Tbc1d13-5		3010001F23Rik-4		Slc6a8-1		Ppm1h		Wdr90-10		Otud7b-6		Lrrc57-3
Ncapg-1		Lrrk2-26		Gtf3c5-1		Tbcd-24		4933427D14Rik-2		Smg7-3		Rad52		Ywhah-1		Oxnad1-4		Lrrc8a-9
Ncapg-2		Map3k3-3		Hcfc2-7		Tbce-2		A330021E22Rik-6		Smg7-7		Serinc1-4		Zbtb5-1		Pbx3		Lrrcc1-2
Ncapg-3		Med12l-14		Hnrnpul1-9		Tcea1-1		Adck4-5		Sorcs1-4		Sh3pxd2b-4		Zfhx4-8		Pcyt2-3		Lrrk2-3
Ncapg-4		Mest-1		Hps5-3		Tcea2-5		Als2-1		Srrm3-1		Tln1-28		Agtpbp1-4		Pdha1-3		Lrrk2-22
Ncapg-6		Mina-4		Huwe1-16		Tceanc-4		Ankrd12-1		Stk4-6		Tmem126b-3		Atf6b-14		Pdk1-2		Lrrk2-29
Ncaph-1		Mrpl33-1		Inadl-12		Tchp-1		Armcx2-1		Taf1-7		Tmem2-3		Atg16l2-11		Pex5l-7		Lsm14a-7
Ncaph-2		Mrps36-3		Ipo4-2		Tcp11l1-5		Atat1-6		Tmem67-11		Tmtc2-3		Bsdc1-6		Pfkfb2-3		Lysmd4-2
Ncaph-3		Mtrf1l-2		Itgb8-6		Tctex1d2-1		Aurkaip1		Top3a-3		Tpst2-2		Camk2d-5		Plch1-1		Lztfl1-2
Ncaph-7		N4bp2-5		Kdm4a-7		Tctn1-3		Btbd2-4		Trim24-4		Trim24-6		Ccdc22-6		Pms1-7		Macf1-3
Ncaph-8		Nsun6-4		Lphn2-8		Telo2-9		Btf3-1		Trip11-2		Ttc28-14		Dpm1-3		Podxl2-3		Macf1-11
Ncaph-11		Nup160-24		Lrp1-14		Tesk2-3		Bzrap1-4		Tsc1-4		Unc79-41		Fkbp7-1		Ppm1b-3		Madd-2
Ncaph2-1		Pdlim5-13		Lrp1-51		Tesk2-4		Ccnl2-1		Tsc22d1-4		Wdr91-2		Gin1-3		Ppm1d-4		Madd-4
Ncbp1-2		Pfas-9		Lrp1-59		Tfap2d-4		Cdca2-2		Ttc28-21		Zbtb48-3		Gprasp2-1		Ppm1e-2		Madd-5
Ncbp1-4		Pno1-1		Lrp6-2		Tfg-6		Cox10-1		Ttc39b-10		Zmym1-19		H6pd-1		Ppt1-3		Madd-6
Ncbp1-8		Prdm10-1		Lrrc45-9		Tfpi-1		Cwc22-3		Unc79-46		Adamts1-2		Harbi1-1		Prkcz-1		Madd-7
Ncbp1-10		Prdx4-5		Mcts1-1		Tgif2-1		Ddx23-3		Usp24-6		Ahctf1-27		Hnrpdl-1		Prkcz-4		Madd-8
Ncbp1-11		Prkag2-4		Med12l-33		Thbs3-13		Dmd-45		Usp7-3		Akap9-9		Ifrd1-3		Prodh-6		Madd-12
Ncbp1-12		Psme4-45		Mfsd11-11		Thoc6-2		Dpyd-3		Whsc1l1-11		Ankrd54		Itpr2-39		Psmd2-10		Madd-13
Ncbp1-13		Rapgef4-3		Myst2-4		Thop1-1		Fam73b-9		Zfp106-4		AW551984-13		Katnal1-1		Ptp4a2-1		Madd-14
Ncbp1-14		Rpl26-4		Myst4-14		Thrap3-4		Glb1l-4		Zmynd11-4		AW554918-2		Klhl22-1		Ptpn4-6		Madd-15
Ncbp1-15		Rps4x-3		Ncoa3-15		Thrb-1		Glud1-8		2310035C23Rik-2		BC017643-1		Mapk7-5		Qdpr		Madd-17
Nck2-1		Rtn1-4		Ncor2-33		Thsd7b-9		Grn-4		3200002M19Rik-3		Ccdc88a-20		Mdn1-26		Rab3gap1-2		Madd-19
Nck2-2		S100pbp-5		Ndor1-10		Thsd7b-10		Gtf2a2-6		5530601H04Rik-5		Clint1-3		Med12l-7		Rabgef1-1		Madd-20
Nckap1-3		Setd4-3		Nol6-3		Thsd7b-15		Hemk1		5830417I10Rik-2		Col9a3-19		Mlf1ip-3		Rabgef1-2		Madd-21
Ncoa3-13		Slc25a36-2		Nudt9-4		Thsd7b-22		Ifnar1-4		6720456H20Rik-3		Csnk2a1-5		Mpdz-3		Rad1-1		Madd-24
Ncoa3-14		Slc39a10-2		Osbpl3-14		Tia1-2		Jmjd1c-9		Abcf1-7		Dync1h1-69		Myh9-32		Rfx5-7		Madd-25
Ncoa3-16		Smc3-9		Pcdh15-7		Tial1-1		Klhdc3-3		Adc-5		Eif2c4-3		Nck1-2		Rhot2-5		Madd-26
Ncor1-8		Snx30-2		Pde7b-5		Tial1-2		Letm1-1		Aff1-13		Ephb2-2		Pdgfra-2		Rims2-2		Mak-1
Ncor2-25		Stt3a-4		Pdhx-6		Tle1-3		Nlk-2		Akap9-25		Fam131b-2		Psmc4		Rnf123-1		Mak-3
Ncstn-1		Stt3a-12		Pex1-6		Tle3-1		Nol6-23		Akap9-39		Fkbp1a-1		Rin2-3		Rnf157-2		Mak-5
Nde1-2		Suv39h2-1		Pik3c3-4		Tln1-20		Ppp2r1a-1		Akap9-41		Fryl-3		Rpe-3		Rnf220-8		Mak-6
Ndor1-2		Suv420h2-5		Pknox1-3		Tln1-37		Ptprf-9		Ankrd24-2		Gle1-1		Sc4mol-3		Rpap2-2		Mak-7
Ndor1-4		Thsd7b-14		Plag1-5		Tln1-52		Slc38a10-1		Appl2-1		Gm11818-1		Sccpdh-7		Rpl13a-2		Map1lc3a-2
Ndor1-5		Timm23-5		Plekha1-2		Tln1-53		Smarcd2-5		Arhgap11a-1		Gm15800		Sec14l2-5		Ryr3-89		Map2k4-3
Ndufc2		Timm9-1		Plxnb1-27		Tm9sf1-3		Tcp11l1-3		Arid4a-6		Heph-4		Sec24b-14		Sacs-4		Map3k1-6
Nebl-2		Tmem126b-2		Plxnb2-31		Tmed7		Tesk1-1		Asxl2-3		Hkdc1-12		Sgpl1-2		Sclt1-2		Map3k1-9
Negr1-2		Tmem39a-4		Pnpla7-24		Tmeff2-11		Tgif2-3		Atad3a-9		Hmgb3-5		Smad4		Scp2-1		Map3k1-13
Neil3-1		Tnik-3		Pnrc2-2		Tmem126a-1		Tln1-23		Atg4c-1		Kif5c-10		Smyd4-5		Serinc3-5		Mapk10-1
Neil3-2		Tor1aip2-6		Poldip3-1		Tmem134-2		Tmem215-1		Cand1-4		Lrp1-16		Snhg11-1		Sh3glb2-2		Mapk10-2
Neil3-3		Trp53inp1-3		Pomt1-4		Tmem241-7		Tspyl2-6		Casd1-8		Man1a2-1		Stard9-29		Sh3kbp1-5		Mapk10-3
Neil3-4		Ubap2l-6		Prpf6-3		Tmem33		Txndc11-4		Cep164-10		Metap1d-2		Tcp11l1-6		Sirt1-3		Mapk10-4
Neil3-5		Ugcg-3		Ptprd-3		Tmem41b-2		Ube4a-8		Chd2-30		Mpped2-1		Thop1-4		Slc16a6-3		Mapk4-5
Neil3-6		Uhrf1		Pttg1ip-3		Tmem44-2		Zcchc17-3		Cit-28		Mtap2-3		Tmem168-5		Slc25a13-12		Mapk8ip2-2
Nek2-1		Wdr3-8		Rab3gap1-8		Tmem55b-5		Zfp26-1		Ctnnd1-4		Nav2-21		Usp32-12		Slc25a38-2		Mapk8ip2-4
Nek2-2		Yme1l1-5		Rab3gap1-10		Tmem55b-6		Zfp507-3		Ears2-3		Nav2-29		Vdac2-3		Slc25a38-6		Mapk8ip2-5
Net1-1		Zfp182-2		Rars2-4		Tmem57-3		1500031L02Rik-1		Eif4g3-5		Ncor2-38		Wdr33-1		Slc6a8-2		Mapk8ip2-6
Net1-2		Zfp260-2		Repin1		Tmem63b-5		Actg1		Fam36a-1		Ncstn-7		Wdr33-4		Slc8a1-5		Mapk8ip2-7
Nfkb1-1		Zfp68-2		Rpgrip1l-4		Tmem67-3		Atp8a2-16		Fancc-6		Odz2-18		Wtap-1		Smarca2-14		Mapk8ip2-8
Nfkb1-2		Zranb2-1		Ryr3-12		Tmem67-12		BC057079-24		Ggnbp2-6		Pcid2-2		Zfp667-1		Smchd1-34		Mapk8ip3-2
Nfkb1-3		Zranb3-13		Sec61a2-1		Tmsb4x-3		Brpf1-2		Gosr1-6		Pcyt1b-1		Zfp940-1		Smyd4-3		Mapk9-3
Nfkb1-11		A830080D01Rik-1		Sh3pxd2b-5		Tnip1-3		Cadps2-16		Gpr89-1		Pdlim5-2		Zfp952-4		Son-6		Mapre3-2
Nfkb1-12		A930001N09Rik-1		Sipa1l1-4		Tnpo2-2		Chd2-9		Gpr98-18		Pdss2-1		Zzz3-1		Spats2l-2		March1-4
Nfxl1-1		Abca5-12		Slc16a3-3		Tom1l2-4		Cluap1-1		Grip1-1		Pmpca-1		Arfgap1-3		Spg11-22		March1-6
Nfxl1-8		Agfg2-7		Slc35a3-3		Tomm40l-6		Dap3-1		Herc1-6		Pomt1-7		AW551984-4		Spg7-6		March1-7
Nfya-3		Ahctf1-20		Spg11-10		Top3a-6		Ddx27-10		Hipk1-7		Prkag2-1		Banp-12		Sqle-2		March7-1
Ngfrap1-1		AI838599-1		Spire1-4		Tpd52-6		Dffb-5		Hk1-4		Prnp-1		Brwd3-4		Stam-4		Mars-2
Ngfrap1-2		Ap3m1-1		Src		Traf7-2		Dhx35-6		Hook3-16		Pus7-2		Bzrap1-7		Stxbp3a-5		Mast2-2
Nhp2l1-2		Asph-10		Ssbp2-1		Trak2-13		Exosc10-2		Kank1-8		Qrich1-1		Chchd3-2		Taf12-3		Mbd5-5
Ninl-8		Atrx-7		Taf6-11		Trappc1-2		Fam64a-4		Kif18b-12		Reck-1		Cmas-1		Taf4a-4		Mboat2-3
Ninl-9		B230312A22Rik-5		Tbrg4-2		Trappc6a-2		Fam73a-4		Kif3a-1		Rint1-2		Cox7c-4		Tasp1-8		Mccc1-5
Ninl-17		Banp-6		Tcp1		Trim26-2		Grn-3		Klhl13-4		Sars-2		D19Ertd386e-6		Tcp11l1-4		Mcf2l-1
Nipa2-4		Btf3l4-2		Tgfbr1-2		Trim41-3		Hbs1l-14		Krt15-2		Scaf1-1		Dnajc11-1		Tex261-1		Mcoln1-2
Nipsnap3b-1		Caprin1-3		Thop1-7		Trim41-4		Heatr7a-19		Llph-2		Scn3a-2		Fiz1-1		Tmem67-21		Mcoln1-3
Nipsnap3b-4		Cdc42se1-1		Tmem56-4		Trim45-1		Hgs-3		Lrp1b-21		Sec24b-20		Gcc1		Tmem67-22		Mdga2-1
Nle1-1		Cep55-1		Trpc4ap-2		Tro-2		Ifnar1-6		Lrp6-9		Setd5-1		Gm11168-1		Tmx2-1		Mdh2-3
Nle1-7		Cep57l1-4		Urb1-15		Trove2-2		Itfg3-1		Lrp6-11		Sh3rf3-1		Gpr107-1		Tmx2-2		Mdm1-2
Nlgn1-1		Chchd6-1		Uxs1-4		Tsc22d1-1		Lca5-9		Lztfl1-1		Slc1a2-6		Grlf1		Ttc39b-2		Mdn1-16
Nlgn1-2		Ckap5-7		Zc3h12b-6		Tsen2-7		Map3k1-11		Mdn1-24		Slc38a6-4		Hdac8-5		Ttc8-4		Me3-4
Nlgn1-3		Ckap5-12		Zfr-10		Tsen2-9		Mllt10-7		Mta2-5		Smek1-2		Invs-6		Ube2w-2		Med13-3
Nmd3-1		Cltc-4		1600027N09Rik		Tsg101-3		Mrpl15-2		Mysm1-6		Sorcs2-1		Irx2-1		Ubr1-28		Med13-7
Nmd3-6		Col18a1-33		2610507B11Rik-6		Tsg101-5		Mrps17-3		N4bp2l2-2		Sppl3-2		Kif2a-4		Ubr3-3		Med13-25
Nme6-2		Col9a1-26		2610507B11Rik-9		Tspan12-1		Narg2-3		Nol6-4		Tanc2-3		Ldha-3		Unc45a-3		Med16-6
Nmt2-1		Cops3-2		2610507B11Rik-24		Tspan12-3		Rpl12-1		Nphp3-5		Tmem164-3		Ltbp1-2		Urb1-16		Med16-8
Nob1-3		Cpne3-8		2610507B11Rik-26		Tspan5-5		Trabd-3		Numb-4		Tox3-3		Map4k5-4		Ush2a-2		Med24-3
Nol4-4		Ctps-10		4930473A06Rik-1		Tssc4-1		Usp24-32		Nup160-13		Trim24-3		Nup35-1		Usp32-14		Mef2d-3
Nol6-16		Ctps-11		6720401G13Rik-1		Tssc4-2		Xist-7		Orc4-4		Usp16-1		Orc2-9		Usp32-23		Mef2d-4
Nono-1		D030056L22Rik-2		A830036E02Rik-4		Ttbk2-5		Atm-12		Pde7b-1		Wdr90-6		Pde1c-3		Vav2-7		Mef2d-5
Nono-3		D10Wsu52e-8		Aco2-7		Ttc17-3		Cir1-2		Pde9a-3		Zcchc14-8		Pja2-1		Wac-2		Mef2d-7
Nono-4		Ddx20-3		Adprhl2-1		Ttc28-16		Copg2-14		Pdlim5-1		1110003E01Rik-3		Ppia		Wdpcp-11		Mef2d-8
Notch1-6		Ddx5-1		Apaf1		Ttc3-14		Ctsa-8		Pds5b-3		1700019D03Rik-1		Psd3-4		Wdr85-3		Mef2d-9
Notch1-10		Decr1-3		Appl2-3		Ttc39b-7		Dhx36-11		Pgm2l1		2700078E11Rik-1		Raver2-4		Ypel1-3		Megf11-3
Notch1-26		Dlat-9		Arhgap31-3		Ttf2-3		Drosha-6		Phtf1-6		3632451O06Rik-3		Rnf141-3		Zcchc17-2		Megf11-5
Npm1-1		Dnmt3b-13		Arid1a-2		Ttll1-9		Ergic2-2		Pif1-3		9330182L06Rik-1		Rtcd1-4		Zfp324-1		Megf8-14
Nras-1		Dpy19l4-3		Arih1-4		Ttll4-6		Fam60a-2		Ppih-1		Abca5-9		Sec24b-12		Zfp523-3		Megf8-18
Nrcam-1		Eif2a		Aspscr1-1		Ttpal-1		Gabpb2-2		Prdm10-20		Aco1-7		Sf3a3-7		Zfp783-1		Meis1-1
Nrcam-2		Etfa-5		B230206F22Rik-4		Ttpal-3		Gnpat-9		Ralgapa2-1		Acss2-15		Stk40-4		Zfx-1		Meis2-3
Nrcam-6		Ezr-3		BC057079-34		Ttpal-4		Mphosph10-5		Ranbp17-11		Adam12-6		Stx12-4		2700023E23Rik		Meis2-5
Nsmaf-4		Flrt3-2		Bend7-4		Tubgcp3		Nhp2l1-1		Rapgef1-4		Adrbk1-10		Supv3l1-1		3110043O21Rik-10		Meis3-1
Nsmce1-2		Fndc3c1-3		Ccdc39-10		Tusc3-6		Rgs3-9		Rapgef2-1		Agap1-2		Thsd7b-12		5830417I10Rik-10		Meis3-2
Nsmce1-4		Foxn2-4		Chkb-2		Txndc9		Sf3a1-9		Rbl2-11		Ankrd50-1		Thsd7b-17		6330439K17Rik-11		Mettl14
Nsmce2-2		Gm14322-1		Cit-3		Txnrd2-9		Tmem80-1		Ryr3-33		Ap4e1-3		Ttc4-1		6330439K17Rik-15		Mettl22-3
Nsmce4a-2		Gm14403-4		Dcc-2		U2af1-2		Usp34-1		Sec24a-6		Arhgap32-7		Usp9x-20		Abcg1-8		Mfap3l-1
Nsmce4a-3		Gm14419-1		Ddx27-7		Uap1-2		Zfp106-1		Slc2a1-8		Arid1b-2		Vta1-2		Abhd5-5		Mff-6
Nsmce4a-4		Hbs1l-5		Dennd2a-11		Uap1-3		Zfp91-2		Smarca1-2		C2cd3-5		Wdr12-5		Adck4-3		Mff-9
Nsun6-5		Hk2-1		Dph3-1		Ubac1-4		2610507B11Rik-2		Smc3-1		Cacna1a-27		Zfp326-2		Adipor1-2		Mff-10
Nt5c2-3		Hspa9-12		Dpyd-12		Ubac1-5		Akr7a5-1		Smc3-20		Casc3-3		Zfp58-3		Adipor1-5		Mfn2-2
Nt5c3l-1		Kbtbd8-1		Dpyd-19		Ubap1-3		Aspscr1-4		Snrnp200-27		Cdh10-5		1700012B15Rik-1		Agfg2-2		Mfn2-3
Nt5c3l-3		Kif18b-3		Dusp16-5		Ubap1-4		Ccdc34-1		Snx30-4		Cic-16		Aarsd1-6		Akap7-5		Mfsd11-6
Nt5dc1-2		Kif18b-16		Edc4-3		Ubap2-1		Cep350-28		Spata13-2		Cic-18		Arfgap2-2		Anxa6-3		Mgat1-2
Nt5m-2		Luc7l3-3		Fam73b-4		Ubap2-5		Col11a1-14		Spg11-9		Cntnap2-7		Arl1-2		Ap4e1-6		Mgat5-1
Nuak2-1		Macrod2-1		Fgfr1-3		Ube2e1-3		Ctsd-3		Stard9-6		Csnk1e-4		Btbd10-5		Arfgef1-10		Mib2-1
Nubpl-3		Med12l-13		Ftsj3-9		Ube2j1-4		Dtwd2-7		Stx16-3		Csnk1e-5		Ccdc61-3		Arfgef1-16		Mib2-5
Nubpl-8		Midn-2		Heatr7a-15		Ube2l3		Ryr3-8		Svil-12		Depdc5-2		Coro7-18		Arhgap26-3		Mib2-6
Nudc-2		Mkl2-9		Herc3-1		Ube2t-1		Usp54-8		Svil-24		Dhx36-6		Ctps2-5		Arhgap44-8		Mier2-3
Nufip2-1		Nfya-2		Hnrnph1-1		Ube2v2-3		Ap1s2-2		Synm		Edc4-7		Dip2a-23		Atp2c1-5		Mier2-4
Nufip2-5		Ninl-15		Itgb8-1		Ube4b-1		BC057079-32		Tanc1-2		Efr3a-2		Echdc1-1		Atp5sl-2		Mier2-7
Numb-1		Nudc-3		Itgb8-4		Ubfd1-1		Car14-3		Ttc1		Epc1-1		Fndc3c1-2		Auh-5		Mif4gd
Nup160-23		Nufip2-2		Kdm4a-20		Ublcp1-4		Gnl2-7		Ubac1-1		Fam115a-5		Gbe1-2		Azi1-2		Mink1-2
Nup160-29		Nup160-2		Lasp1-1		Ubn2-3		Ncor2-22		Zbtb44-4		Fchsd2-6		Gm2026		B4galt2-6		Mink1-4
Nup160-31		Nup54		Letm1-4		Ubr1-6		Plod1-4		Zfp783-5		Git1-2		Homer1-5		BC003331-1		Mkks-6
Nup188-7		Ociad1-1		Lrp1-22		Ubr1-11		Wdr8-8		1110014N23Rik-2		Golga5-1		Med11		Bola3-1		Mknk1-2
Nup188-9		Pdlim5-5		Lrrc16a-15		Ubr1-20		Nup214-20		2900006K08Rik-1		Hkdc1-5		Mib1-1		Braf-6		Mknk1-6
Nup205-1		Pdlim5-10		Lrrk2-8		Ubxn1		Srcap-2		4922501C03Rik-8		Hkdc1-7		Mto1-3		Bzrap1-13		Mknk1-7
Nup205-2		Pdss2-3		Mrpl37-4		Uevld-5		Wsb1-2		4930447C04Rik-5		Kdm1b-11		Ncaph2-2		Cc2d1b-6		Mll3-2
Nup205-3		Phf14-3		Mthfr-1		Ugdh-2		Yipf1-5		A830010M20Rik-2		Kdr-4		Nrbp1-5		Ccdc107-3		Mll5-4
Nup205-6		Ppid-1		Nup35-2		Ugdh-4		Zfp106-3		Aasdh-4		Kdr-11		Nt5c3l-4		Ccdc9-2		Mll5-5
Nup205-7		Prdx6-5		Orc6-3		Unc5c-3		4930447C04Rik-3		Acadm-1		Kif24-12		Obfc2b-2		Cerkl-2		Mlycd
Nup205-10		Psmb4-5		Pgd-3		Unc79-29		Chmp6-3		Acap3-7		Kif5c-11		Polr2b-2		Clk4-9		Mmd-6
Nup205-12		Psmg1-1		Phf21a-4		Unc80-27		Ctsd-4		Adsl-2		Kif5c-16		Polr2h-2		Clu-6		Mmd-9
Nup205-13		Pus7-3		Plxnb1-28		Ung		Glb1l-8		Ahctf1-1		Kitl-2		Prpf40a-4		Col11a1-28		Mon2-2
Nup205-14		Rcn2-1		Pola1-22		Unk-1		Med13-21		Ahsa2-2		Mbd5-4		Psmb4-1		Col18a1-6		Mon2-3
Nup205-15		Ric3-3		Pou2f1-4		Uqcrc2-4		Smarcd2-4		Aktip-4		Med12l-20		Psmb4-3		Col4a2-15		Morn1-2
Nup205-16		Rnps1-3		Ppap2a-2		Uqcrc2-7		Stau1-2		Ap1m1-4		Men1-1		Rg9mtd2-4		Coq3-4		Morn1-8
Nup205-17		Rpl38-2		Ppid-2		Uqcrh-2		Tdg-3		Apc-3		Myst4-5		Stard9-1		Coro7-20		Mpdu1-2
Nup205-18		Rsl1d1-5		Prmt3-1		Uqcrh-3		Timp2-1		Atat1-4		Ncoa4-3		Stard9-26		Crybg3-11		Mpdu1-3
Nup205-19		Rsrc1-4		Rdx-2		Uqcrq-2		Usp3-2		Atxn3-5		Ncoa6-4		Thoc2-6		Csmd3-54		Mprip-3
Nup205-21		Sec23b-3		Rgag4		Urb1-1		Zfp384-1		AW146020-5		Nrf1-1		Urb1-3		Csnk1g2-3		Mrpl37-3
Nup205-23		Sept2-2		Rint1-5		Urb1-10		Atrip-2		Becn1-2		Ntm-2		Usp32-25		Ctbp2-1		Mrpl47-1
Nup205-25		Sik2-3		Satb1-4		Urb1-20		Pdpn-3		Bub1b-10		Numb-5		Usp9x-23		Dcun1d3-3		Mrps12-1
Nup205-26		Smyd2-1		Shf-4		Ush2a-21		Tmem87b-3		Cadps2-7		Odz2-11		Wdfy1-6		Dixdc1-5		Mrps23-1
Nup205-29		Smyd4-4		Snd1-12		Usp24-33		Kazn-5		Cc2d2a-10		Odz2-14		Zeb2-1		Dlg3-2		Mrrf-2
Nup205-32		Sumf2-4		Sox2ot-5		Usp32-1		Cwc27-2		Ccdc47-6		Parp12-9		Zfp58-4		Dmd-19		Msi1-1
Nup205-33		Top2b-28		Sppl3-7		Usp48-1		Nol6-21		Ccdc55-4		Phactr3-1		5730409E04Rik-2		Dnajc19-1		Mta2-13
Nup205-35		Ube2q2-1		Srrm1-11		Usp7-6		Paqr3-2		Cdadc1-1		Pik3r3-2		A630007B06Rik-2		Dnajc4-1		Mtap2-4
Nup205-37		Usp24-14		Stxbp3a-3		Usp9x-25		Zfp71-1		Cep164-5		Pip4k2b-2		Acadm-6		Dnalc1-1		Mtap2-10
Nup210-2		Usp24-54		Tnk2-2		Uspl1-2		5730494N06Rik-1		Cep350-14		Pnpla8-5		Ano1-2		Dock3-38		Mtap4-1
Nup85-2		Vcan-2		Tulp3-7		Vars2-1		Foxn3-1		Cep350-25		Polr3f-3		Atrx-9		Dpp7-8		Mtap4-2
Nup85-3		Vps4b-2		Uba52-1		Vash2-1		Atp5g1-2		Cit-9		Prpf3-1		Cct8-3		Eef1d-6		Mtap4-3
Nup85-4		Wbscr22-1		Ubac1-6		Vav2-3		Chid1-3		Cwc27-5		Rab22a-2		Cdkn1c-1		Eef2k-7		Mtap4-4
Nup85-6		Xpo4-1		Vrk3-7		Vbp1-1		Zdhhc2-5		D5Ertd579e-3		Rab35-1		Chd2-3		Eef2k-13		Mtap4-8
Nup85-7		Zfp58-5		Wdr13-3		Vbp1-2		Scai-3		Ddb2-5		Rnf122-2		D19Wsu162e-3		Efha2-2		Mtap4-9
Nup85-8		Acer3-8		Wdr66-6		Vezf1-3		Urb1-2		Ddx52-12		Satb1-7		Dab1-3		Eif4e2		Mtap4-10
Nup85-9		Akap9-33		Wdr90-1		Vkorc1l1-1				Ddx55-2		Sesn1-1		Dars-1		Elmod1-3		Mtap6-3
Nup85-10		Akt2-3		Yme1l1-6		Vmp1-8				Dnajc1-2		Sh3pxd2a-3		Ddx55-4		Ercc2-1		Mtap7d2-4
Nup85-11		Arhgap18-12		Zfp738-3		Vps16-1				Dscc1-1		Slc25a36-5		Dip2a-6		Ergic2-3		Mtap7d2-5
Nusap1-2		Asph-4		Zfp961-4		Vps45-4				Eftud1-3		Snx27-1		Dlg3-3		Esd-1		Mtch1-3
Obfc2b-3		Atm-54		2410089E03Rik-26		Vps53-1				Evc-12		Sorbs2-4		Dnmt3a-2		Etfb-6		Mtch2-1
Odz4-11		Atp6v0a1-1		2610507B11Rik-25		Vps8-6				Foxred1-1		Sorcs2-2		Dnmt3a-5		Evi5-5		Mtdh-8
Oip5		BC055324-24		2610507B11Rik-27		Vrk3-5				Golgb1-1		Spon1-1		Dock3-15		Fam3c-3		Mthfr-2
Orc2-6		Caprin2-2		4930447C04Rik-6		Wapal-1				Gpn1-8		Stau2-1		Dpm1-5		Fam45a-1		Mtif3-2
Orc2-11		Clk4-2		Acbd6-6		Wdr26-2				Gpsm2-10		Stmn1-2		Dpy19l3-14		Fance-5		Mtmr1-3
Orc2-15		Cnot1-4		Aco2-12		Wdr31-1				Gxylt1-3		Stx12-1		Edc4-2		Filip1-2		Mtmr1-5
Orc2-16		Col11a1-42		Acsl6-7		Wdr37-5				Herc1-7		Tchp-8		Eif4enif1-3		Flii-27		Mtmr1-6
Osbpl1a-4		Col9a1-18		Adc-2		Wdr37-6				Herc1-34		Ttc28-5		Gm14420-2		Fmn1-7		Mtmr1-8
Osbpl1a-6		Col9a1-25		Ahctf1-13		Wdr37-10				Hipk2-5		Tulp4-6		Hmg20b-1		Fnbp1-4		Mtmr1-9
Osbpl1a-10		Cwc27-13		Als2-20		Wdr4-4				Hnrnpd-3		Ulk2-2		Inpp4a-1		Fundc2-2		Mtmr1-10
Osbpl1a-15		Dab1-12		Angel2-3		Wdr44				Hsph1-6		Yipf1-4		Lrpprc-25		Fundc2-5		Mtmr1-11
Osbpl1a-17		E130306D19Rik-2		Arhgap39-4		Wdr45-7				Ick-2		Ywhaq-1		Mettl17-9		Fxr2-7		Mtmr3-3
Ost4		Efcab7-9		Arpc3-1		Wdr66-8				Irf9-4		Zbtb37-3		Mrps23-2		Gapvd1-1		Mtus1-1
Otub1-3		Eml4-5		Atp5o-2		Wdr66-10				Kif1a-6		Zeb2-5		Nagk-3		Gba2-4		Mtus2-1
Otub1-4		Fancc-5		Azi1-5		Wdr77-2				Lasp1-5		Zfp687-4		Nin-3		Glb1l2-3		Mtus2-3
Otud4-2		Fancd2-17		Bsdc1-4		Wdr8-7				Lnp-2		Zmiz1-7		Ppig-4		Glul-3		Mtus2-6
Oxct1-2		Fh1-5		Casd1-2		Wdr90-19				Lrrc16a-25		Zmiz1-8		Rg9mtd3-3		Gm5577-1		Mxi1-1
P4hb-4		Fh1-8		Cask-4		Wdr90-20				Mbd2-2		1200016B10Rik-10		Rnf220-2		Got1-3		Myeov2-1
P4hb-6		Fnbp4-4		Ccdc104-3		Wdr90-24				Mdn1-4		2010107G23Rik-1		Sbf2-2		Greb1l-4		Myh14-4
Pa2g4-3		Gga3-7		Cecr2-7		Wdr90-27				Mdn1-48		2610507B11Rik-7		Sccpdh-2		Gtf2a1-1		Myh9-19
Pa2g4-5		Gm12231		Cic-7		Wdr92-2				Mdn1-52		Acer3-3		Sorcs2-3		Guk1-2		Myo10-20
Pabpc1-2		Gm14399-1		Cnot4-4		Wdtc1-5				Med12l-18		Adam12-17		Stx17-1		H19-1		Myo6-3
Pabpc1-3		Gm14444-3		Coasy-5		Wiz-5				Mkl2-2		Aff3-5		Stx8-1		Hdac5-2		Myo7a-3
Pabpc1-5		Greb1l-21		Cpsf6-4		Wrap53-1				Mkl2-16		Arid4a-10		Sucla2-2		Hdhd2-1		Myst4-3
Pabpc4-9		Haus5-5		Csmd3-60		Wrb-2				Mthfsd-2		Atp8a1-3		Syne2-1		Heatr7a-8		Myst4-6
Pak7-2		Hectd2-1		Ctu2-6		Xiap-3				Myo9b-3		Bcl11a-1		Thsd7b-4		Helz-3		Myst4-7
Pank2-2		Ift52-4		Cuedc2-3		Xist-5				Nars2-2		Bcor-7		Zbtb49-2		Hipk2-3		Myst4-8
Pank2-8		Igf2bp1-5		Cyb5r1		Xpnpep3-6				Nfrkb-2		Cc2d2a-6		Zfp658		Hook3-3		Myst4-9
Panx1-3		Iqcb1-2		Ddx39b-1		Xpo1-1				Numb-2		Cchcr1-2		Zfp945-2		Ica1-1		Myst4-11
Papola-2		Kif5c-20		Ddx42-6		Xpo1-4				Orc2-13		Cic-14		3632451O06Rik-1		Ift20-2		Myt1-2
Papolg-1		Lphn2-9		Dennd2a-16		Xrn2-22				Osbpl1a-18		Cltb-1		5830417I10Rik-20		Igf2-3		N28178-4
Papolg-2		Mcm10-2		Dip2b-6		Ybx1-2				Pcca-8		Copg2-17		Agfg2-4		Il11ra1-2		N28178-8
Pask-4		Med1-7		Ebp-2		Yif1b-2				Phc3-12		Crot-8		Atp5g3		Inadl-15		N4bp2-3
Pask-6		Med12l-27		Epha2-11		Ypel1-1				Phka1-3		D4Wsu53e-2		B230208H17Rik-1		Inadl-25		Naaa-1
Pask-7		Mphosph8-9		Fam89b		Ypel1-4				Pola1-14		Dock11-3		C030039L03Rik-3		Inadl-26		Naaa-2
Pask-8		Mrpl1-2		Gm17188-2		Ypel3-1				Prdm10-8		Dus1l-4		Calm3-2		Ipo4-19		Naaa-5
Pax6-2		Mrpl13-1		Gon4l-7		Ypel3-2				Prkacb-2		Eef1d-3		Caprin2-1		Ipo9-4		Naaa-6
Pax6-5		Mrps15-1		Grm7-3		Ypel4-1				Prodh-11		Espn-11		Ccdc76-2		Ipo9-6		Naaa-7
Pax6-9		Mto1-9		Hook1-4		Ywhab-2				Rb1cc1-3		Ext2-2		Ccdc99-4		Irf9-1		Naaa-8
Pbk-1		Mtrf1l-6		Ifnar1-2		Zbtb48-1				Rin2-8		Fam19a1-2		Cit-4		Itpr2-33		Naaa-9
Pbk-2		Myh9-14		Kcnh7-7		Zbtb8os-1				Rint1-1		Fdxr-6		Cog4-12		Jhdm1d-5		Nab1-1
Pbk-3		Nfxl1-13		Lcor-2		Zc3h15-4				Rpl18-3		Fnbp4-7		Dgcr6-4		Kctd6-1		Napa-1
Pbk-4		Ninl-20		Lrp1-31		Zc3h7a-3				Rrp15		Gemin7		Dph3-3		Klc1-6		Napa-3
Pcgf5-2		Nras-2		Lrp1-34		Zc3hc1-4				Ryr2-3		Grid2-4		Gm10717-5		Letm1-5		Napb-1
Pcna-1		Nuak2-3		Lrrk2-45		Zdhhc21-1				Ryr3-63		Gulp1-4		Gm11033-5		Lmbr1-3		Napb-3
Pcna-2		Nup43-2		Lyar-2		Zdhhc3-3				Sap30bp-3		Hkdc1-3		Gm14204-1		Lmbr1l-3		Napb-4
Pcna-3		Odz3-8		Map3k3-12		Zfand2a-2				Sec24a-11		Hkdc1-14		Gstcd-1		Lpin2-1		Napb-5
Pdap1-2		Orc2-4		Mcrs1-2		Zfp111-2				Setd2-3		Hkdc1-16		Gtpbp2-2		Lrpprc-24		Napb-7
Pde4dip-25		Paip1-4		Med27-4		Zfp113				Setx-1		Hmbox1-5		Inadl-8		Lrrc48-3		Nat10-1
Pdia3-8		Pdia6-2		Mettl10-3		Zfp128				Six3os1-1		Kcnip1-2		Inpp5f-3		Lrrk2-34		Nav2-13
Pdia3-10		Pdxdc1-1		Mier1-2		Zfp217-2				Smox-5		Kdm4a-1		Itsn1-14		Lypla2		Ncald-1
Pdik1l-3		Phb2-3		Mpg-2		Zfp248-2				Snapc3-3		Kdr-17		Meis3-4		Mbd2-4		Ncald-6
Pdlim5-11		Phtf2-7		Mpp6-3		Zfp26-5				Snrnp200-16		Kif5c-12		Mier2-9		Mdn1-53		Ncbp2-1
Pdlim7-2		Ppat		Mtmr14-1		Zfp276-2				Socs6-3		Lrp1-43		Mpp1-2		Med28-1		Nck2-3
Pdlim7-3		Prpf38a-2		Mtmr14-2		Zfp282-2				Sorcs2-6		Lrriq1-6		Mto1-1		Meg3-2		Ncoa3-20
Pdlim7-4		Psmc2-4		Nat9-1		Zfp30-1				Spag9-1		Mdn1-75		Pfdn4-5		Mfap3		Ncoa5-3
Pds5b-2		Psmd1-4		Nubpl-1		Zfp300-1				Svil-4		Med13-18		Phactr2-1		Mkks-2		Ncor2-14
Pdss1-3		Psmd12-2		Nup160-17		Zfp324-2				Svil-10		Med13-23		Pias2-5		Mknk1-5		Ncor2-26
Pdzrn3-2		Ptges3-1		Nup188-13		Zfp384-2				Syne2-6		Ncstn-12		Rara-9		Mms19-2		Ncor2-27
Pdzrn3-4		Ptprj-1		Oprl1-1		Zfp46-2				Taf4a-1		Nisch-2		Scn3a-23		Mto1-10		Ncor2-30
Pdzrn3-7		Rabl3-1		Osbpl3-5		Zfp507-2				Trim37-9		Notch1-32		Sdk1-21		Myt1l-1		Ndel1-1
Pdzrn3-8		Smarca5-3		Pccb-3		Zfp516-2				Trit1-1		Nsmce1-3		Spr-2		N28178-7		Ndrg1-1
Pdzrn3-9		Sorbs2-6		Pex5-11		Zfp532-2				Trpm3-7		Odz2-5		St7-2		Nbeal1-1		Ndrg1-4
Pea15a-2		Stag2-4		Pip4k2a-3		Zfp558-2				Trub2-1		Odz2-12		Tln1-17		Ncapd3-1		Ndrg2-1
Pex12-1		Tbpl1-1		Pkm-1		Zfp558-3				Ttbk2-2		Ogt-3		Tmem245-2		Ndufv2-1		Ndrg2-2
Pex13-2		Tmem167-2		Plxnb1-13		Zfp583-1				Txnrd2-2		Phb-1		Tmem44-7		Nf1-3		Ndrg2-3
Pfas-1		Tmem39a-3		Plxnb1-36		Zfp583-2				Ubap2-6		Phf14-4		Tmem67-4		Ninl-13		Ndrg3-1
Pfas-7		Tmtc4-7		Poldip2-3		Zfp609-8				Urb1-13		Rapgef1-5		Trove2-1		Npepps-5		Ndrg3-2
Pfas-10		Trpc2-3		Psmd2-7		Zfp617-1				Usp10-1		Rgs3-17		Ubr3-2		Nphp1-2		Ndrg3-4
Pfas-15		Ttc26-3		Psmd3-1		Zfp618-4				Vprbp-4		Rhbdl3-4		Zcwpw1-1		Nsun5-3		Ndrg4-4
Pfas-16		Ubr2-3		Ptpn1-3		Zfp64-2				Xist-1		Rnf38-3		Zfp2-1		Oaz1-4		Ndrg4-5
Pfas-17		Usp9x-4		Ptpn4-1		Zfp644-8				Xrn2-5		Ryr3-57		5730528L13Rik-2		Odz2-23		Ndrg4-6
Pgls-1		Wbp11-2		Rae1-1		Zfp672-1				0610007P14Rik-1		Sergef-1		Ahcyl2-1		Pak2-7		Ndrg4-7
Pgls-2		Wbp11-6		Rnf122-4		Zfp672-4				1110037F02Rik-1		Sh3kbp1-6		Akap9-11		Pcyt2-1		Ndrg4-10
Phactr4-3		Wdr45l-1		Rnf145-2		Zfp688-2				1200016B10Rik-6		Slco5a1-2		Aqr-3		Pdha1-5		Ndrg4-11
Phactr4-4		Yars2-1		Rpl24-6		Zfp692-2				2410089E03Rik-39		Sppl3-3		Atf2		Pfkfb2-2		Ndrg4-12
Phactr4-5		Zfml-4		Rps6kc1-13		Zfp715-3				2410089E03Rik-40		Stox2-2		Atg16l2-4		Phka2-1		Ndrg4-13
Phactr4-7		Zfp932-1		Slc12a6-1		Zfp846				2610015P09Rik-11		Suv420h2-1		Cyb5r4-2		Plekha8-2		Ndrg4-14
Phgdh-9		Zzz3-5		Smarca1-4		Zfp871-3				3110043O21Rik-5		Synj1-1		Dazap1-2		Plxna2-5		Ndufv1-2
Phldb1-4		2210009G21Rik-1		Smarca4-2		Zfp882-3				4933403F05Rik-4		Ube4a-9		Dennd4c-6		Pop5-4		Ndufv3-1
Phtf2-5		2410089E03Rik-11		Strbp-2		Zfp94-2				A130010J15Rik-1		Unc79-44		Foxn4-2		Ppcs-2		Nebl-10
Pias2-3		6230427J02Rik-1		Svil-5		Zfp952-2				Abca5-4		Wdr45-1		Gm1673-1		Ppip5k1-8		Nebl-15
Pih1d1-2		8430406I07Rik-2		Taok3-6		Zfp952-3				Als2-4		Wwtr1-2		Hace1-6		Ppp1r15b-2		Nebl-16
Pip5k1b-3		Abca5-2		Tbcd-14		Zfyve19-1				Ankrd17-3		Zeb1-4		Hmg20b-3		Prkca-9		Negr1-1
Pip5k1b-4		Adam17-2		Tln1-19		Zgpat-1				Ankrd17-6		Zmym4-6		Hmgb1-1		Prodh-3		Neu1
Pip5k1b-5		Add1-6		Tmem106b-2		Zgpat-3				Arid4b-2		Znf512b-1		Hook3-10		Rapgef2-4		Nfkb1-14
Pip5k1b-7		Aldh1a3-4		Tomm40l-2		Zmiz1-3				Asah1-1		2700050L05Rik-5		Klc3-2		Rchy1-1		Nfkbil1-1
Pitpna		Als2-6		Trnau1ap-1		Zmiz1-12				Asph-9		Abcf3-3		Lrriq1-1		Rer1-3		Ngly1-3
Pkig-4		Ap3m1-2		Tulp3-4		Zmym1-1				Asxl2-4		Aebp2-3		Mdh1-2		Rgp1-3		Nipa2-3
Pla2g16-2		Atm-41		Wdr4-1		Zmym1-15				Atm-37		Alg13-10		Med6		Rhebl1-1		Nkiras1-3
Plaa-3		Atxn2-2		Xrn2-17		Zmym5-4				BC057079-2		Ankrd40-2		Nmt2-3		Rhot1-2		Nlgn3-2
Plcg1-1		Bub1b-19		Xrn2-18		Zmynd11-2				Bend7-7		Apba2-4		Nup54-7		Ric8b-3		Nlk-4
Plcg1-2		Caprin2-4		Zbtb20-3		Znf512b-7				Brd4-3		Arhgap31-5		Nxt1-2		Rnaseh2a-1		Nlk-5
Plcg1-3		Cdk5rap3-9		Zc3hc1-2		Znfx1-1				C130026I21Rik-1		Bnip3l-1		Plxnb2-4		Rnf44-6		Nlk-6
Plcg1-4		Cenpa-1		Zfp282-1		Znhit1-1				Ccdc55-3		Brp44		Ppdpf-2		Rrbp1-8		Nlk-7
Plcg1-5		Cetn2		Zfp687-5		Znrf1-3				Cgn-5		Capzb-3		Scai-9		Sec22a-1		Nol6-5
Plcg1-6		Chd7-1		0610007C21Rik-2		Zxdc-3				Chd2-16		Ccdc58-2		Snrnp200-25		Senp5-4		Npc1-5
Plcg1-7		Clk2-3		2610507B11Rik-19		0610007L01Rik-1				Chd6-3		Cnp		Stil-12		Sfmbt1-2		Npc1-6
Plcg1-8		Clspn-17		3110007F17Rik-3		0610010K14Rik-3				Cit-26		Col11a1-6		Tnrc6c-2		Skiv2l-20		Npc1-9
Plcg1-9		Cstf3-10		Abcc5-5		1110001A16Rik-1				Ckap5-2		Csnk1a1		Trim37-16		Slc25a38-1		Npc1-10
Plcg1-11		Ctps-15		Abl1-3		1110012J17Rik-6				Ddx42-10		D3Ertd751e-3		Zfp93		Slc38a7-1		Npc1-12
Plcg1-13		Ctsc-4		Aco2-11		1110038B12Rik-1				Dhx33-8		Dnajc7-5		Zmym1-9		Slc4a2-19		Npc1-14
Plcg1-14		Dgcr8-3		Alg13-21		1300018J18Rik-1				Dip2a-8		Dock3-14		9330182L06Rik-4		Spata1-10		Npc1-15
Plcg1-15		Dhodh-2		Ankrd13a-3		1810006K21Rik-2				Dlgap5-2		Epha2-1		Agl-5		Spg11-28		Npc1-18
Plcg1-16		Dhx36-10		Arid4a-15		2010106G01Rik-6				Fbxo11-3		Exoc6b-2		Ank3-4		Srcap-17		Npepps-3
Plcg1-18		Dnajc21-8		B230208H17Rik-2		2010317E24Rik-2				Fxr1-3		Fam125b-2		Atm-39		Ssu72		Nphp3-19
Pldn-1		Dnajc6-4		Cad-19		2410089E03Rik-22				Glb1l-3		Fam65b-4		Azi1-9		St13-1		Nploc4-1
Plec-1		Dock9-4		Ccdc101-3		2610020H08Rik-1				Gm16039-1		Fbxo34-2		Bai2-4		Stk30-6		Npm1-3
Plekho1-2		Dpysl4-2		Chd7-2		2610507B11Rik-35				Gnl3l-2		Fhl1-4		Cgn-15		Stx1a-5		Nptn-3
Plekho1-3		Emg1-3		Cops4-2		2810030E01Rik-3				Gpr98-29		Fnbp1l-2		Chchd8-1		Stx8-3		Nptn-4
Plin2-4		Ephb4-2		Ddx42-8		2810428I15Rik				Helq-5		Ftsjd2-3		Chid1-1		Taok3-7		Nr1d2-1
Plod2-1		Espn-7		Dhx33-4		3110009E18Rik-5				Heph-2		Gm11818-2		Cntn1		Tasp1-7		Nr1d2-3
Plod2-2		Exosc9-1		Dnaja4-4		3110057O12Rik-4				Herc1-1		Gm13476-2		Dock3-21		Tcf20-2		Nr1h2-2
Plxna1-2		Fam49b-2		Dpm3		4930570G19Rik-3				Herc1-5		Grb14-12		Ect2-4		Thrap3-7		Nr2c2-3
Plxnb1-6		Fancd2-29		Espn-14		5830417I10Rik-7				Herc1-36		Grm8-4		Eif2b4-7		Tmem67-8		Nr2c2-4
Plxnb1-9		Fat4-1		Fahd2a		5830417I10Rik-19				Herc1-51		Gtf2ird1-2		Epn2-11		Tmem67-24		Nr3c1-1
Plxnb1-37		Ftsj3-12		Fam126a-3		6720401G13Rik-3				Hexdc-3		H2-4		Exoc1-2		Tmem68-7		Nr3c1-2
Plxnb2-1		Gfap-5		Fam65b-9		6720401G13Rik-5				Hira-4		Hkdc1-11		Fat4-10		Tmem87a-2		Nrbp1-4
Plxnb2-26		Hsd17b7		Fbxw2-5		Abhd5-6				Idh3b-6		Itpr2-29		Fkbp15-7		Tnks1bp1-1		Nrcam-5
Plxnb2-29		Lmna-2		Gamt-1		Acvr2a-2				Ift74-6		Jup-7		Fnip2-3		Traf2		Nrcam-7
Poglut1		Lrp6-22		Gas2-3		Adam17-1				Igfbp4-2		Kdm5c-2		Kif24-4		Trim32-2		Nrg3-8
Pola1-2		Mettl16-3		Hmgcl-5		Ahcyl1-2				Itgb1bp2-3		Kdr-2		Map2k7-2		Trub1-3		Nrl-1
Pola1-3		Mlh1-1		Homer1-1		Anapc2-1				Itpr2-15		Kdr-3		Med12l-30		Tsc1-6		Nrxn1-3
Pola1-5		Mpp6-2		Itpr2-19		Ano1-1				Klhl23-2		Kdr-12		Med7-2		Tsc22d3		Nrxn1-9
Pola1-11		Mtap1a-2		Itpr2-23		Arl5b-2				Lass6-2		Limch1-2		Nav2-14		Ttc3-16		Nrxn1-12
Pola1-13		Mtap2-8		Kdm4a-15		Atf6b-5				Lrrfip1-6		Lrriq1-5		Nek1-6		Ttc39b-8		Nrxn2-4
Pola1-15		Myl12a-2		Kdr-19		Atp5b-4				Luc7l2-3		Lysmd4-1		Pik3ip1-2		Ttyh1-1		Nrxn2-6
Pola1-18		Ncapd3-6		Klhdc3-2		Atp5d-1				Magi1-4		Mterfd1-3		Prps1-3		Txnrd2-8		Nrxn2-9
Pola1-19		Odf2-2		Lrfn5-6		BC031353-2				Map4k5-11		Mtmr14-10		Ryr3-18		Ube2j1-2		Nrxn2-12
Pola1-33		Papola-3		Luc7l3-5		Brd8-1				Mcts1-4		Mtus2-5		Sdk1-6		Ube2v2-1		Nrxn2-13
Pold2-4		Parva-7		Maged2-3		C030039L03Rik-1				Mdn1-32		Ncam1-2		Smc4-1		Ubr1-33		Nrxn2-14
Pold2-5		Parva-8		Msh2-10		Caprin2-5				Mdn1-62		Nfib-5		Socs6-1		Ubr2-1		Nrxn2-15
Pold2-6		Phc1-1		Mybl1-3		Carf-7				Med12l-5		Ogfr		Tada1-1		Unc80-28		Nrxn2-16
Pold2-7		Phkg2-5		Myo9a-2		Ciz1-7				Med12l-12		Osbpl3-7		Tank-7		Uqcrq-3		Nrxn2-17
Poldip3-2		Polr1c-3		Ncor2-35		Cpne3-10				Med12l-24		Pcif1-14		Tars2-1		Ush2a-31		Nrxn3-3
Pole-1		Ppp2r1b-3		Nfkb1-9		Cpne8-18				Mef2a-2		Phf20-12		Usp9x-3		Usp19-3		Nrxn3-4
Pole-2		Psmg4-1		Parl-1		Cstf2				Mkl2-5		Phkb-1		Zfp871-1		Usp32-21		Nrxn3-5
Pole-3		Ptges3-3		Pcmtd2-2		Ctnnal1-3				Mpdz-10		Plxna1-1		1810029B16Rik-2		Uxs1-2		Nrxn3-6
Pole-5		Ptov1-2		Pias4-7		Dmd-43				Mtcp1-1		Plxna2-29		2610039C10Rik		Vangl2-5		Nrxn3-7
Pole-6		Rars-6		Plxnb2-16		Epm2aip1				Mtif2-1		Pnpla7-13		Abhd10-6		Vash2-2		Nrxn3-9
Pole-7		Rp2h		Pola2-1		Gpr85-3				Nde1-3		Prkar2b-2		Acp6-1		Vdac2-1		Nrxn3-10
Pole-8		Rragd-1		Ppp6r3-1		Grip1-2				Ndufaf1-1		Prpf40b-5		Akt1-5		Vmp1-6		Nrxn3-11
Pole-9		Rrbp1-12		Rab1		Lrrfip1-3				Nebl-11		Ptpra-2		Aldh1l2-1		Wdr66-11		Nrxn3-12
Pole-10		Sept2-6		Rapgef2-6		Mdn1-72				Nudt3-3		Rasgef1b-1		Arl4a-3		Wdr66-15		Nrxn3-13
Pole-11		Setx-3		Rnf111-2		Mgst1-3				Pcf11-3		Rimklb-6		Brca1-2		Wdr8-1		Nrxn3-14
Pole-12		Slc7a11-5		Schip1-3		Ninl-1				Pdcd2-3		Rps6ka3-4		Cbx3-4		Wdr90-13		Nsf-5
Pole-13		Smarca2-3		Sdccag3-4		Ninl-6				Phactr4-10		Rundc3b-2		Commd7-2		Wscd1-2		Nsf-7
Pole-14		Smchd1-6		Setx-4		Ppp2ca-4				Phf20-10		Ryr3-51		Csnk1g1-7		Xpo4-2		Nsf-8
Pole-15		Smchd1-26		Smc3-24		Psmd13-2				Ppp1r8-1		Sec63-4		Dcdc5-2		Zfp187-4		Nsf-9
Pole-16		Smn1-3		Stim2-3		Rac1-1				Prkd3-2		Sik2-6		Eftud1-6		Zfp219-2		Nsf-10
Pole-17		Smyd2-3		Tbc1d24-1		Rasa1-11				Rg9mtd2-1		Sin3b-7		Exosc9-5		Zfp365-2		Nsf-11
Pole-19		Sptlc2-1		Tbrg4-1		Serpinh1-1				Rin2-9		Slc1a2-3		Gas2-1		Zfp740-6		Nsf-12
Pole-20		Stt3a-8		Tlk1-2		Sfi1-5				Rpgr-1		Slc38a10-3		Greb1l-24		Zfp800-4		Nt5c2-4
Pole-21		Sumo2-2		Tlk2-1		Skil-1				Ryr3-43		Slc41a2-6		Grm8-13		Zfp941		Nt5m-1
Pole-22		Th1l-8		Tmem57-5		Slc25a25-2				S100pbp-1		Slmap-8		Hif1an-3		Zscan29-4		Nt5m-3
Pole-24		Thoc2-4		Trip4-2		Slx4-3				Smc3-8		Smarca2-1		Kif2a-6		0610011L14Rik-1		Ntan1-1
Pole-25		Tln1-22		Vps45-12		Ssbp3-5				Smc3-15		Snx13-5		Klhdc10-2		1110002L01Rik-2		Ntm-1
Polr1c-1		Tom1l1-3		Vps53-2		St18-5				Srrm1-9		Spg11-29		Map4k5-16		1110065P20Rik-1		Ntng1-3
Polr1d-1		Tomm6		Zranb3-9		Stk40-5				Sympk-8		Stau1-1		Mum1		1810030N24Rik-3		Ntrk2-4
Polr2b-13		Trim24-2		2610507B11Rik-33		Sypl-1				Tbcd-17		Tanc2-8		Nbr1-4		2210404J11Rik-8		Ntrk2-5
Polr2b-18		Ttc26-2		Akap13-2		Tbcd-21				Tbl3-16		Tanc2-12		Ppp2ca-6		2310003L22Rik-1		Ntrk2-7
Polr2b-20		Ttc26-4		Anks1-3		Tceanc-3				Ttll4-9		Tet1-5		Rpl10-2		3110002H16Rik-6		Ntrk2-8
Polr2j-1		Ttc26-10		Axin2-4		Tm7sf2-3				Ubap2-10		Tm2d3-2		Rsbn1-1		3110007F17Rik-2		Nup188-15
Polr2j-2		Usp24-45		BC055324-6		Tm7sf2-4				Uggt2-8		Tmem63b-4		Srrm3-8		4833418N02Rik-2		Nup210-1
Polr2m-2		Usp24-56		Bre-1		Tmem47-1				Usp24-48		Tulp4-7		Sun2-1		4933432B09Rik-2		Nupl2-2
Pon2-2		Usp9x-19		Cdc27-1		Tmtc4-5				Wdr33-7		U2af2-5		Synrg-5		5330434G04Rik-2		Nupl2-3
Pop1-2		Vcan-1		Chac2-3		Tspan12-2				Whsc1l1-8		Uba6		Tfpi-3		A830010M20Rik-4		Nxt2
Ppip5k2-4		Zfml-8		Ddx26b-2		Ttc23-3				Xpc-2		Ubl4-2		Ube4a-3		A830082K12Rik-2		Oaz2-3
Ppip5k2-7		Zfp259-1		Dip2a-24		Ttll1-10				1200016B10Rik-1		Unc79-17		Whsc1l1-9		Aars-10		Obfc2b-4
Ppp1r11-1		Zfp260-1		Dync1h1-41		Usf2-4				1810074P20Rik-3		Usp32-29		Zfp248-1		Aars-14		Ocrl-1
Ppp1r9a-2		Zfp407-7		Eef2k-8		Wdr76-3				4930453N24Rik-1		Usp54-10		Zfp617-2		Abcc1-5		Ocrl-3
Ppp2ca-1		Zkscan3-5		Flii-16		Zbtb44-1				Ahctf1-22		Vps16-6		1500003O03Rik-1		Abhd5-4		Ocrl-5
Ppp2ca-5		1200014J11Rik-1		Helb-2		Zfp287-3				Anapc1-1		Zfp606-2		2310061C15Rik-1		Acot8-2		Ocrl-7
Ppp2r1a-4		2410089E03Rik-2		Hira-6		Zfp354c				Arhgef10-6		Zfp609-4		Arhgap12-1		Adipor1-4		Ocrl-8
Ppp3ca-2		2410089E03Rik-7		Htatsf1-3		Zfp451-3				Armc9		Zfr-2		Arih1-1		Aff1-8		Odf2-4
Ppp3cb-1		2410089E03Rik-37		Inpp5f-6		Zfp764-1				Atp5c1-6		2610507B11Rik-4		Bola2-1		Akap7-3		Odf2l-2
Ppp4r1		2810422J05Rik-1		Itgb8-2		Zfp961-2				Baz1b-3		4930402H24Rik-4		Cacna1a-24		Alkbh3-5		Odz2-9
Ppp6r3-5		4933403F05Rik-5		Lrp1-20		Znfx1-6				BC017158-2		A930011G23Rik		Cdh10-2		Alkbh7-2		Ogdh-1
Prc1-3		Abca5-17		Lrp6-10		1110005A03Rik-1				Brwd1-3		Abcc5-19		Chtf18-1		Arfgef1-3		Ogdh-2
Prc1-5		Ablim1-1		Lrp8-8		1500032L24Rik-2				Ccnc-3		Abhd2-5		Erp29-2		Arhgap39-3		Ogdh-3
Prdm1-2		Acss3-10		Lrrc57-4		2410089E03Rik-1				Ccne2-2		Ankrd32-7		Fam161a-5		Arhgef18-8		Ogdh-4
Prdm10-9		Aen-1		Mdh1-4		2410089E03Rik-4				Cdc14a-6		Aplf-1		Ggcx-10		Arhgef26-9		Ogdh-5
Prdm10-11		Ahctf1-30		Mdn1-69		2610307P16Rik-4				Chd2-32		Avl9-2		Hibch-1		Arid4a-7		Ogdh-6
Prdm15-4		Aldh1a3-3		Mettl11a-5		2700007P21Rik				Chd2-33		Bbx-5		Hsp90aa1-1		Asb13-1		Opcml-2
Prdm2-3		Alg13-4		Mlh1-2		2810453I06Rik-1				Chrdl1-2		BC057079-18		Ift46-5		Atg4a-11		Opcml-5
Prdx4-6		Alg8-1		Mrpl48-2		2900092E17Rik-2				Cnbp-2		BC088983-6		Lrrk2-11		Atg4c-5		Opcml-8
Prdx4-7		Arl16-2		Mtmr14-11		4933403F05Rik-2				Crnkl1-2		Cacna1a-3		Ninl-2		Atp5o-1		Opn1sw-1
Prdx6-2		Atp7a-2		Mzt2		4933411K20Rik-5				Csrp1-2		Cacna1a-35		Pcid2-1		Auh-8		Orc4-2
Prim1-1		BC017158-1		Ncor2-13		Abi1-4				Cwc27-7		Ccdc101-4		Rapgef1-6		Auts2-13		Os9-1
Prim1-2		Cbx5-4		Nek1-2		Acp6-3				Ddx42-1		Cdk14-2		Rgs3-4		AW209491-1		Osbpl1a-3
Prkci-2		Ccdc144b-2		Nfib-3		Ak4-2				Ddx42-14		Clasp1-9		Rngtt-4		AW554918-3		Osbpl2
Prkci-4		Cebpg-2		Odf2-5		Amotl2-1				Ddx46-1		Cnot3-1		Senp7-1		B230120H23Rik-2		Osbpl3-13
Prkci-8		Chtf18-10		Phf12-4		Anapc11-1				Dhx40-1		Crot-7		Sfmbt1-1		B4galt2-2		Oscp1-1
Prkci-11		Col9a1-11		Plxnb1-24		Apbb2-3				Dido1-3		Cyp4f16-1		Tle1-2		Bcas3-1		Otud7a-1
Prkra-4		Col9a1-24		Plxnb1-30		Apip-4				Dmpk-4		D17H6S56E-1		Tpmt-3		Bcas3-4		Otud7a-2
Prkra-5		Crls1-1		Plxnb2-12		Arfrp1-3				Dnajb14-1		D5Ertd579e-2		Trim9-6		Bdh1-3		Otud7a-4
Prmt3-2		Csmd3-55		Plxnb2-23		Arhgef18-7				Dnajc21-7		Dap3-2		Ubr1-12		Bscl2		Otud7a-6
Prpf19-1		Ddx20-6		Pnpla7-18		Asl-1				Ergic1-3		Dennd5b-5		Unc13b-2		Bsg-1		Otud7a-7
Prpf19-2		Ddx52-9		Polr2b-9		Astn1-6				Exosc7-5		Depdc1b-2		Wdr33-12		C530008M17Rik-1		Otud7b-3
Prpf3-3		Drosha-14		Rb1-11		Atg4a-3				Fam82b-6		Dip2a-17		Zc3h12b-3		C87436-3		Otx2-2
Prpf3-4		Dync2h1		Rims1-14		Atm-34				Gli3-4		Dip2b-2		Zfp300-2		Ccdc130-1		Otx2-4
Prpf31-2		Etohi1-1		Rims2-3		Bag5-2				Grid2-8		Dmap1-1		1110032A03Rik-6		Cdan1-2		Oxr1-3
Prpf39-5		Exoc5-5		Safb2-1		Btf3l4-1				Herc1-9		Dync1h1-9		1700049G17Rik-2		Cdyl-5		Oxr1-4
Prpf4-1		Fam65b-17		Scn3a-22		Ccdc107-1				Ipo8-4		Fam19a1-1		Abhd5-7		Cecr5-2		Oxr1-6
Prpf4-6		Fh1-2		Sdha-1		Ccdc142-6				Itpr2-20		Fkbp15-2		Adal-1		Cep63-1		Oxr1-7
Prpf4-8		Fndc3c1-23		Senp3-2		Ccdc61-2				Jhdm1d-3		Fyn-5		Aff3-2		Chac2-1		Pak3-2
[truncated: 2,192 more rows]
