# Supplementary material for: Network-based bioinformatics analysis of spatio-temporal RNA-Seq data reveals transcriptional programs underpinning normal and aberrant retinal development
Source: BMC Genomics. 2016 Aug 31;17(Suppl 5):495. doi: 10.1186/s12864-016-2822-z (PMC5009874; doi:10.1186/s12864-016-2822-z)
Supplement: Additional file 5: Table S4. — Binning results in P21-Nrl-WT vs. P21-Nrl-KO, P0 vs. P21-Nrl-WT and P0 vs. P21-Nrl-KO comparisons. Custom bioinformatics pipeline and binning of P21-Nrl-WT vs. P21-Nrl-KO (S4.1), P0 (P0CE + P0NE) vs. P21WTcomparison (S4.2) and P0 (P0CE + P0NE) vs. P21KO comparison (S4.3). (XLSX 4018 kb) [file 12864_2016_2822_MOESM5_ESM.xlsx]

## Sheet: S4.1
Table S4.1: Custom bioinformatic pipeline and binning of P21-Nrl-WT vs. P21-Nrl-KO comparison yielded the following categories: genes that were (i) over represented in P21WT (OR_P21WT), (ii)only in P21WT (P21WT_Only) , (iii) non-differentially represented (Non_DR), (iv) over represented in P21KO (OR_P21KO), (v) only in P21KO (P21KO_Only) and (vi) Not Expressed (No_Ex) along with their respective …
Bspry	P21KO_Only	MultipleIsoforms	0.418189	17.2341
Crb3	P21KO_Only	MultipleIsoforms	0.583596	3.94176
Eif2s3y	P21KO_Only	MultipleIsoforms	0.282004	69.9215
Ermap	P21KO_Only	MultipleIsoforms	0.533159	10.3525
Eya1	P21KO_Only	MultipleIsoforms	0.670672	17.7338
Kcng1	P21KO_Only	MultipleIsoforms	0.342528	2.46009
Myocd	P21KO_Only	MultipleIsoforms	0.24968	12.2097
SNORA76	P21KO_Only	MultipleIsoforms	0	2.23548
Spint1	P21KO_Only	MultipleIsoforms	0.881654	7.11625
Tc2n	P21KO_Only	MultipleIsoforms	0.532303	8.50913
Tph1	P21KO_Only	MultipleIsoforms	0.465288	9.55639
Uty	P21KO_Only	MultipleIsoforms	0.208754	14.2423
1110008L16Rik	P21KO_Only	SingleIsoform	0.853924	1.71339
1110035H17Rik	P21KO_Only	SingleIsoform	0.739878	1.24486
1600010F14Rik	P21KO_Only	SingleIsoform	0.666889	1.84799
1700010K24Rik	P21KO_Only	SingleIsoform	0.75541	1.00948
1700020A23Rik	P21KO_Only	SingleIsoform	0.700138	1.18362
1700023L04Rik	P21KO_Only	SingleIsoform	0.844254	1.76546
1700058P15Rik	P21KO_Only	SingleIsoform	0.832315	1.6059
1700064E03Rik	P21KO_Only	SingleIsoform	0.913184	1.45461
1700066J24Rik	P21KO_Only	SingleIsoform	0.636689	1.2981
1700067P10Rik	P21KO_Only	SingleIsoform	0.604199	1.61413
1700084C06Rik	P21KO_Only	SingleIsoform	0.448099	1.0835
1810011O10Rik	P21KO_Only	SingleIsoform	0.908542	1.91977
2210416O15Rik	P21KO_Only	SingleIsoform	0.323684	1.67801
2310030G06Rik	P21KO_Only	SingleIsoform	0.254342	1.71608
4732418A04Rik	P21KO_Only	SingleIsoform	0.262877	1.3544
4921513D11Rik	P21KO_Only	SingleIsoform	0.698011	1.09518
4930403N07Rik	P21KO_Only	SingleIsoform	0.180437	2.00792
4930458D05Rik	P21KO_Only	SingleIsoform	0.722498	5.34275
4930470G03Rik	P21KO_Only	SingleIsoform	0.643792	1.61776
4930588N13Rik	P21KO_Only	SingleIsoform	0.125491	2.08595
4933415A04Rik	P21KO_Only	SingleIsoform	0.787339	2.46562
4933437F05Rik	P21KO_Only	SingleIsoform	0.373779	1.29443
4933437N03Rik	P21KO_Only	SingleIsoform	0.165622	3.79771
5830462I19Rik	P21KO_Only	SingleIsoform	0.705195	1.06849
5930422O12Rik	P21KO_Only	SingleIsoform	0.735346	1.05801
6720489N17Rik	P21KO_Only	SingleIsoform	0.575306	1.1863
8030423F21Rik	P21KO_Only	SingleIsoform	0.77744	1.83272
9430002A10Rik	P21KO_Only	SingleIsoform	0.835619	1.25016
A1bg	P21KO_Only	SingleIsoform	0.263275	2.00346
A430018G15Rik	P21KO_Only	SingleIsoform	0.960637	2.06641
AA623943	P21KO_Only	SingleIsoform	0	5.3998
AC087891.1	P21KO_Only	SingleIsoform	0	45.2454
AC098726.1	P21KO_Only	SingleIsoform	0	3.91919
AC103598.1	P21KO_Only	SingleIsoform	0	5.527
AC103663.1	P21KO_Only	SingleIsoform	0	21.7984
AC105169.1	P21KO_Only	SingleIsoform	0	10.0709
AC108434.1	P21KO_Only	SingleIsoform	0.987102	1.18724
AC109145.1	P21KO_Only	SingleIsoform	0	9.9559
AC110235.1	P21KO_Only	SingleIsoform	0	1.0413
AC111074.1	P21KO_Only	SingleIsoform	0	6.15148
AC111132.1	P21KO_Only	SingleIsoform	0	4.36475
AC112139.1	P21KO_Only	SingleIsoform	0	1.23975
AC112790.1	P21KO_Only	SingleIsoform	0	6.46592
AC113178.1	P21KO_Only	SingleIsoform	0	8.66853
AC113291.1	P21KO_Only	SingleIsoform	0	2.85257
AC114558.1	P21KO_Only	SingleIsoform	0	4.73012
AC115767.1	P21KO_Only	SingleIsoform	0	3.30163
AC116595.1	P21KO_Only	SingleIsoform	0	1.72943
AC116657.1	P21KO_Only	SingleIsoform	0	12.7078
AC116739.1	P21KO_Only	SingleIsoform	0	10.4549
AC117610.1	P21KO_Only	SingleIsoform	0	4.48408
AC118255.1	P21KO_Only	SingleIsoform	0	183.159
AC118561.1	P21KO_Only	SingleIsoform	0	4.55524
AC119249.4	P21KO_Only	SingleIsoform	0	12.106
AC119834.1	P21KO_Only	SingleIsoform	0	1.65082
AC120540.1	P21KO_Only	SingleIsoform	0	3.99368
AC121091.1	P21KO_Only	SingleIsoform	0	3.62504
AC121548.1	P21KO_Only	SingleIsoform	0	2.01766
AC121814.1	P21KO_Only	SingleIsoform	0	1.29707
AC122537.1	P21KO_Only	SingleIsoform	0.585349	1.11977
AC123530.1	P21KO_Only	SingleIsoform	0	6.71025
AC124394.1	P21KO_Only	SingleIsoform	0	2.50345
AC124400.1	P21KO_Only	SingleIsoform	0	5.83725
AC126053.1	P21KO_Only	SingleIsoform	0	5.82399
AC127575.1	P21KO_Only	SingleIsoform	0.492966	1.26802
AC128663.1	P21KO_Only	SingleIsoform	0	1.4952
AC130474.1	P21KO_Only	SingleIsoform	0	3.88552
AC131766.1	P21KO_Only	SingleIsoform	0	210.233
AC132082.1	P21KO_Only	SingleIsoform	0	3.90122
AC132253.2	P21KO_Only	SingleIsoform	0	5.01825
AC132266.1	P21KO_Only	SingleIsoform	0	4.31888
AC132270.1	P21KO_Only	SingleIsoform	0	3.72311
AC132452.1	P21KO_Only	SingleIsoform	0	4.12478
AC133502.1	P21KO_Only	SingleIsoform	0	32.0208
AC133597.1	P21KO_Only	SingleIsoform	0	11.5046
AC134426.1	P21KO_Only	SingleIsoform	0	14.5703
AC134475.1	P21KO_Only	SingleIsoform	0	1.89684
AC134855.1	P21KO_Only	SingleIsoform	0	3.08702
AC134897.1	P21KO_Only	SingleIsoform	0	26.674
AC134910.1	P21KO_Only	SingleIsoform	0.619482	1.64467
AC134918.1	P21KO_Only	SingleIsoform	0	68.9053
AC138200.1	P21KO_Only	SingleIsoform	0	3.85173
AC138376.1	P21KO_Only	SingleIsoform	0	4.25915
AC138604.1	P21KO_Only	SingleIsoform	0	10.6058
AC138605.1	P21KO_Only	SingleIsoform	0	7.86282
AC139348.1	P21KO_Only	SingleIsoform	0	1.18917
AC140336.1	P21KO_Only	SingleIsoform	0	18.6225
AC140381.1	P21KO_Only	SingleIsoform	0	6.59458
AC141881.26	P21KO_Only	SingleIsoform	0	2.26311
AC141881.28	P21KO_Only	SingleIsoform	0	1.92791
AC141881.32	P21KO_Only	SingleIsoform	0	2.27002
AC142100.1	P21KO_Only	SingleIsoform	0	2.87087
AC142212.1	P21KO_Only	SingleIsoform	0.439828	1.4308
AC142474.1	P21KO_Only	SingleIsoform	0	2.65109
AC149058.1	P21KO_Only	SingleIsoform	0	14.0058
AC149593.1	P21KO_Only	SingleIsoform	0	2.41164
AC151712.2	P21KO_Only	SingleIsoform	0	1.14055
AC152063.2	P21KO_Only	SingleIsoform	0	2.9623
AC153564.1	P21KO_Only	SingleIsoform	0	3.72207
AC153589.1	P21KO_Only	SingleIsoform	0	1.07142
AC153982.1	P21KO_Only	SingleIsoform	0	2.8008
AC155262.1	P21KO_Only	SingleIsoform	0	3.63974
AC157912.1	P21KO_Only	SingleIsoform	0	1.91147
AC158229.1	P21KO_Only	SingleIsoform	0	10.6805
AC158361.5	P21KO_Only	SingleIsoform	0	2.57902
AC158665.1	P21KO_Only	SingleIsoform	0	7.37772
AC158909.1	P21KO_Only	SingleIsoform	0	12.5559
AC159243.1	P21KO_Only	SingleIsoform	0	10.4152
AC160120.1	P21KO_Only	SingleIsoform	0	6.123
AC160635.1	P21KO_Only	SingleIsoform	0	5.13744
AC160932.1	P21KO_Only	SingleIsoform	0	5.43385
AC160978.1	P21KO_Only	SingleIsoform	0	15.7375
AC161111.1	P21KO_Only	SingleIsoform	0	4.00089
AC161197.1	P21KO_Only	SingleIsoform	0	3.39673
AC161253.2	P21KO_Only	SingleIsoform	0	17.166
AC163703.1	P21KO_Only	SingleIsoform	0	7.83779
AC164546.1	P21KO_Only	SingleIsoform	0	4.84603
AC164703.1	P21KO_Only	SingleIsoform	0	4.77791
AC165333.1	P21KO_Only	SingleIsoform	0	1.39323
AC166110.1	P21KO_Only	SingleIsoform	0	11.0355
AC169385.1	P21KO_Only	SingleIsoform	0	11.9325
AC169674.12	P21KO_Only	SingleIsoform	0	2.66662
AC169674.4	P21KO_Only	SingleIsoform	0	9.43936
AC188458.7	P21KO_Only	SingleIsoform	0.0304309	1.23334
AC190403.1	P21KO_Only	SingleIsoform	0.244212	1.0874
AC211878.1	P21KO_Only	SingleIsoform	0.6301	1.1117
AC238811.3	P21KO_Only	SingleIsoform	0	2.26279
AC238940.2	P21KO_Only	SingleIsoform	0	1.47857
Adap2	P21KO_Only	SingleIsoform	0.763558	1.16571
Adora2b	P21KO_Only	SingleIsoform	0.897897	1.17834
Adrb2	P21KO_Only	SingleIsoform	0.713587	10.4025
Akr1b8	P21KO_Only	SingleIsoform	0.768471	4.40731
AL589870.1	P21KO_Only	SingleIsoform	0	4.80442
AL589902.1	P21KO_Only	SingleIsoform	0	2.4754
AL591496.3	P21KO_Only	SingleIsoform	0	7.18683
AL591712.1	P21KO_Only	SingleIsoform	0	1.06133
AL596130.1	P21KO_Only	SingleIsoform	0	124.419
AL603708.1	P21KO_Only	SingleIsoform	0	4.37388
AL603828.1	P21KO_Only	SingleIsoform	0	3.01439
AL627238.1	P21KO_Only	SingleIsoform	0	48.8389
AL627312.1	P21KO_Only	SingleIsoform	0	1.57904
AL662901.1	P21KO_Only	SingleIsoform	0	15.5108
AL671914.1	P21KO_Only	SingleIsoform	0.601972	2.14303
AL683882.1	P21KO_Only	SingleIsoform	0	3.60311
AL731707.1	P21KO_Only	SingleIsoform	0	6.05299
AL732472.1	P21KO_Only	SingleIsoform	0	3.08023
AL772185.1	P21KO_Only	SingleIsoform	0	54.0847
AL772258.1	P21KO_Only	SingleIsoform	0	1.78271
AL772336.1	P21KO_Only	SingleIsoform	0	4.39304
AL772404.1	P21KO_Only	SingleIsoform	0	4.55157
AL805897.1	P21KO_Only	SingleIsoform	0	14.3581
AL807379.1	P21KO_Only	SingleIsoform	0	4.23207
AL807811.2	P21KO_Only	SingleIsoform	0	10.2315
AL807823.1	P21KO_Only	SingleIsoform	0	8.12169
AL833775.1	P21KO_Only	SingleIsoform	0	3.63493
AL833780.1	P21KO_Only	SingleIsoform	0	4.09245
AL928551.1	P21KO_Only	SingleIsoform	0	3.35711
AL928557.1	P21KO_Only	SingleIsoform	0	10.9601
AL929160.1	P21KO_Only	SingleIsoform	0	3.76364
Alms1-ps1	P21KO_Only	SingleIsoform	0.520936	1.55874
Amh	P21KO_Only	SingleIsoform	0.870539	1.47997
Apol7b	P21KO_Only	SingleIsoform	0.0342253	1.67756
Apold1	P21KO_Only	SingleIsoform	0.802135	1.40212
Aspn	P21KO_Only	SingleIsoform	0.842433	1.71236
AV039307	P21KO_Only	SingleIsoform	0.785406	1.1243
B4galnt2	P21KO_Only	SingleIsoform	0.474421	2.60942
Bambi	P21KO_Only	SingleIsoform	0.95255	1.89573
Bco2	P21KO_Only	SingleIsoform	0.754871	1.39894
Bpifb6	P21KO_Only	SingleIsoform	0.578862	1.89791
Bsph1	P21KO_Only	SingleIsoform	0.464107	1.39486
BX470216.1	P21KO_Only	SingleIsoform	0	1.00583
CAAA01098150.1	P21KO_Only	SingleIsoform	0	1.74949
CAAA01147332.1	P21KO_Only	SingleIsoform	0.328899	1.17155
Carns1	P21KO_Only	SingleIsoform	0.731114	1.52858
Ccnd2	P21KO_Only	SingleIsoform	0.813455	1.11094
Ccnf	P21KO_Only	SingleIsoform	0.916943	1.10904
Cdc25a	P21KO_Only	SingleIsoform	0.860803	1.30521
Cdt1	P21KO_Only	SingleIsoform	0.847192	2.91245
Cenpp	P21KO_Only	SingleIsoform	0.747558	1.03557
Clec14a	P21KO_Only	SingleIsoform	0.627438	1.08461
Col3a1	P21KO_Only	SingleIsoform	0.546839	1.20077
Colec12	P21KO_Only	SingleIsoform	0.925581	2.0329
CR974483.1	P21KO_Only	SingleIsoform	0	2.01767
Crp	P21KO_Only	SingleIsoform	0.32842	3.015
Csrnp1	P21KO_Only	SingleIsoform	0.993276	1.00334
CT010454.1	P21KO_Only	SingleIsoform	0	16.207
CT025520.1	P21KO_Only	SingleIsoform	0	1.52964
CT025645.1	P21KO_Only	SingleIsoform	0	1.17198
CT025708.1	P21KO_Only	SingleIsoform	0	5.87522
CT573034.2	P21KO_Only	SingleIsoform	0	1.28491
CT954250.1	P21KO_Only	SingleIsoform	0	6.11071
Ctf1	P21KO_Only	SingleIsoform	0.83258	1.09858
D230022J07Rik	P21KO_Only	SingleIsoform	0.869698	1.13195
D730045B01Rik	P21KO_Only	SingleIsoform	0.21465	1.14688
Ddx3y	P21KO_Only	SingleIsoform	0.0881614	24.7509
Drd5	P21KO_Only	SingleIsoform	0.867554	1.00169
E030010A14Rik	P21KO_Only	SingleIsoform	0.420738	1.59774
Ebi3	P21KO_Only	SingleIsoform	0.543262	1.17489
Edn1	P21KO_Only	SingleIsoform	0.8096	1.47079
Egr3	P21KO_Only	SingleIsoform	0.157222	1.04227
En2	P21KO_Only	SingleIsoform	0.22649	1.80787
Fam159b	P21KO_Only	SingleIsoform	0.273948	1.31123
Fam194a	P21KO_Only	SingleIsoform	0.962615	2.53666
Fam83h	P21KO_Only	SingleIsoform	0.898925	1.02561
Fcgr3	P21KO_Only	SingleIsoform	0.736913	1.57316
Fcrls	P21KO_Only	SingleIsoform	0.378676	1.11311
Fermt3	P21KO_Only	SingleIsoform	0.986002	1.12004
Fmod	P21KO_Only	SingleIsoform	0.924244	1.02875
Folr2	P21KO_Only	SingleIsoform	0.382345	1.02144
Foxo6	P21KO_Only	SingleIsoform	0.362974	1.33317
Fzd8	P21KO_Only	SingleIsoform	0.899586	1.30537
Gdf1	P21KO_Only	SingleIsoform	0.217982	1.00524
Gja4	P21KO_Only	SingleIsoform	0.989636	1.53068
Gm10038	P21KO_Only	SingleIsoform	0.504089	1.39083
Gm10039	P21KO_Only	SingleIsoform	0.140827	2.49096
Gm10116	P21KO_Only	SingleIsoform	0	1.03274
Gm10132	P21KO_Only	SingleIsoform	0	2.78325
Gm10146	P21KO_Only	SingleIsoform	0	7.72881
Gm10250	P21KO_Only	SingleIsoform	0.645313	1.38629
Gm10282	P21KO_Only	SingleIsoform	0.0827666	6.05851
Gm10358	P21KO_Only	SingleIsoform	0	1.64419
Gm10364	P21KO_Only	SingleIsoform	0.67935	1.0398
Gm10462	P21KO_Only	SingleIsoform	0	1.61898
Gm10567	P21KO_Only	SingleIsoform	0.971034	1.88796
Gm10602	P21KO_Only	SingleIsoform	0.917048	4.2737
Gm10803	P21KO_Only	SingleIsoform	0.810838	9.67867
Gm10818	P21KO_Only	SingleIsoform	0.947884	1.28308
Gm11084	P21KO_Only	SingleIsoform	0	5.19811
Gm11192	P21KO_Only	SingleIsoform	0.948452	1.69055
Gm11222	P21KO_Only	SingleIsoform	0.351028	2.36149
Gm11223	P21KO_Only	SingleIsoform	0	4.49178
Gm11246	P21KO_Only	SingleIsoform	0	3.90202
Gm11281	P21KO_Only	SingleIsoform	0.314976	1.46885
Gm11284	P21KO_Only	SingleIsoform	0.323321	1.09769
Gm11465	P21KO_Only	SingleIsoform	0.774418	1.7242
Gm11527	P21KO_Only	SingleIsoform	0.168172	1.07127
Gm11534	P21KO_Only	SingleIsoform	0.63421	4.1017
Gm11544	P21KO_Only	SingleIsoform	0	3.82108
Gm11546	P21KO_Only	SingleIsoform	0	6.07478
Gm11628	P21KO_Only	SingleIsoform	0	3.98934
Gm11641	P21KO_Only	SingleIsoform	0.659775	3.26788
Gm11741	P21KO_Only	SingleIsoform	0.793939	1.18323
Gm11767	P21KO_Only	SingleIsoform	0.326289	2.46321
Gm11769	P21KO_Only	SingleIsoform	0.456299	1.72775
Gm11962	P21KO_Only	SingleIsoform	0.934093	1.68947
Gm11995	P21KO_Only	SingleIsoform	0	1.34746
Gm12026	P21KO_Only	SingleIsoform	0	1.74259
Gm12074	P21KO_Only	SingleIsoform	0	4.67278
Gm12146	P21KO_Only	SingleIsoform	0.306642	1.92792
Gm12147	P21KO_Only	SingleIsoform	0	1.06837
Gm12291	P21KO_Only	SingleIsoform	0	2.4143
Gm12294	P21KO_Only	SingleIsoform	0.913214	1.4593
Gm12411	P21KO_Only	SingleIsoform	0.458966	1.85292
Gm12451	P21KO_Only	SingleIsoform	0.919043	1.08052
Gm12500	P21KO_Only	SingleIsoform	0.286004	2.46013
Gm12580	P21KO_Only	SingleIsoform	0.174262	1.33754
Gm12693	P21KO_Only	SingleIsoform	0	2.81487
Gm12729	P21KO_Only	SingleIsoform	0	3.6878
Gm12781	P21KO_Only	SingleIsoform	0.886596	1.84221
Gm12835	P21KO_Only	SingleIsoform	0.516041	1.216
Gm12868	P21KO_Only	SingleIsoform	0.624462	1.76802
Gm12999	P21KO_Only	SingleIsoform	0.999088	2.09838
Gm13018	P21KO_Only	SingleIsoform	0	4.9365
Gm13082	P21KO_Only	SingleIsoform	0.132096	2.99494
Gm13127	P21KO_Only	SingleIsoform	0.381528	1.93626
Gm13246	P21KO_Only	SingleIsoform	0	1.20451
Gm13572	P21KO_Only	SingleIsoform	0.278281	1.23816
Gm13632	P21KO_Only	SingleIsoform	0.42254	1.29318
Gm13688	P21KO_Only	SingleIsoform	0.730321	1.25684
Gm13707	P21KO_Only	SingleIsoform	0.678326	1.18383
Gm13800	P21KO_Only	SingleIsoform	0	22.2556
Gm13962	P21KO_Only	SingleIsoform	0.72288	1.92978
Gm14022	P21KO_Only	SingleIsoform	0.436395	1.2659
Gm14292	P21KO_Only	SingleIsoform	0	4.14548
Gm14305	P21KO_Only	SingleIsoform	0.335312	1.89141
Gm14308	P21KO_Only	SingleIsoform	0.0677641	5.30106
Gm14328	P21KO_Only	SingleIsoform	0	7.17922
Gm14412	P21KO_Only	SingleIsoform	0.610839	2.4219
Gm14421	P21KO_Only	SingleIsoform	0.977006	2.80121
Gm14435	P21KO_Only	SingleIsoform	0.947556	1.82457
Gm14592	P21KO_Only	SingleIsoform	0.965918	1.65397
Gm14646	P21KO_Only	SingleIsoform	0	1.82253
Gm14681	P21KO_Only	SingleIsoform	0	4.31936
Gm14749	P21KO_Only	SingleIsoform	0.290935	1.32657
Gm15035	P21KO_Only	SingleIsoform	0.718956	1.07937
Gm15176	P21KO_Only	SingleIsoform	0	1.2467
Gm15186	P21KO_Only	SingleIsoform	0.552618	1.27546
Gm15420	P21KO_Only	SingleIsoform	0	1.93477
Gm15506	P21KO_Only	SingleIsoform	0.844627	1.39685
Gm15510	P21KO_Only	SingleIsoform	0.562411	1.18802
Gm15552	P21KO_Only	SingleIsoform	0.772139	1.16365
Gm15559	P21KO_Only	SingleIsoform	0.909864	1.12646
Gm15580	P21KO_Only	SingleIsoform	0.539461	1.15658
Gm15596	P21KO_Only	SingleIsoform	0.75264	2.76486
Gm15627	P21KO_Only	SingleIsoform	0.897748	1.37049
Gm15655	P21KO_Only	SingleIsoform	0.247189	1.74675
Gm15718	P21KO_Only	SingleIsoform	0.849728	1.5158
Gm15776	P21KO_Only	SingleIsoform	0	2.70934
Gm15784	P21KO_Only	SingleIsoform	0.925946	1.04492
Gm15825	P21KO_Only	SingleIsoform	0.786004	1.13425
Gm15835	P21KO_Only	SingleIsoform	0.860432	1.22592
Gm15951	P21KO_Only	SingleIsoform	0.435421	1.42705
Gm15997	P21KO_Only	SingleIsoform	0.178353	1.05883
Gm16031	P21KO_Only	SingleIsoform	0.869597	2.32971
Gm16044	P21KO_Only	SingleIsoform	0.933282	1.45591
Gm16184	P21KO_Only	SingleIsoform	0.914892	1.01543
Gm16209	P21KO_Only	SingleIsoform	0.600597	1.62554
Gm16244	P21KO_Only	SingleIsoform	0.879833	1.38713
Gm16323	P21KO_Only	SingleIsoform	0.609651	1.14297
Gm16339	P21KO_Only	SingleIsoform	0.604227	2.55571
Gm16364	P21KO_Only	SingleIsoform	0.990676	1.12552
Gm16418	P21KO_Only	SingleIsoform	0	2.05074
Gm16758	P21KO_Only	SingleIsoform	0.483653	1.02458
Gm1698	P21KO_Only	SingleIsoform	0.0371774	5.51225
Gm16984	P21KO_Only	SingleIsoform	0.828194	1.08596
Gm17205	P21KO_Only	SingleIsoform	0.852513	1.93932
Gm17353	P21KO_Only	SingleIsoform	0.641812	1.27816
Gm17428	P21KO_Only	SingleIsoform	0	2.80234
Gm17545	P21KO_Only	SingleIsoform	0	5.54082
Gm17571	P21KO_Only	SingleIsoform	0	5.97085
Gm17604	P21KO_Only	SingleIsoform	0	5.68459
Gm17613	P21KO_Only	SingleIsoform	0.929388	2.97839
Gm19807	P21KO_Only	SingleIsoform	0.982025	1.54356
Gm20421	P21KO_Only	SingleIsoform	0.576652	1.31324
Gm20459	P21KO_Only	SingleIsoform	0.530034	1.04087
Gm20504	P21KO_Only	SingleIsoform	0.0172723	2.54516
Gm20681	P21KO_Only	SingleIsoform	0.598898	1.44072
Gm20695	P21KO_Only	SingleIsoform	0.533668	1.14967
Gm2986	P21KO_Only	SingleIsoform	0.871985	1.33651
Gm3839	P21KO_Only	SingleIsoform	0	1.23537
Gm4353	P21KO_Only	SingleIsoform	0.286335	4.3526
Gm5054	P21KO_Only	SingleIsoform	0.278973	1.97567
Gm5069	P21KO_Only	SingleIsoform	0.840853	1.33575
Gm5519	P21KO_Only	SingleIsoform	0	1.06369
Gm5595	P21KO_Only	SingleIsoform	0.865814	2.78075
Gm5637	P21KO_Only	SingleIsoform	0.47442	1.92114
Gm5741	P21KO_Only	SingleIsoform	0.97573	1.04278
Gm5812	P21KO_Only	SingleIsoform	0.219043	1.12574
Gm5828	P21KO_Only	SingleIsoform	0	3.76242
Gm5908	P21KO_Only	SingleIsoform	0	6.6039
Gm6139	P21KO_Only	SingleIsoform	0	1.20546
Gm6313	P21KO_Only	SingleIsoform	0.618235	1.55215
Gm6344	P21KO_Only	SingleIsoform	0	4.70138
Gm6568	P21KO_Only	SingleIsoform	0	1.17879
Gm6758	P21KO_Only	SingleIsoform	0.577312	1.04552
Gm6823	P21KO_Only	SingleIsoform	0.821868	2.18454
Gm7334	P21KO_Only	SingleIsoform	0.852238	2.99619
Gm7618	P21KO_Only	SingleIsoform	0	1.58165
Gm8327	P21KO_Only	SingleIsoform	0.741912	1.89983
Gm8864	P21KO_Only	SingleIsoform	0.833241	1.07044
Gm9429	P21KO_Only	SingleIsoform	0.304759	2.36724
Gm9613	P21KO_Only	SingleIsoform	0.928945	1.63299
Gm9901	P21KO_Only	SingleIsoform	0.943307	1.14962
Gm9923	P21KO_Only	SingleIsoform	0.285645	1.24299
Gm9945	P21KO_Only	SingleIsoform	0.930789	1.09365
Gm9967	P21KO_Only	SingleIsoform	0.938927	1.14773
Gsc2	P21KO_Only	SingleIsoform	0.545858	6.2151
H2afb1	P21KO_Only	SingleIsoform	0.898097	2.39261
H2-Q5	P21KO_Only	SingleIsoform	0.924868	1.56086
H2-Q6	P21KO_Only	SingleIsoform	0.631357	4.53511
Hamp	P21KO_Only	SingleIsoform	0.44817	1.1973
Herc6	P21KO_Only	SingleIsoform	0.782571	1.0433
Hist2h2ab	P21KO_Only	SingleIsoform	0.259275	2.07464
Hist2h2ac	P21KO_Only	SingleIsoform	0.241658	3.57214
Hmgb1-ps2	P21KO_Only	SingleIsoform	0	1.22151
Hpx	P21KO_Only	SingleIsoform	0.810267	1.30948
Hrc	P21KO_Only	SingleIsoform	0.877262	1.13312
Hsp25-ps1	P21KO_Only	SingleIsoform	0.579403	1.28459
Hspe1-ps2	P21KO_Only	SingleIsoform	0.426417	1.17152
Ifi27l2a	P21KO_Only	SingleIsoform	0.355784	1.35304
Ifit1	P21KO_Only	SingleIsoform	0.619067	1.85916
Igdcc3	P21KO_Only	SingleIsoform	0.97756	1.06235
Igf2bp3	P21KO_Only	SingleIsoform	0.984127	1.06083
Insl6	P21KO_Only	SingleIsoform	0.139212	1.3015
Insm2	P21KO_Only	SingleIsoform	0.13672	1.3908
Irgm2	P21KO_Only	SingleIsoform	0.887101	1.3943
Itga5	P21KO_Only	SingleIsoform	0.670152	1.03157
Itih5	P21KO_Only	SingleIsoform	0.918212	1.31211
Kcnf1	P21KO_Only	SingleIsoform	0.978827	1.21427
Kctd12b	P21KO_Only	SingleIsoform	0.990117	1.18306
Kdelc2	P21KO_Only	SingleIsoform	0.75024	1.95902
Kdm5d	P21KO_Only	SingleIsoform	0.0312753	13.4324
Kiss1r	P21KO_Only	SingleIsoform	0.884266	1.08595
Klf2	P21KO_Only	SingleIsoform	0.637241	1.34323
Lama4	P21KO_Only	SingleIsoform	0.956455	1.4829
Lenep	P21KO_Only	SingleIsoform	0.852676	1.03742
Mir103-2	P21KO_Only	SingleIsoform	0	3.30163
Mir138-2	P21KO_Only	SingleIsoform	0	5.18828
Mir148b	P21KO_Only	SingleIsoform	0	2.4212
Mir181a-1	P21KO_Only	SingleIsoform	0	3.30164
Mir181b-2	P21KO_Only	SingleIsoform	0	3.46108
Mir1929	P21KO_Only	SingleIsoform	0	2.79369
Mir1931	P21KO_Only	SingleIsoform	0	1.51325
Mir1934	P21KO_Only	SingleIsoform	0	3.6523
Mir1966	P21KO_Only	SingleIsoform	0	5.73441
Mir1967	P21KO_Only	SingleIsoform	0	3.6318
Mir218-1	P21KO_Only	SingleIsoform	0	1.8159
Mir221	P21KO_Only	SingleIsoform	0	2.59414
Mir30c-1	P21KO_Only	SingleIsoform	0	3.0265
Mir338	P21KO_Only	SingleIsoform	0	2.42209
Mir3473d	P21KO_Only	SingleIsoform	0	3.6318
Mir421	P21KO_Only	SingleIsoform	0	6.61299
Mir485	P21KO_Only	SingleIsoform	0	4.03782
Mir493	P21KO_Only	SingleIsoform	0	3.63686
Mir496	P21KO_Only	SingleIsoform	0	4.05806
Mir5098	P21KO_Only	SingleIsoform	0	7.53533
Mir690	P21KO_Only	SingleIsoform	0	3.45142
Mir760	P21KO_Only	SingleIsoform	0	1.51325
Mir96	P21KO_Only	SingleIsoform	0	2.01766
Mirlet7i	P21KO_Only	SingleIsoform	0	3.30439
Mmrn2	P21KO_Only	SingleIsoform	0.828206	1.63912
mmu-mir-689-2	P21KO_Only	SingleIsoform	0	8.57793
Mycl1	P21KO_Only	SingleIsoform	0.852354	1.17968
Nckap1l	P21KO_Only	SingleIsoform	0.860532	1.1769
Nhej1	P21KO_Only	SingleIsoform	0.916972	1.28318
Nostrin	P21KO_Only	SingleIsoform	0.798146	1.78596
Npas1	P21KO_Only	SingleIsoform	0.620446	1.12343
Npm3-ps1	P21KO_Only	SingleIsoform	0.568523	1.34386
n-R5s173	P21KO_Only	SingleIsoform	0	1.73747
n-R5s200	P21KO_Only	SingleIsoform	0	6.92232
n-R5s205	P21KO_Only	SingleIsoform	0	1.49976
n-R5s207	P21KO_Only	SingleIsoform	0	1.57904
n-R5s39	P21KO_Only	SingleIsoform	0	3.82294
n-R5s61	P21KO_Only	SingleIsoform	0	3.17095
n-R5s87	P21KO_Only	SingleIsoform	0	1.65082
n-R5s96	P21KO_Only	SingleIsoform	0	1.34511
Nradd	P21KO_Only	SingleIsoform	0.665255	1.18391
Nxph2	P21KO_Only	SingleIsoform	0.911825	1.31394
O3far1	P21KO_Only	SingleIsoform	0.0320123	1.14029
Oas1b	P21KO_Only	SingleIsoform	0.861179	1.85413
Olfr461	P21KO_Only	SingleIsoform	0.932385	1.36031
Pabpc5	P21KO_Only	SingleIsoform	0.786381	1.00404
Pgc	P21KO_Only	SingleIsoform	0.835976	1.17418
Pik3ap1	P21KO_Only	SingleIsoform	0.522864	5.32547
Plekhh1	P21KO_Only	SingleIsoform	0.996113	1.22829
Pmp2	P21KO_Only	SingleIsoform	0.851702	1.13767
Poteg	P21KO_Only	SingleIsoform	0.0513977	7.75798
Ppapdc1a	P21KO_Only	SingleIsoform	0.883851	1.49919
Ppp1r14a	P21KO_Only	SingleIsoform	0.395956	1.93931
Prss53	P21KO_Only	SingleIsoform	0.806479	1.1784
Psg23	P21KO_Only	SingleIsoform	0.557258	1.06664
Pth1r	P21KO_Only	SingleIsoform	0.873089	1.33114
Pydc3	P21KO_Only	SingleIsoform	0.572141	1.14329
Rab42-ps	P21KO_Only	SingleIsoform	0.444679	1.18797
Rasd1	P21KO_Only	SingleIsoform	0.902046	1.31446
Rbp4	P21KO_Only	SingleIsoform	0.603454	2.37343
Rbpsuh-rs3	P21KO_Only	SingleIsoform	0.0341547	1.22452
RP23-440J15.7	P21KO_Only	SingleIsoform	0.692178	1.84954
RP23-97D14.5	P21KO_Only	SingleIsoform	0.888835	1.1892
Rpl18-ps2	P21KO_Only	SingleIsoform	0	1.24847
Rpl27a-ps1	P21KO_Only	SingleIsoform	0	1.48342
Rpl31-ps10	P21KO_Only	SingleIsoform	0.644542	1.55354
Rpl7a-ps3	P21KO_Only	SingleIsoform	0	1.39372
Rps12	P21KO_Only	SingleIsoform	0.664574	3.57293
Rps15-ps2	P21KO_Only	SingleIsoform	0	2.34958
Rps2-ps6	P21KO_Only	SingleIsoform	0.877947	1.03835
Rpsa	P21KO_Only	SingleIsoform	0.85751	1.60478
Rspo4	P21KO_Only	SingleIsoform	0.887384	1.14502
Rtp4	P21KO_Only	SingleIsoform	0.448786	1.42374
Samd9l	P21KO_Only	SingleIsoform	0.837587	1.06666
SCARNA14	P21KO_Only	SingleIsoform	0	1.10054
SCARNA23	P21KO_Only	SingleIsoform	0	1.25255
Scarna6	P21KO_Only	SingleIsoform	0.838635	1.74164
Sema3g	P21KO_Only	SingleIsoform	0.959827	1.15882
Slc19a3	P21KO_Only	SingleIsoform	0.642817	1.03099
Slc25a18	P21KO_Only	SingleIsoform	0.980371	1.51426
Slc35f3	P21KO_Only	SingleIsoform	0.939987	1.02346
Slc3a1	P21KO_Only	SingleIsoform	0.776058	1.14982
Smoc2	P21KO_Only	SingleIsoform	0.962086	1.2048
SNORA27	P21KO_Only	SingleIsoform	0	1.25262
SNORA41	P21KO_Only	SingleIsoform	0	2.42383
SNORA63	P21KO_Only	SingleIsoform	0	1.65218
Snora65	P21KO_Only	SingleIsoform	0	4.10604
Snora78	P21KO_Only	SingleIsoform	0	1.25304
Snord111	P21KO_Only	SingleIsoform	0	6.05299
SNORD27	P21KO_Only	SingleIsoform	0	5.18828
SNORD31	P21KO_Only	SingleIsoform	0	6.05299
Snord70	P21KO_Only	SingleIsoform	0	3.30163
Snord83b	P21KO_Only	SingleIsoform	0	5.58738
SNORD86	P21KO_Only	SingleIsoform	0	3.85855
snoU54	P21KO_Only	SingleIsoform	0	5.18828
Sowahb	P21KO_Only	SingleIsoform	0.605975	1.22706
Sox18	P21KO_Only	SingleIsoform	0.726731	1.35497
Spats1	P21KO_Only	SingleIsoform	0.940389	1.22106
Tac4	P21KO_Only	SingleIsoform	0.153388	1.50337
Tcea3	P21KO_Only	SingleIsoform	0.864675	2.79161
Tfap2e	P21KO_Only	SingleIsoform	0.892008	1.14533
Tmem119	P21KO_Only	SingleIsoform	0.764251	1.28362
Tmem158	P21KO_Only	SingleIsoform	0.809893	4.216
Tmem181b-ps	P21KO_Only	SingleIsoform	0.715859	7.59555
Tmem92	P21KO_Only	SingleIsoform	0	2.13319
Trpm4	P21KO_Only	SingleIsoform	0.939027	1.10028
Tsx	P21KO_Only	SingleIsoform	0.942201	1.57286
Ucn2	P21KO_Only	SingleIsoform	0.386584	1.05223
Usp18	P21KO_Only	SingleIsoform	0.518747	1.20987
Vmn2r-ps20	P21KO_Only	SingleIsoform	0.46521	1.49576
Zdhhc15	P21KO_Only	SingleIsoform	0.817182	1.45586
Zfp114	P21KO_Only	SingleIsoform	0.651853	1.0856
Zpbp	P21KO_Only	SingleIsoform	0.602565	1.0995
1700001G11Rik	P21KO_Only	BelowThresholdMultipleIsoforms	0.616057	1.1703
1700006P19Rik	P21KO_Only	BelowThresholdMultipleIsoforms	0.593594	1.15555
1700095B22Rik	P21KO_Only	BelowThresholdMultipleIsoforms	0.461416	1.08497
2200002D01Rik	P21KO_Only	BelowThresholdMultipleIsoforms	0.454343	1.29236
2210020M01Rik	P21KO_Only	BelowThresholdMultipleIsoforms	0.969913	1.28882
2210417K05Rik	P21KO_Only	BelowThresholdMultipleIsoforms	0.85352	2.36397
2610039C10Rik	P21KO_Only	BelowThresholdMultipleIsoforms	0.827476	1.14265
2810433D01Rik	P21KO_Only	BelowThresholdMultipleIsoforms	0.444063	1.35557
2900002K06Rik	P21KO_Only	BelowThresholdMultipleIsoforms	0.932099	1.21
4932702P03Rik	P21KO_Only	BelowThresholdMultipleIsoforms	0.958047	1.1063
4933400F03Rik	P21KO_Only	BelowThresholdMultipleIsoforms	0.467691	1.20911
4933439K11Rik	P21KO_Only	BelowThresholdMultipleIsoforms	0.267084	1.26369
5730522E02Rik	P21KO_Only	BelowThresholdMultipleIsoforms	0.902966	1.38173
5930412G12Rik	P21KO_Only	BelowThresholdMultipleIsoforms	0.772316	1.71813
A130049A11Rik	P21KO_Only	BelowThresholdMultipleIsoforms	0.821715	1.04893
Acsm3	P21KO_Only	BelowThresholdMultipleIsoforms	0.346964	1.1532
Adra1b	P21KO_Only	BelowThresholdMultipleIsoforms	0.768571	1.41298
AI427809	P21KO_Only	BelowThresholdMultipleIsoforms	0.476962	1.08538
Akr1c21	P21KO_Only	BelowThresholdMultipleIsoforms	0.612196	1.07672
Amhr2	P21KO_Only	BelowThresholdMultipleIsoforms	0.483322	1.38812
Ankfn1	P21KO_Only	BelowThresholdMultipleIsoforms	0.70755	1.12139
Aspdh	P21KO_Only	BelowThresholdMultipleIsoforms	0.791703	1.33418
B230314M03Rik	P21KO_Only	BelowThresholdMultipleIsoforms	0.626773	1.18223
Bbc3	P21KO_Only	BelowThresholdMultipleIsoforms	0.770469	1.72704
BC020535	P21KO_Only	BelowThresholdMultipleIsoforms	0.777929	1.61196
Bnc2	P21KO_Only	BelowThresholdMultipleIsoforms	0.728144	1.0864
Btbd17	P21KO_Only	BelowThresholdMultipleIsoforms	0.56495	1.0952
Catsperg1	P21KO_Only	BelowThresholdMultipleIsoforms	0.864822	1.07804
Ccdc109b	P21KO_Only	BelowThresholdMultipleIsoforms	0.78551	1.11289
Ccdc11	P21KO_Only	BelowThresholdMultipleIsoforms	0.456144	1.00086
Cdca2	P21KO_Only	BelowThresholdMultipleIsoforms	0.30724	1.11318
Col4a6	P21KO_Only	BelowThresholdMultipleIsoforms	0.529229	1.00181
Crispld1	P21KO_Only	BelowThresholdMultipleIsoforms	0.629659	1.60128
Csf3r	P21KO_Only	BelowThresholdMultipleIsoforms	0.791485	1.22557
D14Ertd668e	P21KO_Only	BelowThresholdMultipleIsoforms	0.797003	1.84747
Dctd	P21KO_Only	BelowThresholdMultipleIsoforms	0.948663	1.20245
Dhx58	P21KO_Only	BelowThresholdMultipleIsoforms	0.460581	1.16023
Dlec1	P21KO_Only	BelowThresholdMultipleIsoforms	0.672327	1.42507
Dlgap2	P21KO_Only	BelowThresholdMultipleIsoforms	0.924343	1.1264
Dnmt3b	P21KO_Only	BelowThresholdMultipleIsoforms	0.971774	1.52874
Dpp4	P21KO_Only	BelowThresholdMultipleIsoforms	0.904982	1.22669
Dsc2	P21KO_Only	BelowThresholdMultipleIsoforms	0.732681	1.21629
Echdc3	P21KO_Only	BelowThresholdMultipleIsoforms	0.553365	1.27669
Erg	P21KO_Only	BelowThresholdMultipleIsoforms	0.746413	1.33313
Erp27	P21KO_Only	BelowThresholdMultipleIsoforms	0.134451	1.11419
Fbxw21	P21KO_Only	BelowThresholdMultipleIsoforms	0.459502	1.28712
Fgfr3	P21KO_Only	BelowThresholdMultipleIsoforms	0.826366	1.51737
Glt8d2	P21KO_Only	BelowThresholdMultipleIsoforms	0.857926	1.13887
Gm10639	P21KO_Only	BelowThresholdMultipleIsoforms	0.314309	1.18083
Gm12103	P21KO_Only	BelowThresholdMultipleIsoforms	0.37206	1.0272
Gm13483	P21KO_Only	BelowThresholdMultipleIsoforms	0.969398	1.39527
Gm14444	P21KO_Only	BelowThresholdMultipleIsoforms	0.861351	1.51965
Gm16759	P21KO_Only	BelowThresholdMultipleIsoforms	0.908627	1.15633
Gpr21	P21KO_Only	BelowThresholdMultipleIsoforms	0.854131	1.02211
Grik4	P21KO_Only	BelowThresholdMultipleIsoforms	0.901243	1.04971
Hspg2	P21KO_Only	BelowThresholdMultipleIsoforms	0.959086	1.17251
Ifih1	P21KO_Only	BelowThresholdMultipleIsoforms	0.847885	2.01139
Il15ra	P21KO_Only	BelowThresholdMultipleIsoforms	0.912181	1.11299
Loxl3	P21KO_Only	BelowThresholdMultipleIsoforms	0.89131	1.11723
Lpar1	P21KO_Only	BelowThresholdMultipleIsoforms	0.940429	2.19519
Lpp	P21KO_Only	BelowThresholdMultipleIsoforms	0.870111	1.00917
Maff	P21KO_Only	BelowThresholdMultipleIsoforms	0.388505	1.08173
Mapkapk3	P21KO_Only	BelowThresholdMultipleIsoforms	0.507387	1.01805
Mctp1	P21KO_Only	BelowThresholdMultipleIsoforms	0.891616	1.00496
Megf6	P21KO_Only	BelowThresholdMultipleIsoforms	0.795872	1.07964
Mfap5	P21KO_Only	BelowThresholdMultipleIsoforms	0.384399	1.36744
Mlf1ip	P21KO_Only	BelowThresholdMultipleIsoforms	0.92336	1.22742
Mosc1	P21KO_Only	BelowThresholdMultipleIsoforms	0.466402	1.04533
Mrvi1	P21KO_Only	BelowThresholdMultipleIsoforms	0.469	1.86694
Nat2	P21KO_Only	BelowThresholdMultipleIsoforms	0.833289	1.16165
Ncf1	P21KO_Only	BelowThresholdMultipleIsoforms	0.546954	1.57547
Neb	P21KO_Only	BelowThresholdMultipleIsoforms	0.99483	1.17209
Nhedc1	P21KO_Only	BelowThresholdMultipleIsoforms	0.652736	1.35356
Npsr1	P21KO_Only	BelowThresholdMultipleIsoforms	0.928	1.20594
Pabpc1l	P21KO_Only	BelowThresholdMultipleIsoforms	0.981523	1.53075
Paqr5	P21KO_Only	BelowThresholdMultipleIsoforms	0.605826	1.72134
Pear1	P21KO_Only	BelowThresholdMultipleIsoforms	0.637096	1.31551
Pemt	P21KO_Only	BelowThresholdMultipleIsoforms	0.723305	1.42918
Phldb2	P21KO_Only	BelowThresholdMultipleIsoforms	0.735969	1.04892
Pld5	P21KO_Only	BelowThresholdMultipleIsoforms	0.989631	1.02858
Plscr2	P21KO_Only	BelowThresholdMultipleIsoforms	0.464826	1.0777
Pou5f1	P21KO_Only	BelowThresholdMultipleIsoforms	0.126861	1.12691
Prodh2	P21KO_Only	BelowThresholdMultipleIsoforms	0.297259	1.03525
Ptpn6	P21KO_Only	BelowThresholdMultipleIsoforms	0.363304	1.10163
Rasl12	P21KO_Only	BelowThresholdMultipleIsoforms	0.774579	1.08725
Rassf2	P21KO_Only	BelowThresholdMultipleIsoforms	0.803248	1.20302
Rbm38	P21KO_Only	BelowThresholdMultipleIsoforms	0.891567	1.24441
Robo3	P21KO_Only	BelowThresholdMultipleIsoforms	0.490379	1.16022
Rtkn2	P21KO_Only	BelowThresholdMultipleIsoforms	0.740779	1.02144
Serpina3g	P21KO_Only	BelowThresholdMultipleIsoforms	0.519274	1.03971
Sfrp2	P21KO_Only	BelowThresholdMultipleIsoforms	0.347136	1.11791
Sh3bp2	P21KO_Only	BelowThresholdMultipleIsoforms	0.913125	1.28977
Slc16a5	P21KO_Only	BelowThresholdMultipleIsoforms	0.520207	1.0279
Slc27a2	P21KO_Only	BelowThresholdMultipleIsoforms	0.131136	1.36576
Slc2a4	P21KO_Only	BelowThresholdMultipleIsoforms	0.647037	1.08564
Slc39a8	P21KO_Only	BelowThresholdMultipleIsoforms	0.577342	1.28324
Spag4	P21KO_Only	BelowThresholdMultipleIsoforms	0.710694	1.42945
Spdya	P21KO_Only	BelowThresholdMultipleIsoforms	0.875701	1.0436
Spef2	P21KO_Only	BelowThresholdMultipleIsoforms	0.941553	1.12894
Srcrb4d	P21KO_Only	BelowThresholdMultipleIsoforms	0.692392	1.01949
Srpx2	P21KO_Only	BelowThresholdMultipleIsoforms	0.684794	1.02229
Tectb	P21KO_Only	BelowThresholdMultipleIsoforms	0.648136	1.36645
Tfpi	P21KO_Only	BelowThresholdMultipleIsoforms	0.919445	1.40859
Timp1	P21KO_Only	BelowThresholdMultipleIsoforms	0.228479	1.10976
Tmem106a	P21KO_Only	BelowThresholdMultipleIsoforms	0.808945	1.13601
Tmem63a	P21KO_Only	BelowThresholdMultipleIsoforms	0.681492	1.25154
Tmprss5	P21KO_Only	BelowThresholdMultipleIsoforms	0.95285	1.04229
Tnfrsf25	P21KO_Only	BelowThresholdMultipleIsoforms	0.983539	1.08078
Trem2	P21KO_Only	BelowThresholdMultipleIsoforms	0.878237	1.20608
Trim34a	P21KO_Only	BelowThresholdMultipleIsoforms	0.542893	1.07566
Ung	P21KO_Only	BelowThresholdMultipleIsoforms	0.553391	1.0014
Vcan	P21KO_Only	BelowThresholdMultipleIsoforms	0.659514	1.01584
Vwa5b1	P21KO_Only	BelowThresholdMultipleIsoforms	0.813419	1.17801
Yjefn3	P21KO_Only	BelowThresholdMultipleIsoforms	0.961419	1.24547
Yy2	P21KO_Only	BelowThresholdMultipleIsoforms	0.968554	1.15274
Zdhhc23	P21KO_Only	BelowThresholdMultipleIsoforms	0.452915	1.52263
Zic2	P21KO_Only	BelowThresholdMultipleIsoforms	0.763681	1.04672
Zic5	P21KO_Only	BelowThresholdMultipleIsoforms	0.548116	1.03823
2410018M08Rik	P21KO_Only	MultipleOneAboveThreshold	0.573472	2.35894
4921515J06Rik	P21KO_Only	MultipleOneAboveThreshold	0.593472	1.48968
4933416I08Rik	P21KO_Only	MultipleOneAboveThreshold	0.287027	1.70411
5330416C01Rik	P21KO_Only	MultipleOneAboveThreshold	0	2.00377
6030422M02Rik	P21KO_Only	MultipleOneAboveThreshold	0.739667	1.39936
8430408G22Rik	P21KO_Only	MultipleOneAboveThreshold	0.514896	2.58659
9430038I01Rik	P21KO_Only	MultipleOneAboveThreshold	0.954158	1.271
A630001G21Rik	P21KO_Only	MultipleOneAboveThreshold	0.357017	1.21373
Abcc4	P21KO_Only	MultipleOneAboveThreshold	0.933256	1.18579
Acaa1b	P21KO_Only	MultipleOneAboveThreshold	0.707109	1.46969
AW822252	P21KO_Only	MultipleOneAboveThreshold	0.568023	2.06031
BC021767	P21KO_Only	MultipleOneAboveThreshold	0.743282	1.70478
Calca	P21KO_Only	MultipleOneAboveThreshold	0.883966	3.45428
Cd37	P21KO_Only	MultipleOneAboveThreshold	0.949905	3.43302
Cd8a	P21KO_Only	MultipleOneAboveThreshold	0.508454	2.30789
Csf1	P21KO_Only	MultipleOneAboveThreshold	0.938887	1.13789
Cxcr7	P21KO_Only	MultipleOneAboveThreshold	0.948373	1.49834
Cyyr1	P21KO_Only	MultipleOneAboveThreshold	0.713843	1.75334
Ddx60	P21KO_Only	MultipleOneAboveThreshold	0.649499	1.47816
Epha2	P21KO_Only	MultipleOneAboveThreshold	0.863515	1.9972
Fam92b	P21KO_Only	MultipleOneAboveThreshold	0.763735	1.69834
Gimap6	P21KO_Only	MultipleOneAboveThreshold	0.833493	2.26829
Glyctk	P21KO_Only	MultipleOneAboveThreshold	0.887789	1.194
Gm12843	P21KO_Only	MultipleOneAboveThreshold	0.667773	1.51076
Gm13306	P21KO_Only	MultipleOneAboveThreshold	0.451241	1.60417
Gm14230	P21KO_Only	MultipleOneAboveThreshold	0.963056	1.56109
Gm14858	P21KO_Only	MultipleOneAboveThreshold	0.561788	1.63109
Gm15270	P21KO_Only	MultipleOneAboveThreshold	0.967171	2.23722
Gm2223	P21KO_Only	MultipleOneAboveThreshold	0.527213	1.34187
Gm3383	P21KO_Only	MultipleOneAboveThreshold	0.846507	1.87622
Gm6155	P21KO_Only	MultipleOneAboveThreshold	0	1.36001
Gm7008	P21KO_Only	MultipleOneAboveThreshold	0.639572	1.23495
Gpd1	P21KO_Only	MultipleOneAboveThreshold	0.967063	1.44512
Grap	P21KO_Only	MultipleOneAboveThreshold	0.804189	1.68172
H2-M5	P21KO_Only	MultipleOneAboveThreshold	0.827779	1.24538
Icam2	P21KO_Only	MultipleOneAboveThreshold	0.982694	1.94322
Kirrel2	P21KO_Only	MultipleOneAboveThreshold	0.826426	1.32848
Map3k8	P21KO_Only	MultipleOneAboveThreshold	0.658699	1.74407
Mtnr1a	P21KO_Only	MultipleOneAboveThreshold	0.468237	3.64676
Naalad2	P21KO_Only	MultipleOneAboveThreshold	0.591597	1.09432
Nfkb2	P21KO_Only	MultipleOneAboveThreshold	0.761842	1.1794
P2rx6	P21KO_Only	MultipleOneAboveThreshold	0.950194	1.16183
Parp14	P21KO_Only	MultipleOneAboveThreshold	0.864067	1.50642
Plcz1	P21KO_Only	MultipleOneAboveThreshold	0.455627	1.20825
Plk3	P21KO_Only	MultipleOneAboveThreshold	0.818832	1.11055
Podn	P21KO_Only	MultipleOneAboveThreshold	0.944025	2.23838
Ptplad2	P21KO_Only	MultipleOneAboveThreshold	0.853681	1.10362
Rerg	P21KO_Only	MultipleOneAboveThreshold	0.647054	6.01697
Scara5	P21KO_Only	MultipleOneAboveThreshold	0.905984	1.48964
Scml2	P21KO_Only	MultipleOneAboveThreshold	0.83822	2.15782
Slc25a13	P21KO_Only	MultipleOneAboveThreshold	0.472383	1.30737
Slc43a3	P21KO_Only	MultipleOneAboveThreshold	0.531676	1.18064
SNORA2	P21KO_Only	MultipleOneAboveThreshold	0	1.94951
Spsb1	P21KO_Only	MultipleOneAboveThreshold	0.470392	1.63491
Stc2	P21KO_Only	MultipleOneAboveThreshold	0.763855	1.52467
Tmem144	P21KO_Only	MultipleOneAboveThreshold	0.860276	2.04447
Tspan11	P21KO_Only	MultipleOneAboveThreshold	0.0989169	1.58113
U12	P21KO_Only	MultipleOneAboveThreshold	0	1.68921
Zc3hav1	P21KO_Only	MultipleOneAboveThreshold	0.713145	1.16051
Zmynd12	P21KO_Only	MultipleOneAboveThreshold	0.424512	2.09742
1500017E21Rik	Non_DR	BelowThresholdMultipleIsoforms	1.59514	2.12346
1700001O22Rik	Non_DR	BelowThresholdMultipleIsoforms	3.643	2.74702
1700008F21Rik	Non_DR	BelowThresholdMultipleIsoforms	1.2891	1.18013
1700009P17Rik	Non_DR	BelowThresholdMultipleIsoforms	2.74532	1.80428
1700034H15Rik	Non_DR	BelowThresholdMultipleIsoforms	1.63666	1.58794
1700093K21Rik	Non_DR	BelowThresholdMultipleIsoforms	1.13643	1.5404
2210406O10Rik	Non_DR	BelowThresholdMultipleIsoforms	1.02017	2.68237
2410133F24Rik	Non_DR	BelowThresholdMultipleIsoforms	1.06143	1.17568
2610020H08Rik	Non_DR	BelowThresholdMultipleIsoforms	2.34509	2.51285
4930412C18Rik	Non_DR	BelowThresholdMultipleIsoforms	1.02454	1.54074
4930441O14Rik	Non_DR	BelowThresholdMultipleIsoforms	1.01612	1.02338
4930500J02Rik	Non_DR	BelowThresholdMultipleIsoforms	1.48764	1.09271
4933436C20Rik	Non_DR	BelowThresholdMultipleIsoforms	1.23137	1.62853
9030617O03Rik	Non_DR	BelowThresholdMultipleIsoforms	1.93724	1.84403
9330158H04Rik	Non_DR	BelowThresholdMultipleIsoforms	1.19666	1.37317
A230006K03Rik	Non_DR	BelowThresholdMultipleIsoforms	1.125	1.11997
A330049M08Rik	Non_DR	BelowThresholdMultipleIsoforms	1.44418	1.2032
A830018L16Rik	Non_DR	BelowThresholdMultipleIsoforms	1.43254	1.31953
A830036E02Rik	Non_DR	BelowThresholdMultipleIsoforms	1.26183	1.58762
Adam32	Non_DR	BelowThresholdMultipleIsoforms	1.99017	1.71853
Aebp1	Non_DR	BelowThresholdMultipleIsoforms	1.39447	1.16184
Agbl4	Non_DR	BelowThresholdMultipleIsoforms	1.02313	1.80325
Ager	Non_DR	BelowThresholdMultipleIsoforms	1.60586	3.74527
Akap5	Non_DR	BelowThresholdMultipleIsoforms	1.88534	1.1996
Alas2	Non_DR	BelowThresholdMultipleIsoforms	1.40232	1.7174
Amot	Non_DR	BelowThresholdMultipleIsoforms	1.36177	2.2221
Ankrd35	Non_DR	BelowThresholdMultipleIsoforms	1.14503	1.31086
Ankrd5	Non_DR	BelowThresholdMultipleIsoforms	1.6824	1.16386
Ankrd61	Non_DR	BelowThresholdMultipleIsoforms	1.6007	1.33751
Ankrd9	Non_DR	BelowThresholdMultipleIsoforms	1.60832	1.46104
Arhgap4	Non_DR	BelowThresholdMultipleIsoforms	1.58285	1.2687
Arhgef6	Non_DR	BelowThresholdMultipleIsoforms	1.79887	2.63632
Armc2	Non_DR	BelowThresholdMultipleIsoforms	2.27106	2.23888
B3gnt5	Non_DR	BelowThresholdMultipleIsoforms	1.48067	1.61566
Bche	Non_DR	BelowThresholdMultipleIsoforms	1.21257	1.03597
Bcl2l12	Non_DR	BelowThresholdMultipleIsoforms	1.15702	1.69764
Bdnf	Non_DR	BelowThresholdMultipleIsoforms	2.54615	2.18022
C1s	Non_DR	BelowThresholdMultipleIsoforms	1.17108	1.6658
C230037L18Rik	Non_DR	BelowThresholdMultipleIsoforms	1.72765	1.7503
C330027C09Rik	Non_DR	BelowThresholdMultipleIsoforms	1.91817	1.98338
C4a	Non_DR	BelowThresholdMultipleIsoforms	1.44031	2.1292
C77370	Non_DR	BelowThresholdMultipleIsoforms	1.15098	1.18849
Cadps2	Non_DR	BelowThresholdMultipleIsoforms	2.31392	3.68709
Card9	Non_DR	BelowThresholdMultipleIsoforms	1.3534	1.17272
Cbs	Non_DR	BelowThresholdMultipleIsoforms	1.73926	1.1055
Ccbl2	Non_DR	BelowThresholdMultipleIsoforms	2.17523	1.39181
Ccdc79	Non_DR	BelowThresholdMultipleIsoforms	1.38576	1.01886
Cdca3	Non_DR	BelowThresholdMultipleIsoforms	1.56909	1.27167
Cenpl	Non_DR	BelowThresholdMultipleIsoforms	1.84347	1.42609
Chrd	Non_DR	BelowThresholdMultipleIsoforms	1.53862	1.08017
Cntnap4	Non_DR	BelowThresholdMultipleIsoforms	2.36244	2.14933
Crip3	Non_DR	BelowThresholdMultipleIsoforms	1.41398	1.18937
Crybb3	Non_DR	BelowThresholdMultipleIsoforms	1.16602	1.44324
Cxcr4	Non_DR	BelowThresholdMultipleIsoforms	1.14709	1.45746
D330028D13Rik	Non_DR	BelowThresholdMultipleIsoforms	1.16388	1.02586
Dach2	Non_DR	BelowThresholdMultipleIsoforms	1.84812	2.04373
Dbf4	Non_DR	BelowThresholdMultipleIsoforms	1.46326	1.4789
Dna2	Non_DR	BelowThresholdMultipleIsoforms	1.59092	2.16619
Dnahc11	Non_DR	BelowThresholdMultipleIsoforms	1.37318	1.29975
Dnahc17	Non_DR	BelowThresholdMultipleIsoforms	1.01759	1.25854
Dnd1	Non_DR	BelowThresholdMultipleIsoforms	1.03228	1.75393
Doc2a	Non_DR	BelowThresholdMultipleIsoforms	1.55655	1.16384
Dsn1	Non_DR	BelowThresholdMultipleIsoforms	1.34374	1.73454
Ehbp1l1	Non_DR	BelowThresholdMultipleIsoforms	1.06754	1.10258
Emilin1	Non_DR	BelowThresholdMultipleIsoforms	1.19458	1.30068
Enpep	Non_DR	BelowThresholdMultipleIsoforms	1.02683	1.17114
Entpd1	Non_DR	BelowThresholdMultipleIsoforms	2.21188	3.15967
Ephb4	Non_DR	BelowThresholdMultipleIsoforms	1.04741	1.29125
Etl4	Non_DR	BelowThresholdMultipleIsoforms	3.15232	2.85303
F8	Non_DR	BelowThresholdMultipleIsoforms	1.64625	1.08961
Fam129c	Non_DR	BelowThresholdMultipleIsoforms	1.72512	2.00715
Fam38a	Non_DR	BelowThresholdMultipleIsoforms	1.34649	1.08325
Fbxl21	Non_DR	BelowThresholdMultipleIsoforms	1.65197	1.92369
Fgd5	Non_DR	BelowThresholdMultipleIsoforms	1.002	1.07889
G630016G05Rik	Non_DR	BelowThresholdMultipleIsoforms	1.16685	1.51473
Gbp9	Non_DR	BelowThresholdMultipleIsoforms	1.03837	1.33454
Ggt1	Non_DR	BelowThresholdMultipleIsoforms	1.76222	1.7212
Gm14125	Non_DR	BelowThresholdMultipleIsoforms	1.12212	1.49854
Gm14634	Non_DR	BelowThresholdMultipleIsoforms	1.29827	1.0379
Gm15608	Non_DR	BelowThresholdMultipleIsoforms	1.04887	1.2343
Gm15834	Non_DR	BelowThresholdMultipleIsoforms	1.10481	1.24114
Gm20517	Non_DR	BelowThresholdMultipleIsoforms	1.61151	1.42721
Gm872	Non_DR	BelowThresholdMultipleIsoforms	1.76222	1.70156
Gsta3	Non_DR	BelowThresholdMultipleIsoforms	2.52374	2.5866
Has3	Non_DR	BelowThresholdMultipleIsoforms	1.12567	1.00946
Hells	Non_DR	BelowThresholdMultipleIsoforms	1.08592	1.36727
Hfm1	Non_DR	BelowThresholdMultipleIsoforms	2.09649	1.48449
Hmcn1	Non_DR	BelowThresholdMultipleIsoforms	2.04173	1.20392
Hmcn2	Non_DR	BelowThresholdMultipleIsoforms	1.56152	1.30861
Ifi203	Non_DR	BelowThresholdMultipleIsoforms	1.13725	1.95254
Il17rc	Non_DR	BelowThresholdMultipleIsoforms	1.55307	1.65958
Il1rapl2	Non_DR	BelowThresholdMultipleIsoforms	1.29631	1.06131
Itga10	Non_DR	BelowThresholdMultipleIsoforms	1.45492	1.1822
Itga2b	Non_DR	BelowThresholdMultipleIsoforms	1.78996	1.5402
Kcp	Non_DR	BelowThresholdMultipleIsoforms	1.03186	1.29699
Kif17	Non_DR	BelowThresholdMultipleIsoforms	2.03952	1.67436
Kif26b	Non_DR	BelowThresholdMultipleIsoforms	1.30594	1.33774
L3mbtl1	Non_DR	BelowThresholdMultipleIsoforms	1.89628	1.33437
Lix1	Non_DR	BelowThresholdMultipleIsoforms	1.51601	1.56914
Lmo7	Non_DR	BelowThresholdMultipleIsoforms	1.19492	1.07927
Lrrc23	Non_DR	BelowThresholdMultipleIsoforms	1.11986	1.29692
Lrrc39	Non_DR	BelowThresholdMultipleIsoforms	1.72921	1.68711
Mdfic	Non_DR	BelowThresholdMultipleIsoforms	1.27431	1.44088
Mical1	Non_DR	BelowThresholdMultipleIsoforms	1.76316	1.68717
Mipol1	Non_DR	BelowThresholdMultipleIsoforms	1.57427	1.68111
Mmp23	Non_DR	BelowThresholdMultipleIsoforms	1.14043	1.8139
Morc4	Non_DR	BelowThresholdMultipleIsoforms	1.01065	1.88068
Mov10	Non_DR	BelowThresholdMultipleIsoforms	1.33356	1.84707
Msh5	Non_DR	BelowThresholdMultipleIsoforms	1.87952	1.32265
Mycbpap	Non_DR	BelowThresholdMultipleIsoforms	1.10735	1.27711
Myo15b	Non_DR	BelowThresholdMultipleIsoforms	1.14609	2.402
Ndst4	Non_DR	BelowThresholdMultipleIsoforms	1.30443	1.04231
Nek8	Non_DR	BelowThresholdMultipleIsoforms	1.73236	1.70407
Nfatc2	Non_DR	BelowThresholdMultipleIsoforms	1.87198	1.77968
Ninl	Non_DR	BelowThresholdMultipleIsoforms	1.14916	1.11129
Nr1h3	Non_DR	BelowThresholdMultipleIsoforms	1.7491	3.00845
Ocln	Non_DR	BelowThresholdMultipleIsoforms	1.46776	1.92857
Palb2	Non_DR	BelowThresholdMultipleIsoforms	1.7158	1.50086
Pcsk5	Non_DR	BelowThresholdMultipleIsoforms	1.09683	1.19828
Pde11a	Non_DR	BelowThresholdMultipleIsoforms	2.05838	1.91979
Pfkfb1	Non_DR	BelowThresholdMultipleIsoforms	1.14641	1.1416
Pi4k2b	Non_DR	BelowThresholdMultipleIsoforms	1.19822	1.23666
Pla2g4e	Non_DR	BelowThresholdMultipleIsoforms	1.29301	1.22346
Plekhg2	Non_DR	BelowThresholdMultipleIsoforms	1.63919	2.43545
Polq	Non_DR	BelowThresholdMultipleIsoforms	1.36393	1.08548
Ppef1	Non_DR	BelowThresholdMultipleIsoforms	1.38503	1.12486
Ppp1r1c	Non_DR	BelowThresholdMultipleIsoforms	1.19403	1.18996
Proca1	Non_DR	BelowThresholdMultipleIsoforms	1.11993	2.03306
Ptpn5	Non_DR	BelowThresholdMultipleIsoforms	1.2332	1.15452
Ptrh1	Non_DR	BelowThresholdMultipleIsoforms	1.30034	1.60383
Pvrl4	Non_DR	BelowThresholdMultipleIsoforms	1.23041	1.08716
Rab26	Non_DR	BelowThresholdMultipleIsoforms	2.25554	2.12519
Rad18	Non_DR	BelowThresholdMultipleIsoforms	1.87727	1.60315
Rad51ap1	Non_DR	BelowThresholdMultipleIsoforms	1.92814	1.98218
Rapgef3	Non_DR	BelowThresholdMultipleIsoforms	2.21605	2.2422
Relb	Non_DR	BelowThresholdMultipleIsoforms	1.35893	1.66022
Rftn1	Non_DR	BelowThresholdMultipleIsoforms	1.61373	1.27455
Rnf128	Non_DR	BelowThresholdMultipleIsoforms	1.16764	1.03925
Rwdd3	Non_DR	BelowThresholdMultipleIsoforms	2.80792	2.85878
Samd4	Non_DR	BelowThresholdMultipleIsoforms	1.19006	1.08636
Sh2d6	Non_DR	BelowThresholdMultipleIsoforms	1.05637	1.27688
Shc4	Non_DR	BelowThresholdMultipleIsoforms	1.64585	1.67995
Slc22a21	Non_DR	BelowThresholdMultipleIsoforms	1.38085	1.37818
Slc38a5	Non_DR	BelowThresholdMultipleIsoforms	1.17976	1.11563
Slitrk4	Non_DR	BelowThresholdMultipleIsoforms	1.23025	1.22214
Snx7	Non_DR	BelowThresholdMultipleIsoforms	1.0383	1.32529
Sp100	Non_DR	BelowThresholdMultipleIsoforms	1.47419	1.8401
Sphk1	Non_DR	BelowThresholdMultipleIsoforms	2.60691	3.43907
Stab1	Non_DR	BelowThresholdMultipleIsoforms	1.56235	1.38053
Tap1	Non_DR	BelowThresholdMultipleIsoforms	1.50421	1.16059
Tbx3	Non_DR	BelowThresholdMultipleIsoforms	2.8064	1.93084
Tcf7l2	Non_DR	BelowThresholdMultipleIsoforms	1.50662	1.50027
Tgif1	Non_DR	BelowThresholdMultipleIsoforms	1.86105	1.21141
Th	Non_DR	BelowThresholdMultipleIsoforms	1.38122	1.30479
Tmc6	Non_DR	BelowThresholdMultipleIsoforms	2.35403	1.32206
Tmem140	Non_DR	BelowThresholdMultipleIsoforms	1.04822	1.23252
Tmprss7	Non_DR	BelowThresholdMultipleIsoforms	1.45397	1.04935
Tnni3	Non_DR	BelowThresholdMultipleIsoforms	1.42987	1.32443
Tpm2	Non_DR	BelowThresholdMultipleIsoforms	1.13772	1.15359
Trim12a	Non_DR	BelowThresholdMultipleIsoforms	2.37959	2.59936
Trim47	Non_DR	BelowThresholdMultipleIsoforms	1.14231	1.53483
Trp53rk	Non_DR	BelowThresholdMultipleIsoforms	2.12876	1.31073
Trpc7	Non_DR	BelowThresholdMultipleIsoforms	1.18795	1.56269
Ttc16	Non_DR	BelowThresholdMultipleIsoforms	1.08537	1.98006
Ttc7	Non_DR	BelowThresholdMultipleIsoforms	1.5119	1.58428
Ttll13	Non_DR	BelowThresholdMultipleIsoforms	2.03468	1.09914
Uba7	Non_DR	BelowThresholdMultipleIsoforms	1.60961	2.72011
Unc13d	Non_DR	BelowThresholdMultipleIsoforms	1.49577	1.82143
Vangl1	Non_DR	BelowThresholdMultipleIsoforms	1.13879	1.04678
Vsig10	Non_DR	BelowThresholdMultipleIsoforms	1.11763	2.1269
Zfp217	Non_DR	BelowThresholdMultipleIsoforms	1.14352	1.27467
Zfp456	Non_DR	BelowThresholdMultipleIsoforms	1.09128	1.16874
Zic1	Non_DR	BelowThresholdMultipleIsoforms	1.06966	1.30683
Zwilch	Non_DR	BelowThresholdMultipleIsoforms	1.83396	1.42657
0610007P14Rik	Non_DR	MultipleIsoforms	36.502	35.108
0610009B22Rik	Non_DR	MultipleIsoforms	37.1118	21.3302
0610009E02Rik	Non_DR	MultipleIsoforms	4.62762	5.40893
0610011L14Rik	Non_DR	MultipleIsoforms	15.6322	19.0761
0610031J06Rik	Non_DR	MultipleIsoforms	29.5333	37.6379
0910001L09Rik	Non_DR	MultipleIsoforms	38.2645	39.2775
1110001A16Rik	Non_DR	MultipleIsoforms	11.0211	9.84816
1110002N22Rik	Non_DR	MultipleIsoforms	4.58172	5.27932
1110004E09Rik	Non_DR	MultipleIsoforms	20.3489	23.7271
1110004F10Rik	Non_DR	MultipleIsoforms	55.9992	56.9205
1110008F13Rik	Non_DR	MultipleIsoforms	34.2253	31.8512
1110008P14Rik	Non_DR	MultipleIsoforms	17.7213	21.4429
1110018N20Rik	Non_DR	MultipleIsoforms	17.7606	13.6301
1110021L09Rik	Non_DR	MultipleIsoforms	12.5266	13.7087
1110037F02Rik	Non_DR	MultipleIsoforms	14.3136	15.2511
1110038B12Rik	Non_DR	MultipleIsoforms	10.8901	8.36749
1110049F12Rik	Non_DR	MultipleIsoforms	35.5066	42.9707
1110054O05Rik	Non_DR	MultipleIsoforms	11.068	9.71104
1110057K04Rik	Non_DR	MultipleIsoforms	13.7663	13.4492
1110059E24Rik	Non_DR	MultipleIsoforms	11.7162	12.5907
1110059G10Rik	Non_DR	MultipleIsoforms	9.59566	8.35441
1110065P20Rik	Non_DR	MultipleIsoforms	11.6882	15.6555
1110067D22Rik	Non_DR	MultipleIsoforms	137.987	257.157
1190007I07Rik	Non_DR	MultipleIsoforms	7.69927	10.2267
1300001I01Rik	Non_DR	MultipleIsoforms	10.734	10.081
1300018J18Rik	Non_DR	MultipleIsoforms	12.0345	12.6016
1500002O20Rik	Non_DR	MultipleIsoforms	22.1478	27.5104
1500011B03Rik	Non_DR	MultipleIsoforms	53.6038	74.6074
1500012F01Rik	Non_DR	MultipleIsoforms	24.9492	22.2432
1600002H07Rik	Non_DR	MultipleIsoforms	6.79091	8.41608
1700011J10Rik	Non_DR	MultipleIsoforms	8.11169	3.76206
1700012B15Rik	Non_DR	MultipleIsoforms	31.15	30.0719
1700019D03Rik	Non_DR	MultipleIsoforms	3.57433	3.07053
1700020I14Rik	Non_DR	MultipleIsoforms	94.805	84.59
1700021C14Rik	Non_DR	MultipleIsoforms	4.02198	4.15324
1700021F05Rik	Non_DR	MultipleIsoforms	14.1663	15.2753
1700025G04Rik	Non_DR	MultipleIsoforms	11.8022	12.7333
1700028K03Rik	Non_DR	MultipleIsoforms	13.1939	7.0302
1700029J07Rik	Non_DR	MultipleIsoforms	15.5078	16.6562
1700030K09Rik	Non_DR	MultipleIsoforms	7.84315	7.83874
1700052N19Rik	Non_DR	MultipleIsoforms	16.552	12.5166
1810027O10Rik	Non_DR	MultipleIsoforms	29.2832	44.056
1810029B16Rik	Non_DR	MultipleIsoforms	9.84854	8.36961
1810030N24Rik	Non_DR	MultipleIsoforms	21.7146	18.2657
1810032O08Rik	Non_DR	MultipleIsoforms	13.135	13.5463
1810043G02Rik	Non_DR	MultipleIsoforms	19.8673	19.0228
1810058I24Rik	Non_DR	MultipleIsoforms	19.7902	21.9653
1810059H22Rik	Non_DR	MultipleIsoforms	8.49801	7.54158
1810074P20Rik	Non_DR	MultipleIsoforms	22.7549	26.5024
2010001A14Rik	Non_DR	MultipleIsoforms	10.1636	6.19517
2010001M06Rik	Non_DR	MultipleIsoforms	5.71135	4.16754
2010107G23Rik	Non_DR	MultipleIsoforms	8.38023	7.00957
2010107H07Rik	Non_DR	MultipleIsoforms	8.83165	8.62067
2010111I01Rik	Non_DR	MultipleIsoforms	8.1865	7.19851
2010321M09Rik	Non_DR	MultipleIsoforms	11.0828	14.9264
2210013O21Rik	Non_DR	MultipleIsoforms	22.0332	34.0734
2210015D19Rik	Non_DR	MultipleIsoforms	13.485	12.6932
2210403K04Rik	Non_DR	MultipleIsoforms	8.8367	11.3025
2210404J11Rik	Non_DR	MultipleIsoforms	12.0208	12.9204
2210404O07Rik	Non_DR	MultipleIsoforms	10.7519	8.35011
2310003F16Rik	Non_DR	MultipleIsoforms	33.1459	31.5178
2310004I24Rik	Non_DR	MultipleIsoforms	20.3232	20.5139
2310028H24Rik	Non_DR	MultipleIsoforms	33.2345	32.4827
2310035C23Rik	Non_DR	MultipleIsoforms	17.5672	19.9491
2310035K24Rik	Non_DR	MultipleIsoforms	12.1696	10.7693
2310045N01Rik	Non_DR	MultipleIsoforms	35.8375	33.9565
2310046O06Rik	Non_DR	MultipleIsoforms	7.21552	7.6917
2310061I04Rik	Non_DR	MultipleIsoforms	35.5391	35.2874
2310067B10Rik	Non_DR	MultipleIsoforms	10.8197	8.61344
2410002I01Rik	Non_DR	MultipleIsoforms	18.6224	17.213
2410003K15Rik	Non_DR	MultipleIsoforms	7.57367	8.27247
2410004B18Rik	Non_DR	MultipleIsoforms	14.0575	15.6507
2410042D21Rik	Non_DR	MultipleIsoforms	11.6811	13.1984
2410089E03Rik	Non_DR	MultipleIsoforms	9.94448	8.62493
2410137F16Rik	Non_DR	MultipleIsoforms	5.68222	9.49864
2510002D24Rik	Non_DR	MultipleIsoforms	17.8441	16.596
2610001J05Rik	Non_DR	MultipleIsoforms	20.2979	23.2882
2610005L07Rik	Non_DR	MultipleIsoforms	58.5285	67.4231
2610015P09Rik	Non_DR	MultipleIsoforms	6.89003	6.09419
2610019E17Rik	Non_DR	MultipleIsoforms	18.1142	20.7078
2610029G23Rik	Non_DR	MultipleIsoforms	9.77265	7.95973
2610204G22Rik	Non_DR	MultipleIsoforms	4.37219	3.57331
2610507B11Rik	Non_DR	MultipleIsoforms	43.1241	39.9108
2700007P21Rik	Non_DR	MultipleIsoforms	21.5786	23.1967
2700050L05Rik	Non_DR	MultipleIsoforms	11.7806	13.674
2700094K13Rik	Non_DR	MultipleIsoforms	16.0269	16.465
2700097O09Rik	Non_DR	MultipleIsoforms	11.1071	13.9733
2810001G20Rik	Non_DR	MultipleIsoforms	12.4946	13.6145
2810008D09Rik	Non_DR	MultipleIsoforms	38.8684	59.6981
2810030E01Rik	Non_DR	MultipleIsoforms	35.8557	25.2172
2810046L04Rik	Non_DR	MultipleIsoforms	9.17465	9.51336
2810407C02Rik	Non_DR	MultipleIsoforms	69.2941	100.883
2810408M09Rik	Non_DR	MultipleIsoforms	8.52609	9.40594
2810422J05Rik	Non_DR	MultipleIsoforms	30.4525	28.4376
2810428I15Rik	Non_DR	MultipleIsoforms	13.6588	16.8924
2900010M23Rik	Non_DR	MultipleIsoforms	59.1422	69.843
2900011O08Rik	Non_DR	MultipleIsoforms	42.2076	46.2123
3000002C10Rik	Non_DR	MultipleIsoforms	3.41342	4.88829
3110043O21Rik	Non_DR	MultipleIsoforms	11.6425	13.7154
3110056K07Rik	Non_DR	MultipleIsoforms	23.928	30.9128
3300002I08Rik	Non_DR	MultipleIsoforms	11.0468	10.2395
3830406C13Rik	Non_DR	MultipleIsoforms	7.8268	9.53641
4732418C07Rik	Non_DR	MultipleIsoforms	13.1072	13.7414
4831426I19Rik	Non_DR	MultipleIsoforms	17.1135	10.1576
4833424O15Rik	Non_DR	MultipleIsoforms	7.19464	8.46275
4833439L19Rik	Non_DR	MultipleIsoforms	66.2274	91.6675
4922502B01Rik	Non_DR	MultipleIsoforms	4.94655	4.53263
4930402H24Rik	Non_DR	MultipleIsoforms	40.4996	37.5277
4930405A21Rik	Non_DR	MultipleIsoforms	21.9807	13.1348
4930430E12Rik	Non_DR	MultipleIsoforms	4.67308	2.7706
4930453N24Rik	Non_DR	MultipleIsoforms	7.97553	7.51139
4930506M07Rik	Non_DR	MultipleIsoforms	7.97217	8.39265
4930522L14Rik	Non_DR	MultipleIsoforms	8.68477	7.69241
4930578N16Rik	Non_DR	MultipleIsoforms	12.7695	6.4134
4930583H14Rik	Non_DR	MultipleIsoforms	835.913	738.303
4931415C17Rik	Non_DR	MultipleIsoforms	5.41781	3.30453
4931428F04Rik	Non_DR	MultipleIsoforms	11.5467	12.001
4933407H18Rik	Non_DR	MultipleIsoforms	8.37582	8.72039
4933411K20Rik	Non_DR	MultipleIsoforms	20.7191	19.2963
4933424B01Rik	Non_DR	MultipleIsoforms	61.1538	42.5904
4933427D14Rik	Non_DR	MultipleIsoforms	5.57232	6.56821
4933432B09Rik	Non_DR	MultipleIsoforms	10.1535	7.5411
4933434E20Rik	Non_DR	MultipleIsoforms	54.4457	60.1118
5031439G07Rik	Non_DR	MultipleIsoforms	14.471	13.9872
5430407P10Rik	Non_DR	MultipleIsoforms	9.58775	3.64728
5430419D17Rik	Non_DR	MultipleIsoforms	8.06443	17.4962
5730403B10Rik	Non_DR	MultipleIsoforms	60.6254	78.7241
5730409E04Rik	Non_DR	MultipleIsoforms	15.3284	19.6869
5730419I09Rik	Non_DR	MultipleIsoforms	29.5012	23.796
5730455P16Rik	Non_DR	MultipleIsoforms	18.0002	18.7215
5730494M16Rik	Non_DR	MultipleIsoforms	13.9638	13.9924
5730507C01Rik	Non_DR	MultipleIsoforms	23.1016	28.2816
5730528L13Rik	Non_DR	MultipleIsoforms	6.10874	12.5837
5830415F09Rik	Non_DR	MultipleIsoforms	2.99427	3.98139
5830417I10Rik	Non_DR	MultipleIsoforms	22.956	22.1672
5830428H23Rik	Non_DR	MultipleIsoforms	12.5486	13.3137
6230409E13Rik	Non_DR	MultipleIsoforms	16.022	9.23948
6330406I15Rik	Non_DR	MultipleIsoforms	4.82733	6.27171
6330409N04Rik	Non_DR	MultipleIsoforms	15.2932	19.1448
6330503K22Rik	Non_DR	MultipleIsoforms	20.9895	22.1487
6330527O06Rik	Non_DR	MultipleIsoforms	40.0486	46.8764
6430548M08Rik	Non_DR	MultipleIsoforms	96.9461	99.9225
6430571L13Rik	Non_DR	MultipleIsoforms	19.3017	14.188
6430598A04Rik	Non_DR	MultipleIsoforms	5.83691	5.88153
6530401N04Rik	Non_DR	MultipleIsoforms	6.22813	6.43146
6530402F18Rik	Non_DR	MultipleIsoforms	26.049	19.5719
6530418L21Rik	Non_DR	MultipleIsoforms	25.2797	52.3426
6720401G13Rik	Non_DR	MultipleIsoforms	68.4631	103.826
6820431F20Rik	Non_DR	MultipleIsoforms	52.2671	54.361
8430410A17Rik	Non_DR	MultipleIsoforms	14.6789	18.5863
8430419L09Rik	Non_DR	MultipleIsoforms	25.0908	24.132
8430427H17Rik	Non_DR	MultipleIsoforms	43.1608	41.1952
9130011J15Rik	Non_DR	MultipleIsoforms	61.5678	68.5833
9430015G10Rik	Non_DR	MultipleIsoforms	13.2915	17.8901
9430091E24Rik	Non_DR	MultipleIsoforms	3.48875	4.35837
9530068E07Rik	Non_DR	MultipleIsoforms	31.2295	40.8341
9930021J03Rik	Non_DR	MultipleIsoforms	16.0772	15.8472
9930104L06Rik	Non_DR	MultipleIsoforms	10.9187	11.3471
A130010J15Rik	Non_DR	MultipleIsoforms	5.01735	3.60902
A230050P20Rik	Non_DR	MultipleIsoforms	16.4968	18.2963
A230072C01Rik	Non_DR	MultipleIsoforms	6.32181	8.90527
A230103J11Rik	Non_DR	MultipleIsoforms	3.17041	2.91745
A330021E22Rik	Non_DR	MultipleIsoforms	9.64411	9.95943
A330102I10Rik	Non_DR	MultipleIsoforms	6.90918	7.25575
A430035B10Rik	Non_DR	MultipleIsoforms	27.0015	21.7425
A530017D24Rik	Non_DR	MultipleIsoforms	16.0571	14.7445
A630007B06Rik	Non_DR	MultipleIsoforms	27.4945	27.6392
A730011C13Rik	Non_DR	MultipleIsoforms	7.10802	10.9009
A730017C20Rik	Non_DR	MultipleIsoforms	35.5361	50.7017
A730017L22Rik	Non_DR	MultipleIsoforms	13.8516	20.6688
A830010M20Rik	Non_DR	MultipleIsoforms	73.6379	73.4586
A830080D01Rik	Non_DR	MultipleIsoforms	6.28495	5.70447
A930001N09Rik	Non_DR	MultipleIsoforms	14.1401	14.2866
A930038C07Rik	Non_DR	MultipleIsoforms	26.0013	27.0873
AA415398	Non_DR	MultipleIsoforms	8.01451	7.08547
AA960436	Non_DR	MultipleIsoforms	10.4034	10.4864
Aacs	Non_DR	MultipleIsoforms	13.1289	10.8726
Aak1	Non_DR	MultipleIsoforms	55.4284	59.6671
Aamp	Non_DR	MultipleIsoforms	58.4062	63.6582
Abca2	Non_DR	MultipleIsoforms	23.2041	22.748
Abca7	Non_DR	MultipleIsoforms	8.43175	6.82065
Abca8b	Non_DR	MultipleIsoforms	9.23823	8.02798
Abcb8	Non_DR	MultipleIsoforms	17.1825	20.1626
Abcc5	Non_DR	MultipleIsoforms	57.2748	87.4964
Abcf1	Non_DR	MultipleIsoforms	40.829	36.6334
Abhd10	Non_DR	MultipleIsoforms	18.5467	21.3937
Abhd12	Non_DR	MultipleIsoforms	52.547	52.5573
Abhd13	Non_DR	MultipleIsoforms	11.2469	11.9869
Abhd14a	Non_DR	MultipleIsoforms	55.1263	37.7047
Abhd3	Non_DR	MultipleIsoforms	10.377	23.7587
Abhd4	Non_DR	MultipleIsoforms	29.8526	23.0784
Abhd5	Non_DR	MultipleIsoforms	16.4697	18.6006
Abhd6	Non_DR	MultipleIsoforms	20.0008	20.8002
Abl2	Non_DR	MultipleIsoforms	12.6359	9.49036
AC149090.1	Non_DR	MultipleIsoforms	57.2016	31.7677
AC151712.4	Non_DR	MultipleIsoforms	13.1356	16.2007
AC240744.2	Non_DR	MultipleIsoforms	62.8799	60.1909
AC241392.2	Non_DR	MultipleIsoforms	12.5951	14.2403
Acadm	Non_DR	MultipleIsoforms	51.0171	40.7513
Acadvl	Non_DR	MultipleIsoforms	86.7414	56.1772
Acat1	Non_DR	MultipleIsoforms	27.9797	21.112
Acat2	Non_DR	MultipleIsoforms	12.5512	12.9037
Acbd5	Non_DR	MultipleIsoforms	28.5994	26.4985
Accn1	Non_DR	MultipleIsoforms	12.5417	13.1329
Accn4	Non_DR	MultipleIsoforms	18.588	82.2154
Aco2	Non_DR	MultipleIsoforms	112.008	122.333
Acot7	Non_DR	MultipleIsoforms	67.3406	78.4328
Acox1	Non_DR	MultipleIsoforms	52.4626	69.6886
Acp1	Non_DR	MultipleIsoforms	13.7582	13.293
Acp6	Non_DR	MultipleIsoforms	28.3044	24.7124
Acpl2	Non_DR	MultipleIsoforms	4.29482	5.15923
Acsl6	Non_DR	MultipleIsoforms	86.0672	91.5005
Acss2	Non_DR	MultipleIsoforms	28.2019	25.2646
Actg1	Non_DR	MultipleIsoforms	276.047	230.844
Actl6a	Non_DR	MultipleIsoforms	26.3481	28.3599
Actn1	Non_DR	MultipleIsoforms	12.1539	6.8597
Actn4	Non_DR	MultipleIsoforms	64.7534	66.3564
Actr1b	Non_DR	MultipleIsoforms	68.9006	70.2713
Actr3	Non_DR	MultipleIsoforms	46.9582	45.6094
Actr3b	Non_DR	MultipleIsoforms	12.36	9.49317
Acvr2b	Non_DR	MultipleIsoforms	12.5825	7.37956
Acyp1	Non_DR	MultipleIsoforms	19.8466	22.5761
Adam23	Non_DR	MultipleIsoforms	12.9833	10.6998
Adam9	Non_DR	MultipleIsoforms	36.3006	31.1292
Adamts1	Non_DR	MultipleIsoforms	5.94857	8.11762
Adamts3	Non_DR	MultipleIsoforms	12.8939	13.9083
Adarb2	Non_DR	MultipleIsoforms	5.24404	4.07034
Adat1	Non_DR	MultipleIsoforms	5.73781	5.79867
Adck1	Non_DR	MultipleIsoforms	7.12181	10.2382
Add1	Non_DR	MultipleIsoforms	124.617	109.823
Add3	Non_DR	MultipleIsoforms	45.0614	47.5326
Adh5	Non_DR	MultipleIsoforms	41.6094	47.7835
Adipor1	Non_DR	MultipleIsoforms	164.97	62.8505
Adipor2	Non_DR	MultipleIsoforms	24.614	24.1521
Adprhl2	Non_DR	MultipleIsoforms	15.9705	15.9259
Adrbk1	Non_DR	MultipleIsoforms	26.0593	26.0352
Adss	Non_DR	MultipleIsoforms	11.1398	13.4797
Aen	Non_DR	MultipleIsoforms	7.96474	9.13879
Aff1	Non_DR	MultipleIsoforms	47.0538	34.8463
Aff3	Non_DR	MultipleIsoforms	4.94434	5.27391
Aff4	Non_DR	MultipleIsoforms	50.1071	61.373
Agap1	Non_DR	MultipleIsoforms	27.04	30.1482
Agbl3	Non_DR	MultipleIsoforms	14.0603	15.6483
Agfg1	Non_DR	MultipleIsoforms	18.9546	20.9395
Agpat1	Non_DR	MultipleIsoforms	30.9592	33.8746
Agpat5	Non_DR	MultipleIsoforms	32.0942	32.5699
Agrn	Non_DR	MultipleIsoforms	27.196	30.3534
Ahcyl1	Non_DR	MultipleIsoforms	189.059	155.804
Ahdc1	Non_DR	MultipleIsoforms	11.4479	10.4095
Ahi1	Non_DR	MultipleIsoforms	47.3984	71.5849
Ahnak2	Non_DR	MultipleIsoforms	4.95393	4.25812
AI314976	Non_DR	MultipleIsoforms	23.581	18.7282
AI413582	Non_DR	MultipleIsoforms	14.2246	14.2901
AI480526	Non_DR	MultipleIsoforms	101.802	130.339
AI837181	Non_DR	MultipleIsoforms	21.2617	22.3943
AI838599	Non_DR	MultipleIsoforms	6.8116	6.62359
AI854703	Non_DR	MultipleIsoforms	3.78349	3.30339
Aifm1	Non_DR	MultipleIsoforms	15.3441	15.2207
Aig1	Non_DR	MultipleIsoforms	30.1457	46.2896
Aip	Non_DR	MultipleIsoforms	51.0451	66.9362
Aipl1	Non_DR	MultipleIsoforms	344.623	540.311
Airn	Non_DR	MultipleIsoforms	10.2995	7.5668
Ak2	Non_DR	MultipleIsoforms	14.3856	14.4275
Ak3	Non_DR	MultipleIsoforms	46.9676	51.9681
Ak4	Non_DR	MultipleIsoforms	11.7501	10.2827
Akap1	Non_DR	MultipleIsoforms	36.7912	19.6811
Akap10	Non_DR	MultipleIsoforms	16.8971	15.2553
Akap11	Non_DR	MultipleIsoforms	44.8969	92.7755
Akap7	Non_DR	MultipleIsoforms	26.13	45.9354
Akirin1	Non_DR	MultipleIsoforms	17.4374	17.4673
Akr1e1	Non_DR	MultipleIsoforms	38.862	37.1225
Akr7a5	Non_DR	MultipleIsoforms	10.7092	11.6717
Akt3	Non_DR	MultipleIsoforms	35.7565	36.7547
Alad	Non_DR	MultipleIsoforms	10.0012	19.0216
Alcam	Non_DR	MultipleIsoforms	6.88236	7.10878
Aldh18a1	Non_DR	MultipleIsoforms	8.40081	9.40733
Aldh2	Non_DR	MultipleIsoforms	9.85765	10.7069
Aldh4a1	Non_DR	MultipleIsoforms	7.49831	7.00593
Aldh7a1	Non_DR	MultipleIsoforms	29.4588	26.9673
Alg1	Non_DR	MultipleIsoforms	21.262	21.9289
Alg12	Non_DR	MultipleIsoforms	9.62587	8.47781
Alg13	Non_DR	MultipleIsoforms	4.63913	4.43869
Alg2	Non_DR	MultipleIsoforms	40.3291	48.7703
Alg3	Non_DR	MultipleIsoforms	9.28033	13.0149
Alg5	Non_DR	MultipleIsoforms	10.3867	11.0368
Alg6	Non_DR	MultipleIsoforms	12.0746	14.0733
Alg9	Non_DR	MultipleIsoforms	7.84174	10.3423
Als2	Non_DR	MultipleIsoforms	20.6924	22.8828
Alyref	Non_DR	MultipleIsoforms	19.9092	20.0153
Ambra1	Non_DR	MultipleIsoforms	17.0877	26.9208
Amn1	Non_DR	MultipleIsoforms	12.3591	13.6567
Amotl1	Non_DR	MultipleIsoforms	5.20437	5.10353
Ampd3	Non_DR	MultipleIsoforms	4.35316	4.85168
Amt	Non_DR	MultipleIsoforms	33.3354	41.5893
Anapc1	Non_DR	MultipleIsoforms	36.4854	39.5841
Anapc11	Non_DR	MultipleIsoforms	30.0324	35.2359
Anapc7	Non_DR	MultipleIsoforms	14.5759	17.5151
Angel1	Non_DR	MultipleIsoforms	11.3746	16.1404
Ankra2	Non_DR	MultipleIsoforms	24.2711	26.8607
Ankrd10	Non_DR	MultipleIsoforms	26.9272	29.1433
Ankrd11	Non_DR	MultipleIsoforms	28.3603	24.6949
Ankrd13a	Non_DR	MultipleIsoforms	17.6077	18.9509
Ankrd13c	Non_DR	MultipleIsoforms	16.0096	17.1483
Ankrd17	Non_DR	MultipleIsoforms	22.359	22.9404
Ankrd24	Non_DR	MultipleIsoforms	24.2591	27.1894
Ankrd33b	Non_DR	MultipleIsoforms	74.5346	49.1535
Ankrd37	Non_DR	MultipleIsoforms	26.3936	30.2434
Ankrd40	Non_DR	MultipleIsoforms	67.3283	83.6743
Ankrd50	Non_DR	MultipleIsoforms	14.1898	14.9768
Ankrd52	Non_DR	MultipleIsoforms	20.7244	25.6759
Ankrd54	Non_DR	MultipleIsoforms	15.8413	14.8398
Ankrd6	Non_DR	MultipleIsoforms	8.45478	10.1286
Anks1	Non_DR	MultipleIsoforms	15.6176	12.8163
Anks1b	Non_DR	MultipleIsoforms	11.926	11.6386
Ankzf1	Non_DR	MultipleIsoforms	28.7071	26.5621
Ano2	Non_DR	MultipleIsoforms	33.5919	31.5187
Anp32a	Non_DR	MultipleIsoforms	344.466	188.375
Anp32e	Non_DR	MultipleIsoforms	222.504	235.223
Anxa6	Non_DR	MultipleIsoforms	20.7016	23.6018
Anxa7	Non_DR	MultipleIsoforms	14.915	20.5224
Ap1b1	Non_DR	MultipleIsoforms	104.42	88.3134
Ap1m1	Non_DR	MultipleIsoforms	46.641	49.4449
Ap1s1	Non_DR	MultipleIsoforms	28.5684	31.5732
Ap1s2	Non_DR	MultipleIsoforms	17.9163	26.4784
Ap2b1	Non_DR	MultipleIsoforms	41.1939	44.1628
Ap2s1	Non_DR	MultipleIsoforms	55.3761	67.4287
Ap4b1	Non_DR	MultipleIsoforms	12.0395	13.4788
Apba2	Non_DR	MultipleIsoforms	16.8561	16.7962
Apbb2	Non_DR	MultipleIsoforms	10.6034	10.7035
Apc2	Non_DR	MultipleIsoforms	17.9439	16.8197
Apex2	Non_DR	MultipleIsoforms	6.44067	8.96658
Aplf	Non_DR	MultipleIsoforms	5.35671	4.69977
Aplp2	Non_DR	MultipleIsoforms	275.883	304.62
Apoo	Non_DR	MultipleIsoforms	15.2015	12.0084
Appl1	Non_DR	MultipleIsoforms	31.3137	29.28
Appl2	Non_DR	MultipleIsoforms	103.921	105.725
Aptx	Non_DR	MultipleIsoforms	15.5641	16.2571
Aqr	Non_DR	MultipleIsoforms	24.5313	22.1888
Arf1	Non_DR	MultipleIsoforms	151.484	174.235
Arf2	Non_DR	MultipleIsoforms	22.0489	23.4505
Arfip1	Non_DR	MultipleIsoforms	12.3895	13.8016
Arhgap1	Non_DR	MultipleIsoforms	26.0959	32.7899
Arhgap12	Non_DR	MultipleIsoforms	15.3878	16.5864
Arhgap23	Non_DR	MultipleIsoforms	10.1885	9.32263
Arhgap24	Non_DR	MultipleIsoforms	41.3464	27.9305
Arhgap32	Non_DR	MultipleIsoforms	36.7557	29.2352
Arhgap39	Non_DR	MultipleIsoforms	35.5699	25.6702
Arhgdia	Non_DR	MultipleIsoforms	36.0946	38.1653
Arhgdig	Non_DR	MultipleIsoforms	5.87119	8.6294
Arhgef11	Non_DR	MultipleIsoforms	21.8493	22.59
Arhgef12	Non_DR	MultipleIsoforms	26.854	24.128
Arhgef15	Non_DR	MultipleIsoforms	7.98759	5.89245
Arhgef2	Non_DR	MultipleIsoforms	31.7625	32.1752
Arhgef26	Non_DR	MultipleIsoforms	43.7337	26.1326
Arhgef7	Non_DR	MultipleIsoforms	23.25	23.0501
Arid1a	Non_DR	MultipleIsoforms	25.3097	24.4646
Arid1b	Non_DR	MultipleIsoforms	12.8859	9.57634
Arid4a	Non_DR	MultipleIsoforms	14.5457	13.7552
Arl1	Non_DR	MultipleIsoforms	45.1955	53.1864
Arl13b	Non_DR	MultipleIsoforms	27.0298	8.1651
Arl2	Non_DR	MultipleIsoforms	27.5475	34.0205
Arl2bp	Non_DR	MultipleIsoforms	58.5216	54.4808
Arl4a	Non_DR	MultipleIsoforms	19.3798	13.0635
Arl5c	Non_DR	MultipleIsoforms	8.82981	2.72624
Arl6	Non_DR	MultipleIsoforms	97.4693	147.23
Arl6ip4	Non_DR	MultipleIsoforms	16.8928	18.108
Arl6ip6	Non_DR	MultipleIsoforms	11.3884	13.7141
Armc6	Non_DR	MultipleIsoforms	8.48314	10.0803
Armcx3	Non_DR	MultipleIsoforms	29.296	32.0093
Armcx5	Non_DR	MultipleIsoforms	6.3016	5.96125
Arpc3	Non_DR	MultipleIsoforms	36.585	49.1047
Arpc4	Non_DR	MultipleIsoforms	43.4026	45.5575
Arpc5l	Non_DR	MultipleIsoforms	17.2394	20.4507
Arr3	Non_DR	MultipleIsoforms	207.492	1729.77
Arrdc3	Non_DR	MultipleIsoforms	36.392	28.4184
Arsg	Non_DR	MultipleIsoforms	12.0809	7.63835
Asap1	Non_DR	MultipleIsoforms	21.5777	16.6154
Asap2	Non_DR	MultipleIsoforms	14.169	14.6677
Asb1	Non_DR	MultipleIsoforms	6.1557	6.45988
Asb13	Non_DR	MultipleIsoforms	22.8358	26.7592
Asb6	Non_DR	MultipleIsoforms	15.5979	13.2469
Asb7	Non_DR	MultipleIsoforms	6.25368	5.82419
Ascc1	Non_DR	MultipleIsoforms	18.8088	20.7091
Ascc2	Non_DR	MultipleIsoforms	9.50919	10.4422
Ash2l	Non_DR	MultipleIsoforms	40.991	45.5333
Aspscr1	Non_DR	MultipleIsoforms	21.8283	24.6218
Astn2	Non_DR	MultipleIsoforms	4.12179	3.95261
Asxl2	Non_DR	MultipleIsoforms	16.1418	14.4698
Atad5	Non_DR	MultipleIsoforms	4.29282	3.26167
Ate1	Non_DR	MultipleIsoforms	32.2761	37.2761
Atf5	Non_DR	MultipleIsoforms	9.19985	11.5173
Atf7ip	Non_DR	MultipleIsoforms	53.6855	56.4925
Atg13	Non_DR	MultipleIsoforms	37.934	51.8624
Atg4c	Non_DR	MultipleIsoforms	19.1533	21.5231
Atg7	Non_DR	MultipleIsoforms	6.85756	7.27505
Atp11a	Non_DR	MultipleIsoforms	97.6071	120.507
Atp11b	Non_DR	MultipleIsoforms	107.769	65.4715
Atp13a3	Non_DR	MultipleIsoforms	21.1541	21.8647
Atp1a1	Non_DR	MultipleIsoforms	80.2759	65.4582
Atp1a2	Non_DR	MultipleIsoforms	8.6319	12.6995
Atp1a3	Non_DR	MultipleIsoforms	660.314	557.281
Atp1b2	Non_DR	MultipleIsoforms	643.586	1022.84
Atp2a2	Non_DR	MultipleIsoforms	84.1085	93.4424
Atp2b3	Non_DR	MultipleIsoforms	6.54817	6.3045
Atp2b4	Non_DR	MultipleIsoforms	6.65647	7.16561
Atp5b	Non_DR	MultipleIsoforms	552.251	594.727
Atp5e	Non_DR	MultipleIsoforms	105.907	130.769
Atp5g1	Non_DR	MultipleIsoforms	100.719	122.148
Atp5g3	Non_DR	MultipleIsoforms	223.366	259.286
Atp5j	Non_DR	MultipleIsoforms	112.132	133.79
Atp5j2	Non_DR	MultipleIsoforms	78.9763	92.1189
Atp5sl	Non_DR	MultipleIsoforms	31.4072	36.8976
Atp6v0a1	Non_DR	MultipleIsoforms	93.2687	116.573
Atp6v0c	Non_DR	MultipleIsoforms	382.116	524.322
Atp6v0d1	Non_DR	MultipleIsoforms	93.0285	119.788
Atp6v0e	Non_DR	MultipleIsoforms	15.9965	15.72
Atp7a	Non_DR	MultipleIsoforms	5.25306	5.76394
Atp8a1	Non_DR	MultipleIsoforms	14.2703	12.413
Atpbd4	Non_DR	MultipleIsoforms	16.037	18.9543
Atpif1	Non_DR	MultipleIsoforms	77.5358	85.8944
Atrip	Non_DR	MultipleIsoforms	21.1207	26.3835
Atxn2l	Non_DR	MultipleIsoforms	62.3611	66.2045
Atxn7l1	Non_DR	MultipleIsoforms	9.03911	12.8946
Atxn7l2	Non_DR	MultipleIsoforms	7.67786	7.90706
Atxn7l3	Non_DR	MultipleIsoforms	25.1684	25.8375
AU019823	Non_DR	MultipleIsoforms	10.0198	12.0844
Aurkaip1	Non_DR	MultipleIsoforms	38.8231	41.5131
Aven	Non_DR	MultipleIsoforms	7.1387	9.01315
AW554918	Non_DR	MultipleIsoforms	6.08784	5.4145
AW555464	Non_DR	MultipleIsoforms	17.9059	26.2347
Axin1	Non_DR	MultipleIsoforms	9.58136	10.4594
Axin2	Non_DR	MultipleIsoforms	7.62705	6.88754
Azi2	Non_DR	MultipleIsoforms	119.329	56.4247
Azin1	Non_DR	MultipleIsoforms	67.8536	94.0544
B130034C11Rik	Non_DR	MultipleIsoforms	4.96194	4.4354
B130055M24Rik	Non_DR	MultipleIsoforms	10.9576	11.869
B230206F22Rik	Non_DR	MultipleIsoforms	10.601	7.94838
B230208H17Rik	Non_DR	MultipleIsoforms	34.0084	36.6294
B230217C12Rik	Non_DR	MultipleIsoforms	17.0057	16.517
B3galt1	Non_DR	MultipleIsoforms	6.9308	7.09325
B3gat1	Non_DR	MultipleIsoforms	34.4411	37.9646
B4galt3	Non_DR	MultipleIsoforms	28.9262	25.8021
B930041F14Rik	Non_DR	MultipleIsoforms	8.65963	9.09724
B9d1	Non_DR	MultipleIsoforms	15.7417	15.2775
Bad	Non_DR	MultipleIsoforms	14.5889	16.6243
Bag5	Non_DR	MultipleIsoforms	17.4678	19.1373
Bai1	Non_DR	MultipleIsoforms	23.8761	22.7803
Bai3	Non_DR	MultipleIsoforms	13.6782	15.3337
Baiap2	Non_DR	MultipleIsoforms	6.46119	11.0241
Bak1	Non_DR	MultipleIsoforms	5.72845	5.64833
Banp	Non_DR	MultipleIsoforms	15.0198	13.3401
Baz1b	Non_DR	MultipleIsoforms	38.4154	36.9376
Baz2a	Non_DR	MultipleIsoforms	23.68	23.0014
Baz2b	Non_DR	MultipleIsoforms	74.765	85.4412
Bbs2	Non_DR	MultipleIsoforms	57.6776	40.5793
Bbs5	Non_DR	MultipleIsoforms	70.3249	53.2832
BC003331	Non_DR	MultipleIsoforms	22.7192	33.1956
BC004004	Non_DR	MultipleIsoforms	34.9067	37.6044
BC005537	Non_DR	MultipleIsoforms	118.936	110.207
BC005624	Non_DR	MultipleIsoforms	52.9323	59.3819
BC005764	Non_DR	MultipleIsoforms	9.04669	8.31282
BC017158	Non_DR	MultipleIsoforms	21.7515	18.1677
BC024978	Non_DR	MultipleIsoforms	9.38694	8.83775
BC026585	Non_DR	MultipleIsoforms	16.4269	15.5788
BC030499	Non_DR	MultipleIsoforms	90.8697	94.1216
BC030500	Non_DR	MultipleIsoforms	4.93425	4.28574
BC031353	Non_DR	MultipleIsoforms	18.6604	28.4405
BC037034	Non_DR	MultipleIsoforms	16.0347	20.1781
BC046251	Non_DR	MultipleIsoforms	7.98494	5.16586
BC051226	Non_DR	MultipleIsoforms	4.21644	4.85802
BC056474	Non_DR	MultipleIsoforms	21.7768	27.172
BC068281	Non_DR	MultipleIsoforms	6.32968	5.90959
BC096441	Non_DR	MultipleIsoforms	58.859	57.0154
Bcap29	Non_DR	MultipleIsoforms	8.48409	11.3859
Bcas2	Non_DR	MultipleIsoforms	50.9258	53.9984
Bcas3	Non_DR	MultipleIsoforms	15.93	18.2732
Bccip	Non_DR	MultipleIsoforms	35.672	40.5368
Bckdk	Non_DR	MultipleIsoforms	18.913	19.9604
Bcl2l2	Non_DR	MultipleIsoforms	52.7507	62.9759
Bcl7a	Non_DR	MultipleIsoforms	14.0084	16.7885
Bclaf1	Non_DR	MultipleIsoforms	40.7866	49.6755
Bcor	Non_DR	MultipleIsoforms	16.488	17.8984
Bcs1l	Non_DR	MultipleIsoforms	7.87033	7.69439
Bdp1	Non_DR	MultipleIsoforms	14.6508	14.2001
Bend6	Non_DR	MultipleIsoforms	23.9049	21.6358
Bet1	Non_DR	MultipleIsoforms	13.8909	16.1753
Bfar	Non_DR	MultipleIsoforms	24.4844	29.8447
Bhlhe41	Non_DR	MultipleIsoforms	19.1629	11.6604
Bicd2	Non_DR	MultipleIsoforms	20.5652	22.6493
Bin1	Non_DR	MultipleIsoforms	111.395	120.581
Birc6	Non_DR	MultipleIsoforms	23.8304	19.0795
Bivm	Non_DR	MultipleIsoforms	11.4332	11.4373
Blmh	Non_DR	MultipleIsoforms	33.5956	37.0707
Bloc1s1	Non_DR	MultipleIsoforms	38.6309	42.621
Blzf1	Non_DR	MultipleIsoforms	18.9414	23.644
Bmi1	Non_DR	MultipleIsoforms	44.6329	55.2172
Bmp2k	Non_DR	MultipleIsoforms	4.04799	7.38669
Bmpr1a	Non_DR	MultipleIsoforms	36.8057	27.6361
Bnip2	Non_DR	MultipleIsoforms	42.7086	52.0164
Bod1	Non_DR	MultipleIsoforms	40.8379	37.6433
Bola1	Non_DR	MultipleIsoforms	4.12502	6.37857
Bola2	Non_DR	MultipleIsoforms	13.023	12.7032
Bpgm	Non_DR	MultipleIsoforms	29.4306	37.4803
Bpnt1	Non_DR	MultipleIsoforms	31.9728	44.3631
Bptf	Non_DR	MultipleIsoforms	30.5574	26.3203
Braf	Non_DR	MultipleIsoforms	24.9622	28.7802
Brap	Non_DR	MultipleIsoforms	25.3474	21.666
Brd8	Non_DR	MultipleIsoforms	43.0933	45.9742
Bri3	Non_DR	MultipleIsoforms	27.8196	27.0117
Brp44	Non_DR	MultipleIsoforms	37.6743	39.1119
Brp44l	Non_DR	MultipleIsoforms	57.9765	65.273
Brpf1	Non_DR	MultipleIsoforms	14.2984	13.4975
Brpf3	Non_DR	MultipleIsoforms	8.62976	7.88833
Brsk1	Non_DR	MultipleIsoforms	28.126	28.986
Bscl2	Non_DR	MultipleIsoforms	38.1838	42.8198
Bsg	Non_DR	MultipleIsoforms	397.285	443.61
Bsn	Non_DR	MultipleIsoforms	13.8572	11.4081
Btbd10	Non_DR	MultipleIsoforms	21.1404	23.9029
Btbd3	Non_DR	MultipleIsoforms	8.7384	9.30892
Btf3	Non_DR	MultipleIsoforms	111.054	129.158
Btf3l4	Non_DR	MultipleIsoforms	48.7051	49.6593
Bud13	Non_DR	MultipleIsoforms	8.43414	7.06833
Bzrap1	Non_DR	MultipleIsoforms	70.4649	62.1606
C030014I23Rik	Non_DR	MultipleIsoforms	3.9331	4.20543
C030046I01Rik	Non_DR	MultipleIsoforms	53.1017	67.1037
C030048B08Rik	Non_DR	MultipleIsoforms	10.6013	10.7896
C130071C03Rik	Non_DR	MultipleIsoforms	26.762	26.4478
C1d	Non_DR	MultipleIsoforms	38.2313	39.8638
C1qbp	Non_DR	MultipleIsoforms	21.7559	24.6334
C230096C10Rik	Non_DR	MultipleIsoforms	31.0137	30.5796
C2cd3	Non_DR	MultipleIsoforms	12.7574	10.7559
C330007P06Rik	Non_DR	MultipleIsoforms	20.5506	24.7424
C330018D20Rik	Non_DR	MultipleIsoforms	6.75074	7.31124
C530028O21Rik	Non_DR	MultipleIsoforms	19.4593	17.942
C630004H02Rik	Non_DR	MultipleIsoforms	21.43	21.419
C920021L13Rik	Non_DR	MultipleIsoforms	6.50812	6.08348
CAAA01066805.1	Non_DR	MultipleIsoforms	17.9777	20.7001
CAAA01083517.1	Non_DR	MultipleIsoforms	25.6928	28.4731
Cab39	Non_DR	MultipleIsoforms	41.5448	45.0699
Cables2	Non_DR	MultipleIsoforms	20.0755	17.612
Cabp1	Non_DR	MultipleIsoforms	94.5872	93.1025
Cabp2	Non_DR	MultipleIsoforms	8.26289	6.70313
Cabp5	Non_DR	MultipleIsoforms	61.2852	239.52
Cacna1b	Non_DR	MultipleIsoforms	12.1319	10.5761
Cacna1d	Non_DR	MultipleIsoforms	7.9223	7.60131
Cacna1s	Non_DR	MultipleIsoforms	9.35811	6.20377
Cacna2d1	Non_DR	MultipleIsoforms	11.2891	12.2541
Cacna2d2	Non_DR	MultipleIsoforms	17.8078	18.6781
Cacnb2	Non_DR	MultipleIsoforms	96.9882	49.0357
Cacnb3	Non_DR	MultipleIsoforms	17.0319	19.639
Cacng5	Non_DR	MultipleIsoforms	12.2765	11.2445
Cadm2	Non_DR	MultipleIsoforms	58.0078	50.4768
Cadps	Non_DR	MultipleIsoforms	69.1925	73.9932
Calb1	Non_DR	MultipleIsoforms	27.5003	28.4623
Calcoco1	Non_DR	MultipleIsoforms	35.5472	38.3428
Calm2	Non_DR	MultipleIsoforms	319.244	341.056
Calm3	Non_DR	MultipleIsoforms	193.384	198.436
Calr	Non_DR	MultipleIsoforms	178.774	267.558
Caly	Non_DR	MultipleIsoforms	25.5325	24.1965
Camk2a	Non_DR	MultipleIsoforms	11.3613	10.5663
Camk2g	Non_DR	MultipleIsoforms	29.388	42.9355
Camkk1	Non_DR	MultipleIsoforms	17.641	24.5996
Caml	Non_DR	MultipleIsoforms	30.7345	37.35
Camsap3	Non_DR	MultipleIsoforms	6.49159	7.95679
Camta2	Non_DR	MultipleIsoforms	30.2201	23.5589
Cand1	Non_DR	MultipleIsoforms	36.9564	39.749
Cap1	Non_DR	MultipleIsoforms	47.0384	51.5341
Cap2	Non_DR	MultipleIsoforms	10.975	13.2384
Caprin2	Non_DR	MultipleIsoforms	14.5803	22.0528
Capza2	Non_DR	MultipleIsoforms	49.4702	61.2053
Capzb	Non_DR	MultipleIsoforms	72.9183	84.8013
Car11	Non_DR	MultipleIsoforms	21.8931	23.0437
Car14	Non_DR	MultipleIsoforms	44.3572	55.6099
Carkd	Non_DR	MultipleIsoforms	31.5336	31.6518
Cars	Non_DR	MultipleIsoforms	20.9478	22.013
Cask	Non_DR	MultipleIsoforms	20.9359	24.324
Casp2	Non_DR	MultipleIsoforms	12.992	11.5521
Casp8ap2	Non_DR	MultipleIsoforms	6.79655	7.41906
Casz1	Non_DR	MultipleIsoforms	53.7028	56.6889
Catsper2	Non_DR	MultipleIsoforms	3.96965	4.45379
Catsper4	Non_DR	MultipleIsoforms	3.6731	7.42359
Cav1	Non_DR	MultipleIsoforms	24.6278	42.3233
Cbfa2t2	Non_DR	MultipleIsoforms	15.7647	15.666
Cbfb	Non_DR	MultipleIsoforms	8.30746	11.0989
Cbll1	Non_DR	MultipleIsoforms	10.7153	8.57612
Cbln1	Non_DR	MultipleIsoforms	4.85352	6.29875
Cbln2	Non_DR	MultipleIsoforms	19.9614	18.0497
Cbx1	Non_DR	MultipleIsoforms	30.0374	36.7312
Cbx4	Non_DR	MultipleIsoforms	11.3535	15.8336
Cbx5	Non_DR	MultipleIsoforms	37.8621	55.2962
Cbx8	Non_DR	MultipleIsoforms	10.9449	13.3051
Cc2d1a	Non_DR	MultipleIsoforms	14.5239	14.994
Cc2d1b	Non_DR	MultipleIsoforms	33.5755	27.4183
Cc2d2a	Non_DR	MultipleIsoforms	33.4441	20.8843
Ccdc106	Non_DR	MultipleIsoforms	9.3302	10.8669
Ccdc107	Non_DR	MultipleIsoforms	47.3873	38.2214
Ccdc109a	Non_DR	MultipleIsoforms	15.5031	14.16
Ccdc126	Non_DR	MultipleIsoforms	77.8103	26.9332
Ccdc127	Non_DR	MultipleIsoforms	24.0385	26.3902
Ccdc132	Non_DR	MultipleIsoforms	17.1246	18.2845
Ccdc142	Non_DR	MultipleIsoforms	5.13328	5.99486
Ccdc157	Non_DR	MultipleIsoforms	19.0105	17.8061
Ccdc163	Non_DR	MultipleIsoforms	33.9977	31.9449
Ccdc28a	Non_DR	MultipleIsoforms	7.51533	10.0228
Ccdc28b	Non_DR	MultipleIsoforms	43.9186	45.3438
Ccdc32	Non_DR	MultipleIsoforms	12.5203	16.2266
Ccdc55	Non_DR	MultipleIsoforms	15.1758	12.2129
Ccdc57	Non_DR	MultipleIsoforms	7.86655	5.55792
Ccdc58	Non_DR	MultipleIsoforms	6.07339	6.29838
Ccdc59	Non_DR	MultipleIsoforms	17.1711	16.5287
Ccdc63	Non_DR	MultipleIsoforms	8.28998	6.13242
Ccdc82	Non_DR	MultipleIsoforms	19.3168	18.6612
Ccdc85a	Non_DR	MultipleIsoforms	7.69807	9.8133
Ccdc88a	Non_DR	MultipleIsoforms	13.4783	18.1417
Ccdc91	Non_DR	MultipleIsoforms	11.2752	16.2173
Ccdc97	Non_DR	MultipleIsoforms	32.3756	32.4765
Ccm2	Non_DR	MultipleIsoforms	12.8406	17.6581
Ccng2	Non_DR	MultipleIsoforms	15.6356	19.5156
Ccni	Non_DR	MultipleIsoforms	84.4175	93.9218
Ccnt2	Non_DR	MultipleIsoforms	27.4664	30.1767
Cct5	Non_DR	MultipleIsoforms	125.971	117.494
Cd151	Non_DR	MultipleIsoforms	11.9453	13.1036
Cd276	Non_DR	MultipleIsoforms	8.21569	6.94107
Cd2bp2	Non_DR	MultipleIsoforms	27.5325	31.762
Cd44	Non_DR	MultipleIsoforms	2.67424	2.92567
Cd47	Non_DR	MultipleIsoforms	24.4768	28.1537
Cd59a	Non_DR	MultipleIsoforms	18.0183	28.5544
Cd59b	Non_DR	MultipleIsoforms	30.5606	28.27
Cd63	Non_DR	MultipleIsoforms	44.5931	46.8988
Cd81	Non_DR	MultipleIsoforms	106.945	120.871
Cd99l2	Non_DR	MultipleIsoforms	11.6925	13.0828
Cdc16	Non_DR	MultipleIsoforms	33.0626	40.0003
Cdc23	Non_DR	MultipleIsoforms	41.3329	42.9573
Cdc34	Non_DR	MultipleIsoforms	28.8115	38.1053
Cdc42	Non_DR	MultipleIsoforms	108.107	124.163
Cdc42ep4	Non_DR	MultipleIsoforms	22.2852	24.9994
Cdc73	Non_DR	MultipleIsoforms	10.1193	9.40616
Cdh18	Non_DR	MultipleIsoforms	7.67628	15.5104
Cdh2	Non_DR	MultipleIsoforms	30.096	37.5974
Cdh22	Non_DR	MultipleIsoforms	3.27709	3.22914
Cdh8	Non_DR	MultipleIsoforms	9.51737	10.894
Cdk2ap1	Non_DR	MultipleIsoforms	25.8186	33.365
Cdk2ap2	Non_DR	MultipleIsoforms	97.7093	113.926
Cdk4	Non_DR	MultipleIsoforms	24.9075	30.8388
Cdk8	Non_DR	MultipleIsoforms	22.9085	23.9554
Cdkal1	Non_DR	MultipleIsoforms	10.2957	11.3161
Cdkn1b	Non_DR	MultipleIsoforms	29.3721	33.2329
Cdkn1c	Non_DR	MultipleIsoforms	5.75496	3.42619
Cdr2	Non_DR	MultipleIsoforms	100.187	7.19559
Cds1	Non_DR	MultipleIsoforms	85.5448	53.5496
Cds2	Non_DR	MultipleIsoforms	76.9149	89.2397
Cdv3	Non_DR	MultipleIsoforms	21.8781	20.1122
Cebpg	Non_DR	MultipleIsoforms	12.066	10.6983
Cecr2	Non_DR	MultipleIsoforms	19.5419	24.0176
Cecr5	Non_DR	MultipleIsoforms	15.3185	18.8457
Celf2	Non_DR	MultipleIsoforms	49.0299	45.3599
Celf4	Non_DR	MultipleIsoforms	43.0319	44.9944
Cend1	Non_DR	MultipleIsoforms	66.7684	65.8424
Cenpq	Non_DR	MultipleIsoforms	6.32012	4.28013
Cep135	Non_DR	MultipleIsoforms	7.41498	5.83456
Cep164	Non_DR	MultipleIsoforms	49.1663	13.5481
Cep250	Non_DR	MultipleIsoforms	41.1817	26.8032
Cep350	Non_DR	MultipleIsoforms	24.4493	16.0679
Cep63	Non_DR	MultipleIsoforms	22.1252	21.4336
Cep97	Non_DR	MultipleIsoforms	7.99664	7.21168
Cept1	Non_DR	MultipleIsoforms	16.2367	15.6357
Cerk	Non_DR	MultipleIsoforms	57.5601	55.8387
Cetn2	Non_DR	MultipleIsoforms	35.8156	43.5561
Cfh	Non_DR	MultipleIsoforms	6.28527	4.82663
Cfp	Non_DR	MultipleIsoforms	11.0333	18.7341
Cggbp1	Non_DR	MultipleIsoforms	23.5953	27.5041
Chac2	Non_DR	MultipleIsoforms	10.0185	8.61166
Chchd2	Non_DR	MultipleIsoforms	95.8133	105.812
Chchd3	Non_DR	MultipleIsoforms	52.4343	53.3928
Chchd5	Non_DR	MultipleIsoforms	11.9466	12.1908
Chd1	Non_DR	MultipleIsoforms	12.6675	13.762
Chd3	Non_DR	MultipleIsoforms	43.325	43.8389
Chd6	Non_DR	MultipleIsoforms	22.6541	20.708
Chd7	Non_DR	MultipleIsoforms	35.2193	72.837
Chd9	Non_DR	MultipleIsoforms	22.633	23.1543
Chfr	Non_DR	MultipleIsoforms	19.8187	20.2331
Chic2	Non_DR	MultipleIsoforms	7.86273	8.35351
Chid1	Non_DR	MultipleIsoforms	18.7445	19.4412
Chkb	Non_DR	MultipleIsoforms	43.0791	42.6201
Chmp1a	Non_DR	MultipleIsoforms	33.3402	33.6967
Chmp4b	Non_DR	MultipleIsoforms	65.6586	70.9128
Chn1	Non_DR	MultipleIsoforms	113.134	122.436
Chn2	Non_DR	MultipleIsoforms	10.04	10.8408
Chpt1	Non_DR	MultipleIsoforms	11.2205	11.3346
Chrac1	Non_DR	MultipleIsoforms	38.9072	38.0716
Chrdl1	Non_DR	MultipleIsoforms	6.69925	8.28453
Chtf8	Non_DR	MultipleIsoforms	37.4773	35.5648
Churc1	Non_DR	MultipleIsoforms	59.659	64.0272
Ciao1	Non_DR	MultipleIsoforms	29.9209	40.3648
Ciapin1	Non_DR	MultipleIsoforms	75.6628	77.5579
Cic	Non_DR	MultipleIsoforms	48.0189	48.7797
Cir1	Non_DR	MultipleIsoforms	15.2774	19.7526
Cirbp	Non_DR	MultipleIsoforms	230.328	156.395
Cisd2	Non_DR	MultipleIsoforms	27.6889	39.9062
Ckap4	Non_DR	MultipleIsoforms	11.8568	13.0969
Ckap5	Non_DR	MultipleIsoforms	57.0862	58.9918
Clasp1	Non_DR	MultipleIsoforms	38.316	35.0215
Clasp2	Non_DR	MultipleIsoforms	54.7688	68.7137
Cldn7	Non_DR	MultipleIsoforms	7.60825	5.21501
Clic1	Non_DR	MultipleIsoforms	14.339	11.9937
Clint1	Non_DR	MultipleIsoforms	15.0929	16.9368
Clip3	Non_DR	MultipleIsoforms	117.96	122.098
Clk4	Non_DR	MultipleIsoforms	107.317	123.108
Clpx	Non_DR	MultipleIsoforms	19.5181	20.5785
Clstn1	Non_DR	MultipleIsoforms	321.695	359.437
Clstn2	Non_DR	MultipleIsoforms	7.98506	6.76939
Clta	Non_DR	MultipleIsoforms	92.3345	99.0196
Cltb	Non_DR	MultipleIsoforms	76.0747	396.853
Cltc	Non_DR	MultipleIsoforms	121.541	138.05
Cmas	Non_DR	MultipleIsoforms	30.9199	32.8776
Cml1	Non_DR	MultipleIsoforms	8.09184	9.91084
Cmpk1	Non_DR	MultipleIsoforms	19.0222	26.1273
Cndp2	Non_DR	MultipleIsoforms	29.1455	35.0041
Cnnm2	Non_DR	MultipleIsoforms	8.26413	10.2235
Cnnm3	Non_DR	MultipleIsoforms	12.8092	11.0925
Cnot1	Non_DR	MultipleIsoforms	36.8311	31.1887
Cnot3	Non_DR	MultipleIsoforms	26.0232	24.3707
Cnot4	Non_DR	MultipleIsoforms	10.6273	9.28719
Cnot6	Non_DR	MultipleIsoforms	74.9652	68.0564
Cnot7	Non_DR	MultipleIsoforms	61.6247	91.3571
Cnot8	Non_DR	MultipleIsoforms	25.1666	27.3952
Cnpy3	Non_DR	MultipleIsoforms	42.0211	51.4736
Cnpy4	Non_DR	MultipleIsoforms	6.66489	7.01306
Cnr1	Non_DR	MultipleIsoforms	6.02776	5.34766
Cnrip1	Non_DR	MultipleIsoforms	34.9114	37.2898
Cnst	Non_DR	MultipleIsoforms	24.8437	29.5728
Cntfr	Non_DR	MultipleIsoforms	14.0593	14.9096
Cntln	Non_DR	MultipleIsoforms	11.3849	6.75617
Cntn4	Non_DR	MultipleIsoforms	25.3133	25.5139
Cntnap2	Non_DR	MultipleIsoforms	36.3486	41.4392
Coasy	Non_DR	MultipleIsoforms	9.78525	11.4312
Cobl	Non_DR	MultipleIsoforms	4.90243	4.37987
Cog2	Non_DR	MultipleIsoforms	16.6719	15.6022
Col25a1	Non_DR	MultipleIsoforms	4.10958	3.96713
Col4a3bp	Non_DR	MultipleIsoforms	26.8327	25.6931
Col7a1	Non_DR	MultipleIsoforms	6.52518	7.21912
Col9a1	Non_DR	MultipleIsoforms	25.2143	34.9651
Commd1	Non_DR	MultipleIsoforms	68.6298	83.7524
Commd3	Non_DR	MultipleIsoforms	69.4869	76.6516
Commd6	Non_DR	MultipleIsoforms	15.4256	19.6945
Comt	Non_DR	MultipleIsoforms	34.4743	42.4836
Copg	Non_DR	MultipleIsoforms	70.9987	84.3678
Copg2	Non_DR	MultipleIsoforms	35.4541	39.7021
Cops2	Non_DR	MultipleIsoforms	39.3392	42.3295
Cops5	Non_DR	MultipleIsoforms	35.1037	43.4135
Cops7b	Non_DR	MultipleIsoforms	11.407	13.1902
Coq2	Non_DR	MultipleIsoforms	35.2644	38.4446
Coro1b	Non_DR	MultipleIsoforms	66.9303	60.4658
Coro7	Non_DR	MultipleIsoforms	34.4488	30.5881
Cox11	Non_DR	MultipleIsoforms	10.9206	7.32245
Cox15	Non_DR	MultipleIsoforms	9.38222	9.65069
Cox17	Non_DR	MultipleIsoforms	36.124	47.452
Cox19	Non_DR	MultipleIsoforms	28.727	31.8004
Cox6a1	Non_DR	MultipleIsoforms	133.549	145.258
Cox6c	Non_DR	MultipleIsoforms	187.46	179.541
Cox7b	Non_DR	MultipleIsoforms	195.488	235.772
Cox7c	Non_DR	MultipleIsoforms	103.75	115.009
Cpa2	Non_DR	MultipleIsoforms	5.97755	5.47806
Cpeb2	Non_DR	MultipleIsoforms	11.0478	11.3255
Cpeb3	Non_DR	MultipleIsoforms	16.0852	14.1337
Cpeb4	Non_DR	MultipleIsoforms	29.9198	27.7485
Cpne1	Non_DR	MultipleIsoforms	16.8572	18.6121
Cpne5	Non_DR	MultipleIsoforms	11.371	10.5309
Cpne7	Non_DR	MultipleIsoforms	11.3925	10.2549
Cpped1	Non_DR	MultipleIsoforms	12.5053	15.41
Cpsf3l	Non_DR	MultipleIsoforms	19.3603	19.3504
Crbn	Non_DR	MultipleIsoforms	34.0138	33.7873
Crcp	Non_DR	MultipleIsoforms	18.1879	20.7665
Creb1	Non_DR	MultipleIsoforms	16.0186	17.042
Crebl2	Non_DR	MultipleIsoforms	15.2765	16.2889
Crebzf	Non_DR	MultipleIsoforms	54.6784	66.1348
Cript	Non_DR	MultipleIsoforms	29.5328	34.8958
Crk	Non_DR	MultipleIsoforms	39.2735	45.4053
Crlf3	Non_DR	MultipleIsoforms	44.4855	50.9968
Crls1	Non_DR	MultipleIsoforms	9.18432	11.959
Crmp1	Non_DR	MultipleIsoforms	41.8002	43.7807
Crocc	Non_DR	MultipleIsoforms	77.3389	68.0929
Crot	Non_DR	MultipleIsoforms	24.5165	98.422
Crtc1	Non_DR	MultipleIsoforms	18.6552	20.4199
Crx	Non_DR	MultipleIsoforms	445.271	434.197
Crxos1	Non_DR	MultipleIsoforms	33.6729	75.2877
Cry2	Non_DR	MultipleIsoforms	37.5592	44.1443
Cryz	Non_DR	MultipleIsoforms	11.2173	10.956
Csda	Non_DR	MultipleIsoforms	219.763	58.3454
Csnk1a1	Non_DR	MultipleIsoforms	94.9535	102.624
Csnk1g2	Non_DR	MultipleIsoforms	23.175	26.2407
Csnk2a1	Non_DR	MultipleIsoforms	38.8776	45.5469
Csnk2b	Non_DR	MultipleIsoforms	66.3875	74.0281
Ctcf	Non_DR	MultipleIsoforms	44.0598	37.4505
Ctdnep1	Non_DR	MultipleIsoforms	46.5061	46.6907
Ctdsp1	Non_DR	MultipleIsoforms	12.9861	11.0329
Ctdsp2	Non_DR	MultipleIsoforms	22.6226	27.4789
Ctdspl2	Non_DR	MultipleIsoforms	18.6357	18.8809
Ctnna2	Non_DR	MultipleIsoforms	15.7451	16.1736
Ctnnal1	Non_DR	MultipleIsoforms	11.8021	17.1699
Ctps2	Non_DR	MultipleIsoforms	25.0174	23.8164
Ctr9	Non_DR	MultipleIsoforms	37.2322	33.8984
Ctsh	Non_DR	MultipleIsoforms	8.32746	10.3608
Ctso	Non_DR	MultipleIsoforms	7.62717	8.92595
Cttnbp2nl	Non_DR	MultipleIsoforms	5.29837	7.35308
Cuedc1	Non_DR	MultipleIsoforms	69.107	117.806
Cuedc2	Non_DR	MultipleIsoforms	32.0316	36.5069
Cul1	Non_DR	MultipleIsoforms	61.0902	70.9449
Cul3	Non_DR	MultipleIsoforms	103.349	76.7122
Cul4a	Non_DR	MultipleIsoforms	101.56	99.2284
Cul7	Non_DR	MultipleIsoforms	8.0928	10.2603
Cuta	Non_DR	MultipleIsoforms	35.0947	45.189
Cutc	Non_DR	MultipleIsoforms	8.02378	7.6284
Cux2	Non_DR	MultipleIsoforms	13.3757	8.93228
Cxcl12	Non_DR	MultipleIsoforms	8.17135	6.73118
Cxcl16	Non_DR	MultipleIsoforms	6.44692	6.98003
Cxx1c	Non_DR	MultipleIsoforms	43.119	187.897
Cyb5	Non_DR	MultipleIsoforms	32.7373	31.8175
Cyb5d1	Non_DR	MultipleIsoforms	26.2315	25.1231
Cyb5d2	Non_DR	MultipleIsoforms	8.80943	10.0681
Cyb5r3	Non_DR	MultipleIsoforms	18.0101	19.6049
Cyb5r4	Non_DR	MultipleIsoforms	59.0235	61.0159
Cycs	Non_DR	MultipleIsoforms	44.4025	53.548
Cyfip1	Non_DR	MultipleIsoforms	31.8539	30.0284
Cyfip2	Non_DR	MultipleIsoforms	61.8663	83.4883
Cyhr1	Non_DR	MultipleIsoforms	47.9175	48.4896
Cyld	Non_DR	MultipleIsoforms	14.1325	18.1683
Cyth1	Non_DR	MultipleIsoforms	32.5604	26.3345
Cyth2	Non_DR	MultipleIsoforms	55.3492	33.5509
D030016E14Rik	Non_DR	MultipleIsoforms	23.2538	26.3673
D030056L22Rik	Non_DR	MultipleIsoforms	15.9578	20.6445
D0H4S114	Non_DR	MultipleIsoforms	129.454	188.252
D10Wsu52e	Non_DR	MultipleIsoforms	46.1507	53.4904
D11Wsu47e	Non_DR	MultipleIsoforms	11.2588	12.3971
D16Ertd472e	Non_DR	MultipleIsoforms	26.2779	41.9703
D16H22S680E	Non_DR	MultipleIsoforms	32.0441	37.4306
D17H6S53E	Non_DR	MultipleIsoforms	10.4676	13.7905
D17Wsu92e	Non_DR	MultipleIsoforms	39.2469	43.892
D19Ertd386e	Non_DR	MultipleIsoforms	14.299	14.8148
D1Bwg0212e	Non_DR	MultipleIsoforms	11.9821	13.8079
D1Ertd622e	Non_DR	MultipleIsoforms	30.1581	9.72865
D230025D16Rik	Non_DR	MultipleIsoforms	11.5166	12.2697
D2hgdh	Non_DR	MultipleIsoforms	6.85767	8.57877
D330023K18Rik	Non_DR	MultipleIsoforms	5.25934	8.25295
D3Ertd751e	Non_DR	MultipleIsoforms	9.45145	8.86907
D430042O09Rik	Non_DR	MultipleIsoforms	56.1006	36.6166
D9Ertd402e	Non_DR	MultipleIsoforms	10.9495	10.5827
Dab1	Non_DR	MultipleIsoforms	12.7908	13.5864
Dach1	Non_DR	MultipleIsoforms	9.86567	10.2168
Dag1	Non_DR	MultipleIsoforms	14.4949	16.9996
Dapk1	Non_DR	MultipleIsoforms	12.4785	12.9484
Dars2	Non_DR	MultipleIsoforms	7.66238	7.29838
Dazap1	Non_DR	MultipleIsoforms	39.0328	34.0165
Dbndd1	Non_DR	MultipleIsoforms	13.756	14.4233
Dbnl	Non_DR	MultipleIsoforms	19.7323	20.7571
Dbp	Non_DR	MultipleIsoforms	79.9692	95.0331
Dbr1	Non_DR	MultipleIsoforms	8.61543	10.8009
Dcaf10	Non_DR	MultipleIsoforms	7.56151	7.08939
Dcakd	Non_DR	MultipleIsoforms	32.9603	40.1952
Dcbld2	Non_DR	MultipleIsoforms	44.4333	29.4492
Dclk1	Non_DR	MultipleIsoforms	17.4685	16.0435
Dclre1b	Non_DR	MultipleIsoforms	3.02779	3.42846
Dcps	Non_DR	MultipleIsoforms	16.7747	19.8172
Dctn1	Non_DR	MultipleIsoforms	157.47	168.682
Dcun1d1	Non_DR	MultipleIsoforms	11.4828	12.305
Dcun1d2	Non_DR	MultipleIsoforms	16.7461	17.8994
Ddah1	Non_DR	MultipleIsoforms	21.0927	22.9826
Ddah2	Non_DR	MultipleIsoforms	12.7963	12.5672
Ddb2	Non_DR	MultipleIsoforms	17.9461	19.9948
Ddhd1	Non_DR	MultipleIsoforms	110.189	131.392
Ddx18	Non_DR	MultipleIsoforms	14.7866	15.7169
Ddx19a	Non_DR	MultipleIsoforms	26.9606	26.2607
Ddx20	Non_DR	MultipleIsoforms	11.6802	11.2781
Ddx23	Non_DR	MultipleIsoforms	48.356	50.1204
Ddx24	Non_DR	MultipleIsoforms	37.0228	39.0339
Ddx26b	Non_DR	MultipleIsoforms	18.2987	19.3396
Ddx39b	Non_DR	MultipleIsoforms	119.421	167.478
Ddx3x	Non_DR	MultipleIsoforms	128.011	100.747
Ddx42	Non_DR	MultipleIsoforms	34.1182	35.8182
Ddx46	Non_DR	MultipleIsoforms	27.3739	29.2296
Ddx47	Non_DR	MultipleIsoforms	27.9203	30.7125
Ddx5	Non_DR	MultipleIsoforms	628.56	678.461
Ddx52	Non_DR	MultipleIsoforms	18.7183	18.1525
Ddx55	Non_DR	MultipleIsoforms	14.2335	17.8703
Decr2	Non_DR	MultipleIsoforms	19.5129	21.4966
Dennd1a	Non_DR	MultipleIsoforms	29.7773	37.6911
Denr	Non_DR	MultipleIsoforms	20.7819	22.5888
Derl2	Non_DR	MultipleIsoforms	11.347	12.2191
Dffa	Non_DR	MultipleIsoforms	19.3698	22.0968
Dgcr2	Non_DR	MultipleIsoforms	24.4643	25.1164
Dgcr6	Non_DR	MultipleIsoforms	24.3194	28.5682
Dgcr8	Non_DR	MultipleIsoforms	16.3541	17.3864
Dgke	Non_DR	MultipleIsoforms	59.5875	39.5683
Dgkz	Non_DR	MultipleIsoforms	41.4269	37.8235
Dguok	Non_DR	MultipleIsoforms	12.6789	14.5808
Dhrs1	Non_DR	MultipleIsoforms	19.7077	26.0628
Dhrs13	Non_DR	MultipleIsoforms	7.24533	9.2816
Dhrs7b	Non_DR	MultipleIsoforms	11.6272	15.4273
Dhtkd1	Non_DR	MultipleIsoforms	47.9812	32.9703
Dhx35	Non_DR	MultipleIsoforms	11.5213	12.0072
Dhx36	Non_DR	MultipleIsoforms	35.9697	36.8552
Dhx57	Non_DR	MultipleIsoforms	6.95542	6.50526
Diap1	Non_DR	MultipleIsoforms	9.48663	7.38345
Dip2a	Non_DR	MultipleIsoforms	14.3073	11.9881
Dip2b	Non_DR	MultipleIsoforms	8.68889	12.5416
Dip2c	Non_DR	MultipleIsoforms	11.3426	10.4139
Dirc2	Non_DR	MultipleIsoforms	12.7171	26.0159
Dis3l2	Non_DR	MultipleIsoforms	9.06787	10.1295
Disp2	Non_DR	MultipleIsoforms	29.3794	29.182
Dlg3	Non_DR	MultipleIsoforms	14.1325	14.4622
Dlgap1	Non_DR	MultipleIsoforms	17.2268	16.1836
Dlgap3	Non_DR	MultipleIsoforms	10.1545	10.3213
Dlgap4	Non_DR	MultipleIsoforms	28.9403	27.1127
Dmd	Non_DR	MultipleIsoforms	72.6251	57.7406
Dmtf1	Non_DR	MultipleIsoforms	30.0403	32.9856
Dmwd	Non_DR	MultipleIsoforms	33.9319	35.6735
Dnaic2	Non_DR	MultipleIsoforms	4.93095	5.06939
Dnaja1	Non_DR	MultipleIsoforms	43.3956	64.178
Dnaja3	Non_DR	MultipleIsoforms	21.1864	21.0231
Dnajb12	Non_DR	MultipleIsoforms	22.2224	20.7515
Dnajb4	Non_DR	MultipleIsoforms	22.5886	28.0118
Dnajb6	Non_DR	MultipleIsoforms	45.3302	51.7333
Dnajc12	Non_DR	MultipleIsoforms	34.2091	49.1069
Dnajc16	Non_DR	MultipleIsoforms	12.0808	13.2361
Dnajc17	Non_DR	MultipleIsoforms	15.0121	17.1939
Dnajc19	Non_DR	MultipleIsoforms	9.9927	12.8472
Dnajc21	Non_DR	MultipleIsoforms	14.719	15.5905
Dnajc27	Non_DR	MultipleIsoforms	38.3226	37.0178
Dnajc28	Non_DR	MultipleIsoforms	11.6166	4.23443
Dnajc4	Non_DR	MultipleIsoforms	16.0743	12.5283
Dnalc4	Non_DR	MultipleIsoforms	30.3946	25.4492
Dnase1l2	Non_DR	MultipleIsoforms	5.81317	6.86486
Dnase2a	Non_DR	MultipleIsoforms	3.52237	3.90182
Dnm1	Non_DR	MultipleIsoforms	204.76	193.484
Dnm1l	Non_DR	MultipleIsoforms	52.3324	65.6923
Dnm3	Non_DR	MultipleIsoforms	47.4625	50.3456
Dnmt1	Non_DR	MultipleIsoforms	16.0653	16.036
Dnmt3a	Non_DR	MultipleIsoforms	49.2858	46.2687
Dnttip1	Non_DR	MultipleIsoforms	19.8213	18.9608
Dock9	Non_DR	MultipleIsoforms	15.133	13.0981
Dohh	Non_DR	MultipleIsoforms	100.02	57.8338
Dom3z	Non_DR	MultipleIsoforms	20.0916	19.2487
Dpf3	Non_DR	MultipleIsoforms	80.7268	19.3735
Dph3	Non_DR	MultipleIsoforms	26.6674	27.9244
Dpm1	Non_DR	MultipleIsoforms	11.6174	12.4058
Dpm2	Non_DR	MultipleIsoforms	35.5282	40.3193
Dpm3	Non_DR	MultipleIsoforms	17.3472	18.8965
Dpp6	Non_DR	MultipleIsoforms	31.111	29.9523
Dpp7	Non_DR	MultipleIsoforms	18.0204	19.175
Dpp8	Non_DR	MultipleIsoforms	30.9466	33.4716
Dpy19l1	Non_DR	MultipleIsoforms	16.1654	21.1624
Dpysl4	Non_DR	MultipleIsoforms	35.5198	33.5376
Drg1	Non_DR	MultipleIsoforms	38.6211	47.4613
Drg2	Non_DR	MultipleIsoforms	36.4816	34.5748
Drosha	Non_DR	MultipleIsoforms	28.42	29.9023
Dscr3	Non_DR	MultipleIsoforms	16.4578	18.8141
Dtwd2	Non_DR	MultipleIsoforms	2.58371	2.49772
Dtx1	Non_DR	MultipleIsoforms	8.77946	8.51036
Dtx3	Non_DR	MultipleIsoforms	129.863	110.047
Dtymk	Non_DR	MultipleIsoforms	41.5199	50.4655
Dus1l	Non_DR	MultipleIsoforms	15.3812	16.4197
Dusp19	Non_DR	MultipleIsoforms	6.42065	6.70646
Dusp22	Non_DR	MultipleIsoforms	27.5029	42.4536
Dusp26	Non_DR	MultipleIsoforms	50.9529	69.5166
Dusp8	Non_DR	MultipleIsoforms	41.7062	36.576
Dut	Non_DR	MultipleIsoforms	23.0624	23.6588
Dvl1	Non_DR	MultipleIsoforms	24.4123	25.9155
Dync1i1	Non_DR	MultipleIsoforms	18.9071	18.1355
Dynll1	Non_DR	MultipleIsoforms	123.381	146.591
Dynll2	Non_DR	MultipleIsoforms	143.671	167.233
Dynlrb1	Non_DR	MultipleIsoforms	102.803	122.993
Dynlt1c	Non_DR	MultipleIsoforms	33.7537	48.0915
Dyrk1a	Non_DR	MultipleIsoforms	26.2177	23.4878
Dzip3	Non_DR	MultipleIsoforms	24.3745	32.8218
E130114P18Rik	Non_DR	MultipleIsoforms	11.1647	11.2879
E130307A14Rik	Non_DR	MultipleIsoforms	22.0782	26.0654
E130308A19Rik	Non_DR	MultipleIsoforms	10.3635	7.77868
E130309D02Rik	Non_DR	MultipleIsoforms	5.96209	7.24163
E230016M11Rik	Non_DR	MultipleIsoforms	11.6248	4.66312
E2f3	Non_DR	MultipleIsoforms	10.8934	9.03445
Eapp	Non_DR	MultipleIsoforms	27.8461	29.1684
Ebf3	Non_DR	MultipleIsoforms	8.15838	7.514
Ebna1bp2	Non_DR	MultipleIsoforms	34.2878	37.4625
Ece1	Non_DR	MultipleIsoforms	14.5692	82.0098
Echdc1	Non_DR	MultipleIsoforms	9.8244	12.5686
Ecsit	Non_DR	MultipleIsoforms	20.2127	19.5473
Edc3	Non_DR	MultipleIsoforms	8.06098	8.41591
Edem2	Non_DR	MultipleIsoforms	44.8066	42.5777
Edf1	Non_DR	MultipleIsoforms	64.4358	82.6183
Edil3	Non_DR	MultipleIsoforms	24.2779	27.1816
Eef1g	Non_DR	MultipleIsoforms	114.701	122.97
Efha2	Non_DR	MultipleIsoforms	30.3312	34.5755
Efnb1	Non_DR	MultipleIsoforms	5.0627	4.56977
Efnb2	Non_DR	MultipleIsoforms	8.42545	7.3738
Eftud1	Non_DR	MultipleIsoforms	4.22603	6.05077
Ehd1	Non_DR	MultipleIsoforms	8.11589	6.82441
Ehmt2	Non_DR	MultipleIsoforms	44.8245	48.9666
Ei24	Non_DR	MultipleIsoforms	45.2181	53.4666
Eif1a	Non_DR	MultipleIsoforms	28.8617	52.869
Eif2b1	Non_DR	MultipleIsoforms	16.0143	17.7951
Eif2c2	Non_DR	MultipleIsoforms	24.5688	21.4901
Eif2s2	Non_DR	MultipleIsoforms	14.8111	17.5099
Eif3f	Non_DR	MultipleIsoforms	55.8421	46.0621
Eif3i	Non_DR	MultipleIsoforms	51.0715	67.7432
Eif4a2	Non_DR	MultipleIsoforms	250.826	312.38
Eif4a-ps4	Non_DR	MultipleIsoforms	84.8048	94.201
Eif4e2	Non_DR	MultipleIsoforms	24.0185	26.3056
Eif4g3	Non_DR	MultipleIsoforms	45.033	46.3285
Eif5	Non_DR	MultipleIsoforms	57.4469	62.8464
Elac2	Non_DR	MultipleIsoforms	10.6737	9.68703
Elavl2	Non_DR	MultipleIsoforms	11.194	9.78368
Elk4	Non_DR	MultipleIsoforms	13.8971	11.3342
Elmo1	Non_DR	MultipleIsoforms	15.5031	14.0836
Elmod1	Non_DR	MultipleIsoforms	44.6249	37.8261
Elmod2	Non_DR	MultipleIsoforms	43.5453	28.6386
Elmod3	Non_DR	MultipleIsoforms	20.0828	22.2768
Elof1	Non_DR	MultipleIsoforms	29.3383	31.6413
Elovl2	Non_DR	MultipleIsoforms	22.1069	101.319
Emd	Non_DR	MultipleIsoforms	16.9383	22.1456
Emg1	Non_DR	MultipleIsoforms	35.8441	32.2283
Eml2	Non_DR	MultipleIsoforms	17.3485	16.0678
Eml4	Non_DR	MultipleIsoforms	10.9973	16.821
Eng	Non_DR	MultipleIsoforms	3.8481	5.83631
Enox2	Non_DR	MultipleIsoforms	4.71725	6.65271
Enpp4	Non_DR	MultipleIsoforms	7.83436	9.33355
Enpp5	Non_DR	MultipleIsoforms	94.994	114.699
Ensa	Non_DR	MultipleIsoforms	112.084	131.466
Entpd6	Non_DR	MultipleIsoforms	7.36483	7.87875
Eogt	Non_DR	MultipleIsoforms	6.42102	8.85684
Epb4.1l2	Non_DR	MultipleIsoforms	221.062	102.74
Epc1	Non_DR	MultipleIsoforms	33.4173	33.8379
Epc2	Non_DR	MultipleIsoforms	17.1274	14.4457
Epha7	Non_DR	MultipleIsoforms	9.19804	9.14605
Epn1	Non_DR	MultipleIsoforms	52.7687	51.429
Eral1	Non_DR	MultipleIsoforms	13.765	14.5661
Ercc1	Non_DR	MultipleIsoforms	16.4548	16.9827
Ercc5	Non_DR	MultipleIsoforms	11.6421	17.2364
Erf	Non_DR	MultipleIsoforms	3.45976	4.955
Ergic1	Non_DR	MultipleIsoforms	31.3498	33.5147
Erh	Non_DR	MultipleIsoforms	21.2861	20.0421
Erlin1	Non_DR	MultipleIsoforms	5.54973	6.80257
Erp29	Non_DR	MultipleIsoforms	42.0355	52.5644
Esam	Non_DR	MultipleIsoforms	10.2971	14.2195
Esco1	Non_DR	MultipleIsoforms	15.1923	16.1404
Esrrg	Non_DR	MultipleIsoforms	28.3472	33.6441
Etfa	Non_DR	MultipleIsoforms	25.8561	30.1894
Etv4	Non_DR	MultipleIsoforms	3.47302	5.08127
Etv5	Non_DR	MultipleIsoforms	12.3709	15.5273
Etv6	Non_DR	MultipleIsoforms	5.60748	6.15215
Evl	Non_DR	MultipleIsoforms	44.6767	56.4021
Ewsr1	Non_DR	MultipleIsoforms	216.773	237.471
Exoc2	Non_DR	MultipleIsoforms	13.27	14.8999
Exoc7	Non_DR	MultipleIsoforms	32.4605	39.1599
Exosc2	Non_DR	MultipleIsoforms	22.8246	22.3407
Exosc7	Non_DR	MultipleIsoforms	20.6146	23.0562
Exosc8	Non_DR	MultipleIsoforms	21.2054	21.6653
Exosc9	Non_DR	MultipleIsoforms	19.0074	23.8187
Extl1	Non_DR	MultipleIsoforms	6.04584	6.43506
Extl2	Non_DR	MultipleIsoforms	37.5441	58.599
Ezh1	Non_DR	MultipleIsoforms	34.7452	27.4962
Fabp12	Non_DR	MultipleIsoforms	86.1275	82.1356
Faf1	Non_DR	MultipleIsoforms	15.5481	15.2558
Fahd2a	Non_DR	MultipleIsoforms	11.0352	15.2622
Faim	Non_DR	MultipleIsoforms	61.2396	13.4912
Fam100a	Non_DR	MultipleIsoforms	12.524	13.5551
Fam102a	Non_DR	MultipleIsoforms	16.3159	14.916
Fam110b	Non_DR	MultipleIsoforms	4.66783	4.71584
Fam114a2	Non_DR	MultipleIsoforms	40.233	64.795
Fam120c	Non_DR	MultipleIsoforms	11.0186	12.8025
Fam126a	Non_DR	MultipleIsoforms	6.80636	6.93253
Fam126b	Non_DR	MultipleIsoforms	23.0317	23.8702
Fam131b	Non_DR	MultipleIsoforms	8.78622	9.41585
Fam132a	Non_DR	MultipleIsoforms	13.9994	21.1258
Fam13a	Non_DR	MultipleIsoforms	5.91895	5.61579
Fam149a	Non_DR	MultipleIsoforms	31.3209	24.2129
Fam149b	Non_DR	MultipleIsoforms	19.5891	20.7827
Fam154b	Non_DR	MultipleIsoforms	14.542	9.64286
Fam158a	Non_DR	MultipleIsoforms	12.3509	14.9128
Fam161a	Non_DR	MultipleIsoforms	217.905	136.269
Fam165b	Non_DR	MultipleIsoforms	22.5196	33.1828
Fam168a	Non_DR	MultipleIsoforms	42.8865	44.5826
Fam168b	Non_DR	MultipleIsoforms	53.9258	64.0138
Fam169a	Non_DR	MultipleIsoforms	177.015	158.786
Fam171a2	Non_DR	MultipleIsoforms	5.37395	6.09014
Fam173b	Non_DR	MultipleIsoforms	19.722	15.9179
Fam184a	Non_DR	MultipleIsoforms	34.6128	26.9412
Fam18b	Non_DR	MultipleIsoforms	21.0609	29.8958
Fam190a	Non_DR	MultipleIsoforms	10.1027	8.56898
Fam195b	Non_DR	MultipleIsoforms	44.3494	41.7386
Fam20b	Non_DR	MultipleIsoforms	16.9988	17.5016
Fam33a	Non_DR	MultipleIsoforms	19.3703	19.6524
Fam36a	Non_DR	MultipleIsoforms	26.9468	38.0035
Fam40b	Non_DR	MultipleIsoforms	29.2501	35.4533
Fam45a	Non_DR	MultipleIsoforms	56.996	57.6201
Fam49a	Non_DR	MultipleIsoforms	7.44276	8.37857
Fam49b	Non_DR	MultipleIsoforms	26.0756	28.9557
Fam50a	Non_DR	MultipleIsoforms	19.7126	24.9865
Fam53a	Non_DR	MultipleIsoforms	7.14284	9.67658
Fam53c	Non_DR	MultipleIsoforms	28.9718	27.8908
Fam57a	Non_DR	MultipleIsoforms	6.81712	6.46241
Fam57b	Non_DR	MultipleIsoforms	450.878	162.484
Fam63a	Non_DR	MultipleIsoforms	16.1819	17.4641
Fam65b	Non_DR	MultipleIsoforms	6.83567	6.71637
Fam70a	Non_DR	MultipleIsoforms	5.31495	5.52527
Fam76b	Non_DR	MultipleIsoforms	18.9983	19.2156
Fam82a2	Non_DR	MultipleIsoforms	44.8877	45.2808
Fam82b	Non_DR	MultipleIsoforms	10.3732	13.6622
Fam92a	Non_DR	MultipleIsoforms	30.5543	41.4297
Fam98a	Non_DR	MultipleIsoforms	23.2597	26.1016
Far2	Non_DR	MultipleIsoforms	4.08253	3.84343
Farp1	Non_DR	MultipleIsoforms	7.93224	12.9051
Farsa	Non_DR	MultipleIsoforms	38.1182	35.4611
Farsb	Non_DR	MultipleIsoforms	26.8148	29.1189
Fasn	Non_DR	MultipleIsoforms	27.7836	25.0994
Fastkd2	Non_DR	MultipleIsoforms	11.7345	11.6689
Fau	Non_DR	MultipleIsoforms	174.288	162.312
Fbxl18	Non_DR	MultipleIsoforms	7.24945	7.3205
Fbxl20	Non_DR	MultipleIsoforms	20.6625	19.1321
Fbxl3	Non_DR	MultipleIsoforms	61.4416	58.6709
Fbxo11	Non_DR	MultipleIsoforms	34.0034	37.9643
Fbxo27	Non_DR	MultipleIsoforms	30.7233	23.5736
Fbxo3	Non_DR	MultipleIsoforms	26.0229	28.4684
Fbxo30	Non_DR	MultipleIsoforms	12.2322	8.94381
Fbxo33	Non_DR	MultipleIsoforms	18.5332	21.8646
Fbxo36	Non_DR	MultipleIsoforms	7.65589	4.08454
Fbxo7	Non_DR	MultipleIsoforms	10.1712	12.3786
Fbxo9	Non_DR	MultipleIsoforms	83.4297	75.7074
Fbxw5	Non_DR	MultipleIsoforms	44.0341	41.4565
Fbxw7	Non_DR	MultipleIsoforms	22.7226	25.0731
Fcf1	Non_DR	MultipleIsoforms	18.2424	21.2553
Fchsd2	Non_DR	MultipleIsoforms	9.70172	11.5878
Fen1	Non_DR	MultipleIsoforms	7.11142	6.89267
Fez2	Non_DR	MultipleIsoforms	14.3987	13.7371
Fgd1	Non_DR	MultipleIsoforms	7.15204	6.08052
Fgf11	Non_DR	MultipleIsoforms	20.7536	21.39
Fgf13	Non_DR	MultipleIsoforms	20.7899	23.1085
[truncated: 32,373 more rows]

## Sheet: S4.2
Table S4.2: Custom bioinformatic pipeline and binning of P0 (P0CE+P0NE) vs. P21WT comparison yielded the following categories: genes that were (i) over represented in P0 (OR_P0), (ii)only in P0 (P0_Only) , (iii) non-differentially represented (Non_DR), (iv) over represented in P21WT (OR_P21WT), (v) only in P21WT (P21WT_Only) and (vi) Not Expressed (No_Ex) along with their respective sub -categori…
P0 vs. P21-Nrl-WT
Genes	Category	Sub-category	P0-FPKM	P21WT FPKM
2810055G20Rik	Non_DR	MutipleIsoformBelowThreshold	1.21331	1.18139
3110062M04Rik	Non_DR	MutipleIsoformBelowThreshold	1.03017	1.8474
4933436C20Rik	Non_DR	MutipleIsoformBelowThreshold	1.50684	1.96892
9330101J02Rik	Non_DR	MutipleIsoformBelowThreshold	1.12818	1.565
A430108G06Rik	Non_DR	MutipleIsoformBelowThreshold	1.05364	1.44149
A830036E02Rik	Non_DR	MutipleIsoformBelowThreshold	1.22632	1.423		2
Arhgef6	Non_DR	MutipleIsoformBelowThreshold	1.05607	2.49024
Arid5a	Non_DR	MutipleIsoformBelowThreshold	1.56895	2.55137
Atp10d	Non_DR	MutipleIsoformBelowThreshold	1.24872	1.14436
Bnc2	Non_DR	MutipleIsoformBelowThreshold	1.15948	1.17964
Csf1	Non_DR	MutipleIsoformBelowThreshold	1.03135	1.07947
D430041D05Rik	Non_DR	MutipleIsoformBelowThreshold	1.98799	1.95294
Dach2	Non_DR	MutipleIsoformBelowThreshold	1.55565	1.70843
Diap2	Non_DR	MutipleIsoformBelowThreshold	2.12356	1.33263
Ehbp1l1	Non_DR	MutipleIsoformBelowThreshold	1.15069	1.01641
Emilin1	Non_DR	MutipleIsoformBelowThreshold	1.28826	1.32393
Erbb2	Non_DR	MutipleIsoformBelowThreshold	1.01216	1.01511
Etl4	Non_DR	MutipleIsoformBelowThreshold	1.68309	3.7655
Ets1	Non_DR	MutipleIsoformBelowThreshold	1.10468	1.38336
Fam122b	Non_DR	MutipleIsoformBelowThreshold	1.34166	1.93586
Fam38a	Non_DR	MutipleIsoformBelowThreshold	1.63415	1.10526
Gatm	Non_DR	MutipleIsoformBelowThreshold	1.11244	1.36404
Gm15892	Non_DR	MutipleIsoformBelowThreshold	1.05568	1.6969
Irf5	Non_DR	MutipleIsoformBelowThreshold	1.0667	1.08098
Itgb1bp2	Non_DR	MutipleIsoformBelowThreshold	1.37822	1.09567
Lsp1	Non_DR	MutipleIsoformBelowThreshold	1.33219	1.63592
Mdfic	Non_DR	MutipleIsoformBelowThreshold	1.44936	1.28195
Msh5	Non_DR	MutipleIsoformBelowThreshold	1.48013	1.79395
Nmi	Non_DR	MutipleIsoformBelowThreshold	1.69721	1.45626
Plekhg2	Non_DR	MutipleIsoformBelowThreshold	1.46537	2.16407
Ptpn5	Non_DR	MutipleIsoformBelowThreshold	1.77281	1.59337
Sntg1	Non_DR	MutipleIsoformBelowThreshold	1.87185	3.00915
Spats2l	Non_DR	MutipleIsoformBelowThreshold	2.10146	2.91399
Stard9	Non_DR	MutipleIsoformBelowThreshold	1.90465	4.13731
Tcf7l2	Non_DR	MutipleIsoformBelowThreshold	1.11936	1.32857
Tnni3	Non_DR	MutipleIsoformBelowThreshold	1.43597	1.29763
Tpm2	Non_DR	MutipleIsoformBelowThreshold	1.33843	1.0348
Vangl1	Non_DR	MutipleIsoformBelowThreshold	1.54207	1.01596
Vsig10	Non_DR	MutipleIsoformBelowThreshold	1.30959	1.44182
Zfp595	Non_DR	MutipleIsoformBelowThreshold	1.4914	2.04221
0610007L01Rik	Non_DR	Multiple	5.55446	12.7612
1110001A16Rik	Non_DR	Multiple	5.1536	8.61447
1110002N22Rik	Non_DR	Multiple	6.8578	4.61911
1110054O05Rik	Non_DR	Multiple	15.5711	10.6196
1110057K04Rik	Non_DR	Multiple	3.54872	12.4888
1110059G10Rik	Non_DR	Multiple	3.23546	6.77543
1200016B10Rik	Non_DR	Multiple	7.49888	9.17253
1300018J18Rik	Non_DR	Multiple	4.16688	10.6804
1500011B03Rik	Non_DR	Multiple	36.8287	56.7037
1500032L24Rik	Non_DR	Multiple	11.4555	66.6017
1600002H07Rik	Non_DR	Multiple	5.1738	6.6329
1700019D03Rik	Non_DR	Multiple	4.35435	3.01391
1700025G04Rik	Non_DR	Multiple	7.48391	11.436
1810012P15Rik	Non_DR	Multiple	3.57925	18.114
2410042D21Rik	Non_DR	Multiple	8.37875	10.3483
2510002D24Rik	Non_DR	Multiple	6.94124	19.0679
2610019E17Rik	Non_DR	Multiple	2.62727	10.4222
2700094K13Rik	Non_DR	Multiple	25.3145	18.0894
2700097O09Rik	Non_DR	Multiple	3.84127	11.6679
2810008D09Rik	Non_DR	Multiple	4.30593	40.8671
2810407C02Rik	Non_DR	Multiple	39.3532	60.1064
2810422J05Rik	Non_DR	Multiple	10.5014	29.3298
3110007F17Rik	Non_DR	Multiple	13.9836	7.69703
4732471D19Rik	Non_DR	Multiple	4.09993	7.72603
4922502B01Rik	Non_DR	Multiple	11.0886	4.10268
4930453N24Rik	Non_DR	Multiple	12.3001	6.95786
4930506M07Rik	Non_DR	Multiple	7.96854	7.09093
4930522L14Rik	Non_DR	Multiple	10.3962	9.42524
4933407H18Rik	Non_DR	Multiple	5.15547	9.5772
5830428H23Rik	Non_DR	Multiple	5.53025	10.9423
5930434B04Rik	Non_DR	Multiple	3.15316	27.5921
6230409E13Rik	Non_DR	Multiple	7.60722	16.7698
6330409N04Rik	Non_DR	Multiple	9.4587	15.0508
6430548M08Rik	Non_DR	Multiple	6.43067	112.735
6530401N04Rik	Non_DR	Multiple	5.59356	7.93509
6820431F20Rik	Non_DR	Multiple	30.4944	47.9821
9130011J15Rik	Non_DR	Multiple	35.4552	53.3039
A830082K12Rik	Non_DR	Multiple	6.00979	4.4751
Aamp	Non_DR	Multiple	27.0571	54.2834
AC149090.1	Non_DR	Multiple	7.75352	45.0061
AC151712.4	Non_DR	Multiple	39.292	21.7253
AC241392.2	Non_DR	Multiple	12.3838	13.2774
Acat2	Non_DR	Multiple	55.5603	14.1235
Acp1	Non_DR	Multiple	20.8588	12.6176
Actn1	Non_DR	Multiple	2.33504	12.2142
Actr3	Non_DR	Multiple	76.2303	45.7576
Acvr2b	Non_DR	Multiple	2.222	15.6736
Adam10	Non_DR	Multiple	8.96134	14.8394
Adam9	Non_DR	Multiple	11.837	35.0209
Adamts1	Non_DR	Multiple	8.13076	6.80769
Adipor2	Non_DR	Multiple	9.4895	24.7044
Adss	Non_DR	Multiple	50.207	10.1706
Agap1	Non_DR	Multiple	10.773	32.0886
Agfg1	Non_DR	Multiple	10.8185	18.7503
AI314976	Non_DR	Multiple	28.1423	20.4641
Aipl1	Non_DR	Multiple	5.05265	346.961
Ak1	Non_DR	Multiple	13.575	30.4027
Ak2	Non_DR	Multiple	22.7876	13.8536
Akap11	Non_DR	Multiple	20.4003	41.7714
Akr1a1	Non_DR	Multiple	57.9169	126.714
Aldh3a2	Non_DR	Multiple	5.47043	16.8587
Alyref	Non_DR	Multiple	137.375	19.801
Ank3	Non_DR	Multiple	16.3704	41.5813
Ankrd10	Non_DR	Multiple	14.8172	27.3196
Ankrd11	Non_DR	Multiple	13.9847	30.9067
Ankrd13a	Non_DR	Multiple	12.4805	19.2045
Ankrd13c	Non_DR	Multiple	6.37403	15.9254
Anxa6	Non_DR	Multiple	5.08758	21.9098
Ap2s1	Non_DR	Multiple	15.187	64.2023
Apbb2	Non_DR	Multiple	10.5973	12.2599
Aplf	Non_DR	Multiple	6.10585	4.9588
Aplp2	Non_DR	Multiple	57.7621	291.335
Arhgap12	Non_DR	Multiple	20.2907	13.6246
Arhgef12	Non_DR	Multiple	14.5757	27.4912
Arid4a	Non_DR	Multiple	11.4303	14.9935
Arl1	Non_DR	Multiple	55.2046	41.4435
Arl2bp	Non_DR	Multiple	9.78243	56.9458
Arl4a	Non_DR	Multiple	24.4116	19.871
Arl6ip4	Non_DR	Multiple	13.9662	19.368
Arl6ip6	Non_DR	Multiple	10.5979	10.8887
Arl8a	Non_DR	Multiple	10.9215	46.6362
Armcx5	Non_DR	Multiple	7.09986	6.02656
Arpc4	Non_DR	Multiple	21.9297	42.2345
Arpc5l	Non_DR	Multiple	15.5281	19.6406
Asb13	Non_DR	Multiple	4.0768	23.5577
Ascc1	Non_DR	Multiple	3.79135	17.5722
Atf7ip	Non_DR	Multiple	12.0252	65.7654
Atg3	Non_DR	Multiple	16.1707	16.7056
Atp5f1	Non_DR	Multiple	51.9418	80.36
Atp5g3	Non_DR	Multiple	31.8433	238.901
Atp7a	Non_DR	Multiple	3.53246	4.67217
Bag5	Non_DR	Multiple	16.7318	16.6341
BC005624	Non_DR	Multiple	26.677	47.7038
BC026585	Non_DR	Multiple	2.12933	16.5404
BC031353	Non_DR	Multiple	3.48951	19.0499
Bcl7a	Non_DR	Multiple	12.7011	15.2875
Bcl7c	Non_DR	Multiple	7.58637	9.60671
Bcor	Non_DR	Multiple	5.72248	18.185
Bet1	Non_DR	Multiple	9.33072	13.0141
Bhlhb9	Non_DR	Multiple	17.8237	17.8101
Bin1	Non_DR	Multiple	20.6124	117.213
Birc6	Non_DR	Multiple	14.2196	24.8791
Bmp2k	Non_DR	Multiple	3.78458	4.4407
Brap	Non_DR	Multiple	404.619	24.8136
Brpf1	Non_DR	Multiple	14.2217	14.7688
Brwd3	Non_DR	Multiple	2.97563	6.06726
Btbd10	Non_DR	Multiple	14.0354	20.7937
Btrc	Non_DR	Multiple	5.16172	37.8196
C1qbp	Non_DR	Multiple	7.96671	25.1389
Cab39	Non_DR	Multiple	45.978	37.3217
Cadps	Non_DR	Multiple	11.7036	73.8256
Calm1	Non_DR	Multiple	273.971	288.567
Calm2	Non_DR	Multiple	187.365	289.92
Calr	Non_DR	Multiple	242.443	162.389
Canx	Non_DR	Multiple	127.314	119.599
Carf	Non_DR	Multiple	5.44861	8.78077
Casc4	Non_DR	Multiple	27.3733	17.9462
Cbfb	Non_DR	Multiple	26.9987	7.18094
Cbx4	Non_DR	Multiple	4.30629	15.901
Ccdc104	Non_DR	Multiple	37.4168	47.7145
Ccdc28a	Non_DR	Multiple	2.38259	6.94862
Ccdc43	Non_DR	Multiple	17.9432	9.04228
Ccdc58	Non_DR	Multiple	6.25865	6.56445
Ccdc59	Non_DR	Multiple	14.4669	14.2256
Ccdc82	Non_DR	Multiple	18.8203	18.2109
Cct4	Non_DR	Multiple	67.5405	68.5495
Cd2bp2	Non_DR	Multiple	21.11	30.197
Cd47	Non_DR	Multiple	4.42323	21.7141
Cd99l2	Non_DR	Multiple	8.87741	11.4669
Cdadc1	Non_DR	Multiple	5.41383	23.5351
Cdc42	Non_DR	Multiple	107.695	94.3903
Cdc42ep4	Non_DR	Multiple	20.8581	27.4205
Cdkn1b	Non_DR	Multiple	42.3522	30.8988
Cdkn1c	Non_DR	Multiple	12.8599	6.45951
Cdv3	Non_DR	Multiple	25.827	21.6508
Cebpg	Non_DR	Multiple	14.1278	10.27
Celf4	Non_DR	Multiple	10.8631	54.1328
Cend1	Non_DR	Multiple	4.38362	66.0789
Cenpq	Non_DR	Multiple	9.67262	4.87512
Cep57l1	Non_DR	Multiple	5.39699	4.75284
Cggbp1	Non_DR	Multiple	21.8257	23.4328
Chac2	Non_DR	Multiple	2.18686	6.88983
Chchd2	Non_DR	Multiple	76.1736	102.873
Chd9	Non_DR	Multiple	9.3392	21.6586
Chfr	Non_DR	Multiple	10.2616	20.0436
Chmp4b	Non_DR	Multiple	21.4519	67.675
Churc1	Non_DR	Multiple	487.908	52.9322
Cir1	Non_DR	Multiple	3.99504	12.7168
Ckap4	Non_DR	Multiple	10.9466	12.9843
Clasp2	Non_DR	Multiple	37.1956	50.354
Clint1	Non_DR	Multiple	12.5415	15.5969
Clip2	Non_DR	Multiple	8.38133	11.2733
Cltb	Non_DR	Multiple	67.195	77.5814
Cnot1	Non_DR	Multiple	30.5072	34.7073
Cnr1	Non_DR	Multiple	3.20756	6.10063
Cntnap2	Non_DR	Multiple	8.55851	36.8096
Commd2	Non_DR	Multiple	12.9905	13.9204
Commd6	Non_DR	Multiple	4.89373	15.0053
Coq2	Non_DR	Multiple	5.2792	38.4761
Cox11	Non_DR	Multiple	7.09045	7.81278
Cox4i2	Non_DR	Multiple	14.7613	20.5229
Cpne8	Non_DR	Multiple	11.6495	61.8503
Cpsf6	Non_DR	Multiple	47.9357	47.6724
Crbn	Non_DR	Multiple	27.6511	28.5076
Crcp	Non_DR	Multiple	12.6254	20.6835
Creb1	Non_DR	Multiple	18.5916	14.1755
Crls1	Non_DR	Multiple	12.7422	8.91296
Crmp1	Non_DR	Multiple	28.4414	50.7931
Csda	Non_DR	Multiple	28.1603	201.91
Csnk1g2	Non_DR	Multiple	20.9177	27.4841
Csnk2a1	Non_DR	Multiple	63.6811	39.0549
Cst3	Non_DR	Multiple	51.5326	495.839
Cstf1	Non_DR	Multiple	6.19296	9.57749
Ctdsp2	Non_DR	Multiple	5.27659	23.9861
Ctnnb1	Non_DR	Multiple	268.255	126.107
Ctps2	Non_DR	Multiple	24.6686	21.326
Ctsc	Non_DR	Multiple	4.79613	6.12454
Cuedc2	Non_DR	Multiple	18.3288	34.9469
Cyb5r3	Non_DR	Multiple	7.45477	19.309
Cyb5r4	Non_DR	Multiple	89.9533	56.4938
Cycs	Non_DR	Multiple	13.0922	40.0184
Cyld	Non_DR	Multiple	3.77376	14.1022
D030016E14Rik	Non_DR	Multiple	17.2278	22.4608
D030056L22Rik	Non_DR	Multiple	20.6195	13.7211
D10Wsu52e	Non_DR	Multiple	50.2861	44.6109
Dapk1	Non_DR	Multiple	10.9028	14.3438
Dbnl	Non_DR	Multiple	23.1383	23.51
Dcbld2	Non_DR	Multiple	8.17821	48.6296
Dclk1	Non_DR	Multiple	14.1036	18.3973
Ddx20	Non_DR	Multiple	14.6812	10.2252
Ddx26b	Non_DR	Multiple	11.9158	15.8652
Ddx42	Non_DR	Multiple	39.4371	33.9541
Ddx46	Non_DR	Multiple	18.2104	28.0201
Ddx52	Non_DR	Multiple	24.5344	15.5117
Dgcr2	Non_DR	Multiple	9.02691	27.9126
Dhx36	Non_DR	Multiple	34.6263	35.1218
Dhx57	Non_DR	Multiple	7.69229	7.18329
Dirc2	Non_DR	Multiple	2.91641	13.8893
Dis3l2	Non_DR	Multiple	10.6622	9.45173
Dmtf1	Non_DR	Multiple	21.1403	26.1137
Dmwd	Non_DR	Multiple	3.61924	39.1401
Dnaja3	Non_DR	Multiple	12.6131	19.4213
Dnajc12	Non_DR	Multiple	7.15332	31.4405
Dnajc2	Non_DR	Multiple	26.7304	11.2581
Dnajc4	Non_DR	Multiple	2.39088	16.2518
Dnm1l	Non_DR	Multiple	24.0592	49.8288
Dock9	Non_DR	Multiple	4.33481	16.0647
Dpf2	Non_DR	Multiple	15.1533	43.1904
Dph3	Non_DR	Multiple	33.6062	22.0554
Dpp8	Non_DR	Multiple	32.4286	29.0683
Drg1	Non_DR	Multiple	48.4253	34.6613
Dst	Non_DR	Multiple	12.0898	28.5205
Dut	Non_DR	Multiple	69.181	23.998
E130308A19Rik	Non_DR	Multiple	4.0242	11.8497
Ebna1bp2	Non_DR	Multiple	34.3521	34.3616
Echdc1	Non_DR	Multiple	11.4481	8.82221
Edil3	Non_DR	Multiple	6.49753	24.2125
Efnb1	Non_DR	Multiple	6.33598	5.85665
Ei24	Non_DR	Multiple	11.4225	44.6618
Eif1a	Non_DR	Multiple	10.4098	25.9273
Eif2b5	Non_DR	Multiple	26.3622	18.2029
Eif3f	Non_DR	Multiple	17.2083	58.7853
Eif5	Non_DR	Multiple	91.9303	54.3919
Eif6	Non_DR	Multiple	31.17	23.9868
Elk4	Non_DR	Multiple	10.2536	15.384
Emd	Non_DR	Multiple	6.16017	15.5041
Emg1	Non_DR	Multiple	41.3574	31.5566
Eml4	Non_DR	Multiple	19.0432	10.3656
Enox2	Non_DR	Multiple	4.81148	4.88506
Enpp5	Non_DR	Multiple	9.59691	88.1318
Ensa	Non_DR	Multiple	49.2736	108.66
Epb4.1l2	Non_DR	Multiple	40.681	210.734
Eps15	Non_DR	Multiple	10.1056	24.1735
Ergic1	Non_DR	Multiple	11.5726	34.3257
Ermp1	Non_DR	Multiple	6.13987	6.63231
Erp29	Non_DR	Multiple	59.4765	44.0585
Etohi1	Non_DR	Multiple	4.74602	10.7464
Evi5	Non_DR	Multiple	20.6206	17.3142
Evl	Non_DR	Multiple	23.7275	50.5571
Faf1	Non_DR	Multiple	17.7019	14.986
Faim	Non_DR	Multiple	20.568	56.2293
Fam126a	Non_DR	Multiple	13.532	7.08409
Fam168a	Non_DR	Multiple	6.96115	45.9495
Fam169a	Non_DR	Multiple	10.9449	162.987
Fam172a	Non_DR	Multiple	11.5111	6.88522
Fam20b	Non_DR	Multiple	16.7325	16.3409
Fam36a	Non_DR	Multiple	29.0352	25.6385
Fam49a	Non_DR	Multiple	7.75137	6.94405
Fam49b	Non_DR	Multiple	21.4792	22.9306
Fam76b	Non_DR	Multiple	31.5736	16.2516
Fam82b	Non_DR	Multiple	4.67838	12.3583
Fam96b	Non_DR	Multiple	7.78592	15.0417
Fam98a	Non_DR	Multiple	6.36311	24.1618
Farsb	Non_DR	Multiple	7.05877	23.7444
Fau	Non_DR	Multiple	41.4472	185.972
Fbxl3	Non_DR	Multiple	27.9906	54.994
Fbxo30	Non_DR	Multiple	10.0862	9.5535
Fcf1	Non_DR	Multiple	37.4812	14.251
Fez1	Non_DR	Multiple	53.1174	36.3448
Fez2	Non_DR	Multiple	8.28902	15.6651
Fkbp2	Non_DR	Multiple	29.6902	34.5088
Fkbp5	Non_DR	Multiple	16.1526	9.48837
Fktn	Non_DR	Multiple	4.73435	11.7606
Flii	Non_DR	Multiple	12.8854	24.6311
Flot2	Non_DR	Multiple	10.8841	14.9517
Flrt2	Non_DR	Multiple	5.05554	5.8
Fmnl2	Non_DR	Multiple	11.8992	6.58761
Fndc4	Non_DR	Multiple	11.0322	20.8782
Fstl1	Non_DR	Multiple	31.4344	46.0118
Fubp1	Non_DR	Multiple	57.6513	31.9843
Fundc2	Non_DR	Multiple	10.4208	21.4585
Fxr1	Non_DR	Multiple	60.0524	25.8594
Fzd5	Non_DR	Multiple	12.0874	9.98077
G3bp1	Non_DR	Multiple	19.3278	10.4964
Gadd45a	Non_DR	Multiple	17.4258	19.7982
Gapdh	Non_DR	Multiple	129.423	1927.64
Gart	Non_DR	Multiple	23.836	13.4236
Gba	Non_DR	Multiple	3.56779	15.7548
Gcc1	Non_DR	Multiple	4.40442	8.85888
Gcfc1	Non_DR	Multiple	31.7318	52.541
Gde1	Non_DR	Multiple	21.1525	62.4099
Gemin5	Non_DR	Multiple	5.00174	6.31282
Gfm1	Non_DR	Multiple	23.2806	20.3401
Ggcx	Non_DR	Multiple	3.0484	12.6634
Git1	Non_DR	Multiple	4.69734	23.1546
Gjc1	Non_DR	Multiple	24.8224	4.69663
Glcci1	Non_DR	Multiple	29.1818	14.7512
Glo1	Non_DR	Multiple	52.1904	112.479
Glt8d1	Non_DR	Multiple	10.738	21.6713
Glyr1	Non_DR	Multiple	35.7487	47.9559
Gm11560	Non_DR	Multiple	211.447	126.452
Gm11818	Non_DR	Multiple	3.3173	4.41048
Gm12715	Non_DR	Multiple	110.261	56.4314
Gm13699	Non_DR	Multiple	369.905	538.093
Gm13826	Non_DR	Multiple	117.004	137.641
Gm14296	Non_DR	Multiple	5.97998	28.2885
Gm14420	Non_DR	Multiple	59.1901	50.5833
Gm14443	Non_DR	Multiple	4.25755	12.5376
Gm14680	Non_DR	Multiple	71.8838	11.6922
Gm15387	Non_DR	Multiple	862.621	84.1924
Gm15500	Non_DR	Multiple	826.028	134.777
Gm5124	Non_DR	Multiple	3.178	6.90291
Gm6136	Non_DR	Multiple	92.7883	163.83
Gm9769	Non_DR	Multiple	160.193	33.0852
Gmfb	Non_DR	Multiple	28.1259	25.5083
Gna13	Non_DR	Multiple	8.53625	13.6258
Gnptg	Non_DR	Multiple	5.87586	45.5244
Golga5	Non_DR	Multiple	14.7646	16.4038
Golph3l	Non_DR	Multiple	12.2383	12.8724
Gon4l	Non_DR	Multiple	6.41582	18.4446
Gpatch1	Non_DR	Multiple	4.994	9.0627
Gpn1	Non_DR	Multiple	13.2076	27.1337
Gpr137c	Non_DR	Multiple	4.84281	10.6202
Gpr89	Non_DR	Multiple	6.40256	16.0717
Gprin1	Non_DR	Multiple	10.297	14.191
Gpsm2	Non_DR	Multiple	27.1817	70.8546
Gria1	Non_DR	Multiple	4.02666	11.5954
Gria2	Non_DR	Multiple	9.53761	28.6474
Gria4	Non_DR	Multiple	24.0958	26.3934
Grk6	Non_DR	Multiple	18.1573	15.7032
Grlf1	Non_DR	Multiple	18.5132	28.1916
Grn	Non_DR	Multiple	3.00409	18.0169
Gtf2h5	Non_DR	Multiple	30.5881	27.9218
Gtf3c4	Non_DR	Multiple	16.9499	13.9138
Gxylt1	Non_DR	Multiple	12.9721	8.8109
H2afv	Non_DR	Multiple	121.303	42.1944
H3f3b	Non_DR	Multiple	501.433	404.335
Hat1	Non_DR	Multiple	41.9641	14.4501
Haus7	Non_DR	Multiple	17.2486	9.19255
Hbs1l	Non_DR	Multiple	40.1006	19.2191
Hccs	Non_DR	Multiple	7.81937	8.96096
Hcfc1	Non_DR	Multiple	6.14944	22.4051
Hdac2	Non_DR	Multiple	95.3766	40.9164
Hdac4	Non_DR	Multiple	6.63701	11
Hdhd2	Non_DR	Multiple	18.0751	26.5608
Hdlbp	Non_DR	Multiple	28.4477	43.1945
Hgs	Non_DR	Multiple	11.1101	27.4796
Hint1	Non_DR	Multiple	155.672	88.6789
Hnrnpa2b1	Non_DR	Multiple	106.199	254.909
Hnrnpab	Non_DR	Multiple	351.988	52.5612
Hnrnpu	Non_DR	Multiple	257.302	248.672
Hnrpdl	Non_DR	Multiple	104.25	99.6208
Hsd17b12	Non_DR	Multiple	37.1103	48.6599
Hspa4	Non_DR	Multiple	42.9037	47.8789
Hspd1	Non_DR	Multiple	15.1579	41.857
Hspe1	Non_DR	Multiple	72.623	33.7645
Htatsf1	Non_DR	Multiple	32.4881	33.4718
Htt	Non_DR	Multiple	5.88132	24.0859
Iars	Non_DR	Multiple	11.8419	22.5543
Iars2	Non_DR	Multiple	9.25566	17.6769
Ide	Non_DR	Multiple	11.0834	35.9955
Ift57	Non_DR	Multiple	18.3555	19.3003
Igbp1	Non_DR	Multiple	35.9446	19.5602
Igfbp2	Non_DR	Multiple	32.5472	8.25707
Ikbip	Non_DR	Multiple	7.23763	13.7494
Ilf3	Non_DR	Multiple	21.4018	35.2479
Immt	Non_DR	Multiple	27.265	64.2843
Impg2	Non_DR	Multiple	15.6214	87.5605
Ing2	Non_DR	Multiple	3.67862	21.6905
Ints3	Non_DR	Multiple	6.51241	14.9838
Invs	Non_DR	Multiple	6.90403	7.68475
Irx6	Non_DR	Multiple	3.43599	6.96701
Isca1	Non_DR	Multiple	4.34341	54.8469
Iscu	Non_DR	Multiple	14.8916	28.5015
Itga6	Non_DR	Multiple	13.6007	12.6642
Jak2	Non_DR	Multiple	19.3572	10.0348
Jam3	Non_DR	Multiple	30.2488	17.7443
Jhdm1d	Non_DR	Multiple	6.18394	15.3676
Kansl2	Non_DR	Multiple	26.655	32.5911
Katna1	Non_DR	Multiple	15.6322	15.7741
Kcnab1	Non_DR	Multiple	2.98557	20.0006
Kctd13	Non_DR	Multiple	3.75329	15.8297
Kdelc1	Non_DR	Multiple	4.21902	6.89513
Kdm3a	Non_DR	Multiple	15.397	25.853
Keap1	Non_DR	Multiple	7.82815	13.8357
Khdrbs1	Non_DR	Multiple	16.4374	36.554
Kif1a	Non_DR	Multiple	28.2708	127.083
Kif1c	Non_DR	Multiple	5.08172	11.8352
Kif2a	Non_DR	Multiple	17.2711	34.7681
Kifap3	Non_DR	Multiple	29.1389	42.5636
Klf7	Non_DR	Multiple	4.15242	6.08984
Klhl23	Non_DR	Multiple	16.5462	14.7507
Klhl25	Non_DR	Multiple	2.43063	6.54166
Kpnb1	Non_DR	Multiple	170.68	43.3969
Krit1	Non_DR	Multiple	5.76425	8.77285
Krtcap2	Non_DR	Multiple	6.73967	20.495
l7Rn6	Non_DR	Multiple	21.9009	16.4624
Lage3	Non_DR	Multiple	5.24042	14.1855
Lamp2	Non_DR	Multiple	32.7442	27.9202
Large	Non_DR	Multiple	11.7893	16.9886
Lcor	Non_DR	Multiple	10.3422	10.7101
Letm1	Non_DR	Multiple	6.14245	19.0782
Lhfp	Non_DR	Multiple	8.14823	17.6091
Lin7c	Non_DR	Multiple	70.1593	48.7759
Llph	Non_DR	Multiple	7.96158	7.28995
Lmnb1	Non_DR	Multiple	135.82	19.4157
Lonrf2	Non_DR	Multiple	13.2162	22.9263
Lpl	Non_DR	Multiple	17.2655	14.1977
Lrfn5	Non_DR	Multiple	5.19568	7.11039
Lsm14b	Non_DR	Multiple	54.596	33.2512
Lsm5	Non_DR	Multiple	23.2648	10.4928
Lsm6	Non_DR	Multiple	31.416	21.6808
Lsmd1	Non_DR	Multiple	29.9882	18.8714
Lyrm2	Non_DR	Multiple	19.353	16.2691
Lysmd4	Non_DR	Multiple	3.6959	8.87633
M6pr	Non_DR	Multiple	24.3186	33.1995
Mad2l1	Non_DR	Multiple	35.922	8.22011
Magi3	Non_DR	Multiple	10.8329	12.7615
Map4k4	Non_DR	Multiple	47.4673	18.732
Mapk8ip1	Non_DR	Multiple	10.4625	39.7282
2015-03-05	Non_DR	Multiple	21.8004	31.5112
Mark3	Non_DR	Multiple	42.7476	25.3521
Mau2	Non_DR	Multiple	7.43791	38.2445
Mbnl2	Non_DR	Multiple	10.6919	48.7285
Mbtps1	Non_DR	Multiple	18.4792	32.994
Mcart1	Non_DR	Multiple	7.52225	20.3554
Mdm1	Non_DR	Multiple	20.5237	65.5277
Mdm4	Non_DR	Multiple	25.9728	17.9435
Med1	Non_DR	Multiple	5.57894	12.9127
Med11	Non_DR	Multiple	6.54151	10.3723
Med15	Non_DR	Multiple	2.77314	18.3528
Med18	Non_DR	Multiple	6.2112	3.90863
Med31	Non_DR	Multiple	6.85277	13.3694
Megf8	Non_DR	Multiple	3.89035	25.4204
Mettl15	Non_DR	Multiple	4.4916	3.2876
Mettl21a	Non_DR	Multiple	5.85523	5.51349
Mfsd6	Non_DR	Multiple	4.1614	17.6547
Mgat5	Non_DR	Multiple	7.06654	19.5287
Mib1	Non_DR	Multiple	43.5296	28.2964
Mical3	Non_DR	Multiple	6.37357	14.26
Mid1ip1	Non_DR	Multiple	13.6035	23.5951
Mkks	Non_DR	Multiple	20.1457	17.9588
Mll5	Non_DR	Multiple	9.53852	40.7769
Moap1	Non_DR	Multiple	24.1977	23.9003
Mon1b	Non_DR	Multiple	5.13603	7.93321
Morf4l1	Non_DR	Multiple	16.1615	111.034
Mospd1	Non_DR	Multiple	14.7993	6.61475
Mpp6	Non_DR	Multiple	56.4724	13.3505
Mras	Non_DR	Multiple	15.2917	14.184
Mre11a	Non_DR	Multiple	12.6713	10.8127
Mrpl18	Non_DR	Multiple	19.1921	19.46
Mrpl37	Non_DR	Multiple	7.02583	27.7047
Mrpl39	Non_DR	Multiple	26.8822	9.15006
Mrpl40	Non_DR	Multiple	19.491	16.542
Mrpl47	Non_DR	Multiple	8.60216	7.666
Mrpl51	Non_DR	Multiple	23.3623	22.7061
Mrps14	Non_DR	Multiple	27.7929	25.6724
Mrps18c	Non_DR	Multiple	25.4157	17.7771
Mrps26	Non_DR	Multiple	15.3046	22.3719
Msl3	Non_DR	Multiple	21.9339	8.87783
Mtap6	Non_DR	Multiple	12.8943	40.6689
Mterf	Non_DR	Multiple	4.16642	4.67413
Mtif3	Non_DR	Multiple	5.21217	9.67743
Mtmr10	Non_DR	Multiple	3.69432	13.2464
Mtmr4	Non_DR	Multiple	9.76827	19.4076
Mtus2	Non_DR	Multiple	3.69476	19.2623
Mtx2	Non_DR	Multiple	17.8263	27.8281
Mus81	Non_DR	Multiple	4.50932	9.24391
Mvk	Non_DR	Multiple	11.2755	12.3873
Myeov2	Non_DR	Multiple	33.5243	49.4339
Myo9b	Non_DR	Multiple	4.48615	15.9295
Myt1l	Non_DR	Multiple	4.81061	12.1063
N6amt1	Non_DR	Multiple	3.49765	10.2771
Naa16	Non_DR	Multiple	3.3968	4.31415
Naa20	Non_DR	Multiple	28.2861	37.3573
Nap1l1	Non_DR	Multiple	85.7174	90.829
Ncam1	Non_DR	Multiple	94.9573	93.445
Ncdn	Non_DR	Multiple	3.08007	60.9956
Nck1	Non_DR	Multiple	7.50307	10.2678
Ndrg2	Non_DR	Multiple	5.9578	47.0508
Ndufa5	Non_DR	Multiple	78.5955	55.6032
Ndufaf1	Non_DR	Multiple	9.11533	7.74416
Ndufb4	Non_DR	Multiple	9.31861	23.0775
Ndufc1	Non_DR	Multiple	16.3254	38.7797
Ndufs1	Non_DR	Multiple	34.4448	41.375
Ndufs6	Non_DR	Multiple	15.6394	40.0081
Ndufv2	Non_DR	Multiple	104.636	60.4364
Ndufv3	Non_DR	Multiple	114.053	112.339
Necab2	Non_DR	Multiple	6.45527	17.0038
Nell2	Non_DR	Multiple	20.6056	18.6778
Net1	Non_DR	Multiple	10.9531	3.64333
Nfu1	Non_DR	Multiple	11.1403	23.0141
Ngrn	Non_DR	Multiple	23.7258	27.57
Nhp2	Non_DR	Multiple	9.47053	11.3365
Nlgn1	Non_DR	Multiple	48.7409	6.06452
Nme2	Non_DR	Multiple	70.6941	10.3101
Noa1	Non_DR	Multiple	4.17442	13.4615
Npepl1	Non_DR	Multiple	3.80302	9.42478
Nphp1	Non_DR	Multiple	10.385	9.59902
Npm1	Non_DR	Multiple	337.019	92.0819
Nr1d2	Non_DR	Multiple	18.8519	51.7831
Nrcam	Non_DR	Multiple	15.3372	22.2189
Nrl	Non_DR	Multiple	12.7812	685.226
Nt5c2	Non_DR	Multiple	16.4805	18.6472
Nt5m	Non_DR	Multiple	6.14336	17.2428
Ntrk2	Non_DR	Multiple	3.20992	10.5138
Nudt19	Non_DR	Multiple	4.6641	11.9366
Nudt9	Non_DR	Multiple	17.0776	20.2828
Nynrin	Non_DR	Multiple	2.75345	3.69759
Oaz1	Non_DR	Multiple	109.073	441.246
Ogfr	Non_DR	Multiple	30.4456	23.2517
Olfm1	Non_DR	Multiple	19.0729	72.9633
Orc6	Non_DR	Multiple	17.7905	9.12464
Os9	Non_DR	Multiple	20.9777	33.9623
Osbpl2	Non_DR	Multiple	13.4989	31.0871
Osbpl8	Non_DR	Multiple	20.6577	20.0699
Oscp1	Non_DR	Multiple	13.5953	17.4319
Ost4	Non_DR	Multiple	17.6635	51.4542
Otud6b	Non_DR	Multiple	11.8616	13.7117
Otud7b	Non_DR	Multiple	9.95411	33.2448
P4ha1	Non_DR	Multiple	16.2685	23.1049
P4hb	Non_DR	Multiple	86.5273	62.5194
Pa2g4	Non_DR	Multiple	86.0398	31.6871
Pafah1b1	Non_DR	Multiple	47.9367	61.0208
Pak2	Non_DR	Multiple	16.1282	73.4415
Pak7	Non_DR	Multiple	3.46026	10.9507
Panx1	Non_DR	Multiple	8.72233	4.39261
Pcbp2	Non_DR	Multiple	15.8686	269.376
Pcdh10	Non_DR	Multiple	8.3808	14.8914
Pcf11	Non_DR	Multiple	20.8397	22.459
Pcif1	Non_DR	Multiple	7.14623	37.9729
Pdcd2	Non_DR	Multiple	13.0345	7.92587
Pdcd2l	Non_DR	Multiple	11.151	10.402
Pdf	Non_DR	Multiple	3.91914	5.99571
Pdia6	Non_DR	Multiple	56.177	31.4159
Pdss1	Non_DR	Multiple	5.32226	8.334
Pdzd4	Non_DR	Multiple	11.6712	13.0895
Pex16	Non_DR	Multiple	3.50947	16.9479
Pfdn2	Non_DR	Multiple	29.0101	59.9964
Pfn1	Non_DR	Multiple	31.6332	62.4663
Pfn2	Non_DR	Multiple	94.9277	107.574
Pgm2l1	Non_DR	Multiple	13.7828	39.8234
Phpt1	Non_DR	Multiple	17.6037	57.7362
Pias2	Non_DR	Multiple	18.8612	22.6234
Pigyl	Non_DR	Multiple	9.67649	11.7547
Pik3ca	Non_DR	Multiple	15.6714	28.4429
Pik3r1	Non_DR	Multiple	64.0754	18.9219
Pikfyve	Non_DR	Multiple	8.78163	7.95748
Pip4k2b	Non_DR	Multiple	18.5541	23.6174
Pja2	Non_DR	Multiple	27.4699	66.5415
Pkd2	Non_DR	Multiple	10.2633	10.4251
Pkm	Non_DR	Multiple	519.96	1319.67
Pldn	Non_DR	Multiple	6.31999	10.4899
Plxna2	Non_DR	Multiple	8.63373	24.35
Pmvk	Non_DR	Multiple	15.0432	27.0598
Pnp	Non_DR	Multiple	20.4142	8.06082
Pnpt1	Non_DR	Multiple	14.7655	10.2903
Pnrc2	Non_DR	Multiple	111.888	43.667
Pole4	Non_DR	Multiple	16.6005	21.1911
Polr1d	Non_DR	Multiple	10.4584	21.0861
Polr2e	Non_DR	Multiple	18.8238	35.8775
Polr2h	Non_DR	Multiple	12.5678	8.98785
Polr2k	Non_DR	Multiple	67.85	23.8746
Polr2m	Non_DR	Multiple	25.7259	68.0068
Polr3d	Non_DR	Multiple	4.62914	6.26354
Pop7	Non_DR	Multiple	7.12104	12.3875
Por	Non_DR	Multiple	14.3336	26.8451
Pou4f1	Non_DR	Multiple	30.7025	14.3296
Ppap2a	Non_DR	Multiple	3.0237	5.03662
Ppat	Non_DR	Multiple	15.1618	4.38192
Ppia	Non_DR	Multiple	37.8843	160.908
Ppie	Non_DR	Multiple	15.1404	19.9629
Ppil4	Non_DR	Multiple	38.975	23.0494
Ppm1d	Non_DR	Multiple	15.6683	19.4809
Ppm1e	Non_DR	Multiple	11.4486	37.787
Ppp1cb	Non_DR	Multiple	65.4562	40.8945
Ppp1r11	Non_DR	Multiple	38.0179	33.9548
Ppp1r15b	Non_DR	Multiple	17.3991	13.1016
Ppp1r2	Non_DR	Multiple	10.9998	15.8417
Ppp1r9b	Non_DR	Multiple	18.9141	44.0077
Ppp2ca	Non_DR	Multiple	46.1134	34.9463
Ppp2r1a	Non_DR	Multiple	32.598	147.944
Ppp2r2c	Non_DR	Multiple	5.76314	29.1517
Ppp6r3	Non_DR	Multiple	21.5618	37.0352
Pramef8	Non_DR	Multiple	8.10038	10.1836
Prdx1	Non_DR	Multiple	47.0497	58.8836
Prepl	Non_DR	Multiple	9.98419	103.607
Prkar2b	Non_DR	Multiple	19.2971	10.206
Prkcb	Non_DR	Multiple	9.33453	44.2161
Prkcsh	Non_DR	Multiple	21.6049	36.502
Prkg1	Non_DR	Multiple	9.09297	7.02026
Prkrip1	Non_DR	Multiple	12.6674	14.6276
Prnp	Non_DR	Multiple	23.6652	181.587
Prosc	Non_DR	Multiple	5.3115	13.8222
Prpf31	Non_DR	Multiple	47.6426	27.7703
Prpf38b	Non_DR	Multiple	36.8995	39.6584
Prpf39	Non_DR	Multiple	13.8754	32.1489
Prpf4	Non_DR	Multiple	6.48789	9.07468
Prpsap2	Non_DR	Multiple	13.1845	33.8056
Psat1	Non_DR	Multiple	27.7422	12.2987
Psen1	Non_DR	Multiple	6.58456	20.6046
Psip1	Non_DR	Multiple	142.32	111.015
Psmb3	Non_DR	Multiple	42.7105	59.1383
Psmc2	Non_DR	Multiple	75.2965	50.316
Psmc5	Non_DR	Multiple	51.8612	73.2998
Psmd10	Non_DR	Multiple	12.2587	7.1174
Psmd12	Non_DR	Multiple	30.2902	26.9993
Psmd14	Non_DR	Multiple	53.9845	32.1151
Psmd6	Non_DR	Multiple	82.0139	35.083
Psme3	Non_DR	Multiple	16.4998	33.6032
Psmg4	Non_DR	Multiple	23.1906	10.3442
Ptk2	Non_DR	Multiple	12.9083	12.7356
Ptms	Non_DR	Multiple	40.8689	292.277
Ptpn11	Non_DR	Multiple	11.5656	35.7831
Ptpn2	Non_DR	Multiple	20.24	21.9759
Ptprg	Non_DR	Multiple	16.0389	12.0627
Ptprs	Non_DR	Multiple	51.7847	46.927
Puf60	Non_DR	Multiple	44.5459	65.5922
Purg	Non_DR	Multiple	9.72253	11.4223
Pus3	Non_DR	Multiple	12.1403	7.75885
Pvrl2	Non_DR	Multiple	7.58253	7.19051
Pwwp2a	Non_DR	Multiple	22.5878	31.704
Pygo2	Non_DR	Multiple	5.13815	16.3172
Pyroxd1	Non_DR	Multiple	6.28094	9.52067
Qk	Non_DR	Multiple	38.0747	21.0617
Qrich1	Non_DR	Multiple	39.7711	27.386
Qsox2	Non_DR	Multiple	4.11899	10.9929
Rab35	Non_DR	Multiple	14.7337	19.0206
Rab6a	Non_DR	Multiple	25.7226	59.8081
Rabgap1l	Non_DR	Multiple	8.11388	14.8123
Rabggtb	Non_DR	Multiple	23.3374	31.3855
Ralgapa1	Non_DR	Multiple	14.7613	23.7831
Rap1gds1	Non_DR	Multiple	7.1764	57.1504
Rap2a	Non_DR	Multiple	8.58306	10.1315
Rbak	Non_DR	Multiple	6.05594	5.94012
Rbfox2	Non_DR	Multiple	18.8564	20.7503
Rbm10	Non_DR	Multiple	24.1137	24.2798
Rbm12b	Non_DR	Multiple	11.3684	11.68
Rbm42	Non_DR	Multiple	8.51539	23.6862
Rcan1	Non_DR	Multiple	6.2702	16.1042
Rcn1	Non_DR	Multiple	44.3275	14.925
Rcor1	Non_DR	Multiple	4.78925	10.4132
Rdh10	Non_DR	Multiple	12.106	15.7584
Rer1	Non_DR	Multiple	23.2825	30.7915
Rest	Non_DR	Multiple	11.1514	3.55492
Rfc4	Non_DR	Multiple	20.2101	5.3216
Rgag4	Non_DR	Multiple	2.27567	6.4477
Rheb	Non_DR	Multiple	29.4815	36.2021
Rhebl1	Non_DR	Multiple	5.62881	13.5904
Ric8b	Non_DR	Multiple	7.67363	46.8826
Rimklb	Non_DR	Multiple	46.9081	20.1641
Rims2	Non_DR	Multiple	5.93691	43.6952
Rlbp1	Non_DR	Multiple	8.41362	191.342
Rnf11	Non_DR	Multiple	20.6096	62.1036
Rnf130	Non_DR	Multiple	16.563	14.2432
Rnf144b	Non_DR	Multiple	6.35983	9.39315
Rnf19b	Non_DR	Multiple	7.55291	9.35368
Rnf215	Non_DR	Multiple	10.8802	22.2141
Rnh1	Non_DR	Multiple	5.73718	30.4565
Rnps1	Non_DR	Multiple	62.289	59.5394
Romo1	Non_DR	Multiple	12.3554	32.5478
Rora	Non_DR	Multiple	8.16592	45.4271
Rp2h	Non_DR	Multiple	9.88998	5.25799
Rpa3	Non_DR	Multiple	32.9378	11.008
Rpgrip1	Non_DR	Multiple	6.47082	259.905
Rpia	Non_DR	Multiple	16.2206	11.1618
Rpl23	Non_DR	Multiple	155.145	148.959
Rpl24	Non_DR	Multiple	140.349	174.294
Rpl27	Non_DR	Multiple	22.0451	113.502
Rpl34	Non_DR	Multiple	17.1371	98.8841
Rps20	Non_DR	Multiple	118.237	118.131
Rps24	Non_DR	Multiple	419.465	331.823
Rps27a	Non_DR	Multiple	53.9135	148.826
Rps29	Non_DR	Multiple	45.4351	275.033
Rps6ka3	Non_DR	Multiple	7.2857	12.9918
Rragd	Non_DR	Multiple	5.17555	11.8533
Rsl1d1	Non_DR	Multiple	35.5735	41.3855
Rsrc2	Non_DR	Multiple	43.0421	71.0916
Rtcd1	Non_DR	Multiple	18.8029	21.3442
Rtn2	Non_DR	Multiple	8.88675	31.769
Rtn4	Non_DR	Multiple	86.3793	197.395
Rundc3b	Non_DR	Multiple	11.5137	6.92634
Sars	Non_DR	Multiple	127.953	90.3829
Sbds	Non_DR	Multiple	13.2879	26.7229
Sbno1	Non_DR	Multiple	21.7645	25.039
Scg5	Non_DR	Multiple	62.9928	127.66
Sclt1	Non_DR	Multiple	16.7142	11.2764
Scly	Non_DR	Multiple	3.77203	9.4854
Scn3b	Non_DR	Multiple	5.92437	10.2253
Sdf2	Non_DR	Multiple	9.1392	46.8182
Sec13	Non_DR	Multiple	40.8967	33.9401
Sec22b	Non_DR	Multiple	19.4748	45.4087
Sec61a1	Non_DR	Multiple	23.7217	30.0124
Selk	Non_DR	Multiple	62.451	55.4718
Sema3a	Non_DR	Multiple	4.98665	3.39219
2015-09-03	Non_DR	Multiple	26.461	42.7616
2015-09-07	Non_DR	Multiple	117.897	64.5529
Serf1	Non_DR	Multiple	36.965	6.05968
Set	Non_DR	Multiple	339.438	83.9467
Setbp1	Non_DR	Multiple	5.0057	3.28991
Setd6	Non_DR	Multiple	11.9419	8.97764
Setdb1	Non_DR	Multiple	17.0358	17.7348
Sfpq	Non_DR	Multiple	233.826	176.6
Sh3bp5l	Non_DR	Multiple	7.32258	19.9502
Shisa4	Non_DR	Multiple	11.4862	46.8713
Siah1b	Non_DR	Multiple	6.82273	4.48632
Sin3b	Non_DR	Multiple	47.3547	40.972
Sipa1l1	Non_DR	Multiple	7.76418	10.4148
Slain2	Non_DR	Multiple	5.58481	6.9561
Slc25a1	Non_DR	Multiple	6.14328	8.2864
Slc38a1	Non_DR	Multiple	8.97556	45.2504
Slitrk2	Non_DR	Multiple	7.44096	9.98283
Slu7	Non_DR	Multiple	34.7648	29.1635
Smad4	Non_DR	Multiple	29.5617	22.0548
Smad7	Non_DR	Multiple	4.34106	4.5676
Smarca4	Non_DR	Multiple	41.5331	53.2958
Smc3	Non_DR	Multiple	58.9961	36.9566
Smek1	Non_DR	Multiple	21.4791	18.893
Snap25	Non_DR	Multiple	37.1479	709.344
snoU109	Non_DR	Multiple	4.90116	13.7605
Snrnp48	Non_DR	Multiple	18.5485	11.658
Snrpa1	Non_DR	Multiple	49.6684	20.0975
Snx12	Non_DR	Multiple	15.5378	32.2444
Socs6	Non_DR	Multiple	11.4894	5.97554
Sparc	Non_DR	Multiple	22.3675	170.258
Spata24	Non_DR	Multiple	7.62876	4.924
Spata7	Non_DR	Multiple	5.25591	9.79171
Specc1l	Non_DR	Multiple	22.8212	16.2868
Spire1	Non_DR	Multiple	11.7431	19.2804
Spock2	Non_DR	Multiple	5.68604	106.931
Sqstm1	Non_DR	Multiple	111.445	102.706
Srcap	Non_DR	Multiple	7.84917	52.7062
Srprb	Non_DR	Multiple	8.17063	22.9276
Srsf1	Non_DR	Multiple	212.352	189.614
Srsf12	Non_DR	Multiple	2.91733	6.86623
Srsf3	Non_DR	Multiple	138.279	72.8626
Srsf6	Non_DR	Multiple	44.0554	89.9029
Ssna1	Non_DR	Multiple	41.5111	20.771
Ssr3	Non_DR	Multiple	57.574	43.5269
Ssu72	Non_DR	Multiple	28.8704	86.8816
St7l	Non_DR	Multiple	8.02313	10.8758
Stox2	Non_DR	Multiple	8.09594	17.6088
Strap	Non_DR	Multiple	32.8475	34.4246
Strn	Non_DR	Multiple	13.227	12.7119
Strn3	Non_DR	Multiple	39.7276	21.1938
Stx12	Non_DR	Multiple	24.7945	32.1532
Stx3	Non_DR	Multiple	11.5761	269.488
Suds3	Non_DR	Multiple	30.0584	39.2774
Suz12	Non_DR	Multiple	20.6838	35.9777
Sv2b	Non_DR	Multiple	19.0169	110.556
Syf2	Non_DR	Multiple	30.134	30.6529
Synm	Non_DR	Multiple	9.24572	7.75628
Syt6	Non_DR	Multiple	3.32527	5.92603
Tab2	Non_DR	Multiple	13.7878	22.221
Tacc1	Non_DR	Multiple	5.06091	10.5104
Tada2b	Non_DR	Multiple	7.96698	8.04241
Taf11	Non_DR	Multiple	5.06288	11.7991
Taf12	Non_DR	Multiple	12.767	13.1009
Taf1d	Non_DR	Multiple	41.2399	11.0079
Taf4a	Non_DR	Multiple	6.12762	15.9748
Taok1	Non_DR	Multiple	21.8488	19.16
Tbl1x	Non_DR	Multiple	20.6695	24.1446
Tcf25	Non_DR	Multiple	37.8901	133.304
Tcof1	Non_DR	Multiple	4.53682	8.30193
Tdrd3	Non_DR	Multiple	24.0937	7.77366
Tdrkh	Non_DR	Multiple	10.1673	17.5066
Tfap2b	Non_DR	Multiple	5.88381	34.5725
Tgs1	Non_DR	Multiple	8.35924	13.1043
Timm9	Non_DR	Multiple	4.84131	12.2799
Tle4	Non_DR	Multiple	7.49934	13.844
Tln2	Non_DR	Multiple	7.14737	27.2549
Tm2d3	Non_DR	Multiple	19.4525	23.5473
Tmed2	Non_DR	Multiple	71.105	38.4456
Tmed7	Non_DR	Multiple	15.787	23.0822
Tmem11	Non_DR	Multiple	12.5975	11.6208
Tmem132a	Non_DR	Multiple	7.2749	26.3801
Tmem141	Non_DR	Multiple	3.21383	10.4424
Tmem165	Non_DR	Multiple	29.1214	18.2759
Tmem169	Non_DR	Multiple	6.01413	11.8885
Tmem199	Non_DR	Multiple	13.1178	21.7945
Tmem215	Non_DR	Multiple	4.75526	21.7869
Tmem237	Non_DR	Multiple	10.7246	34.8806
Tmem48	Non_DR	Multiple	6.3363	5.25199
Tmem5	Non_DR	Multiple	17.0248	11.4453
Tmem50a	Non_DR	Multiple	41.2603	53.2472
Tmem70	Non_DR	Multiple	6.48567	12.2592
Tmpo	Non_DR	Multiple	132.099	24.1156
Tmsb4x	Non_DR	Multiple	309.929	133.495
Tnfaip1	Non_DR	Multiple	7.19397	14.0978
Tnpo1	Non_DR	Multiple	46.4677	83.9769
Tnpo2	Non_DR	Multiple	7.21785	35.32
Tox4	Non_DR	Multiple	10.4378	16.2204
Tra2b	Non_DR	Multiple	126.328	53.0878
Trappc2	Non_DR	Multiple	6.75807	15.1578
Trappc3	Non_DR	Multiple	29.0163	44.3502
Trim2	Non_DR	Multiple	15.2739	36.861
Trim27	Non_DR	Multiple	11.6279	7.29082
Trim32	Non_DR	Multiple	7.42928	26.1021
Trim33	Non_DR	Multiple	12.6248	11.8909
Trit1	Non_DR	Multiple	7.81399	7.76918
Trmt112	Non_DR	Multiple	6.55565	18.53
Trnt1	Non_DR	Multiple	30.5259	20.2508
Trove2	Non_DR	Multiple	25.0102	23.3008
Trp53inp1	Non_DR	Multiple	12.3501	12.71
Trpm3	Non_DR	Multiple	27.1065	32.0228
Trub1	Non_DR	Multiple	4.3987	8.14622
Tsc22d3	Non_DR	Multiple	19.5432	19.5748
Tshz1	Non_DR	Multiple	6.63626	7.69519
Ttc1	Non_DR	Multiple	17.9212	22.2196
Ttc9c	Non_DR	Multiple	18.3438	15.9021
Tub	Non_DR	Multiple	8.51836	138.089
Tuba1b	Non_DR	Multiple	167.435	514.901
Tubb4b	Non_DR	Multiple	277.169	80.2463
Tubb5	Non_DR	Multiple	592.571	153.995
Tug1	Non_DR	Multiple	20.8387	32.6933
Tusc3	Non_DR	Multiple	29.7556	76.2597
Txlna	Non_DR	Multiple	29.7832	16.1583
Txndc9	Non_DR	Multiple	33.9859	25.0494
Tyw3	Non_DR	Multiple	3.28253	5.01299
U2af1	Non_DR	Multiple	44.6745	49.8996
U2af2	Non_DR	Multiple	53.0381	71.2736
Ubap2l	Non_DR	Multiple	8.5628	35.4651
Ubb	Non_DR	Multiple	268.127	803.449
Ubc	Non_DR	Multiple	261.451	366.438
Ube2d3	Non_DR	Multiple	182.951	95.0133
Ube2e1	Non_DR	Multiple	10.3952	34.9776
Ube2i	Non_DR	Multiple	66.315	74.3127
Ube2j1	Non_DR	Multiple	34.1541	51.0353
Ube2m	Non_DR	Multiple	27.6999	60.1243
Ube2r2	Non_DR	Multiple	33.5583	47.596
Ubl3	Non_DR	Multiple	21.0693	53.0613
Ubp1	Non_DR	Multiple	11.4736	31.6365
Ubqln1	Non_DR	Multiple	17.5624	35.88
Ubr2	Non_DR	Multiple	5.58694	23.6847
Ubxn1	Non_DR	Multiple	57.4523	45.296
Ubxn2a	Non_DR	Multiple	10.904	25.8048
Ugp2	Non_DR	Multiple	13.3775	11.0132
Uhmk1	Non_DR	Multiple	5.78959	64.1663
Ulk2	Non_DR	Multiple	14.5676	18.1301
Uqcrb	Non_DR	Multiple	65.7406	117.922
Uqcrq	Non_DR	Multiple	9.8113	93.8051
Urb2	Non_DR	Multiple	2.44115	3.75891
Usp19	Non_DR	Multiple	6.94491	43.8079
Usp46	Non_DR	Multiple	5.62932	13.8359
Utp11l	Non_DR	Multiple	9.87451	11.2703
Utp14a	Non_DR	Multiple	16.9225	12.3581
Utp18	Non_DR	Multiple	10.1152	9.73596
Vapb	Non_DR	Multiple	11.6869	30.4193
Vdac3	Non_DR	Multiple	39.4374	63.0005
Vezf1	Non_DR	Multiple	20.7391	48.1564
Vgll4	Non_DR	Multiple	8.17281	8.37813
Vim	Non_DR	Multiple	68.6413	64.815
Vkorc1l1	Non_DR	Multiple	9.48724	19.8749
Vmac	Non_DR	Multiple	2.77936	8.48486
Vps45	Non_DR	Multiple	18.5979	15.8466
Vsx2	Non_DR	Multiple	12.4732	78.3751
Vta1	Non_DR	Multiple	42.0468	26.013
Wash	Non_DR	Multiple	4.39993	17.9952
Wdr26	Non_DR	Multiple	18.5336	38.1494
Wdr3	Non_DR	Multiple	13.1626	10.4675
Wdr33	Non_DR	Multiple	17.9407	13.8498
Wdr36	Non_DR	Multiple	16.8372	6.77169
Wdr53	Non_DR	Multiple	5.4645	4.8526
Wdr67	Non_DR	Multiple	7.02236	4.00739
Wdr92	Non_DR	Multiple	7.29537	8.17816
Wrap53	Non_DR	Multiple	2.81747	11.5538
Xkr4	Non_DR	Multiple	7.10114	7.78027
Yaf2	Non_DR	Multiple	7.18464	30.3816
Yap1	Non_DR	Multiple	7.82508	4.63863
Yes1	Non_DR	Multiple	14.7876	8.10179
Ykt6	Non_DR	Multiple	21.5373	28.8239
Ylpm1	Non_DR	Multiple	18.9868	34.247
Ythdf3	Non_DR	Multiple	13.8599	20.5545
Zbtb26	Non_DR	Multiple	7.84769	7.36216
Zbtb33	Non_DR	Multiple	15.1303	8.84125
Zbtb37	Non_DR	Multiple	8.50601	9.78409
Zbtb5	Non_DR	Multiple	9.59939	10.6731
Zc3h14	Non_DR	Multiple	26.9846	23.8222
Zcchc12	Non_DR	Multiple	4.589	4.63023
Zcchc18	Non_DR	Multiple	11.8429	51.3273
Zcchc4	Non_DR	Multiple	4.15238	8.94262
Zdhhc17	Non_DR	Multiple	13.4503	55.0566
Zdhhc3	Non_DR	Multiple	7.88994	24.2203
Zfand6	Non_DR	Multiple	32.5922	48.7352
Zfml	Non_DR	Multiple	40.1085	32.6309
Zfp113	Non_DR	Multiple	7.37351	6.19939
Zfp131	Non_DR	Multiple	16.8609	16.4875
Zfp148	Non_DR	Multiple	24.1959	17.9437
Zfp157	Non_DR	Multiple	13.2343	11.6166
Zfp161	Non_DR	Multiple	14.6244	8.88533
Zfp187	Non_DR	Multiple	10.4087	55.1253
Zfp191	Non_DR	Multiple	50.9459	29.0794
Zfp238	Non_DR	Multiple	33.9386	48.1354
Zfp281	Non_DR	Multiple	10.4665	22.118
Zfp292	Non_DR	Multiple	29.0192	18.4236
Zfp295	Non_DR	Multiple	3.65033	7.28425
Zfp318	Non_DR	Multiple	10.1088	18.5503
Zfp369	Non_DR	Multiple	13.9501	17.7618
Zfp37	Non_DR	Multiple	12.5269	17.1204
Zfp41	Non_DR	Multiple	8.60861	5.51132
Zfp422	Non_DR	Multiple	12.5278	16.8888
Zfp532	Non_DR	Multiple	12.1968	13.663
Zfp536	Non_DR	Multiple	13.4901	29.928
Zfp560	Non_DR	Multiple	4.14386	6.30301
Zfp563	Non_DR	Multiple	7.32456	12.8774
Zfp606	Non_DR	Multiple	25.3094	10.4091
Zfp664	Non_DR	Multiple	14.167	38.0803
Zfp68	Non_DR	Multiple	22.8578	14.9344
Zfp74	Non_DR	Multiple	3.05888	5.62353
Zfp866	Non_DR	Multiple	16.4831	25.4454
Zfp882	Non_DR	Multiple	13.5015	9.16488
Zfp941	Non_DR	Multiple	5.80546	6.68011
Zmynd19	Non_DR	Multiple	10.2928	9.77984
Zscan2	Non_DR	Multiple	11.9615	5.99489
0610007C21Rik	Non_DR	Multiple	23.3493	46.8556
0610007P08Rik	Non_DR	Multiple	11.3112	19.2657
0610007P14Rik	Non_DR	Multiple	7.93683	35.5692
0610009B22Rik	Non_DR	Multiple	9.62424	32.7431
0610010F05Rik	Non_DR	Multiple	40.1525	10.5884
0610010K14Rik	Non_DR	Multiple	3.14405	24.9765
0610010O12Rik	Non_DR	Multiple	1.06245	19.3295
0610011F06Rik	Non_DR	Multiple	2.92674	14.4624
0610011L14Rik	Non_DR	Multiple	3.86181	16.8556
0610031J06Rik	Non_DR	Multiple	1.19367	29.5248
0610037L13Rik	Non_DR	Multiple	21.5535	23.093
0610037P05Rik	Non_DR	Multiple	14.0987	17.9968
0910001L09Rik	Non_DR	Multiple	5.63335	33.7175
1110002L01Rik	Non_DR	Multiple	8.44757	21.0111
1110003E01Rik	Non_DR	Multiple	6.64061	27.2446
1110004E09Rik	Non_DR	Multiple	16.0657	22.7657
1110004F10Rik	Non_DR	Multiple	117.58	48.6339
1110005A03Rik	Non_DR	Multiple	6.34274	13.2211
1110008F13Rik	Non_DR	Multiple	19.3032	30.7308
1110008J03Rik	Non_DR	Multiple	1.90208	12.2533
1110012J17Rik	Non_DR	Multiple	35.3753	83.0008
1110014N23Rik	Non_DR	Multiple	10.1354	29.9862
1110018G07Rik	Non_DR	Multiple	10.19	18.8359
1110020G09Rik	Non_DR	Multiple	18.6182	41.3911
1110021J02Rik	Non_DR	Multiple	5.78187	13.0202
1110021L09Rik	Non_DR	Multiple	4.98231	10.0881
1110032A03Rik	Non_DR	Multiple	4.57842	22.828
1110034B05Rik	Non_DR	Multiple	5.33438	12.1769
1110034G24Rik	Non_DR	Multiple	2.04119	14.4369
1110037F02Rik	Non_DR	Multiple	15.2496	15.0908
1110038B12Rik	Non_DR	Multiple	6.46574	9.28565
1110038D17Rik	Non_DR	Multiple	12.2957	53.9218
1110049F12Rik	Non_DR	Multiple	4.78788	33.5245
1110051M20Rik	Non_DR	Multiple	13.0248	77.8145
1110059E24Rik	Non_DR	Multiple	16.4622	11.2779
1110065P20Rik	Non_DR	Multiple	2.25079	14.2627
1110067D22Rik	Non_DR	Multiple	14.8202	135.245
1190007I07Rik	Non_DR	Multiple	1.30779	8.21995
1200014J11Rik	Non_DR	Multiple	17.2014	19.6556
1300001I01Rik	Non_DR	Multiple	3.18537	11.9417
1300018I17Rik	Non_DR	Multiple	4.18855	14.8013
1500002O20Rik	Non_DR	Multiple	2.15213	24.9352
1500003O03Rik	Non_DR	Multiple	7.15097	25.1612
1500010J02Rik	Non_DR	Multiple	4.68792	19.1312
1500012F01Rik	Non_DR	Multiple	18.2749	26.4142
1500031L02Rik	Non_DR	Multiple	14.2454	16.0586
1600012H06Rik	Non_DR	Multiple	3.59807	16.7279
1600014C10Rik	Non_DR	Multiple	3.41221	7.31424
1600027N09Rik	Non_DR	Multiple	13.5414	18.4234
1700003M02Rik	Non_DR	Multiple	1.14989	4.73422
1700011J10Rik	Non_DR	Multiple	3.34087	7.98234
1700012B15Rik	Non_DR	Multiple	6.1725	26.8997
1700020I14Rik	Non_DR	Multiple	18.7688	89.6751
1700021C14Rik	Non_DR	Multiple	4.44434	3.02955
1700021F05Rik	Non_DR	Multiple	21.0547	12.1344
1700021K19Rik	Non_DR	Multiple	4.52087	19.0798
1700025K23Rik	Non_DR	Multiple	2.10131	15.2268
1700029F09Rik	Non_DR	Multiple	11.6762	7.60545
1700029J07Rik	Non_DR	Multiple	2.08531	12.1892
1700030K09Rik	Non_DR	Multiple	2.43656	7.53583
1700037H04Rik	Non_DR	Multiple	3.28653	13.2597
1700040I03Rik	Non_DR	Multiple	3.19732	11.5918
1700049G17Rik	Non_DR	Multiple	12.5443	9.64789
1700052N19Rik	Non_DR	Multiple	12.8067	15.1001
1700109H08Rik	Non_DR	Multiple	2.68477	3.69694
1810006K21Rik	Non_DR	Multiple	15.8346	29.8369
1810013D10Rik	Non_DR	Multiple	16.3562	12.0978
1810014F10Rik	Non_DR	Multiple	2.52834	26.1662
1810020D17Rik	Non_DR	Multiple	8.94979	15.9349
1810027O10Rik	Non_DR	Multiple	46.6653	29.5129
1810030N24Rik	Non_DR	Multiple	10.2026	17.7567
1810032O08Rik	Non_DR	Multiple	3.40212	11.3299
1810035L17Rik	Non_DR	Multiple	28.4542	29.9241
1810043G02Rik	Non_DR	Multiple	3.99911	19.3935
1810058I24Rik	Non_DR	Multiple	1.40033	18.9471
1810074P20Rik	Non_DR	Multiple	10.1393	19.2996
2010015L04Rik	Non_DR	Multiple	3.8727	6.49647
2010106G01Rik	Non_DR	Multiple	8.3489	8.29149
2010107G23Rik	Non_DR	Multiple	8.63175	7.97822
2010107H07Rik	Non_DR	Multiple	10.2633	6.17333
2010111I01Rik	Non_DR	Multiple	4.6249	8.88517
2010305A19Rik	Non_DR	Multiple	5.47874	8.34886
2010321M09Rik	Non_DR	Multiple	13.4687	10.7253
2210012G02Rik	Non_DR	Multiple	3.6923	4.14541
2210013O21Rik	Non_DR	Multiple	4.49687	22.2307
2210015D19Rik	Non_DR	Multiple	3.85065	16.1418
2210016L21Rik	Non_DR	Multiple	4.45945	31.5961
2210404J11Rik	Non_DR	Multiple	2.71804	11.5625
2310003C23Rik	Non_DR	Multiple	11.914	31.6964
2310003F16Rik	Non_DR	Multiple	12.8991	29.7385
2310003H01Rik	Non_DR	Multiple	1.69157	18.6023
2310003L22Rik	Non_DR	Multiple	9.94701	18.4484
2310004I24Rik	Non_DR	Multiple	6.53241	17.0388
2310008H09Rik	Non_DR	Multiple	17.4602	10.9508
2310028H24Rik	Non_DR	Multiple	1.38388	37.1489
2310035C23Rik	Non_DR	Multiple	10.2194	17.2579
2310044H10Rik	Non_DR	Multiple	3.88933	43.012
2310045N01Rik	Non_DR	Multiple	7.86663	36.3894
2310046O06Rik	Non_DR	Multiple	5.59781	6.13679
2310061C15Rik	Non_DR	Multiple	9.28247	7.52531
2310067B10Rik	Non_DR	Multiple	2.77215	11.9826
2310079F23Rik	Non_DR	Multiple	3.35348	3.76639
2410001C21Rik	Non_DR	Multiple	40.2168	28.9279
2410002F23Rik	Non_DR	Multiple	35.9445	25.7024
2410002O22Rik	Non_DR	Multiple	24.9839	21.079
2410003K15Rik	Non_DR	Multiple	21.8759	7.70706
2410004B18Rik	Non_DR	Multiple	7.0875	11.546
2410018L13Rik	Non_DR	Multiple	6.94527	12.0753
2410089E03Rik	Non_DR	Multiple	6.4161	11.2875
2500003M10Rik	Non_DR	Multiple	38.8041	73.7205
2500004C02Rik	Non_DR	Multiple	2.37604	5.70108
2510003E04Rik	Non_DR	Multiple	16.8722	57.3462
2610001J05Rik	Non_DR	Multiple	16.2413	19.0025
2610002J02Rik	Non_DR	Multiple	1.92002	8.94035
2610005L07Rik	Non_DR	Multiple	57.5112	61.8975
2610015P09Rik	Non_DR	Multiple	4.32669	6.32709
2610035D17Rik	Non_DR	Multiple	1.24296	9.57769
2610039C10Rik	Non_DR	Multiple	5.6457	1.06056
2610101N10Rik	Non_DR	Multiple	28.6353	17.3905
2610204G22Rik	Non_DR	Multiple	1.9805	4.65109
2610301B20Rik	Non_DR	Multiple	5.48192	16.2514
2610507B11Rik	Non_DR	Multiple	18.3919	43.129
2700007P21Rik	Non_DR	Multiple	18.1838	19.5605
2700023E23Rik	Non_DR	Multiple	5.1752	3.20908
2700029M09Rik	Non_DR	Multiple	21.6971	29.6738
2700049A03Rik	Non_DR	Multiple	9.93076	5.88231
2700050L05Rik	Non_DR	Multiple	10.7073	12.3703
2700078E11Rik	Non_DR	Multiple	9.11635	12.4009
2700081O15Rik	Non_DR	Multiple	13.9118	4.45128
2810002N01Rik	Non_DR	Multiple	23.9004	29.6347
2810030E01Rik	Non_DR	Multiple	10.7749	34.2785
2810055F11Rik	Non_DR	Multiple	3.92737	4.44737
2810403D21Rik	Non_DR	Multiple	14.4841	4.87604
2810410L24Rik	Non_DR	Multiple	2.44726	2.32611
2810417H13Rik	Non_DR	Multiple	46.6181	1.60258
2810422O20Rik	Non_DR	Multiple	4.25696	2.40856
2810428I15Rik	Non_DR	Multiple	12.9878	16.6666
2810453I06Rik	Non_DR	Multiple	9.1937	11.0373
2900006K08Rik	Non_DR	Multiple	2.50265	3.88664
2900010M23Rik	Non_DR	Multiple	61.9921	57.7813
2900092E17Rik	Non_DR	Multiple	5.97673	14.7452
3010001F23Rik	Non_DR	Multiple	3.65081	18.1862
3110002H16Rik	Non_DR	Multiple	4.18022	24.8452
3110009E18Rik	Non_DR	Multiple	2.95592	1.77417
3110040N11Rik	Non_DR	Multiple	9.41036	17.1647
3110043O21Rik	Non_DR	Multiple	13.0225	11.4425
3110053B16Rik	Non_DR	Multiple	1.62956	9.65287
3110057O12Rik	Non_DR	Multiple	3.56192	22.1069
3200002M19Rik	Non_DR	Multiple	18.5734	20.8282
3230401D17Rik	Non_DR	Multiple	14.2632	17.6213
3300002I08Rik	Non_DR	Multiple	6.75051	10.9427
3632451O06Rik	Non_DR	Multiple	13.6494	4.53601
4732418C07Rik	Non_DR	Multiple	3.56283	12.8933
4833424O15Rik	Non_DR	Multiple	2.7549	8.22522
4833439L19Rik	Non_DR	Multiple	19.501	65.3983
4921517L17Rik	Non_DR	Multiple	1.27182	12.8951
4922501C03Rik	Non_DR	Multiple	4.98884	5.06389
4930402H24Rik	Non_DR	Multiple	15.2241	38.2962
4930447C04Rik	Non_DR	Multiple	18.3951	86.5379
4930471M23Rik	Non_DR	Multiple	1.76536	12.0076
4930570G19Rik	Non_DR	Multiple	3.0252	11.4431
4930578N16Rik	Non_DR	Multiple	2.00868	13.132
4930581F22Rik	Non_DR	Multiple	2.1759	26.53
4930583H14Rik	Non_DR	Multiple	50.5439	862.377
4931406P16Rik	Non_DR	Multiple	9.44226	28.1853
4931428F04Rik	Non_DR	Multiple	2.33163	10.3662
4932438A13Rik	Non_DR	Multiple	30.9112	41.2662
4933403F05Rik	Non_DR	Multiple	3.65667	7.12725
4933411K20Rik	Non_DR	Multiple	9.88706	19.1846
4933421E11Rik	Non_DR	Multiple	6.83826	21.1116
4933424B01Rik	Non_DR	Multiple	28.0325	51.9077
4933427D14Rik	Non_DR	Multiple	7.97971	5.66049
4933431E20Rik	Non_DR	Multiple	8.93605	22.9096
4933432B09Rik	Non_DR	Multiple	2.83855	9.22016
4933434E20Rik	Non_DR	Multiple	23.4906	47.9063
4933439C10Rik	Non_DR	Multiple	2.74594	10.9528
5031439G07Rik	Non_DR	Multiple	3.91733	16.109
5033414D02Rik	Non_DR	Multiple	8.06653	23.9549
5330434G04Rik	Non_DR	Multiple	4.09071	3.69276
5430405H02Rik	Non_DR	Multiple	1.36454	6.00716
5530601H04Rik	Non_DR	Multiple	11.1361	20.1757
5730403B10Rik	Non_DR	Multiple	4.87925	66.8757
5730409E04Rik	Non_DR	Multiple	5.13952	15.8263
5730419I09Rik	Non_DR	Multiple	7.80228	28.5136
5730455P16Rik	Non_DR	Multiple	9.75873	18.148
5730469M10Rik	Non_DR	Multiple	23.8183	53.6116
5730494M16Rik	Non_DR	Multiple	4.04569	13.4055
5730494N06Rik	Non_DR	Multiple	4.11126	35.6157
5730507C01Rik	Non_DR	Multiple	14.0252	19.9404
5730528L13Rik	Non_DR	Multiple	15.2951	6.18994
5730577I03Rik	Non_DR	Multiple	2.41061	3.12977
5830415F09Rik	Non_DR	Multiple	1.98526	2.98792
5830417I10Rik	Non_DR	Multiple	3.50381	23.0977
5830418K08Rik	Non_DR	Multiple	13.8211	11.8317
5930416I19Rik	Non_DR	Multiple	16.6682	6.96661
5S_rRNA	Non_DR	Multiple	1.34581	33.236
6330408A02Rik	Non_DR	Multiple	4.82914	8.25404
6330418K02Rik	Non_DR	Multiple	6.948	6.35247
6330503K22Rik	Non_DR	Multiple	15.1906	20.4913
6430571L13Rik	Non_DR	Multiple	1.76378	20.1301
6430598A04Rik	Non_DR	Multiple	2.50726	8.15283
6430704M03Rik	Non_DR	Multiple	1.5692	10.677
6530402F18Rik	Non_DR	Multiple	2.63416	20.1859
6530418L21Rik	Non_DR	Multiple	2.16619	27.4124
6720401G13Rik	Non_DR	Multiple	10.8192	67.4052
6720456H20Rik	Non_DR	Multiple	4.38673	13.4877
7SK	Non_DR	Multiple	317906	54.738
8430406I07Rik	Non_DR	Multiple	4.57547	3.85986
8430410A17Rik	Non_DR	Multiple	10.8682	13.8598
8430419L09Rik	Non_DR	Multiple	1.6158	27.7315
8430427H17Rik	Non_DR	Multiple	7.56014	49.5195
8430429K09Rik	Non_DR	Multiple	5.03232	4.93701
9030624J02Rik	Non_DR	Multiple	7.23629	19.6798
9330182L06Rik	Non_DR	Multiple	7.81055	6.60823
9430008C03Rik	Non_DR	Multiple	10.8624	7.67922
9430015G10Rik	Non_DR	Multiple	8.25438	11.6851
9530068E07Rik	Non_DR	Multiple	13.3433	31.4307
9930021J03Rik	Non_DR	Multiple	6.00903	16.4953
9930104L06Rik	Non_DR	Multiple	3.73871	10.6638
A030009H04Rik	Non_DR	Multiple	10.0829	20.6015
A130010J15Rik	Non_DR	Multiple	4.2971	5.57971
A230072C01Rik	Non_DR	Multiple	1.71789	5.26727
A2ld1	Non_DR	Multiple	2.95246	11.9318
A330021E22Rik	Non_DR	Multiple	3.0155	7.29412
A330102I10Rik	Non_DR	Multiple	3.28212	6.89716
A430005L14Rik	Non_DR	Multiple	13.0299	18.118
A430035B10Rik	Non_DR	Multiple	4.25382	23.4493
A530017D24Rik	Non_DR	Multiple	1.49338	15.3847
A530040E14Rik	Non_DR	Multiple	1.66369	3.14467
A530058N18Rik	Non_DR	Multiple	1.19714	37.9646
A630007B06Rik	Non_DR	Multiple	7.75827	27.723
A730011L01Rik	Non_DR	Multiple	3.97165	11.3713
A730017C20Rik	Non_DR	Multiple	3.49887	30.3752
A730017L22Rik	Non_DR	Multiple	2.9402	13.9638
A830010M20Rik	Non_DR	Multiple	99.5331	69.0371
A830080D01Rik	Non_DR	Multiple	11.327	4.93014
A930001N09Rik	Non_DR	Multiple	17.8739	13.9326
A930004D18Rik	Non_DR	Multiple	2.03754	9.03073
A930011G23Rik	Non_DR	Multiple	5.0168	3.61608
A930015D03Rik	Non_DR	Multiple	1.72052	3.04196
AA465934	Non_DR	Multiple	3.23656	21.6924
AA960436	Non_DR	Multiple	2.43239	9.85144
AA987161	Non_DR	Multiple	5.52401	4.39765
Aacs	Non_DR	Multiple	8.19091	16.3595
Aak1	Non_DR	Multiple	4.74753	59.0459
Aars	Non_DR	Multiple	29.3301	39.5354
Aarsd1	Non_DR	Multiple	23.244	27.7839
Aasdh	Non_DR	Multiple	6.01161	13.2732
Aatf	Non_DR	Multiple	17.9359	8.33911
Aatk	Non_DR	Multiple	1.70085	26.0016
Abat	Non_DR	Multiple	10.6773	32.0132
Abca2	Non_DR	Multiple	1.62632	27.6494
Abca3	Non_DR	Multiple	3.29804	18.0236
Abca4	Non_DR	Multiple	2.15673	350.204
Abca5	Non_DR	Multiple	13.3313	13.6901
Abcb8	Non_DR	Multiple	3.55391	16.2158
Abcc1	Non_DR	Multiple	4.38253	13.794
Abcc5	Non_DR	Multiple	11.3051	53.5177
Abcf1	Non_DR	Multiple	40.0748	43.1786
Abcf3	Non_DR	Multiple	12.249	30.6204
Abcg1	Non_DR	Multiple	6.15901	30.9473
Abhd10	Non_DR	Multiple	8.95108	18.6582
Abhd11	Non_DR	Multiple	2.03254	12.5894
Abhd12	Non_DR	Multiple	9.75511	55.0719
Abhd14a	Non_DR	Multiple	1.55012	58.2591
Abhd16a	Non_DR	Multiple	5.31451	44.7773
Abhd3	Non_DR	Multiple	1.59111	9.20402
Abhd4	Non_DR	Multiple	1.82208	27.2355
Abhd5	Non_DR	Multiple	2.72591	15.2655
Abi1	Non_DR	Multiple	25.6959	24.6884
Abl1	Non_DR	Multiple	6.50234	23.2658
Abl2	Non_DR	Multiple	5.33134	14.532
Ablim1	Non_DR	Multiple	6.78395	64.9334
Abr	Non_DR	Multiple	10.291	38.3541
AC240744.2	Non_DR	Multiple	32.4902	59.3066
Acaa1a	Non_DR	Multiple	5.05337	60.4093
Acaca	Non_DR	Multiple	22.643	23.4682
Acad10	Non_DR	Multiple	2.19049	2.77638
Acad8	Non_DR	Multiple	8.96178	35.2606
Acad9	Non_DR	Multiple	12.0572	23.8995
Acadm	Non_DR	Multiple	20.1629	47.6789
Acadsb	Non_DR	Multiple	8.39455	16.1471
Acadvl	Non_DR	Multiple	8.7872	71.8349
Acap3	Non_DR	Multiple	4.69784	21.5296
Acat1	Non_DR	Multiple	37.6143	24.5861
Acbd4	Non_DR	Multiple	1.55528	27.6461
Acbd5	Non_DR	Multiple	9.58914	24.4955
Acbd6	Non_DR	Multiple	7.61576	15.0474
Accn4	Non_DR	Multiple	1.40237	23.7839
Accs	Non_DR	Multiple	4.54415	2.62326
Acer2	Non_DR	Multiple	12.9327	21.7252
Acer3	Non_DR	Multiple	4.09457	3.26764
Acin1	Non_DR	Multiple	62.8348	131.563
Acly	Non_DR	Multiple	63.8598	87.1691
Aco1	Non_DR	Multiple	15.3526	19.4604
Aco2	Non_DR	Multiple	39.4781	111.862
Acot7	Non_DR	Multiple	16.7787	73.125
Acot8	Non_DR	Multiple	3.51433	21.3677
Acox1	Non_DR	Multiple	20.5127	50.3387
Acox3	Non_DR	Multiple	2.55246	13.7721
Acp2	Non_DR	Multiple	3.96344	21.4888
Acp6	Non_DR	Multiple	3.15006	20.8744
Acpl2	Non_DR	Multiple	1.87485	4.26917
Acsl1	Non_DR	Multiple	6.7331	29.6983
Acsl3	Non_DR	Multiple	177.22	103.966
Acsl4	Non_DR	Multiple	10.7107	9.11633
Acsl6	Non_DR	Multiple	14.9372	83.8502
Acss2	Non_DR	Multiple	5.03355	24.8151
Acss3	Non_DR	Multiple	4.74859	4.03792
Actb	Non_DR	Multiple	662.702	238.562
Actg1	Non_DR	Multiple	47.2045	298.167
Actl6a	Non_DR	Multiple	54.8553	26.3263
Actl6b	Non_DR	Multiple	3.57078	16.7643
Actn4	Non_DR	Multiple	8.83629	72.7932
Actr1b	Non_DR	Multiple	17.2314	69.597
Actr5	Non_DR	Multiple	4.23561	7.12536
Acvr2a	Non_DR	Multiple	14.6967	10.2417
Acyp1	Non_DR	Multiple	13.374	19.8931
Adal	Non_DR	Multiple	11.2571	31.4437
Adam11	Non_DR	Multiple	2.72341	23.5357
Adam15	Non_DR	Multiple	1.08118	14.3051
Adam17	Non_DR	Multiple	7.12461	8.12724
Adam22	Non_DR	Multiple	13.0912	15.5473
Adam23	Non_DR	Multiple	7.2305	12.2793
Adamts10	Non_DR	Multiple	3.35006	6.57675
Adap1	Non_DR	Multiple	3.6932	11.3498
Adar	Non_DR	Multiple	6.67485	33.6865
Adarb1	Non_DR	Multiple	9.26902	56.3592
Adarb2	Non_DR	Multiple	4.9042	6.24601
Adat1	Non_DR	Multiple	2.18855	4.83265
Adc	Non_DR	Multiple	3.15139	14.5135
Adck1	Non_DR	Multiple	2.1556	7.49492
Adck2	Non_DR	Multiple	1.83325	15.1897
Adck3	Non_DR	Multiple	1.49484	14.6418
Adck4	Non_DR	Multiple	2.42463	10.5777
Adck5	Non_DR	Multiple	4.09528	13.1858
Adcy1	Non_DR	Multiple	9.19171	50.3119
Adcy3	Non_DR	Multiple	1.37601	5.0076
Add1	Non_DR	Multiple	57.2098	133.961
Add3	Non_DR	Multiple	14.7266	42.573
Adh5	Non_DR	Multiple	50.8318	37.3131
Adi1	Non_DR	Multiple	4.68198	14.5502
Adipor1	Non_DR	Multiple	10.1527	160.365
Adprhl2	Non_DR	Multiple	7.42778	15.9156
Adrbk1	Non_DR	Multiple	8.28771	27.56
Adrm1	Non_DR	Multiple	6.96846	32.3819
Adsl	Non_DR	Multiple	30.0373	20.4365
Aebp2	Non_DR	Multiple	14.574	30.5294
Aen	Non_DR	Multiple	11.0425	9.60121
Afap1	Non_DR	Multiple	4.42346	5.79762
Aff1	Non_DR	Multiple	4.0418	46.2877
Aff3	Non_DR	Multiple	16.514	6.75498
Aff4	Non_DR	Multiple	33.8893	50.5056
Afg3l1	Non_DR	Multiple	5.35315	18.5836
Aftph	Non_DR	Multiple	15.418	40.7305
Agbl3	Non_DR	Multiple	5.86051	12.4184
Agbl5	Non_DR	Multiple	4.87972	16.2432
Agfg2	Non_DR	Multiple	1.90012	3.99914
Aggf1	Non_DR	Multiple	12.9689	26.4277
Agl	Non_DR	Multiple	4.89687	11.9295
Agpat1	Non_DR	Multiple	2.77497	32.7985
Agpat3	Non_DR	Multiple	25.4604	593.192
Agpat5	Non_DR	Multiple	7.09855	28.8556
Agrn	Non_DR	Multiple	8.23613	26.3259
Agtpbp1	Non_DR	Multiple	33.1206	65.753
Agtrap	Non_DR	Multiple	4.31395	18.6459
Agxt2l2	Non_DR	Multiple	5.11901	12.0962
Ahctf1	Non_DR	Multiple	18.5358	17.9475
Ahcyl1	Non_DR	Multiple	23.2313	180.729
Ahcyl2	Non_DR	Multiple	7.46583	16.0929
Ahdc1	Non_DR	Multiple	2.09731	15.9761
Ahi1	Non_DR	Multiple	15.1475	44.0558
Ahsa2	Non_DR	Multiple	14.5367	19.2849
AI314180	Non_DR	Multiple	13.9667	35.1153
AI413582	Non_DR	Multiple	1.23535	16.2654
AI480526	Non_DR	Multiple	25.9647	92.8899
AI837181	Non_DR	Multiple	1.76307	24.5416
AI838599	Non_DR	Multiple	48.6966	8.1108
Aifm1	Non_DR	Multiple	14.2062	15.6344
Aifm2	Non_DR	Multiple	3.243	8.06513
Aig1	Non_DR	Multiple	7.92281	26.3835
Aimp2	Non_DR	Multiple	6.34155	12.652
Aip	Non_DR	Multiple	6.10033	51.1432
Ak3	Non_DR	Multiple	8.57407	44.4736
Ak4	Non_DR	Multiple	2.17281	12.4705
Akap1	Non_DR	Multiple	8.17746	38.6419
Akap10	Non_DR	Multiple	4.2644	17.1019
Akap13	Non_DR	Multiple	12.8296	6.67329
Akap17b	Non_DR	Multiple	3.72675	6.00593
Akap7	Non_DR	Multiple	23.5373	24.4905
Akap9	Non_DR	Multiple	31.7331	17.4949
Akirin1	Non_DR	Multiple	6.17211	15.2482
Akr1b3	Non_DR	Multiple	4.94957	21.7588
Akr1e1	Non_DR	Multiple	8.13062	25.505
Akr7a5	Non_DR	Multiple	3.8442	10.0777
Akt1	Non_DR	Multiple	25.0028	43.2498
Akt1s1	Non_DR	Multiple	11.0819	8.95624
Akt2	Non_DR	Multiple	14.9974	26.1262
Aktip	Non_DR	Multiple	28.6516	50.2578
Alad	Non_DR	Multiple	4.18063	10.1036
Alas1	Non_DR	Multiple	6.49669	19.9059
Alcam	Non_DR	Multiple	5.87924	6.75902
Aldh1l2	Non_DR	Multiple	6.67431	2.35411
Aldh2	Non_DR	Multiple	3.19536	11.7463
Aldh4a1	Non_DR	Multiple	1.53344	9.15228
Aldh7a1	Non_DR	Multiple	11.6974	29.1992
Aldoa	Non_DR	Multiple	51.324	1325.48
Aldoc	Non_DR	Multiple	3.09311	261.863
Alg1	Non_DR	Multiple	3.6311	22.1863
Alg11	Non_DR	Multiple	8.80479	13.1915
Alg12	Non_DR	Multiple	1.0594	9.04695
Alg13	Non_DR	Multiple	4.45458	3.94851
Alg2	Non_DR	Multiple	14.8851	42.9965
Alg5	Non_DR	Multiple	10.869	10.686
Alg6	Non_DR	Multiple	3.26132	12.4742
Alg8	Non_DR	Multiple	3.77706	2.38171
Alg9	Non_DR	Multiple	3.56739	5.95445
Alkbh1	Non_DR	Multiple	11.2748	11.9075
Alkbh3	Non_DR	Multiple	9.09795	26.5369
Alkbh4	Non_DR	Multiple	1.20378	6.84054
Alkbh5	Non_DR	Multiple	11.8991	35.1049
Alkbh6	Non_DR	Multiple	8.12771	39.2176
Alkbh7	Non_DR	Multiple	12.5831	12.6194
Als2	Non_DR	Multiple	7.70162	19.4343
Ambra1	Non_DR	Multiple	6.26493	19.1013
Amdhd2	Non_DR	Multiple	1.93212	12.8084
Amfr	Non_DR	Multiple	35.9348	51.1179
Amigo1	Non_DR	Multiple	1.23728	13.5248
Amn1	Non_DR	Multiple	11.8788	9.12019
Amotl1	Non_DR	Multiple	4.32886	5.80113
Ampd2	Non_DR	Multiple	3.85634	39.4367
Amt	Non_DR	Multiple	16.5069	27.5114
Amy1	Non_DR	Multiple	3.03407	102.862
Amz2	Non_DR	Multiple	28.0695	48.9674
Anapc1	Non_DR	Multiple	50.4523	35.8364
Anapc11	Non_DR	Multiple	15.9438	29.7322
Anapc2	Non_DR	Multiple	17.2751	31.3072
Anapc4	Non_DR	Multiple	32.2922	34.667
Anapc7	Non_DR	Multiple	5.9769	17.83
Angel2	Non_DR	Multiple	12.6062	23.8524
Ankfy1	Non_DR	Multiple	13.1526	13.0074
Ankhd1	Non_DR	Multiple	39.4661	53.0402
Ankra2	Non_DR	Multiple	11.5547	22.4638
Ankrd12	Non_DR	Multiple	22.5706	44.3457
Ankrd13b	Non_DR	Multiple	2.26356	15.7819
Ankrd16	Non_DR	Multiple	10.0697	33.891
Ankrd17	Non_DR	Multiple	19.764	22.6616
Ankrd24	Non_DR	Multiple	3.47913	24.8657
Ankrd33b	Non_DR	Multiple	13.4647	75.6354
Ankrd37	Non_DR	Multiple	2.39873	28.9434
Ankrd40	Non_DR	Multiple	35.7122	70.1681
Ankrd42	Non_DR	Multiple	3.99814	6.59327
Ankrd44	Non_DR	Multiple	5.308	4.89622
Ankrd45	Non_DR	Multiple	3.02112	3.19215
Ankrd50	Non_DR	Multiple	7.96321	15.0888
Ankrd52	Non_DR	Multiple	2.03147	23.847
Ankrd54	Non_DR	Multiple	4.70824	15.3191
Ankrd55	Non_DR	Multiple	1.39891	5.28567
Ankrd6	Non_DR	Multiple	1.35432	9.27577
Anks1	Non_DR	Multiple	3.91775	18.2642
Anks1b	Non_DR	Multiple	1.76016	12.253
Ankzf1	Non_DR	Multiple	6.43313	29.71
Ano2	Non_DR	Multiple	4.85805	33.0142
Anp32a	Non_DR	Multiple	144.985	327.235
Anp32e	Non_DR	Multiple	79.6067	213.447
Ap1b1	Non_DR	Multiple	24.4887	110.602
Ap1g1	Non_DR	Multiple	7.19227	40.6466
Ap1m1	Non_DR	Multiple	22.2512	44.4657
Ap1s1	Non_DR	Multiple	13.9717	32.0258
Ap1s2	Non_DR	Multiple	5.9755	14.6774
Ap2a1	Non_DR	Multiple	5.99826	55.9751
Ap2b1	Non_DR	Multiple	26.6999	46.0594
Ap2m1	Non_DR	Multiple	83.0174	188.247
Ap3b2	Non_DR	Multiple	6.83044	46.1398
Ap3m1	Non_DR	Multiple	7.00617	14.8438
Ap3s1-ps1	Non_DR	Multiple	12.0622	9.40303
Ap4b1	Non_DR	Multiple	6.37104	12.229
Ap4e1	Non_DR	Multiple	8.87475	11.9702
Ap4m1	Non_DR	Multiple	5.26357	11.2289
Apaf1	Non_DR	Multiple	6.45794	4.02804
Apba2	Non_DR	Multiple	25.3087	18.115
Apc	Non_DR	Multiple	69.5731	58.0861
Apc2	Non_DR	Multiple	15.3612	25.2069
Apex1	Non_DR	Multiple	47.8409	14.3926
Apex2	Non_DR	Multiple	5.53142	5.58162
Aph1a	Non_DR	Multiple	1.72153	8.85996
Api5	Non_DR	Multiple	22.544	32.9629
Apip	Non_DR	Multiple	10.4427	11.7859
Apitd1	Non_DR	Multiple	3.67662	2.09321
Apoe	Non_DR	Multiple	51.2423	302.638
Apoo	Non_DR	Multiple	11.0418	10.3974
Appl1	Non_DR	Multiple	23.1552	31.1407
Appl2	Non_DR	Multiple	16.5245	90.303
Aptx	Non_DR	Multiple	6.09866	14.5916
Aqr	Non_DR	Multiple	12.035	23.7132
Araf	Non_DR	Multiple	14.0609	129.096
Arap1	Non_DR	Multiple	2.38263	10.3006
Arcn1	Non_DR	Multiple	15.8694	40.6652
Arf1	Non_DR	Multiple	50.3641	149.856
Arf2	Non_DR	Multiple	39.409	21.0927
Arf4	Non_DR	Multiple	22.458	37.3294
Arf5	Non_DR	Multiple	12.9509	42.9011
Arfgap1	Non_DR	Multiple	14.1404	37.3662
Arfgap2	Non_DR	Multiple	13.8484	48.445
Arfgef1	Non_DR	Multiple	8.17457	51.7173
Arfip1	Non_DR	Multiple	14.3256	13.2157
Arfip2	Non_DR	Multiple	18.026	39.3687
Arfrp1	Non_DR	Multiple	12.4193	32.1211
Arhgap1	Non_DR	Multiple	5.56531	31.0609
Arhgap18	Non_DR	Multiple	8.90184	1.99613
Arhgap21	Non_DR	Multiple	21.9221	40.6965
Arhgap23	Non_DR	Multiple	1.27251	14.0062
Arhgap24	Non_DR	Multiple	1.0737	41.6828
Arhgap26	Non_DR	Multiple	9.16303	27.0025
Arhgap29	Non_DR	Multiple	1.08868	4.55395
Arhgap32	Non_DR	Multiple	10.8563	39.5835
Arhgap39	Non_DR	Multiple	5.52801	31.2765
Arhgap44	Non_DR	Multiple	1.84496	24.0579
Arhgdia	Non_DR	Multiple	14.36	40.5347
Arhgef1	Non_DR	Multiple	2.37164	33.4032
Arhgef10	Non_DR	Multiple	3.04703	2.83729
Arhgef10l	Non_DR	Multiple	7.8625	14.4449
Arhgef11	Non_DR	Multiple	16.4493	23.6917
Arhgef15	Non_DR	Multiple	1.51693	6.82197
Arhgef18	Non_DR	Multiple	4.94204	12.695
Arhgef2	Non_DR	Multiple	12.6048	34.0141
Arhgef25	Non_DR	Multiple	5.41765	21.1058
Arhgef26	Non_DR	Multiple	7.69397	35.9243
Arhgef4	Non_DR	Multiple	2.1822	17.0558
Arhgef40	Non_DR	Multiple	3.45961	3.09485
Arhgef7	Non_DR	Multiple	9.17592	25.8416
Arhgef9	Non_DR	Multiple	6.86271	32.7822
Arid1a	Non_DR	Multiple	6.85392	31.571
Arid1b	Non_DR	Multiple	3.6204	14.0825
Arid2	Non_DR	Multiple	17.0084	18.5416
Arid3b	Non_DR	Multiple	1.33101	21.3986
Arid4b	Non_DR	Multiple	34.3551	20.3698
Arih1	Non_DR	Multiple	35.4185	34.2165
Arl10	Non_DR	Multiple	7.18494	7.88639
Arl13b	Non_DR	Multiple	6.14249	28.9931
Arl16	Non_DR	Multiple	2.88938	12.1736
Arl2	Non_DR	Multiple	5.49531	29.1485
Arl5b	Non_DR	Multiple	10.0535	7.61442
Arl6	Non_DR	Multiple	36.1237	82.2596
Armc10	Non_DR	Multiple	21.0848	7.55871
Armc6	Non_DR	Multiple	3.098	8.90738
Armc9	Non_DR	Multiple	11.7874	16.9865
Armcx1	Non_DR	Multiple	15.1074	22.9701
Armcx2	Non_DR	Multiple	13.814	25.0398
Armcx3	Non_DR	Multiple	17.4285	27.6793
Armcx6	Non_DR	Multiple	6.60742	5.22753
Arnt	Non_DR	Multiple	9.03502	30.2388
Arpc1a	Non_DR	Multiple	17.659	47.7077
Arpc1b	Non_DR	Multiple	2.39821	3.88344
Arpc2	Non_DR	Multiple	31.1176	55.6216
Arpc3	Non_DR	Multiple	72.9614	37.932
Arpc5	Non_DR	Multiple	32.4984	17.3418
Arpp19	Non_DR	Multiple	68.9557	22.9278
Arrb1	Non_DR	Multiple	5.8908	25.387
Arrb2	Non_DR	Multiple	7.58379	18.1882
Arrdc1	Non_DR	Multiple	2.72029	6.16807
Arrdc3	Non_DR	Multiple	108.146	31.0155
Asah1	Non_DR	Multiple	14.5455	22.3499
Asap1	Non_DR	Multiple	6.19611	23.7964
Asap2	Non_DR	Multiple	4.60763	17.907
Asb1	Non_DR	Multiple	3.58201	5.14905
Asb3	Non_DR	Multiple	22.4923	4.96988
Asb6	Non_DR	Multiple	7.01447	14.2741
Asb7	Non_DR	Multiple	6.29663	6.77244
Asb8	Non_DR	Multiple	7.06043	18.9391
Ascc2	Non_DR	Multiple	2.49828	9.21452
Ash2l	Non_DR	Multiple	31.6663	46.0089
Asl	Non_DR	Multiple	6.24499	14.6764
Asnsd1	Non_DR	Multiple	17.6885	9.87468
Asph	Non_DR	Multiple	41.7871	30.0943
Aspscr1	Non_DR	Multiple	5.88988	23.9885
Asrgl1	Non_DR	Multiple	7.64132	47.2629
Aste1	Non_DR	Multiple	2.4681	4.182
Astn1	Non_DR	Multiple	9.05269	13.3926
Astn2	Non_DR	Multiple	1.76849	4.86289
Asxl2	Non_DR	Multiple	9.51023	17.407
Atad3a	Non_DR	Multiple	10.8231	19.2067
Atad5	Non_DR	Multiple	6.87167	3.59744
Atat1	Non_DR	Multiple	4.05479	21.8613
Ate1	Non_DR	Multiple	21.2618	30.3913
Atf2	Non_DR	Multiple	13.7943	22.794
Atf6b	Non_DR	Multiple	2.76089	23.9579
Atg13	Non_DR	Multiple	2.6053	43.0784
Atg16l1	Non_DR	Multiple	21.586	42.0743
Atg2a	Non_DR	Multiple	8.70349	11.9978
Atg4a	Non_DR	Multiple	2.49787	2.92501
Atg4b	Non_DR	Multiple	17.6532	25.0987
Atg4c	Non_DR	Multiple	2.08014	17.6704
Atg7	Non_DR	Multiple	2.00138	7.29387
Athl1	Non_DR	Multiple	2.03929	1.87766
Atn1	Non_DR	Multiple	2.33723	38.1456
Atp11a	Non_DR	Multiple	12.0149	97.2937
Atp11b	Non_DR	Multiple	11.086	101.257
Atp11c	Non_DR	Multiple	12.3804	4.46906
Atp13a2	Non_DR	Multiple	5.6285	39.5654
Atp13a3	Non_DR	Multiple	7.83214	20.4693
Atp1a1	Non_DR	Multiple	36.9147	89.4822
Atp1a2	Non_DR	Multiple	1.21738	8.62717
Atp1a3	Non_DR	Multiple	5.73935	834.418
Atp1b2	Non_DR	Multiple	2.41089	669.742
Atp2a2	Non_DR	Multiple	38.8246	88.8522
Atp2b2	Non_DR	Multiple	4.3201	27.3018
Atp2b3	Non_DR	Multiple	1.02785	8.45653
Atp2b4	Non_DR	Multiple	1.7497	9.50802
Atp2c1	Non_DR	Multiple	21.2588	63.0482
Atp5a1	Non_DR	Multiple	277.358	237.432
Atp5b	Non_DR	Multiple	323.766	530.882
Atp5c1	Non_DR	Multiple	109.82	119.754
Atp5d	Non_DR	Multiple	6.04268	74.6197
Atp5e	Non_DR	Multiple	6.37646	99.9932
Atp5g1	Non_DR	Multiple	5.76102	85.0368
Atp5h	Non_DR	Multiple	216.662	166.516
Atp5j	Non_DR	Multiple	143.528	94.6191
Atp5j2	Non_DR	Multiple	60.4063	77.2751
Atp5k	Non_DR	Multiple	61.282	104.927
Atp5o	Non_DR	Multiple	38.2521	121.932
Atp5sl	Non_DR	Multiple	4.00254	30.2286
Atp6ap1	Non_DR	Multiple	14.5823	122.483
Atp6v0a1	Non_DR	Multiple	15.0541	110.631
Atp6v0b	Non_DR	Multiple	17.4901	190.54
Atp6v0d1	Non_DR	Multiple	23.5618	93.6595
Atp6v0e	Non_DR	Multiple	6.73388	13.8457
Atp6v1a	Non_DR	Multiple	29.4582	103.342
Atp6v1b2	Non_DR	Multiple	32.6663	190.096
Atp6v1g2	Non_DR	Multiple	1.74951	71.122
Atp8a1	Non_DR	Multiple	9.68363	13.2808
Atp8a2	Non_DR	Multiple	4.38796	36.7169
Atp8b2	Non_DR	Multiple	5.44734	11.5602
Atp9a	Non_DR	Multiple	31.9122	60.5424
Atpaf1	Non_DR	Multiple	3.19402	17.2046
Atpaf2	Non_DR	Multiple	7.97611	12.7555
Atpbd4	Non_DR	Multiple	6.62591	13.8648
Atpif1	Non_DR	Multiple	322.766	77.2194
Atrip	Non_DR	Multiple	5.06551	21.5275
Atrx	Non_DR	Multiple	93.9625	54.55
Atxn2	Non_DR	Multiple	18.7283	61.0231
Atxn2l	Non_DR	Multiple	6.72331	60.5866
Atxn7l1	Non_DR	Multiple	2.08471	9.55572
Atxn7l2	Non_DR	Multiple	1.184	7.02019
Atxn7l3	Non_DR	Multiple	6.13296	27.0094
AU019823	Non_DR	Multiple	11.4467	9.98654
AU040320	Non_DR	Multiple	6.45901	26.7603
Auh	Non_DR	Multiple	14.5279	32.655
Aurka	Non_DR	Multiple	9.03995	1.18598
Aurkaip1	Non_DR	Multiple	41.7048	37.0062
Auts2	Non_DR	Multiple	3.47075	12.5939
Aven	Non_DR	Multiple	2.28354	5.15501
Avl9	Non_DR	Multiple	18.7007	15.517
AW146020	Non_DR	Multiple	9.95914	6.8726
AW209491	Non_DR	Multiple	5.74336	8.94103
AW555464	Non_DR	Multiple	1.8015	22.9648
Axin1	Non_DR	Multiple	19.6374	11.3751
Axin2	Non_DR	Multiple	3.14435	7.10408
Azi1	Non_DR	Multiple	5.87789	6.63628
Azi2	Non_DR	Multiple	25.4863	103.431
Azin1	Non_DR	Multiple	65.2046	59.7722
B130034C11Rik	Non_DR	Multiple	2.59904	4.29614
B130055M24Rik	Non_DR	Multiple	4.37956	11.7027
B230118H07Rik	Non_DR	Multiple	101.714	20.108
B230206F22Rik	Non_DR	Multiple	11.4407	7.50551
B230208H17Rik	Non_DR	Multiple	22.8411	30.4581
B230312A22Rik	Non_DR	Multiple	2.83754	8.00465
B3galt1	Non_DR	Multiple	1.24663	6.09498
B3gat1	Non_DR	Multiple	1.02858	43.4596
B3gnt5	Non_DR	Multiple	10.2151	1.70621
B4galt2	Non_DR	Multiple	4.89085	27.4893
B4galt3	Non_DR	Multiple	2.74897	33.5367
B4galt4	Non_DR	Multiple	3.5063	5.58018
B4galt5	Non_DR	Multiple	2.70394	5.57128
B4galt7	Non_DR	Multiple	4.10032	15.9778
B9d1	Non_DR	Multiple	8.80857	15.7962
Baat1	Non_DR	Multiple	1.19697	9.87076
Bace1	Non_DR	Multiple	2.67696	39.2605
Bach1	Non_DR	Multiple	9.85167	6.34665
Bad	Non_DR	Multiple	9.16844	14.6507
Bag1	Non_DR	Multiple	35.4926	33.7696
Bag6	Non_DR	Multiple	15.7133	82.0356
Bahcc1	Non_DR	Multiple	1.06461	5.96872
Bai2	Non_DR	Multiple	6.4674	13.799
Bai3	Non_DR	Multiple	12.4737	14.3277
Baiap2	Non_DR	Multiple	1.72739	7.7451
Bak1	Non_DR	Multiple	1.84956	4.64279
Banf1	Non_DR	Multiple	11.0626	31.78
Banp	Non_DR	Multiple	4.13677	13.2178
Baz1b	Non_DR	Multiple	51.8581	36.9597
Baz2a	Non_DR	Multiple	1.89964	26.5519
Baz2b	Non_DR	Multiple	59.1984	78.9447
Bbs2	Non_DR	Multiple	5.42934	54.6034
Bbs5	Non_DR	Multiple	6.84433	62.1255
Bbs7	Non_DR	Multiple	11.1779	66.9572
Bbs9	Non_DR	Multiple	10.1688	37.157
Bbx	Non_DR	Multiple	24.9279	6.85378
BC003331	Non_DR	Multiple	11.8346	20.6453
BC004004	Non_DR	Multiple	12.7839	30.8712
BC005537	Non_DR	Multiple	7.57427	113.789
BC005764	Non_DR	Multiple	7.82132	10.6073
BC013529	Non_DR	Multiple	10.9539	9.56014
BC017158	Non_DR	Multiple	3.02644	19.9717
BC017643	Non_DR	Multiple	4.58645	10.7848
BC023829	Non_DR	Multiple	4.62233	40.9328
BC025920	Non_DR	Multiple	1.94414	18.352
BC029214	Non_DR	Multiple	2.08046	42.0061
BC030499	Non_DR	Multiple	1.53567	74.6592
BC030500	Non_DR	Multiple	2.91985	5.78102
BC037034	Non_DR	Multiple	2.18578	16.1245
BC051226	Non_DR	Multiple	1.35816	5.17543
BC053749	Non_DR	Multiple	2.87459	5.60196
BC055324	Non_DR	Multiple	8.66541	1.7255
BC056474	Non_DR	Multiple	4.51528	24.5425
BC057022	Non_DR	Multiple	1.14378	15.4526
BC057079	Non_DR	Multiple	3.00383	7.99972
BC065397	Non_DR	Multiple	2.04421	5.62607
BC067068	Non_DR	Multiple	5.80218	10.2432
BC088983	Non_DR	Multiple	11.4172	14.1363
Bcap29	Non_DR	Multiple	3.37158	7.02584
Bcas2	Non_DR	Multiple	81.1952	47.3226
Bcas3	Non_DR	Multiple	4.24678	20.3041
Bcat1	Non_DR	Multiple	79.4679	64.6606
Bcat2	Non_DR	Multiple	1.43127	5.30957
Bccip	Non_DR	Multiple	60.948	33.4534
Bckdk	Non_DR	Multiple	8.43018	20.4818
Bcl11a	Non_DR	Multiple	2.36209	1.94934
Bcl2l1	Non_DR	Multiple	24.4308	32.6202
Bcl2l11	Non_DR	Multiple	7.81961	5.22871
Bcl2l2	Non_DR	Multiple	5.47231	54.3507
Bcl7b	Non_DR	Multiple	3.19116	28.2956
Bcl9	Non_DR	Multiple	2.03516	16.7256
Bclaf1	Non_DR	Multiple	87.7103	39.2782
Bcorl1	Non_DR	Multiple	2.17278	2.69757
Bcs1l	Non_DR	Multiple	2.17059	6.81719
Bdh1	Non_DR	Multiple	10.2603	23.681
Bdp1	Non_DR	Multiple	15.4823	11.9056
Becn1	Non_DR	Multiple	45.6315	39.7361
Bend5	Non_DR	Multiple	11.6395	1.81797
Bend6	Non_DR	Multiple	1.55053	21.3475
Bend7	Non_DR	Multiple	2.31227	5.85657
Bex1	Non_DR	Multiple	39.0572	37.3322
Bfar	Non_DR	Multiple	15.0024	25.0456
Bicd1	Non_DR	Multiple	13.0073	8.28114
Bicd2	Non_DR	Multiple	9.9447	21.7054
Bivm	Non_DR	Multiple	8.31196	11.3691
Blcap	Non_DR	Multiple	6.02491	54.2293
Bloc1s1	Non_DR	Multiple	33.6309	43.5868
Blvra	Non_DR	Multiple	3.14071	12.0541
Blvrb	Non_DR	Multiple	1.66695	2.45871
Blzf1	Non_DR	Multiple	13.161	18.5248
Bmi1	Non_DR	Multiple	35.7581	38.9326
Bmpr1a	Non_DR	Multiple	33.4202	35.8263
Bnip1	Non_DR	Multiple	6.0956	14.7539
Bnip2	Non_DR	Multiple	37.8578	40.6338
Bnip3	Non_DR	Multiple	10.1368	77.6889
Bnip3l	Non_DR	Multiple	48.0397	37.609
Bod1	Non_DR	Multiple	29.4996	38.4711
Bola1	Non_DR	Multiple	6.3341	7.71466
Bola2	Non_DR	Multiple	21.617	13.1216
Bola3	Non_DR	Multiple	11.6991	15.2487
Bpgm	Non_DR	Multiple	13.11	27.8914
Bpnt1	Non_DR	Multiple	9.07701	34.0446
Bptf	Non_DR	Multiple	13.1193	32.9029
Braf	Non_DR	Multiple	7.60694	25.6325
Brcc3	Non_DR	Multiple	23.4281	15.0903
Brd1	Non_DR	Multiple	20.4403	20.845
Brd2	Non_DR	Multiple	27.6623	83.7903
Brd3	Non_DR	Multiple	8.77808	26.4766
Brd4	Non_DR	Multiple	2.09555	23.2048
Brd7	Non_DR	Multiple	37.9975	27.7905
Brd8	Non_DR	Multiple	74.1707	41.7012
Bre	Non_DR	Multiple	5.08034	15.2277
Bri3	Non_DR	Multiple	13.5834	26.32
Brix1	Non_DR	Multiple	7.79068	8.61817
Brox	Non_DR	Multiple	19.8245	18.7702
Brp44	Non_DR	Multiple	30.8942	31.4764
Brp44l	Non_DR	Multiple	13.5875	54.8084
Brpf3	Non_DR	Multiple	2.52214	9.78919
Brsk1	Non_DR	Multiple	5.72339	33.7597
Brsk2	Non_DR	Multiple	6.78807	77.9151
Brwd1	Non_DR	Multiple	43.3942	68.3638
Bscl2	Non_DR	Multiple	5.21541	38.9138
Bsdc1	Non_DR	Multiple	12.9763	15.598
Bsg	Non_DR	Multiple	191.212	402.039
Btbd11	Non_DR	Multiple	1.01986	6.48594
Btbd17	Non_DR	Multiple	11.625	1.3936
Btbd2	Non_DR	Multiple	9.74546	36.137
Btbd3	Non_DR	Multiple	3.53673	9.52728
Btbd6	Non_DR	Multiple	1.4553	10.0794
Btbd9	Non_DR	Multiple	2.9789	15.6398
Btd	Non_DR	Multiple	2.01833	5.4588
Btf3	Non_DR	Multiple	210.711	105.223
Btf3l4	Non_DR	Multiple	52.1534	45.9434
Bub1b	Non_DR	Multiple	37.8284	6.41609
Bud13	Non_DR	Multiple	4.70541	9.06439
Bud31	Non_DR	Multiple	43.5746	35.253
Bzrap1	Non_DR	Multiple	7.20644	69.5677
C030039L03Rik	Non_DR	Multiple	7.50874	5.14675
C030046E11Rik	Non_DR	Multiple	18.3211	43.246
C030046I01Rik	Non_DR	Multiple	4.18592	53.6236
C030048B08Rik	Non_DR	Multiple	9.55679	9.44964
C030048H21Rik	Non_DR	Multiple	1.7194	7.01329
C130022K22Rik	Non_DR	Multiple	24.216	14.7946
C130039O16Rik	Non_DR	Multiple	1.21507	3.53501
C130071C03Rik	Non_DR	Multiple	64.2168	22.7624
C1d	Non_DR	Multiple	35.5905	32.2365
C230004F18Rik	Non_DR	Multiple	1.81805	5.70726
C230096C10Rik	Non_DR	Multiple	7.9029	33.81
C2cd3	Non_DR	Multiple	3.69537	11.8809
C330007P06Rik	Non_DR	Multiple	16.1189	18.2329
C330027C09Rik	Non_DR	Multiple	18.9168	1.70671
C430048L16Rik	Non_DR	Multiple	17.0739	15.5813
C530008M17Rik	Non_DR	Multiple	12.4605	4.12897
C630004H02Rik	Non_DR	Multiple	1.6551	22.9833
C77370	Non_DR	Multiple	5.39692	1.38021
C78339	Non_DR	Multiple	11.0214	21.4664
C87436	Non_DR	Multiple	4.9844	10.5801
CAAA01066805.1	Non_DR	Multiple	15.4453	17.0267
CAAA01083517.1	Non_DR	Multiple	20.2861	28.5584
CAAA01180111.1	Non_DR	Multiple	3.48455	16.0686
Cables2	Non_DR	Multiple	1.86821	20.4108
Cabp1	Non_DR	Multiple	23.9642	96.1808
Cabp5	Non_DR	Multiple	2.78726	54.122
Cacna1a	Non_DR	Multiple	2.11203	13.7368
Cacna1b	Non_DR	Multiple	5.25621	12.3906
Cacna1d	Non_DR	Multiple	1.28155	9.24699
Cacna1h	Non_DR	Multiple	3.14166	41.9169
Cacna2d1	Non_DR	Multiple	5.02975	12.0644
Cacna2d2	Non_DR	Multiple	1.81478	22.5705
Cacnb2	Non_DR	Multiple	1.51216	90.341
Cacnb3	Non_DR	Multiple	6.44347	21.4129
Cad	Non_DR	Multiple	6.16125	10.4576
Cadm1	Non_DR	Multiple	61.5541	125.328
Cadm2	Non_DR	Multiple	6.55016	57.7319
Cadm3	Non_DR	Multiple	13.0374	142.054
Calcoco1	Non_DR	Multiple	5.42092	34.1065
Cald1	Non_DR	Multiple	17.0702	9.70239
Caln1	Non_DR	Multiple	1.3164	7.32041
Caly	Non_DR	Multiple	1.32723	26.7462
Camk1	Non_DR	Multiple	12.4119	8.82758
Camk1d	Non_DR	Multiple	3.3985	36.5275
Camk2b	Non_DR	Multiple	4.46471	51.294
Camk2d	Non_DR	Multiple	22.5215	118.287
Camk2g	Non_DR	Multiple	6.00656	31.7382
Camkk1	Non_DR	Multiple	1.70795	20.562
Caml	Non_DR	Multiple	21.2317	28.4109
Camsap1	Non_DR	Multiple	33.0677	104.853
Camsap3	Non_DR	Multiple	1.36012	7.38957
Camta1	Non_DR	Multiple	14.958	52.0248
Cand1	Non_DR	Multiple	25.0108	39.0022
Cant1	Non_DR	Multiple	4.13832	17.2926
Cap1	Non_DR	Multiple	31.9074	46.2811
Capn10	Non_DR	Multiple	6.80285	17.825
Capn7	Non_DR	Multiple	18.9915	26.231
Capns1	Non_DR	Multiple	23.6117	83.461
Caprin2	Non_DR	Multiple	6.28395	13.7249
Capzb	Non_DR	Multiple	29.2558	76.871
Car10	Non_DR	Multiple	3.10049	31.7517
Car14	Non_DR	Multiple	3.8202	43.1983
Carkd	Non_DR	Multiple	18.9053	30.8599
Carm1	Non_DR	Multiple	2.37287	23.6814
Cars	Non_DR	Multiple	12.0266	20.7753
Casc3	Non_DR	Multiple	13.5314	30.7564
Cask	Non_DR	Multiple	30.8111	21.5399
Casp2	Non_DR	Multiple	20.4057	10.864
Casp6	Non_DR	Multiple	11.6342	4.87138
Casp8ap2	Non_DR	Multiple	19.9253	6.77519
Casz1	Non_DR	Multiple	4.95478	61.095
Cat	Non_DR	Multiple	9.67384	11.4646
Catsper2	Non_DR	Multiple	1.70769	3.75133
Cbfa2t2	Non_DR	Multiple	13.1542	17.0466
Cbll1	Non_DR	Multiple	2.94515	11.7298
Cbln2	Non_DR	Multiple	8.34968	17.3846
Cbx1	Non_DR	Multiple	53.6527	28.5167
Cbx3	Non_DR	Multiple	240.561	75.1979
Cbx5	Non_DR	Multiple	155.844	40.5988
Cbx6	Non_DR	Multiple	7.48058	53.2374
Cbx8	Non_DR	Multiple	2.27028	11.373
Cc2d1a	Non_DR	Multiple	2.34498	16.5431
Cc2d1b	Non_DR	Multiple	4.87594	32.0813
Cc2d2a	Non_DR	Multiple	7.10711	36.3253
Ccbl1	Non_DR	Multiple	2.46243	16.608
Ccbl2	Non_DR	Multiple	3.33359	3.31572
Ccdc101	Non_DR	Multiple	7.74062	12.9881
Ccdc106	Non_DR	Multiple	2.79975	10.5881
Ccdc107	Non_DR	Multiple	24.9011	48.6279
Ccdc109a	Non_DR	Multiple	4.00973	15.1718
Ccdc123	Non_DR	Multiple	6.83878	20.6875
Ccdc126	Non_DR	Multiple	4.82112	68.5171
Ccdc127	Non_DR	Multiple	28.7699	21.5914
Ccdc130	Non_DR	Multiple	2.89591	10.8328
Ccdc132	Non_DR	Multiple	19.3956	13.714
Ccdc136	Non_DR	Multiple	45.3099	83.7335
Ccdc137	Non_DR	Multiple	5.01866	12.9235
Ccdc141	Non_DR	Multiple	4.18824	6.33437
Ccdc142	Non_DR	Multiple	1.14157	5.5789
Ccdc148	Non_DR	Multiple	1.33927	2.07236
Ccdc157	Non_DR	Multiple	2.10133	19.2591
Ccdc163	Non_DR	Multiple	1.84919	29.46
Ccdc21	Non_DR	Multiple	13.3879	59.0152
Ccdc28b	Non_DR	Multiple	18.1421	45.9457
Ccdc30	Non_DR	Multiple	7.81034	5.65093
Ccdc32	Non_DR	Multiple	6.01814	13.5207
Ccdc34	Non_DR	Multiple	43.079	6.04363
Ccdc39	Non_DR	Multiple	10.6898	11.6969
Ccdc45	Non_DR	Multiple	9.29453	14.338
Ccdc47	Non_DR	Multiple	18.7463	59.256
Ccdc50	Non_DR	Multiple	27.9167	14.277
Ccdc55	Non_DR	Multiple	5.61054	12.8923
Ccdc57	Non_DR	Multiple	3.23059	8.38869
Ccdc6	Non_DR	Multiple	2.91853	12.2154
Ccdc60	Non_DR	Multiple	3.73318	2.20717
Ccdc62	Non_DR	Multiple	1.06076	7.00774
Ccdc64	Non_DR	Multiple	9.4862	154.143
Ccdc76	Non_DR	Multiple	7.76704	9.99218
Ccdc77	Non_DR	Multiple	12.8371	14.3995
Ccdc85a	Non_DR	Multiple	2.25876	7.6396
Ccdc88a	Non_DR	Multiple	24.9036	14.1678
Ccdc9	Non_DR	Multiple	11.4137	52.9529
Ccdc91	Non_DR	Multiple	10.7513	11.2685
Ccdc92	Non_DR	Multiple	1.83626	24.479
Ccdc97	Non_DR	Multiple	3.23177	33.6077
Ccl25	Non_DR	Multiple	1.80341	9.36777
Ccl27a	Non_DR	Multiple	5.08511	34.8733
Ccm2	Non_DR	Multiple	6.07778	13.8044
Ccna2	Non_DR	Multiple	56.6987	11.6144
Ccnc	Non_DR	Multiple	21.0841	16.6216
Ccnd1	Non_DR	Multiple	637.979	5.06173
Ccndbp1	Non_DR	Multiple	10.7727	94.532
Ccne2	Non_DR	Multiple	11.4214	3.36171
Ccng2	Non_DR	Multiple	51.0159	15.9902
Ccnh	Non_DR	Multiple	17.6966	21.8687
Ccni	Non_DR	Multiple	49.9121	75.3488
Ccnj	Non_DR	Multiple	4.46128	8.56603
Ccnl1	Non_DR	Multiple	26.7835	70.688
Ccnl2	Non_DR	Multiple	16.8391	60.5269
Ccnt1	Non_DR	Multiple	15.9663	24.0571
Ccnt2	Non_DR	Multiple	20.6552	25.7414
Ccpg1	Non_DR	Multiple	12.98	48.5705
Cct3	Non_DR	Multiple	98.7988	61.8149
Cct5	Non_DR	Multiple	142.819	111.434
Cct8	Non_DR	Multiple	118.361	81.526
Cd151	Non_DR	Multiple	4.97319	13.0271
Cd1d1	Non_DR	Multiple	7.95294	2.37479
Cd200	Non_DR	Multiple	8.6148	17.5706
Cd320	Non_DR	Multiple	4.89687	11.411
Cd44	Non_DR	Multiple	1.13969	3.06705
Cd59a	Non_DR	Multiple	5.74448	14.9175
Cd59b	Non_DR	Multiple	39.3394	31.7367
Cd63	Non_DR	Multiple	10.9835	37.6941
Cd81	Non_DR	Multiple	26.7192	102.306
Cd82	Non_DR	Multiple	2.70629	5.40123
Cd9	Non_DR	Multiple	19.8967	34.7401
Cdan1	Non_DR	Multiple	3.8219	24.0429
Cdc123	Non_DR	Multiple	43.1914	54.6174
Cdc16	Non_DR	Multiple	37.2987	30.9753
Cdc23	Non_DR	Multiple	55.1398	41.2263
Cdc26	Non_DR	Multiple	40.0071	21.1763
Cdc27	Non_DR	Multiple	22.4728	13.0874
Cdc34	Non_DR	Multiple	9.85463	33.3919
Cdc42bpa	Non_DR	Multiple	36.509	39.5833
Cdc42se1	Non_DR	Multiple	7.86739	10.1664
Cdc42se2	Non_DR	Multiple	24.4713	19.5325
Cdc45	Non_DR	Multiple	11.7726	2.80518
Cdc7	Non_DR	Multiple	10.2809	12.2747
Cdc73	Non_DR	Multiple	3.67164	9.95463
Cdh10	Non_DR	Multiple	2.79627	3.02135
Cdh18	Non_DR	Multiple	3.51847	8.38903
Cdh2	Non_DR	Multiple	48.1923	32.8775
Cdh8	Non_DR	Multiple	3.32711	9.57353
Cdk11b	Non_DR	Multiple	14.3086	44.7431
Cdk12	Non_DR	Multiple	13.2617	15.7107
Cdk14	Non_DR	Multiple	39.9441	36.3902
Cdk16	Non_DR	Multiple	12.3767	79.2053
Cdk19	Non_DR	Multiple	13.9736	24.5816
Cdk2	Non_DR	Multiple	7.42801	1.23256
Cdk2ap1	Non_DR	Multiple	23.0969	23.1565
Cdk2ap2	Non_DR	Multiple	1.01515	90.7903
Cdk5r1	Non_DR	Multiple	21.1464	20.1619
Cdk5rap1	Non_DR	Multiple	4.99056	6.70814
Cdk5rap2	Non_DR	Multiple	11.134	8.45209
Cdk5rap3	Non_DR	Multiple	10.7615	24.0942
Cdk6	Non_DR	Multiple	4.37027	1.11224
Cdk8	Non_DR	Multiple	13.0429	20.3876
Cdk9	Non_DR	Multiple	24.6603	29.0217
Cdkl3	Non_DR	Multiple	3.70319	10.7035
Cdkn2c	Non_DR	Multiple	20.6981	6.2578
Cdon	Non_DR	Multiple	10.0798	18.8951
Cdr2	Non_DR	Multiple	4.5312	99.6135
Cds2	Non_DR	Multiple	6.40767	89.7823
Cdyl	Non_DR	Multiple	4.16903	3.60014
Cecr2	Non_DR	Multiple	8.73367	20.1974
Cecr5	Non_DR	Multiple	2.58007	16.2313
Celf1	Non_DR	Multiple	14.7162	37.378
Celf2	Non_DR	Multiple	16.9904	50.7906
Celf6	Non_DR	Multiple	1.3864	5.92583
Celsr2	Non_DR	Multiple	1.99518	13.2594
Cenpa	Non_DR	Multiple	14.161	2.7736
Cenph	Non_DR	Multiple	9.47005	3.36766
Cenpo	Non_DR	Multiple	6.49634	6.80892
Cenpv	Non_DR	Multiple	9.90941	5.93473
Cep110	Non_DR	Multiple	25.1853	4.90144
Cep135	Non_DR	Multiple	8.87653	6.76895
Cep164	Non_DR	Multiple	4.4745	51.5254
Cep250	Non_DR	Multiple	8.77805	43.9279
Cep350	Non_DR	Multiple	16.5729	25.1281
Cep57	Non_DR	Multiple	33.6443	22.4335
Cep63	Non_DR	Multiple	12.7357	20.7432
Cep97	Non_DR	Multiple	8.05459	7.14387
Cept1	Non_DR	Multiple	10.7346	12.1235
Cerk	Non_DR	Multiple	6.67592	61.8397
Cerkl	Non_DR	Multiple	2.80179	28.809
Cetn2	Non_DR	Multiple	46.9938	27.6326
Cetn4	Non_DR	Multiple	1.41233	4.79319
Cflar	Non_DR	Multiple	6.28626	20.9649
Cgn	Non_DR	Multiple	3.6057	5.34166
Cgrrf1	Non_DR	Multiple	7.37878	15.5392
Chchd3	Non_DR	Multiple	65.115	52.6022
Chchd5	Non_DR	Multiple	6.44062	12.7678
Chchd6	Non_DR	Multiple	8.34738	15.7407
Chchd7	Non_DR	Multiple	21.9981	51.7008
Chchd8	Non_DR	Multiple	4.33212	2.84799
Chd1	Non_DR	Multiple	24.378	12.6637
Chd2	Non_DR	Multiple	30.5481	22.6713
Chd3	Non_DR	Multiple	16.2666	50.0347
Chd4	Non_DR	Multiple	103.45	80.509
Chd5	Non_DR	Multiple	1.83277	14.5619
Chd6	Non_DR	Multiple	31.2272	26.2718
Chd7	Non_DR	Multiple	34.2736	35.2446
Chd8	Non_DR	Multiple	14.2842	37.8903
Chic2	Non_DR	Multiple	5.36922	8.377
Chid1	Non_DR	Multiple	10.3707	15.352
Chka	Non_DR	Multiple	13.4642	40.5483
Chkb	Non_DR	Multiple	6.95431	37.1736
Chm	Non_DR	Multiple	7.72923	11.0563
Chmp1a	Non_DR	Multiple	10.8955	30.8493
Chmp3	Non_DR	Multiple	23.5765	26.5471
Chmp6	Non_DR	Multiple	17.284	18.4014
Chn1	Non_DR	Multiple	25.5004	104.607
Chn2	Non_DR	Multiple	8.15759	10.5813
Chpf	Non_DR	Multiple	1.2799	14.7878
Chpf2	Non_DR	Multiple	2.6674	7.16847
Chpt1	Non_DR	Multiple	6.58545	9.88914
Chrac1	Non_DR	Multiple	21.105	40.4912
Chrdl1	Non_DR	Multiple	2.27188	5.72043
Chrnb3	Non_DR	Multiple	1.02955	22.738
Chst3	Non_DR	Multiple	2.52448	11.2962
Chst9	Non_DR	Multiple	1.14992	4.24669
Chtf18	Non_DR	Multiple	6.96093	5.97686
Chtf8	Non_DR	Multiple	33.3838	32.9301
Chuk	Non_DR	Multiple	20.8909	53.0367
Ciao1	Non_DR	Multiple	6.53485	27.6939
[truncated: 32,375 more rows]

## Sheet: S4.3
Table S4.3: Custom bioinformatic pipeline and binning of P0 (P0CE+P0NE) vs. P21KO comparison yielded the following categories: genes that were (i) over represented in P0 (OR_P0), (ii)only in P0 (P0_Only) , (iii) non-differentially represented (Non_DR), (iv) over represented in P21KO (OR_P21KO), (v) only in P21KO (P21KO_Only) and (vi) Not Expressed (No_Ex) along with their respective sub -categori…
P0 vs. P21-Nrl-KO
Gene	Category	Sub-category	P0-FPKM	P21KO FPKM
0610005C13Rik	P21KO-rep1_Only	Multiple	0.287578	3.03143
0610009E02Rik	P21KO-rep1_Only	Multiple	0.256994	5.40893
1110008P14Rik	P21KO-rep1_Only	Multiple	0.820043	21.4429
1110018N20Rik	P21KO-rep1_Only	Multiple	0.603907	13.6301
1110032A04Rik	P21KO-rep1_Only	Multiple	0.169616	2.62056
1190007F08Rik	P21KO-rep1_Only	Multiple	0.64439	5.12393
1500016L03Rik	P21KO-rep1_Only	Multiple	0.485916	4.90135
1700019L03Rik	P21KO-rep1_Only	Multiple	0.077754	3.08479
1700028K03Rik	P21KO-rep1_Only	Multiple	0.197786	7.03061
1700029I15Rik	P21KO-rep1_Only	Multiple	0.0837912	7.89129
1810021B22Rik	P21KO-rep1_Only	Multiple	0.129423	3.04528
1810059H22Rik	P21KO-rep1_Only	Multiple	0.0930171	7.54156
2010001M06Rik	P21KO-rep1_Only	Multiple	0.124176	4.16754
2010107G12Rik	P21KO-rep1_Only	Multiple	0.25447	4.48741
2210403K04Rik	P21KO-rep1_Only	Multiple	0.7185	11.3025
2210404O07Rik	P21KO-rep1_Only	Multiple	0.0729815	8.35011
2310035K24Rik	P21KO-rep1_Only	Multiple	0.746746	10.7698
2310061I04Rik	P21KO-rep1_Only	Multiple	0.210705	35.2869
2410002I01Rik	P21KO-rep1_Only	Multiple	0.929	17.2129
2410137F16Rik	P21KO-rep1_Only	Multiple	0.315405	9.49864
2810046L04Rik	P21KO-rep1_Only	Multiple	0.665183	9.51336
2900056M20Rik	P21KO-rep1_Only	Multiple	0.599032	16.7583
3000002C10Rik	P21KO-rep1_Only	Multiple	0.95461	4.88776
4831426I19Rik	P21KO-rep1_Only	Multiple	0.111581	10.1584
4930405A21Rik	P21KO-rep1_Only	Multiple	0.841457	13.1348
4930430E12Rik	P21KO-rep1_Only	Multiple	0.567049	2.77061
4930481A15Rik	P21KO-rep1_Only	Multiple	0.0704796	11.9384
4930481B07Rik	P21KO-rep1_Only	Multiple	0.849424	3.12577
4930529M08Rik	P21KO-rep1_Only	Multiple	0.773162	41.8499
4930562C15Rik	P21KO-rep1_Only	Multiple	0.32284	4.97801
4931415C17Rik	P21KO-rep1_Only	Multiple	0.944366	3.30453
5330413P13Rik	P21KO-rep1_Only	Multiple	0.827322	9.64097
5430405G05Rik	P21KO-rep1_Only	Multiple	0.321189	2.40464
5430407P10Rik	P21KO-rep1_Only	Multiple	0.662133	3.64728
5430419D17Rik	P21KO-rep1_Only	Multiple	0.036768	17.4962
6330416G13Rik	P21KO-rep1_Only	Multiple	0.620785	3.98526
6330512M04Rik	P21KO-rep1_Only	Multiple	0.284652	16.5146
6330527O06Rik	P21KO-rep1_Only	Multiple	0.185705	46.8763
9430041J12Rik	P21KO-rep1_Only	Multiple	0.434199	4.22168
9430091E24Rik	P21KO-rep1_Only	Multiple	0.397886	4.35837
A230050P20Rik	P21KO-rep1_Only	Multiple	0.581353	18.2963
A230103J11Rik	P21KO-rep1_Only	Multiple	0.21429	2.91764
A730011C13Rik	P21KO-rep1_Only	Multiple	0.89353	10.901
AA415398	P21KO-rep1_Only	Multiple	0.99122	7.08547
Abca7	P21KO-rep1_Only	Multiple	0.67574	6.82263
Abca8a	P21KO-rep1_Only	Multiple	0.167616	69.0009
Abca8b	P21KO-rep1_Only	Multiple	0.455193	8.02798
Abcb1a	P21KO-rep1_Only	Multiple	0.405668	6.68372
Abcc10	P21KO-rep1_Only	Multiple	0.450015	6.21131
Abcg4	P21KO-rep1_Only	Multiple	0.777144	59.9271
Abhd6	P21KO-rep1_Only	Multiple	0.670862	20.8002
Abi3	P21KO-rep1_Only	Multiple	0.297044	37.9545
Ablim2	P21KO-rep1_Only	Multiple	0.510326	14.0462
Accn1	P21KO-rep1_Only	Multiple	0.552368	13.1329
Ache	P21KO-rep1_Only	Multiple	0.89629	29.9326
Acrbp	P21KO-rep1_Only	Multiple	0.767356	25.1612
Actr3b	P21KO-rep1_Only	Multiple	0.861586	9.49317
Adamts3	P21KO-rep1_Only	Multiple	0.242276	13.9083
Adamtsl5	P21KO-rep1_Only	Multiple	0.0260754	4.02068
Adhfe1	P21KO-rep1_Only	Multiple	0.239589	3.08947
Adnp	P21KO-rep1_Only	Multiple	0.702833	8.15353
Adora1	P21KO-rep1_Only	Multiple	0.530126	13.4981
Afmid	P21KO-rep1_Only	Multiple	0.562063	3.99526
Agpat9	P21KO-rep1_Only	Multiple	0.554467	21.3343
Agxt2l1	P21KO-rep1_Only	Multiple	0.0741304	5.45857
Ahnak2	P21KO-rep1_Only	Multiple	0.344694	4.25812
AI428936	P21KO-rep1_Only	Multiple	0.27681	16.0525
AI847159	P21KO-rep1_Only	Multiple	0.0872264	159.015
AI854703	P21KO-rep1_Only	Multiple	0.317474	3.30339
Airn	P21KO-rep1_Only	Multiple	0.378596	7.5668
Alg3	P21KO-rep1_Only	Multiple	0.664768	13.0149
Alpl	P21KO-rep1_Only	Multiple	0.396615	25.2851
Ampd3	P21KO-rep1_Only	Multiple	0.321972	4.85168
Angel1	P21KO-rep1_Only	Multiple	0.713793	16.1404
Ank1	P21KO-rep1_Only	Multiple	0.847407	11.6989
Anp32b-ps1	P21KO-rep1_Only	Multiple	0.217604	3.53544
Ap1g2	P21KO-rep1_Only	Multiple	0.141173	4.49285
Arhgap27	P21KO-rep1_Only	Multiple	0.0818982	10.4672
Arhgdib	P21KO-rep1_Only	Multiple	0.37577	22.8934
Arl5c	P21KO-rep1_Only	Multiple	0.788982	2.72645
Arr3	P21KO-rep1_Only	Multiple	0.363147	1729.77
Arsa	P21KO-rep1_Only	Multiple	0.647916	6.14168
Arsg	P21KO-rep1_Only	Multiple	0.755259	7.63154
Atf5	P21KO-rep1_Only	Multiple	0.681987	11.5173
Atf7	P21KO-rep1_Only	Multiple	0.766809	27.0295
Atp6v0c	P21KO-rep1_Only	Multiple	0.874396	524.322
Atxn1	P21KO-rep1_Only	Multiple	0.502006	8.6814
B230206L02Rik	P21KO-rep1_Only	Multiple	0.145505	10.4141
B230217C12Rik	P21KO-rep1_Only	Multiple	0.67845	16.517
B930041F14Rik	P21KO-rep1_Only	Multiple	0.652883	9.09438
Bai1	P21KO-rep1_Only	Multiple	0.774115	22.7803
BB218582	P21KO-rep1_Only	Multiple	0.163758	5.0414
BC017647	P21KO-rep1_Only	Multiple	0.48159	10.091
BC024978	P21KO-rep1_Only	Multiple	0.724231	8.83776
BC046251	P21KO-rep1_Only	Multiple	0.416566	5.16586
BC060267	P21KO-rep1_Only	Multiple	0.8828	6.52004
BC068281	P21KO-rep1_Only	Multiple	0.959596	5.90959
BC096441	P21KO-rep1_Only	Multiple	0.91333	57.0154
Bhlhe41	P21KO-rep1_Only	Multiple	0.42033	11.6604
Bsn	P21KO-rep1_Only	Multiple	0.601784	11.4081
Bspry	P21KO-rep1_Only	Multiple	0.095882	17.2341
C030014I23Rik	P21KO-rep1_Only	Multiple	0.191926	4.20543
C230014O12Rik	P21KO-rep1_Only	Multiple	0.0594503	5.3032
C530028O21Rik	P21KO-rep1_Only	Multiple	0.0932968	17.942
C920021L13Rik	P21KO-rep1_Only	Multiple	0.131355	6.08347
Cabp2	P21KO-rep1_Only	Multiple	0.212431	6.70318
Cacna1f	P21KO-rep1_Only	Multiple	0.466467	112.184
Cacna1g	P21KO-rep1_Only	Multiple	0.944363	30.5276
Cacna1i	P21KO-rep1_Only	Multiple	0.143886	7.90933
Cacna1s	P21KO-rep1_Only	Multiple	0.0275277	6.20378
Cacnb4	P21KO-rep1_Only	Multiple	0.956991	9.83189
Calb1	P21KO-rep1_Only	Multiple	0.833015	28.4623
Camk2a	P21KO-rep1_Only	Multiple	0.157465	10.5664
Camta2	P21KO-rep1_Only	Multiple	0.384042	23.5531
Cap2	P21KO-rep1_Only	Multiple	0.719723	13.2384
Capn1	P21KO-rep1_Only	Multiple	0.553562	3.19229
Car11	P21KO-rep1_Only	Multiple	0.820878	23.0437
Catsper4	P21KO-rep1_Only	Multiple	0.0447829	7.42358
Cav1	P21KO-rep1_Only	Multiple	0.958469	42.3233
Cbln1	P21KO-rep1_Only	Multiple	0.883584	6.29875
Cbx7	P21KO-rep1_Only	Multiple	0.769662	30.3125
Ccdc159	P21KO-rep1_Only	Multiple	0.565508	9.53687
Ccdc17	P21KO-rep1_Only	Multiple	0.467335	4.31395
Ccdc24	P21KO-rep1_Only	Multiple	0.514196	26.4767
Ccdc63	P21KO-rep1_Only	Multiple	0.528318	6.13239
Ccdc73	P21KO-rep1_Only	Multiple	0.609564	9.53019
Ccl9	P21KO-rep1_Only	Multiple	0.23783	4.71018
Cd276	P21KO-rep1_Only	Multiple	0.406684	6.9409
Cdk3-ps	P21KO-rep1_Only	Multiple	0.207695	3.04433
Cdkl2	P21KO-rep1_Only	Multiple	0.912615	12.7497
Cds1	P21KO-rep1_Only	Multiple	0.522698	53.5496
Cfh	P21KO-rep1_Only	Multiple	0.765191	4.82805
Cfp	P21KO-rep1_Only	Multiple	0.396482	18.7341
Chadl	P21KO-rep1_Only	Multiple	0.170456	3.33226
Chi3l1	P21KO-rep1_Only	Multiple	0.180618	9.00434
Chst12	P21KO-rep1_Only	Multiple	0.482391	6.55336
Cited1	P21KO-rep1_Only	Multiple	0.686558	11.1341
Cldn7	P21KO-rep1_Only	Multiple	0.149192	5.21501
Cln6	P21KO-rep1_Only	Multiple	0.554643	21.0864
Cnksr1	P21KO-rep1_Only	Multiple	0.150522	4.07163
Cnnm3	P21KO-rep1_Only	Multiple	0.951253	11.0925
Col11a2	P21KO-rep1_Only	Multiple	0.355226	4.23588
Col12a1	P21KO-rep1_Only	Multiple	0.12851	2.92676
Col25a1	P21KO-rep1_Only	Multiple	0.683481	3.96713
Col7a1	P21KO-rep1_Only	Multiple	0.0909937	7.21703
Cpa2	P21KO-rep1_Only	Multiple	0.750392	5.47807
Cpeb1	P21KO-rep1_Only	Multiple	0.300755	12.74
Cpeb3	P21KO-rep1_Only	Multiple	0.963004	14.1337
Cpne2	P21KO-rep1_Only	Multiple	0.626862	2.78717
Cpne5	P21KO-rep1_Only	Multiple	0.775177	10.5309
Cpne6	P21KO-rep1_Only	Multiple	0.0232735	16.777
Cpne7	P21KO-rep1_Only	Multiple	0.192457	10.2549
Cpne9	P21KO-rep1_Only	Multiple	0.534162	9.14012
Crb3	P21KO-rep1_Only	Multiple	0.138655	3.94199
Crtc1	P21KO-rep1_Only	Multiple	0.651946	20.4199
Crtc2	P21KO-rep1_Only	Multiple	0.768978	26.2859
Crxos1	P21KO-rep1_Only	Multiple	0.828451	75.2877
Cxcl12	P21KO-rep1_Only	Multiple	0.201709	6.73118
Cyp4f13	P21KO-rep1_Only	Multiple	0.975706	17.1156
Cys1	P21KO-rep1_Only	Multiple	0.0658453	12.5088
D330050G23Rik	P21KO-rep1_Only	Multiple	0.142259	4.03351
D630023F18Rik	P21KO-rep1_Only	Multiple	0.13134	2.41776
Dcdc2b	P21KO-rep1_Only	Multiple	0.118706	7.79086
Ddx58	P21KO-rep1_Only	Multiple	0.745011	14.3657
Dhx34	P21KO-rep1_Only	Multiple	0.995228	4.61829
Disp1	P21KO-rep1_Only	Multiple	0.346936	3.40247
Disp2	P21KO-rep1_Only	Multiple	0.961566	29.182
Dnahc9	P21KO-rep1_Only	Multiple	0.466686	4.92457
Dnaic1	P21KO-rep1_Only	Multiple	0.806245	2.95073
Dnaic2	P21KO-rep1_Only	Multiple	0.280842	5.06939
Dnase1l2	P21KO-rep1_Only	Multiple	0.13016	6.86485
Dnase2a	P21KO-rep1_Only	Multiple	0.990157	3.90182
Dnhd1	P21KO-rep1_Only	Multiple	0.902237	7.73636
Doc2g	P21KO-rep1_Only	Multiple	0.180327	6.72876
Dos	P21KO-rep1_Only	Multiple	0.993766	25.83
Dph1	P21KO-rep1_Only	Multiple	0.950747	22.4649
Dtna	P21KO-rep1_Only	Multiple	0.919603	9.7567
Dusp7	P21KO-rep1_Only	Multiple	0.522023	13.1949
Dusp8	P21KO-rep1_Only	Multiple	0.930476	36.576
Dync1i1	P21KO-rep1_Only	Multiple	0.680775	18.1376
Ebf4	P21KO-rep1_Only	Multiple	0.590553	4.491
Ecm1	P21KO-rep1_Only	Multiple	0.153793	4.79174
Eif2s3y	P21KO-rep1_Only	Multiple	0.00671402	69.9219
Elk3	P21KO-rep1_Only	Multiple	0.833686	9.50319
Eng	P21KO-rep1_Only	Multiple	0.0544031	5.8363
Epb4.9	P21KO-rep1_Only	Multiple	0.712619	12.6843
Eps8l1	P21KO-rep1_Only	Multiple	0.226432	16.8053
Erf	P21KO-rep1_Only	Multiple	0.977834	4.95501
Ermap	P21KO-rep1_Only	Multiple	0.133775	10.3525
Esam	P21KO-rep1_Only	Multiple	0.231967	14.2195
Extl1	P21KO-rep1_Only	Multiple	0.233545	6.43504
Eya1	P21KO-rep1_Only	Multiple	0.526314	17.7338
Fam13a	P21KO-rep1_Only	Multiple	0.580603	5.61579
Fam13c	P21KO-rep1_Only	Multiple	0.635644	9.17796
Fam154b	P21KO-rep1_Only	Multiple	0.725501	9.64286
Fam189a1	P21KO-rep1_Only	Multiple	0.127017	4.52198
Fam189b	P21KO-rep1_Only	Multiple	0.109317	5.88537
Fam19a3	P21KO-rep1_Only	Multiple	0.687677	284.526
Fam40b	P21KO-rep1_Only	Multiple	0.865006	35.4527
Fam57b	P21KO-rep1_Only	Multiple	0.670082	162.484
Fam78b	P21KO-rep1_Only	Multiple	0.948728	17.9658
Fancg	P21KO-rep1_Only	Multiple	0.930502	7.34742
Far2	P21KO-rep1_Only	Multiple	0.951964	3.84345
Farp2	P21KO-rep1_Only	Multiple	0.753749	21.6172
Fbrsl1	P21KO-rep1_Only	Multiple	0.852745	10.8677
Fbxo41	P21KO-rep1_Only	Multiple	0.495921	4.08173
Fgf2	P21KO-rep1_Only	Multiple	0.118151	4.2945
Fhod1	P21KO-rep1_Only	Multiple	0.440024	10.2904
Flt1	P21KO-rep1_Only	Multiple	0.552692	11.8946
Flt3l	P21KO-rep1_Only	Multiple	0.132921	7.2578
Fos	P21KO-rep1_Only	Multiple	0.422553	12.8422
Foxj2	P21KO-rep1_Only	Multiple	0.874551	13.8977
Foxp4	P21KO-rep1_Only	Multiple	0.55592	19.0853
Foxred2	P21KO-rep1_Only	Multiple	0.922586	10.9527
Frmd8	P21KO-rep1_Only	Multiple	0.974466	3.00851
Frzb	P21KO-rep1_Only	Multiple	0.144654	18.9239
Fscn2	P21KO-rep1_Only	Multiple	0.262497	3.35357
Gabra1	P21KO-rep1_Only	Multiple	0.480272	42.3698
Gabrd	P21KO-rep1_Only	Multiple	0.123927	7.9785
Gabrr2	P21KO-rep1_Only	Multiple	0.0595133	45.1112
Gas2l1	P21KO-rep1_Only	Multiple	0.40634	5.7433
Gatsl2	P21KO-rep1_Only	Multiple	0.845098	23.1266
Gbp3	P21KO-rep1_Only	Multiple	0.216864	4.04305
Gca	P21KO-rep1_Only	Multiple	0.340702	10.5031
Gfra4	P21KO-rep1_Only	Multiple	0.574164	12.4457
Glra1	P21KO-rep1_Only	Multiple	0.061454	5.89472
Gm11961	P21KO-rep1_Only	Multiple	0.0852187	7.30876
Gm12224	P21KO-rep1_Only	Multiple	0.255101	5.02185
Gm12251	P21KO-rep1_Only	Multiple	0.282207	28.5606
Gm12339	P21KO-rep1_Only	Multiple	0.0201425	3.43053
Gm12750	P21KO-rep1_Only	Multiple	0.0816072	14.8175
Gm129	P21KO-rep1_Only	Multiple	0.88484	13.0214
Gm12992	P21KO-rep1_Only	Multiple	0.496109	9.73296
Gm13068	P21KO-rep1_Only	Multiple	0.977243	35.7277
Gm13292	P21KO-rep1_Only	Multiple	0	305.858
Gm13547	P21KO-rep1_Only	Multiple	0.256483	3.82037
Gm13562	P21KO-rep1_Only	Multiple	0.113332	3.46573
Gm13830	P21KO-rep1_Only	Multiple	0.198288	6.47086
Gm13845	P21KO-rep1_Only	Multiple	0.802244	3.78912
Gm14268	P21KO-rep1_Only	Multiple	0.0157091	8.81035
Gm14290	P21KO-rep1_Only	Multiple	0.432713	62.2414
Gm14378	P21KO-rep1_Only	Multiple	0.0525805	30.0348
Gm14760	P21KO-rep1_Only	Multiple	0	112.339
Gm14966	P21KO-rep1_Only	Multiple	0.231174	4.85588
Gm15246	P21KO-rep1_Only	Multiple	0.35214	6.94486
Gm15545	P21KO-rep1_Only	Multiple	0.970523	7.90297
Gm15587	P21KO-rep1_Only	Multiple	0.039104	14.1574
Gm15787	P21KO-rep1_Only	Multiple	0.551075	4.6842
Gm15848	P21KO-rep1_Only	Multiple	0.0240901	3.2738
Gm15860	P21KO-rep1_Only	Multiple	0.328455	5.43209
Gm16008	P21KO-rep1_Only	Multiple	0.294353	26.8381
Gm16119	P21KO-rep1_Only	Multiple	0.369083	51.5235
Gm16338	P21KO-rep1_Only	Multiple	0.130887	15.3597
Gm16365	P21KO-rep1_Only	Multiple	0.0446845	4.93598
Gm16532	P21KO-rep1_Only	Multiple	0.58414	6.22887
Gm17231	P21KO-rep1_Only	Multiple	0.11964	35.1025
Gm20548	P21KO-rep1_Only	Multiple	0.594871	7.15383
Gm7816	P21KO-rep1_Only	Multiple	0.618675	87.0092
Gm9746	P21KO-rep1_Only	Multiple	0.554644	11.8843
Gng13	P21KO-rep1_Only	Multiple	0.39871	103.204
Gng7	P21KO-rep1_Only	Multiple	0.346237	13.2669
Gnmt	P21KO-rep1_Only	Multiple	0.0666036	2.47962
Gnpda1	P21KO-rep1_Only	Multiple	0.931685	15.7485
Gpld1	P21KO-rep1_Only	Multiple	0.611719	24.5506
Gpr61	P21KO-rep1_Only	Multiple	0.368127	4.04483
Grik1	P21KO-rep1_Only	Multiple	0.262643	42.1627
Grin3a	P21KO-rep1_Only	Multiple	0.810595	2.52396
Grip2	P21KO-rep1_Only	Multiple	0.17745	4.84647
Grm5	P21KO-rep1_Only	Multiple	0.659388	6.35239
Grm6	P21KO-rep1_Only	Multiple	0.0781418	76.2269
Gsg1	P21KO-rep1_Only	Multiple	0	34.1103
Guca1b	P21KO-rep1_Only	Multiple	0.103775	81.2915
Gucy2e	P21KO-rep1_Only	Multiple	0.309666	55.3911
H2-T22	P21KO-rep1_Only	Multiple	0.267738	4.2383
H2-T24	P21KO-rep1_Only	Multiple	0.187787	11.0865
Hcn3	P21KO-rep1_Only	Multiple	0.837057	10.6977
Hcrtr1	P21KO-rep1_Only	Multiple	0.0204852	4.5615
Hdac10	P21KO-rep1_Only	Multiple	0.743273	10.9545
Hdac7	P21KO-rep1_Only	Multiple	0.398816	11.3742
Hivep3	P21KO-rep1_Only	Multiple	0.872336	4.14027
Hr	P21KO-rep1_Only	Multiple	0.134445	113.262
Hrh3	P21KO-rep1_Only	Multiple	0.0686849	12.4529
Hsd3b7	P21KO-rep1_Only	Multiple	0.723809	5.956
Hspb6	P21KO-rep1_Only	Multiple	0.376224	105.754
Idua	P21KO-rep1_Only	Multiple	0.264868	5.95302
Ifi27l1	P21KO-rep1_Only	Multiple	0.465685	15.7573
Ifi35	P21KO-rep1_Only	Multiple	0.657231	4.14197
Igfn1	P21KO-rep1_Only	Multiple	0.167304	16.0421
Igj	P21KO-rep1_Only	Multiple	0.174914	32.42
Ikzf4	P21KO-rep1_Only	Multiple	0.617689	5.57087
Il1rap	P21KO-rep1_Only	Multiple	0.860832	8.36982
Il33	P21KO-rep1_Only	Multiple	0.254964	27.4564
Il4i1	P21KO-rep1_Only	Multiple	0.299219	5.30084
Impg1	P21KO-rep1_Only	Multiple	0.12698	77.8391
Insl5	P21KO-rep1_Only	Multiple	0.117515	7.47478
Iqcd	P21KO-rep1_Only	Multiple	0.415219	6.5345
Iqsec2	P21KO-rep1_Only	Multiple	0.272089	4.29379
Irf7	P21KO-rep1_Only	Multiple	0.251929	9.91469
Irgm1	P21KO-rep1_Only	Multiple	0.722266	4.42857
Jag1	P21KO-rep1_Only	Multiple	0.833464	27.2886
Jakmip3	P21KO-rep1_Only	Multiple	0.96419	4.90042
Jph4	P21KO-rep1_Only	Multiple	0.68434	9.42846
Kcnc1	P21KO-rep1_Only	Multiple	0.462686	28.7357
Kcnc3	P21KO-rep1_Only	Multiple	0.141888	32.6268
Kcne2	P21KO-rep1_Only	Multiple	0.988086	232.624
Kcng1	P21KO-rep1_Only	Multiple	0.025516	2.46009
Kcnh6	P21KO-rep1_Only	Multiple	0.142029	30.2745
Kcnip2	P21KO-rep1_Only	Multiple	0.154168	11.6312
Kcnj3	P21KO-rep1_Only	Multiple	0.583614	6.53507
Kcnj6	P21KO-rep1_Only	Multiple	0.136387	3.99112
Kcnn2	P21KO-rep1_Only	Multiple	0.350073	8.19651
Kcnt1	P21KO-rep1_Only	Multiple	0.310619	9.70993
Kif9	P21KO-rep1_Only	Multiple	0.492288	3.91711
Kirrel3	P21KO-rep1_Only	Multiple	0.497023	8.72348
Krt222	P21KO-rep1_Only	Multiple	0.533039	16.2803
Krtcap3	P21KO-rep1_Only	Multiple	0.237336	5.60188
Lace1	P21KO-rep1_Only	Multiple	0.871119	7.15764
Lactbl1	P21KO-rep1_Only	Multiple	0.498023	54.7185
Lect1	P21KO-rep1_Only	Multiple	0.349407	12.3188
Leprel1	P21KO-rep1_Only	Multiple	0.171674	6.03345
Lgals4	P21KO-rep1_Only	Multiple	0.452157	14.3648
Lgr5	P21KO-rep1_Only	Multiple	0.191829	39.4197
Lime1	P21KO-rep1_Only	Multiple	0.21976	20.6583
Lin7b	P21KO-rep1_Only	Multiple	0.223606	9.17123
Llgl2	P21KO-rep1_Only	Multiple	0.809233	24.3123
Lmtk3	P21KO-rep1_Only	Multiple	0.806652	16.0342
Lnx1	P21KO-rep1_Only	Multiple	0.773344	11.6717
Lpcat4	P21KO-rep1_Only	Multiple	0.651043	11.4744
Lrch4	P21KO-rep1_Only	Multiple	0.360157	8.11441
Lrfn1	P21KO-rep1_Only	Multiple	0.454605	5.20149
Lrp2bp	P21KO-rep1_Only	Multiple	0.121036	11.1495
Lrrc3b	P21KO-rep1_Only	Multiple	0.149981	2.47567
Lrrc51	P21KO-rep1_Only	Multiple	0.432189	8.44658
Lrrtm3	P21KO-rep1_Only	Multiple	0.733494	4.00519
Lrtm2	P21KO-rep1_Only	Multiple	0.612944	13.1503
Ly6c1	P21KO-rep1_Only	Multiple	0	19.0056
Ly6e	P21KO-rep1_Only	Multiple	0.625289	16.6672
Lyrm1	P21KO-rep1_Only	Multiple	0.888361	6.12866
Lyrm7	P21KO-rep1_Only	Multiple	0.762676	5.28887
Mast1	P21KO-rep1_Only	Multiple	0.903994	21.8607
Matk	P21KO-rep1_Only	Multiple	0.412339	8.69059
Mavs	P21KO-rep1_Only	Multiple	0.577394	11.6995
Mbd6	P21KO-rep1_Only	Multiple	0.323122	42.219
Mertk	P21KO-rep1_Only	Multiple	0.462996	5.08898
Mfsd10	P21KO-rep1_Only	Multiple	0.820461	12.8974
Mfsd4	P21KO-rep1_Only	Multiple	0.39753	44.6564
Mical2	P21KO-rep1_Only	Multiple	0.518672	5.89537
mmu-mir-2134-4	P21KO-rep1_Only	Multiple	0	12.9817
Mocs1	P21KO-rep1_Only	Multiple	0.724202	9.08838
Mogat1	P21KO-rep1_Only	Multiple	0.425233	8.93772
Mospd3	P21KO-rep1_Only	Multiple	0.446211	13.236
Mpp2	P21KO-rep1_Only	Multiple	0.928827	37.8496
Mtmr11	P21KO-rep1_Only	Multiple	0.654639	8.35827
Myadm	P21KO-rep1_Only	Multiple	0.33394	4.8377
Myadml2	P21KO-rep1_Only	Multiple	0.13214	4.99043
Myocd	P21KO-rep1_Only	Multiple	0.104671	12.2099
Mypop	P21KO-rep1_Only	Multiple	0.181862	4.69303
Myrip	P21KO-rep1_Only	Multiple	0.669023	25.7901
Nbeal2	P21KO-rep1_Only	Multiple	0.170607	5.7355
Neurl1a	P21KO-rep1_Only	Multiple	0.466784	29.4464
Nfic	P21KO-rep1_Only	Multiple	0.642161	28.5515
Nfkbid	P21KO-rep1_Only	Multiple	0.0242549	3.57828
Nmb	P21KO-rep1_Only	Multiple	0.31218	4.28511
Nmnat3	P21KO-rep1_Only	Multiple	0.503401	5.03504
Nphp4	P21KO-rep1_Only	Multiple	0.667241	12.2731
Nphs1	P21KO-rep1_Only	Multiple	0.16915	15.0529
Npnt	P21KO-rep1_Only	Multiple	0.841142	13.6561
Nrip2	P21KO-rep1_Only	Multiple	0.438531	13.6098
Nrn1l	P21KO-rep1_Only	Multiple	0.282409	26.2785
Nrsn1	P21KO-rep1_Only	Multiple	0.983883	47.9752
Ntng2	P21KO-rep1_Only	Multiple	0.987958	139.359
Ntrk3	P21KO-rep1_Only	Multiple	0.99523	3.26031
Nudt12	P21KO-rep1_Only	Multiple	0.751235	3.86539
Nudt17	P21KO-rep1_Only	Multiple	0.289274	3.23673
Nudt6	P21KO-rep1_Only	Multiple	0.656915	4.58643
Oasl2	P21KO-rep1_Only	Multiple	0.412666	13.2085
Ocel1	P21KO-rep1_Only	Multiple	0.969898	7.39553
Olfm3	P21KO-rep1_Only	Multiple	0.654791	7.2767
Opn1mw	P21KO-rep1_Only	Multiple	0.0396669	392.01
Orai1	P21KO-rep1_Only	Multiple	0.335038	7.95632
Ovgp1	P21KO-rep1_Only	Multiple	0.789555	11.9225
Pam16	P21KO-rep1_Only	Multiple	0.625754	30.975
Panx2	P21KO-rep1_Only	Multiple	0.197808	13.3965
Paqr7	P21KO-rep1_Only	Multiple	0.963671	13.8606
Parp10	P21KO-rep1_Only	Multiple	0.310927	3.56285
Parvg	P21KO-rep1_Only	Multiple	0.283778	9.89608
Pcolce	P21KO-rep1_Only	Multiple	0.20836	6.24698
Pcolce2	P21KO-rep1_Only	Multiple	0.0977826	3.61763
Pcp2	P21KO-rep1_Only	Multiple	0.232544	199.589
Pcsk4	P21KO-rep1_Only	Multiple	0.0662025	3.87057
Pcsk6	P21KO-rep1_Only	Multiple	0.349516	7.99375
Pde4a	P21KO-rep1_Only	Multiple	0.349691	14.1813
Pde6h	P21KO-rep1_Only	Multiple	0.106073	257.29
Pde8a	P21KO-rep1_Only	Multiple	0.861662	14.3884
Pdgfa	P21KO-rep1_Only	Multiple	0.433394	3.93968
Pecam1	P21KO-rep1_Only	Multiple	0.493837	5.03614
Peg10	P21KO-rep1_Only	Multiple	0.711868	4.51409
Per1	P21KO-rep1_Only	Multiple	0.605824	23.5529
Pex11a	P21KO-rep1_Only	Multiple	0.500665	14.1697
Phyhd1	P21KO-rep1_Only	Multiple	0.889698	30.067
Pigb	P21KO-rep1_Only	Multiple	0.759496	20.2774
Pigo	P21KO-rep1_Only	Multiple	0.755786	16.9173
Pisd-ps1	P21KO-rep1_Only	Multiple	0.404914	5.75888
Pkd2l2	P21KO-rep1_Only	Multiple	0.0669514	2.70685
Pknox2	P21KO-rep1_Only	Multiple	0.740873	4.46648
Pla2r1	P21KO-rep1_Only	Multiple	0.545275	17.138
Plcd3	P21KO-rep1_Only	Multiple	0.259196	10.2771
Plcxd1	P21KO-rep1_Only	Multiple	0.184449	4.50681
Plek	P21KO-rep1_Only	Multiple	0.968011	3.79797
Plekha6	P21KO-rep1_Only	Multiple	0.518763	26.9357
Plk5	P21KO-rep1_Only	Multiple	0.0445676	94.772
Plp1	P21KO-rep1_Only	Multiple	0.843394	5.87489
Pltp	P21KO-rep1_Only	Multiple	0.25439	15.5495
Pml	P21KO-rep1_Only	Multiple	0.454933	4.08976
Pnpla2	P21KO-rep1_Only	Multiple	0.815434	7.94777
Popdc3	P21KO-rep1_Only	Multiple	0.606093	3.01119
Porcn	P21KO-rep1_Only	Multiple	0.721119	29.3004
Ppard	P21KO-rep1_Only	Multiple	0.510539	11.8765
Ppargc1a	P21KO-rep1_Only	Multiple	0.41859	9.91669
Ppargc1b	P21KO-rep1_Only	Multiple	0.149579	3.39829
Ppp1r16b	P21KO-rep1_Only	Multiple	0.613883	5.21383
Ppp1r42	P21KO-rep1_Only	Multiple	0.176902	6.56747
Pppde2	P21KO-rep1_Only	Multiple	0.721107	61.4917
Pqlc2	P21KO-rep1_Only	Multiple	0.487571	10.7563
Prrt1	P21KO-rep1_Only	Multiple	0.0791117	31.7191
Prrt2	P21KO-rep1_Only	Multiple	0.14139	9.4201
Prss36	P21KO-rep1_Only	Multiple	0.268049	5.05425
Ptgds	P21KO-rep1_Only	Multiple	0.379179	60.1778
Ptger1	P21KO-rep1_Only	Multiple	0.315346	6.27088
Pvr	P21KO-rep1_Only	Multiple	0.715797	14.0765
Pwwp2b	P21KO-rep1_Only	Multiple	0.598905	10.6399
Rab27b	P21KO-rep1_Only	Multiple	0.844587	16.3661
Radil	P21KO-rep1_Only	Multiple	0.133259	11.8518
Rai2	P21KO-rep1_Only	Multiple	0.312941	3.93491
Ramp2	P21KO-rep1_Only	Multiple	0.696624	13.065
Rapgefl1	P21KO-rep1_Only	Multiple	0.35167	8.72346
Rasgrf1	P21KO-rep1_Only	Multiple	0.050249	20.8808
Rassf5	P21KO-rep1_Only	Multiple	0.164578	4.94945
Rbfox3	P21KO-rep1_Only	Multiple	0.728818	8.77562
Reep6	P21KO-rep1_Only	Multiple	0.343936	10.7526
Rfng	P21KO-rep1_Only	Multiple	0.939805	34.8967
Rgs11	P21KO-rep1_Only	Multiple	0.88721	55.317
Rgs20	P21KO-rep1_Only	Multiple	0.835524	28.0749
Rhbdf2	P21KO-rep1_Only	Multiple	0.112244	5.27913
Rhog	P21KO-rep1_Only	Multiple	0.244653	3.48485
Rnd1	P21KO-rep1_Only	Multiple	0.470428	4.16715
Rnf112	P21KO-rep1_Only	Multiple	0.520694	9.41849
Rnf135	P21KO-rep1_Only	Multiple	0.909057	2.94923
Rnf152	P21KO-rep1_Only	Multiple	0.426803	11.3468
Rnf207	P21KO-rep1_Only	Multiple	0.312319	11.0492
Rnf208	P21KO-rep1_Only	Multiple	0.330152	23.6199
Rnf213	P21KO-rep1_Only	Multiple	0.710329	3.60434
Rph3al	P21KO-rep1_Only	Multiple	0.177626	2.31097
Rps6ka4	P21KO-rep1_Only	Multiple	0.585424	9.21659
Rs1	P21KO-rep1_Only	Multiple	0.672631	213.921
Rsad1	P21KO-rep1_Only	Multiple	0.713599	6.52458
Rsph10b2	P21KO-rep1_Only	Multiple	0.434154	5.57688
Rtbdn	P21KO-rep1_Only	Multiple	0.749879	212.516
Rtn4rl2	P21KO-rep1_Only	Multiple	0.134123	52.2097
S100a4	P21KO-rep1_Only	Multiple	0.147617	5.31874
Sap25	P21KO-rep1_Only	Multiple	0.278487	8.09925
Scaf4	P21KO-rep1_Only	Multiple	0.859503	15.2919
SCARNA4	P21KO-rep1_Only	Multiple	0.130646	6.51175
Sdsl	P21KO-rep1_Only	Multiple	0.361541	3.47066
Sema4a	P21KO-rep1_Only	Multiple	0.864798	7.24097
Sema4g	P21KO-rep1_Only	Multiple	0.552139	16.4958
Sema6b	P21KO-rep1_Only	Multiple	0.775329	5.77722
Sh2d5	P21KO-rep1_Only	Multiple	0.55307	10.621
Shank3	P21KO-rep1_Only	Multiple	0.526124	5.58161
Shisa7	P21KO-rep1_Only	Multiple	0.375448	5.6509
Sipa1	P21KO-rep1_Only	Multiple	0.680593	3.1702
Slc13a5	P21KO-rep1_Only	Multiple	0.430651	3.46158
Slc14a1	P21KO-rep1_Only	Multiple	0.140069	4.52337
Slc15a2	P21KO-rep1_Only	Multiple	0.766881	100.339
Slc16a4	P21KO-rep1_Only	Multiple	0.527701	3.81537
Slc16a7	P21KO-rep1_Only	Multiple	0.672789	3.2808
Slc22a23	P21KO-rep1_Only	Multiple	0.767468	5.55966
Slc24a4	P21KO-rep1_Only	Multiple	0.420549	73.4293
Slc24a6	P21KO-rep1_Only	Multiple	0.221082	3.54901
Slc25a22	P21KO-rep1_Only	Multiple	0.639063	116.08
Slc25a35	P21KO-rep1_Only	Multiple	0.119148	9.69984
Slc25a42	P21KO-rep1_Only	Multiple	0.82551	15.9257
Slc41a3	P21KO-rep1_Only	Multiple	0.225735	4.797
Slc45a1	P21KO-rep1_Only	Multiple	0.334892	5.43015
Slc46a1	P21KO-rep1_Only	Multiple	0.485812	17.8251
Slc46a3	P21KO-rep1_Only	Multiple	0.400684	14.5374
Slc4a5	P21KO-rep1_Only	Multiple	0.575913	13.4623
Slc6a12	P21KO-rep1_Only	Multiple	0.19589	5.11476
Slc9a1	P21KO-rep1_Only	Multiple	0.698665	13.428
Slc9a3r2	P21KO-rep1_Only	Multiple	0.852644	11.7077
Slco1a4	P21KO-rep1_Only	Multiple	0.111099	13.5149
Slco3a1	P21KO-rep1_Only	Multiple	0.787522	4.78025
Slco4a1	P21KO-rep1_Only	Multiple	0.286046	21.4987
SNORA25	P21KO-rep1_Only	Multiple	0.670495	10.4255
SNORA33	P21KO-rep1_Only	Multiple	0.385351	5.56875
SNORA61	P21KO-rep1_Only	Multiple	0	8.83852
SNORA65	P21KO-rep1_Only	Multiple	0	6.55598
SNORD103	P21KO-rep1_Only	Multiple	0.182856	7.26814
SNORD113	P21KO-rep1_Only	Multiple	0.700637	178.784
SNORD18	P21KO-rep1_Only	Multiple	0	20.7531
SNORD88	P21KO-rep1_Only	Multiple	0.0920881	9.35051
Snph	P21KO-rep1_Only	Multiple	0.59369	26.5971
Sntg2	P21KO-rep1_Only	Multiple	0.266596	5.14958
Sp2	P21KO-rep1_Only	Multiple	0.387614	7.38259
Spnb4	P21KO-rep1_Only	Multiple	0.325791	7.15704
Spns2	P21KO-rep1_Only	Multiple	0.906573	7.95569
Spp1	P21KO-rep1_Only	Multiple	0.409278	11.8117
Srcin1	P21KO-rep1_Only	Multiple	0.91659	19.6158
Srpk3	P21KO-rep1_Only	Multiple	0.143164	3.50323
Srpx	P21KO-rep1_Only	Multiple	0.272637	3.12228
St6galnac2	P21KO-rep1_Only	Multiple	0.574606	35.3805
St6galnac4	P21KO-rep1_Only	Multiple	0.732881	11.3695
St8sia5	P21KO-rep1_Only	Multiple	0.293299	5.76129
Stra6	P21KO-rep1_Only	Multiple	0.364644	3.99478
Sulf1	P21KO-rep1_Only	Multiple	0.714969	19.0409
Sult1a1	P21KO-rep1_Only	Multiple	0.193062	5.88314
Syn1	P21KO-rep1_Only	Multiple	0.757738	31.787
Syn2	P21KO-rep1_Only	Multiple	0.712212	12.1041
Syngap1	P21KO-rep1_Only	Multiple	0.751277	15.9761
Syt3	P21KO-rep1_Only	Multiple	0.409291	12.6954
Syvn1	P21KO-rep1_Only	Multiple	0.97892	18.6433
Szt2	P21KO-rep1_Only	Multiple	0.862584	17.2489
Tac2	P21KO-rep1_Only	Multiple	0.0513464	14.4097
Tbc1d2	P21KO-rep1_Only	Multiple	0.141186	6.09731
Tbc1d25	P21KO-rep1_Only	Multiple	0.994162	3.9606
Tc2n	P21KO-rep1_Only	Multiple	0.547798	8.50913
Tex28	P21KO-rep1_Only	Multiple	0.00565402	7.98226
Tfap2a	P21KO-rep1_Only	Multiple	0.945333	9.3807
Tgm4	P21KO-rep1_Only	Multiple	0.305822	8.82463
Tifa	P21KO-rep1_Only	Multiple	0.617861	3.8619
Tle2	P21KO-rep1_Only	Multiple	0.449232	22.7866
Tle6	P21KO-rep1_Only	Multiple	0.508959	9.04764
Tm6sf2	P21KO-rep1_Only	Multiple	0.0155022	4.37556
Tmbim1	P21KO-rep1_Only	Multiple	0.791884	6.19353
Tmem143	P21KO-rep1_Only	Multiple	0.805465	9.14503
Tmem180	P21KO-rep1_Only	Multiple	0.0709459	5.11394
Tmem184b	P21KO-rep1_Only	Multiple	0.36372	14.3667
Tmem25	P21KO-rep1_Only	Multiple	0.232868	12.6502
Tmem39b	P21KO-rep1_Only	Multiple	0.566085	4.80165
Tmem63c	P21KO-rep1_Only	Multiple	0.520894	11.5901
Tmem8b	P21KO-rep1_Only	Multiple	0.958097	9.59576
Tmem91	P21KO-rep1_Only	Multiple	0.161156	5.01949
Tnfrsf18	P21KO-rep1_Only	Multiple	0.105073	15.8837
Tnnc1	P21KO-rep1_Only	Multiple	0.764743	3.74471
Tnnt1	P21KO-rep1_Only	Multiple	0.491047	26.2604
Tox2	P21KO-rep1_Only	Multiple	0.911541	12.3732
Tph1	P21KO-rep1_Only	Multiple	0.295839	9.55639
Tpra1	P21KO-rep1_Only	Multiple	0.841829	28.9928
Traf3ip2	P21KO-rep1_Only	Multiple	0.4227	12.4139
Traf3ip3	P21KO-rep1_Only	Multiple	0.192522	6.7357
Trf	P21KO-rep1_Only	Multiple	0.930885	73.14
Trim17	P21KO-rep1_Only	Multiple	0.369307	18.2423
Trim46	P21KO-rep1_Only	Multiple	0.735075	7.14927
Trnp1	P21KO-rep1_Only	Multiple	0.601474	184.354
Trp53i13	P21KO-rep1_Only	Multiple	0.49684	3.90619
Tshz2	P21KO-rep1_Only	Multiple	0.730461	7.06697
Tspan17	P21KO-rep1_Only	Multiple	0.978959	26.6202
Ttc25	P21KO-rep1_Only	Multiple	0.944572	5.77198
Ttll11	P21KO-rep1_Only	Multiple	0.388167	6.43548
Ttll3	P21KO-rep1_Only	Multiple	0.629977	12.7382
Uap1l1	P21KO-rep1_Only	Multiple	0.606644	3.8505
Ucp2	P21KO-rep1_Only	Multiple	0.667905	11.4672
Unc5a	P21KO-rep1_Only	Multiple	0.43688	9.56818
Usp2	P21KO-rep1_Only	Multiple	0.63676	61.2768
Uty	P21KO-rep1_Only	Multiple	0.0278838	14.2423
Vasn	P21KO-rep1_Only	Multiple	0.900591	14.241
Vax2os1	P21KO-rep1_Only	Multiple	0.644224	4.76913
Vmn2r29	P21KO-rep1_Only	Multiple	0.24712	6.52827
Vtn	P21KO-rep1_Only	Multiple	0.529889	190.931
Vwc2	P21KO-rep1_Only	Multiple	0.421315	5.62062
Vwc2l	P21KO-rep1_Only	Multiple	0.575731	5.39179
Wdr95	P21KO-rep1_Only	Multiple	0.247578	8.66956
Wipf3	P21KO-rep1_Only	Multiple	0.29194	3.31337
Xaf1	P21KO-rep1_Only	Multiple	0.430822	9.81058
Xlr3a	P21KO-rep1_Only	Multiple	0.943817	6.21019
Xlr3b	P21KO-rep1_Only	Multiple	0.849769	6.64616
Ybx2	P21KO-rep1_Only	Multiple	0.261283	5.93705
Zbtb45	P21KO-rep1_Only	Multiple	0.928529	6.31507
Zdhhc12	P21KO-rep1_Only	Multiple	0.914761	13.6117
Zfp362	P21KO-rep1_Only	Multiple	0.971962	7.15213
Zfp574	P21KO-rep1_Only	Multiple	0.970804	4.93431
Zfp865	P21KO-rep1_Only	Multiple	0.330481	6.86632
Zfpm1	P21KO-rep1_Only	Multiple	0.336697	5.27628
Znrf3	P21KO-rep1_Only	Multiple	0.847167	3.37001
Zscan22	P21KO-rep1_Only	Multiple	0.366564	8.94341
Zswim1	P21KO-rep1_Only	Multiple	0.354767	9.17803
0610009L18Rik	P21KO-rep1_Only	Single	0.842936	1.59799
1110007C09Rik	P21KO-rep1_Only	Single	0.390741	3.6583
1110035H17Rik	P21KO-rep1_Only	Single	0.0365252	1.24486
1190002H23Rik	P21KO-rep1_Only	Single	0.689806	2.5
1500009C09Rik	P21KO-rep1_Only	Single	0.477563	24.4367
1520402A15Rik	P21KO-rep1_Only	Single	0.905351	2.64706
1600010F14Rik	P21KO-rep1_Only	Single	0	1.84798
1600014C23Rik	P21KO-rep1_Only	Single	0.0808553	1.91349
1700001J03Rik	P21KO-rep1_Only	Single	0.0329079	3.26843
1700001K19Rik	P21KO-rep1_Only	Single	0.0114682	1.04391
1700003E16Rik	P21KO-rep1_Only	Single	0.203502	2.10648
1700007J10Rik	P21KO-rep1_Only	Single	0.216919	1.60356
1700010K24Rik	P21KO-rep1_Only	Single	0	1.00948
1700016P03Rik	P21KO-rep1_Only	Single	0.352308	5.21465
1700017B05Rik	P21KO-rep1_Only	Single	0.344737	1.14466
1700019G06Rik	P21KO-rep1_Only	Single	0.992452	1.35592
1700020A23Rik	P21KO-rep1_Only	Single	0	1.18362
1700021J08Rik	P21KO-rep1_Only	Single	0.0183819	1.37124
1700022P22Rik	P21KO-rep1_Only	Single	0.180788	1.41066
1700023L04Rik	P21KO-rep1_Only	Single	0.133414	1.76546
1700029I01Rik	P21KO-rep1_Only	Single	0.416581	2.0184
1700030J22Rik	P21KO-rep1_Only	Single	0.412668	2.27979
1700058P15Rik	P21KO-rep1_Only	Single	0.0503801	1.6059
1700060J05Rik	P21KO-rep1_Only	Single	0.0933951	4.15205
1700064E03Rik	P21KO-rep1_Only	Single	0.0390247	1.45461
1700066J24Rik	P21KO-rep1_Only	Single	0.0162899	1.29801
1700067P10Rik	P21KO-rep1_Only	Single	0.0137366	1.61413
1700084C06Rik	P21KO-rep1_Only	Single	0.100765	1.0835
1700102P08Rik	P21KO-rep1_Only	Single	0.590633	2.01163
1700106N22Rik	P21KO-rep1_Only	Single	0.953637	6.21622
1700121F15Rik	P21KO-rep1_Only	Single	0.11474	1.78216
1700128E19Rik	P21KO-rep1_Only	Single	0.0604288	1.69066
1810011O10Rik	P21KO-rep1_Only	Single	0.592581	1.91977
1810012K08Rik	P21KO-rep1_Only	Single	0.0736902	2.24162
1810063B07Rik	P21KO-rep1_Only	Single	0.522397	2.18157
2010003O02Rik	P21KO-rep1_Only	Single	0.707629	2.77788
2200002K05Rik	P21KO-rep1_Only	Single	0.749032	2.4356
2210416O15Rik	P21KO-rep1_Only	Single	0.0519925	1.67801
2300009A05Rik	P21KO-rep1_Only	Single	0.868864	11.7522
2310022A10Rik	P21KO-rep1_Only	Single	0.343801	7.95449
2310026L22Rik	P21KO-rep1_Only	Single	0.272597	2.8434
2310030G06Rik	P21KO-rep1_Only	Single	0.187306	1.71608
2310042D19Rik	P21KO-rep1_Only	Single	0.166524	4.37501
2310058D17Rik	P21KO-rep1_Only	Single	0.581388	3.13971
2400009B08Rik	P21KO-rep1_Only	Single	0.605716	4.28556
2410004P03Rik	P21KO-rep1_Only	Single	0.0828898	1.05828
2510046G10Rik	P21KO-rep1_Only	Single	0.0575364	4.51452
2610044O15Rik	P21KO-rep1_Only	Single	0.104886	5.6804
2610203C20Rik	P21KO-rep1_Only	Single	0.995219	6.75846
2610507I01Rik	P21KO-rep1_Only	Single	0.0163505	7.86096
2700069I18Rik	P21KO-rep1_Only	Single	0.306123	1.41944
2810442N19Rik	P21KO-rep1_Only	Single	0.154757	4.4037
2810455O05Rik	P21KO-rep1_Only	Single	0.629294	4.21728
2900008C10Rik	P21KO-rep1_Only	Single	0.114858	2.23317
2900026A02Rik	P21KO-rep1_Only	Single	0.540567	5.47721
2900052L18Rik	P21KO-rep1_Only	Single	0.788468	9.26517
2900072N19Rik	P21KO-rep1_Only	Single	0.0268867	1.21588
3110067C02Rik	P21KO-rep1_Only	Single	0.172134	1.42325
3110070M22Rik	P21KO-rep1_Only	Single	0.785711	1.56831
3222401L13Rik	P21KO-rep1_Only	Single	0.806505	3.06737
3830408C21Rik	P21KO-rep1_Only	Single	0.347097	1.87082
4632433K11Rik	P21KO-rep1_Only	Single	0.477992	1.39819
4732418A04Rik	P21KO-rep1_Only	Single	0.0691598	1.3544
4732440D04Rik	P21KO-rep1_Only	Single	0.797748	3.82944
4833417C18Rik	P21KO-rep1_Only	Single	0.93028	12.0463
4921507L20Rik	P21KO-rep1_Only	Single	0.0796185	1.06645
4921513D11Rik	P21KO-rep1_Only	Single	0.264547	1.09518
4930404I05Rik	P21KO-rep1_Only	Single	0.238619	1.83853
4930404N11Rik	P21KO-rep1_Only	Single	0.0416111	1.23023
4930425F17Rik	P21KO-rep1_Only	Single	0.675446	5.83446
4930430O22Rik	P21KO-rep1_Only	Single	0.760427	1.8159
4930445B16Rik	P21KO-rep1_Only	Single	0.281007	1.84566
4930451G09Rik	P21KO-rep1_Only	Single	0.627777	3.20197
4930458D05Rik	P21KO-rep1_Only	Single	0.0334601	5.3334
4930470G03Rik	P21KO-rep1_Only	Single	0.550733	1.61776
4930518I15Rik	P21KO-rep1_Only	Single	0.484098	2.72426
4930529I22Rik	P21KO-rep1_Only	Single	0.0180293	1.43423
4930538K18Rik	P21KO-rep1_Only	Single	0.0438085	1.01541
4930550G17Rik	P21KO-rep1_Only	Single	0.244839	1.60542
4930565N06Rik	P21KO-rep1_Only	Single	0.191865	1.70131
4930572J05Rik	P21KO-rep1_Only	Single	0.168697	15.0155
4930578G10Rik	P21KO-rep1_Only	Single	0.335749	1.00764
4930579G18Rik	P21KO-rep1_Only	Single	0.0469616	3.04762
4930588N13Rik	P21KO-rep1_Only	Single	0.353801	2.08595
4931403E22Rik	P21KO-rep1_Only	Single	0.0480378	1.78628
4931440F15Rik	P21KO-rep1_Only	Single	0.0511415	2.1377
4932442E05Rik	P21KO-rep1_Only	Single	0.250319	1.17604
4933415A04Rik	P21KO-rep1_Only	Single	0.878931	2.46562
4933426M11Rik	P21KO-rep1_Only	Single	0.810921	8.29128
4933437F05Rik	P21KO-rep1_Only	Single	0.0600501	1.29443
4933437N03Rik	P21KO-rep1_Only	Single	0.0504124	3.79771
5033430I15Rik	P21KO-rep1_Only	Single	0.121217	5.79157
5330426P16Rik	P21KO-rep1_Only	Single	0.259396	1.53002
5330430P22Rik	P21KO-rep1_Only	Single	0.480367	1.10062
5330438D12Rik	P21KO-rep1_Only	Single	0.55264	4.95721
5730480H06Rik	P21KO-rep1_Only	Single	0.925792	1.26665
5830462I19Rik	P21KO-rep1_Only	Single	0.198134	1.06849
5930422O12Rik	P21KO-rep1_Only	Single	0.0650126	1.05801
6030405A18Rik	P21KO-rep1_Only	Single	0.278613	1.2183
6330403A02Rik	P21KO-rep1_Only	Single	0.197333	2.66124
6330403L08Rik	P21KO-rep1_Only	Single	0.612078	1.01305
6530403G13Rik	P21KO-rep1_Only	Single	0	3.05647
8030423F21Rik	P21KO-rep1_Only	Single	0.116341	1.83273
9030624G23Rik	P21KO-rep1_Only	Single	0.251693	3.80396
9130020K20Rik	P21KO-rep1_Only	Single	0.838237	4.5218
9330160F10Rik	P21KO-rep1_Only	Single	0.323912	1.56479
9430002A10Rik	P21KO-rep1_Only	Single	0.334834	1.25016
A130006I12Rik	P21KO-rep1_Only	Single	0	2.51335
A1bg	P21KO-rep1_Only	Single	0.0123165	2.00346
A230056P14Rik	P21KO-rep1_Only	Single	0.114011	4.65783
A230059L01Rik	P21KO-rep1_Only	Single	0.891018	1.19644
A230083G16Rik	P21KO-rep1_Only	Single	0.34402	3.58202
A2m	P21KO-rep1_Only	Single	0.25708	3.94748
A330050F15Rik	P21KO-rep1_Only	Single	0.172388	9.22546
A430018G15Rik	P21KO-rep1_Only	Single	0.201356	2.06635
A430110L20Rik	P21KO-rep1_Only	Single	0.197097	1.21846
A430110N23Rik	P21KO-rep1_Only	Single	0.178542	10.9608
A530064D06Rik	P21KO-rep1_Only	Single	0.64116	1.31471
A730046J19Rik	P21KO-rep1_Only	Single	0.0511229	8.98673
A730061H03Rik	P21KO-rep1_Only	Single	0.0891127	1.47486
A730081D07Rik	P21KO-rep1_Only	Single	0.512252	3.23537
A930005H10Rik	P21KO-rep1_Only	Single	0.0637162	7.45474
A930005I04Rik	P21KO-rep1_Only	Single	0.353313	2.29535
A930006I01Rik	P21KO-rep1_Only	Single	0.0202524	1.48026
A930009A15Rik	P21KO-rep1_Only	Single	0.164506	25.0767
A930016O22Rik	P21KO-rep1_Only	Single	0.0182334	3.83522
A930017K11Rik	P21KO-rep1_Only	Single	0.0980685	2.58128
A930017M01Rik	P21KO-rep1_Only	Single	0.241038	5.06816
A930024E05Rik	P21KO-rep1_Only	Single	0.961822	13.2272
A930033H14Rik	P21KO-rep1_Only	Single	0.955884	17.4936
A930041C12Rik	P21KO-rep1_Only	Single	0.0391283	1.30355
AA413626	P21KO-rep1_Only	Single	0.407419	3.77707
AA414768	P21KO-rep1_Only	Single	0.470413	3.64905
AA474408	P21KO-rep1_Only	Single	0.776286	1.14101
AA623943	P21KO-rep1_Only	Single	0.0143412	5.3998
AA986860	P21KO-rep1_Only	Single	0.129478	1.53711
Abca6	P21KO-rep1_Only	Single	0.119556	3.76028
Abcc8	P21KO-rep1_Only	Single	0.191637	4.8834
Abcc9	P21KO-rep1_Only	Single	0.223573	2.69572
Abcd4	P21KO-rep1_Only	Single	0.826209	8.11315
Abhd1	P21KO-rep1_Only	Single	0.435863	2.28175
AC084162.1	P21KO-rep1_Only	Single	0	175.492
AC084273.1	P21KO-rep1_Only	Single	0	25.5162
AC090489.2	P21KO-rep1_Only	Single	0	4.53974
AC090489.3	P21KO-rep1_Only	Single	0	2.03998
AC093356.1	P21KO-rep1_Only	Single	0.59497	13.5846
AC093451.2	P21KO-rep1_Only	Single	0.457044	2.56472
AC098726.1	P21KO-rep1_Only	Single	0	3.91921
AC098732.1	P21KO-rep1_Only	Single	0	1.91147
AC098743.1	P21KO-rep1_Only	Single	0.393144	36.5945
AC100386.1	P21KO-rep1_Only	Single	0	2.13635
AC100927.1	P21KO-rep1_Only	Single	0.181158	2.61846
AC101970.1	P21KO-rep1_Only	Single	0	7.62819
AC102240.1	P21KO-rep1_Only	Single	0.0594563	1.33499
AC103351.1	P21KO-rep1_Only	Single	0	2.91422
AC103598.1	P21KO-rep1_Only	Single	0	5.52674
AC103663.1	P21KO-rep1_Only	Single	0	20.1123
AC104834.1	P21KO-rep1_Only	Single	0.67559	7.90873
AC105169.1	P21KO-rep1_Only	Single	0	10.0709
AC105358.1	P21KO-rep1_Only	Single	0.298619	2.18454
AC108434.1	P21KO-rep1_Only	Single	0.430243	1.18728
AC109145.1	P21KO-rep1_Only	Single	0	9.95348
AC110235.1	P21KO-rep1_Only	Single	0.122383	1.0413
AC111074.1	P21KO-rep1_Only	Single	0	6.15145
AC111097.1	P21KO-rep1_Only	Single	0.219603	85.4772
AC111132.1	P21KO-rep1_Only	Single	0	4.34697
AC112139.1	P21KO-rep1_Only	Single	0	3.88186
AC112790.1	P21KO-rep1_Only	Single	0	6.46593
AC113178.1	P21KO-rep1_Only	Single	0	9.4695
AC113291.1	P21KO-rep1_Only	Single	0	2.85257
AC114558.1	P21KO-rep1_Only	Single	0	4.73025
AC115706.1	P21KO-rep1_Only	Single	0	1.51155
AC115767.1	P21KO-rep1_Only	Single	0	3.30163
AC116421.1	P21KO-rep1_Only	Single	0.86068	4.74934
AC116595.1	P21KO-rep1_Only	Single	0	1.72943
AC116739.1	P21KO-rep1_Only	Single	0	10.5569
AC116996.1	P21KO-rep1_Only	Single	0.414184	2.73843
AC117610.1	P21KO-rep1_Only	Single	0	4.48408
AC118255.1	P21KO-rep1_Only	Single	0	183.95
AC118561.1	P21KO-rep1_Only	Single	0	4.55534
AC119249.3	P21KO-rep1_Only	Single	0.087598	36.3179
AC119249.4	P21KO-rep1_Only	Single	0	12.106
AC119834.1	P21KO-rep1_Only	Single	0	1.65082
AC120391.1	P21KO-rep1_Only	Single	0.0874671	6.48094
AC120540.1	P21KO-rep1_Only	Single	0	3.99369
AC121091.1	P21KO-rep1_Only	Single	0	3.62815
AC121548.1	P21KO-rep1_Only	Single	0	2.01766
AC121784.1	P21KO-rep1_Only	Single	0	4.03533
AC121814.1	P21KO-rep1_Only	Single	0	1.29707
AC122119.1	P21KO-rep1_Only	Single	0	1.91174
AC122209.1	P21KO-rep1_Only	Single	0	3.5087
AC122270.1	P21KO-rep1_Only	Single	0	5.95906
AC122826.1	P21KO-rep1_Only	Single	0	8.05263
AC122925.1	P21KO-rep1_Only	Single	0.177863	9.32054
AC123619.1	P21KO-rep1_Only	Single	0.484931	15.5262
AC123686.1	P21KO-rep1_Only	Single	0.0575079	3.46541
AC124394.1	P21KO-rep1_Only	Single	0.170297	2.50364
AC124584.1	P21KO-rep1_Only	Single	0.0476144	4.1193
AC124681.2	P21KO-rep1_Only	Single	0.368246	15.4781
AC125010.1	P21KO-rep1_Only	Single	0	33.8659
AC127411.1	P21KO-rep1_Only	Single	0.849736	1.71386
AC127575.1	P21KO-rep1_Only	Single	0.498931	1.26801
AC129021.1	P21KO-rep1_Only	Single	0	3.02973
AC130474.1	P21KO-rep1_Only	Single	0.0823355	3.88546
AC131591.1	P21KO-rep1_Only	Single	0	9.07164
AC131766.1	P21KO-rep1_Only	Single	0	207.576
AC132082.1	P21KO-rep1_Only	Single	0	3.90122
AC132253.2	P21KO-rep1_Only	Single	0	5.20437
AC132266.1	P21KO-rep1_Only	Single	0	4.31887
AC132270.1	P21KO-rep1_Only	Single	0	3.72313
AC132271.1	P21KO-rep1_Only	Single	0.0813362	29.672
AC132271.2	P21KO-rep1_Only	Single	0	24.9633
AC132327.1	P21KO-rep1_Only	Single	0	1.29474
AC132452.1	P21KO-rep1_Only	Single	0	4.12478
AC133502.1	P21KO-rep1_Only	Single	0	32.0257
AC133523.1	P21KO-rep1_Only	Single	0.131673	6.78048
AC133597.1	P21KO-rep1_Only	Single	0.110424	11.5232
AC134426.1	P21KO-rep1_Only	Single	0	14.6078
AC134475.1	P21KO-rep1_Only	Single	0	3.57566
AC134575.1	P21KO-rep1_Only	Single	0.733292	11.2558
AC134855.1	P21KO-rep1_Only	Single	0	3.08686
AC134897.1	P21KO-rep1_Only	Single	0	25.4353
AC134918.1	P21KO-rep1_Only	Single	0	69.5826
AC138118.1	P21KO-rep1_Only	Single	0	183.712
AC138200.1	P21KO-rep1_Only	Single	0	3.85173
AC138299.1	P21KO-rep1_Only	Single	0	4.0503
AC138376.1	P21KO-rep1_Only	Single	0	4.25921
AC138604.1	P21KO-rep1_Only	Single	0	10.6057
AC139348.1	P21KO-rep1_Only	Single	0	1.18897
AC139376.1	P21KO-rep1_Only	Single	0.558979	262.228
AC140336.1	P21KO-rep1_Only	Single	0	17.2871
AC140381.1	P21KO-rep1_Only	Single	0	6.59457
AC141881.26	P21KO-rep1_Only	Single	0	2.58988
AC142100.1	P21KO-rep1_Only	Single	0	2.87087
AC142212.1	P21KO-rep1_Only	Single	0.707589	1.43082
AC142474.1	P21KO-rep1_Only	Single	0	2.65109
AC147237.1	P21KO-rep1_Only	Single	0.22046	13.4965
AC147251.1	P21KO-rep1_Only	Single	0	7.54167
AC149058.1	P21KO-rep1_Only	Single	0	14.0058
AC149868.1	P21KO-rep1_Only	Single	0	3.26409
AC151712.2	P21KO-rep1_Only	Single	0	1.14055
AC152063.2	P21KO-rep1_Only	Single	0	2.10006
AC153564.1	P21KO-rep1_Only	Single	0	3.72211
AC153909.1	P21KO-rep1_Only	Single	0	7.59428
AC153912.1	P21KO-rep1_Only	Single	0	6.77091
AC153982.1	P21KO-rep1_Only	Single	0	2.80084
AC154473.1	P21KO-rep1_Only	Single	0	8.56042
AC154701.1	P21KO-rep1_Only	Single	0	2.13145
AC155262.1	P21KO-rep1_Only	Single	0	3.63974
AC155270.1	P21KO-rep1_Only	Single	0.0214109	1.48509
AC155932.1	P21KO-rep1_Only	Single	0.777886	1.28143
AC156032.1	P21KO-rep1_Only	Single	0.794216	1.52013
AC156988.1	P21KO-rep1_Only	Single	0	1.13506
AC157352.1	P21KO-rep1_Only	Single	0	5.12572
AC157912.1	P21KO-rep1_Only	Single	0	1.91147
AC158229.1	P21KO-rep1_Only	Single	0	10.051
AC158361.5	P21KO-rep1_Only	Single	0	2.57902
AC158547.1	P21KO-rep1_Only	Single	0.582928	8.33771
AC158665.1	P21KO-rep1_Only	Single	0	7.3776
AC158667.1	P21KO-rep1_Only	Single	0.769359	11.5573
AC158909.1	P21KO-rep1_Only	Single	0.868381	12.5561
AC158995.1	P21KO-rep1_Only	Single	0.455364	2.29169
AC158997.1	P21KO-rep1_Only	Single	0	2.03001
AC159243.1	P21KO-rep1_Only	Single	0	10.4152
AC160120.1	P21KO-rep1_Only	Single	0	6.123
AC160978.1	P21KO-rep1_Only	Single	0	15.7378
AC161111.1	P21KO-rep1_Only	Single	0	4.00089
AC161167.1	P21KO-rep1_Only	Single	0	3.95621
AC161197.1	P21KO-rep1_Only	Single	0	3.39673
AC161253.2	P21KO-rep1_Only	Single	0	17.1661
AC161342.2	P21KO-rep1_Only	Single	0.185948	181.984
AC161348.1	P21KO-rep1_Only	Single	0	5.55504
AC162938.1	P21KO-rep1_Only	Single	0	12.051
AC162941.1	P21KO-rep1_Only	Single	0	9.77126
AC163025.1	P21KO-rep1_Only	Single	0.595247	1.66801
AC163349.1	P21KO-rep1_Only	Single	0.0717983	58.1087
AC164703.1	P21KO-rep1_Only	Single	0.0786558	4.77793
AC164983.1	P21KO-rep1_Only	Single	0	14.4344
AC165327.1	P21KO-rep1_Only	Single	0.395059	5.4562
AC166110.1	P21KO-rep1_Only	Single	0	11.8781
AC166251.1	P21KO-rep1_Only	Single	0	2.62244
AC167122.1	P21KO-rep1_Only	Single	0.588784	19.4649
AC167242.1	P21KO-rep1_Only	Single	0.0466231	1.43676
AC168054.1	P21KO-rep1_Only	Single	0	7.37181
AC168977.1	P21KO-rep1_Only	Single	0.365021	1.1408
AC169385.1	P21KO-rep1_Only	Single	0	11.5045
AC169674.12	P21KO-rep1_Only	Single	0	6.51911
AC169674.4	P21KO-rep1_Only	Single	0	5.58687
AC190403.1	P21KO-rep1_Only	Single	0.0368778	1.0874
AC211878.1	P21KO-rep1_Only	Single	0.504992	1.11173
AC225723.1	P21KO-rep1_Only	Single	0	27.6971
AC238811.3	P21KO-rep1_Only	Single	0.704144	1.27123
AC238940.2	P21KO-rep1_Only	Single	0	2.47502
AC240744.1	P21KO-rep1_Only	Single	0	2.64854
AC241619.1	P21KO-rep1_Only	Single	0	5.38347
Acbd7	P21KO-rep1_Only	Single	0.318737	1.58796
Accn2	P21KO-rep1_Only	Single	0.821467	4.74833
Accn3	P21KO-rep1_Only	Single	0.0521192	22.126
Acd	P21KO-rep1_Only	Single	0.726858	18.3943
Acot6	P21KO-rep1_Only	Single	0.464807	1.32068
Acta1	P21KO-rep1_Only	Single	0.480127	1.14243
Acta2	P21KO-rep1_Only	Single	0.116205	3.70838
Adamts18	P21KO-rep1_Only	Single	0.602663	1.60029
Adamts5	P21KO-rep1_Only	Single	0.77479	6.31557
Adap2	P21KO-rep1_Only	Single	0.150908	1.16571
Adcy8	P21KO-rep1_Only	Single	0.465873	3.64608
Adcyap1	P21KO-rep1_Only	Single	0.880236	1.53332
Adora2b	P21KO-rep1_Only	Single	0.0426208	1.17834
Adra1d	P21KO-rep1_Only	Single	0.0532686	1.59148
Adra2a	P21KO-rep1_Only	Single	0.198832	4.2656
Adra2c	P21KO-rep1_Only	Single	0.160842	1.42055
Adrb1	P21KO-rep1_Only	Single	0.277581	53.8249
Adrb2	P21KO-rep1_Only	Single	0.0420892	10.4025
Adssl1	P21KO-rep1_Only	Single	0.551717	5.82478
Agrp	P21KO-rep1_Only	Single	0.0324298	3.0265
Agt	P21KO-rep1_Only	Single	0.0653722	7.60381
AI606181	P21KO-rep1_Only	Single	0.713896	2.00898
AI836003	P21KO-rep1_Only	Single	0.708117	5.37411
Ak5	P21KO-rep1_Only	Single	0.109837	2.53165
Akna	P21KO-rep1_Only	Single	0.693056	10.0911
Akr1b8	P21KO-rep1_Only	Single	0.602736	4.40731
AL589870.1	P21KO-rep1_Only	Single	0	4.80441
AL589870.2	P21KO-rep1_Only	Single	0.27162	14.8757
AL589902.1	P21KO-rep1_Only	Single	0	2.47529
AL591070.1	P21KO-rep1_Only	Single	0.574317	1.34782
AL591376.1	P21KO-rep1_Only	Single	0.23011	129.939
AL591496.3	P21KO-rep1_Only	Single	0.129134	7.18683
AL591905.1	P21KO-rep1_Only	Single	0	18.0693
AL596108.1	P21KO-rep1_Only	Single	0.444262	6.04834
AL596212.1	P21KO-rep1_Only	Single	0	3.03247
AL603708.1	P21KO-rep1_Only	Single	0	4.37402
AL603828.1	P21KO-rep1_Only	Single	0	3.01439
AL606907.1	P21KO-rep1_Only	Single	0	11.8409
AL607091.1	P21KO-rep1_Only	Single	0	13.6598
AL626775.1	P21KO-rep1_Only	Single	0	14.1209
AL627204.1	P21KO-rep1_Only	Single	0.0410374	1.43098
AL627228.1	P21KO-rep1_Only	Single	0.164612	10.2633
AL627238.1	P21KO-rep1_Only	Single	0.0550856	48.328
AL627312.1	P21KO-rep1_Only	Single	0	1.57904
AL645623.1	P21KO-rep1_Only	Single	0	6.05299
AL662894.1	P21KO-rep1_Only	Single	0.156078	1.55906
AL662901.1	P21KO-rep1_Only	Single	0	15.5108
AL669951.1	P21KO-rep1_Only	Single	0	1.30642
AL671914.1	P21KO-rep1_Only	Single	0.0404723	2.14301
AL672094.1	P21KO-rep1_Only	Single	0	218.593
AL683823.1	P21KO-rep1_Only	Single	0	5.29093
AL731707.1	P21KO-rep1_Only	Single	0	6.05299
AL731857.1	P21KO-rep1_Only	Single	0	50.3966
AL732472.1	P21KO-rep1_Only	Single	0	3.08028
AL732525.2	P21KO-rep1_Only	Single	0.251263	3.30001
AL772185.1	P21KO-rep1_Only	Single	0	54.5431
AL772258.1	P21KO-rep1_Only	Single	0	1.7827
AL772336.1	P21KO-rep1_Only	Single	0	4.38848
AL772404.1	P21KO-rep1_Only	Single	0	4.55155
AL773580.1	P21KO-rep1_Only	Single	0	1.83077
AL805897.1	P21KO-rep1_Only	Single	0	14.3567
AL807379.1	P21KO-rep1_Only	Single	0	4.23195
AL807823.1	P21KO-rep1_Only	Single	0	8.12171
AL833775.1	P21KO-rep1_Only	Single	0	3.63492
AL833780.1	P21KO-rep1_Only	Single	0	4.09235
AL845455.1	P21KO-rep1_Only	Single	0.0572391	4.03533
AL928551.1	P21KO-rep1_Only	Single	0	3.35703
AL928889.1	P21KO-rep1_Only	Single	0.739991	1.1259
AL929160.1	P21KO-rep1_Only	Single	0	3.76253
AL929268.1	P21KO-rep1_Only	Single	0	1.40468
AL929433.1	P21KO-rep1_Only	Single	0	14.6038
AL954388.1	P21KO-rep1_Only	Single	0	10.5862
AL954675.1	P21KO-rep1_Only	Single	0	5.4046
AL954710.2	P21KO-rep1_Only	Single	0.214376	7.58995
AL954850.1	P21KO-rep1_Only	Single	0.0812762	11.8937
Aldh1a7	P21KO-rep1_Only	Single	0.509124	2.18494
Aldh3b1	P21KO-rep1_Only	Single	0.141524	1.0548
Alk	P21KO-rep1_Only	Single	0.112763	1.49189
Alms1-ps1	P21KO-rep1_Only	Single	0	1.55874
Alox5ap	P21KO-rep1_Only	Single	0.178676	1.58631
Amh	P21KO-rep1_Only	Single	0.0232974	1.47997
Amigo3	P21KO-rep1_Only	Single	0.373919	3.3711
Ank	P21KO-rep1_Only	Single	0.845502	38.3783
Ankdd1b	P21KO-rep1_Only	Single	0.0823396	2.4318
Ankrd23	P21KO-rep1_Only	Single	0.98436	7.08594
Ankrd33	P21KO-rep1_Only	Single	0.425664	150.468
Ankrd34a	P21KO-rep1_Only	Single	0.209173	8.96157
Ankrd34c	P21KO-rep1_Only	Single	0.0914085	2.06562
Ankrd53	P21KO-rep1_Only	Single	0	1.54688
Ano3	P21KO-rep1_Only	Single	0.657992	3.13817
Antxr1	P21KO-rep1_Only	Single	0.895614	4.28557
Anxa3	P21KO-rep1_Only	Single	0.736649	2.94868
Aoc2	P21KO-rep1_Only	Single	0.385843	5.0042
Apba3	P21KO-rep1_Only	Single	0.998983	7.36715
Apoa2	P21KO-rep1_Only	Single	0	3.36893
Apobec2	P21KO-rep1_Only	Single	0.281724	5.38656
Apol7b	P21KO-rep1_Only	Single	0.0238912	1.70251
Apold1	P21KO-rep1_Only	Single	0.582975	1.40212
Aqp1	P21KO-rep1_Only	Single	0.661118	1.31776
Aqp11	P21KO-rep1_Only	Single	0.260431	5.64548
Aqp4	P21KO-rep1_Only	Single	0.254297	22.846
Aqp6	P21KO-rep1_Only	Single	0.0165078	1.21621
Arhgap33	P21KO-rep1_Only	Single	0.421371	8.38709
Arhgef3	P21KO-rep1_Only	Single	0.97365	2.74787
Arhgef37	P21KO-rep1_Only	Single	0.580029	1.77218
Arl4d	P21KO-rep1_Only	Single	0.387144	24.0451
Arntl2	P21KO-rep1_Only	Single	0.130541	1.08475
Arrdc2	P21KO-rep1_Only	Single	0.742127	8.64408
Arsb	P21KO-rep1_Only	Single	0.654801	14.6643
Arv1	P21KO-rep1_Only	Single	0.845462	7.8469
Asah2	P21KO-rep1_Only	Single	0.429528	1.61652
Asap3	P21KO-rep1_Only	Single	0.795379	4.22866
Aspn	P21KO-rep1_Only	Single	0.161903	1.71236
Atg9a	P21KO-rep1_Only	Single	0.953613	24.0027
Atp10a	P21KO-rep1_Only	Single	0.501084	1.11604
Atp6ap1l	P21KO-rep1_Only	Single	0.303454	1.5279
AU021092	P21KO-rep1_Only	Single	0.179469	3.00706
AV039307	P21KO-rep1_Only	Single	0.613277	1.1243
Avpi1	P21KO-rep1_Only	Single	0.839089	9.73714
AY036118	P21KO-rep1_Only	Single	0.963427	2.50264
B230369F24Rik	P21KO-rep1_Only	Single	0.788961	5.62382
B3galt4	P21KO-rep1_Only	Single	0.418661	3.34252
B430203G13Rik	P21KO-rep1_Only	Single	0.832305	2.75812
B4galnt2	P21KO-rep1_Only	Single	0.00650865	2.60942
B630019K06Rik	P21KO-rep1_Only	Single	0.887985	6.45849
Baalc	P21KO-rep1_Only	Single	0.201356	1.40767
Bag3	P21KO-rep1_Only	Single	0.23161	1.58671
Bahd1	P21KO-rep1_Only	Single	0.475066	4.25319
Baiap3	P21KO-rep1_Only	Single	0.0537738	2.33871
Bambi-ps1	P21KO-rep1_Only	Single	0.248484	1.32374
BC007180	P21KO-rep1_Only	Single	0.272514	1.91078
BC016548	P21KO-rep1_Only	Single	0.346547	2.41705
BC018242	P21KO-rep1_Only	Single	0.523633	23.1141
BC022960	P21KO-rep1_Only	Single	0.832362	7.61922
BC029722	P21KO-rep1_Only	Single	0.671825	22.2259
BC030476	P21KO-rep1_Only	Single	0.12468	3.62709
BC032203	P21KO-rep1_Only	Single	0.768449	12.4081
BC035947	P21KO-rep1_Only	Single	0.76655	1.1336
BC046401	P21KO-rep1_Only	Single	0.0655939	1.99549
Bcan	P21KO-rep1_Only	Single	0.438532	3.54191
Bcar3	P21KO-rep1_Only	Single	0.645691	4.53549
Bcl9l	P21KO-rep1_Only	Single	0.397321	7.04645
Bco2	P21KO-rep1_Only	Single	0.0585388	1.39894
Best3	P21KO-rep1_Only	Single	0.0501083	3.1429
Bhlhe23	P21KO-rep1_Only	Single	0.0224557	9.09712
Bmp15	P21KO-rep1_Only	Single	0.10393	4.82841
Bmp3	P21KO-rep1_Only	Single	0.190023	2.34458
Bmp5	P21KO-rep1_Only	Single	0.246692	2.0288
Bmp7	P21KO-rep1_Only	Single	0.564057	4.76528
Bmyc	P21KO-rep1_Only	Single	0.546149	10.1088
Boc	P21KO-rep1_Only	Single	0.303635	1.23951
Bpifb6	P21KO-rep1_Only	Single	0.0252557	1.89791
Bsnd	P21KO-rep1_Only	Single	0.0411342	1.94193
Bsph1	P21KO-rep1_Only	Single	0.114279	1.39486
Bst2	P21KO-rep1_Only	Single	0.0847978	6.92575
Btc	P21KO-rep1_Only	Single	0.228806	3.77842
Bves	P21KO-rep1_Only	Single	0.754276	4.34449
BX470216.1	P21KO-rep1_Only	Single	0.0930297	1.00579
BX537327.1	P21KO-rep1_Only	Single	0.774349	2.25287
C030006K11Rik	P21KO-rep1_Only	Single	0.510335	6.55895
C030034I22Rik	P21KO-rep1_Only	Single	0.990291	6.36092
C130074G19Rik	P21KO-rep1_Only	Single	0.452763	1.42203
C1qb	P21KO-rep1_Only	Single	0.749083	5.53619
C1qc	P21KO-rep1_Only	Single	0.363521	3.95343
C1ql1	P21KO-rep1_Only	Single	0.878139	33.7914
C1qtnf6	P21KO-rep1_Only	Single	0.0376505	2.83162
C230073G13Rik	P21KO-rep1_Only	Single	0	16.0938
C330006D17Rik	P21KO-rep1_Only	Single	0.535324	3.64605
C330006K01Rik	P21KO-rep1_Only	Single	0.346421	4.9516
CAAA01077335.1	P21KO-rep1_Only	Single	0.0119474	1.39551
CAAA01098150.1	P21KO-rep1_Only	Single	0	1.74945
Cabp4	P21KO-rep1_Only	Single	0.17125	78.4595
Cacna1e	P21KO-rep1_Only	Single	0.522923	1.45223
Cacng2	P21KO-rep1_Only	Single	0.541442	4.69578
Cacng7	P21KO-rep1_Only	Single	0.62432	45.2516
Camk2n2	P21KO-rep1_Only	Single	0.4641	16.7877
Camkv	P21KO-rep1_Only	Single	0.962925	46.3932
Capns2	P21KO-rep1_Only	Single	0.249583	3.81023
Car15	P21KO-rep1_Only	Single	0.0522169	1.64523
Car3	P21KO-rep1_Only	Single	0.41492	2.90596
Car8	P21KO-rep1_Only	Single	0.427124	22.441
Card10	P21KO-rep1_Only	Single	0.109442	1.42686
Carns1	P21KO-rep1_Only	Single	0.178174	1.52858
Casq2	P21KO-rep1_Only	Single	0.164377	1.74397
Cbln4	P21KO-rep1_Only	Single	0.0547437	1.9577
Cbr3	P21KO-rep1_Only	Single	0.486586	1.89919
Ccdc113	P21KO-rep1_Only	Single	0.821194	7.50466
Ccdc65	P21KO-rep1_Only	Single	0.988768	1.90738
Ccdc74a	P21KO-rep1_Only	Single	0.65637	1.34756
Ccdc88b	P21KO-rep1_Only	Single	0.661719	2.65805
Cck	P21KO-rep1_Only	Single	0.0782954	8.02075
Cckbr	P21KO-rep1_Only	Single	0.305298	64.6625
Cd68	P21KO-rep1_Only	Single	0.441153	1.96147
Cd93	P21KO-rep1_Only	Single	0.510846	3.29549
Cdc34-ps	P21KO-rep1_Only	Single	0.31114	1.71478
Cdc42ep1	P21KO-rep1_Only	Single	0.162162	3.20761
Cdc42ep2	P21KO-rep1_Only	Single	0.209489	1.32355
Cdh24	P21KO-rep1_Only	Single	0.776942	6.47893
Cdh3	P21KO-rep1_Only	Single	0.278773	1.10049
Cdh5	P21KO-rep1_Only	Single	0.380508	3.45618
Cdh9	P21KO-rep1_Only	Single	0.332839	2.46028
Cdk18	P21KO-rep1_Only	Single	0	2.99628
Cdk20	P21KO-rep1_Only	Single	0.732799	7.95578
Cdk5r2	P21KO-rep1_Only	Single	0.125999	41.635
Cdkl1	P21KO-rep1_Only	Single	0.511562	10.9185
Cdr1	P21KO-rep1_Only	Single	0.444382	17.4141
Cdyl2	P21KO-rep1_Only	Single	0.506938	1.26566
Cebpd	P21KO-rep1_Only	Single	0.59658	1.53082
Celsr3	P21KO-rep1_Only	Single	0.86489	15.5064
Chac1	P21KO-rep1_Only	Single	0.158239	1.19624
Chat	P21KO-rep1_Only	Single	0.129146	5.02782
Chchd10	P21KO-rep1_Only	Single	0.710387	28.39
Chrm2	P21KO-rep1_Only	Single	0.173682	3.44381
Chrm3	P21KO-rep1_Only	Single	0.709766	3.80558
Chrna2	P21KO-rep1_Only	Single	0.084802	2.51291
Chrna7	P21KO-rep1_Only	Single	0.716714	6.6853
Chrnb4	P21KO-rep1_Only	Single	0.305801	14.305
Chst1	P21KO-rep1_Only	Single	0.409702	10.1391
Clca3	P21KO-rep1_Only	Single	0.0580053	58.0752
Cldn1	P21KO-rep1_Only	Single	0.966413	1.23073
Clec14a	P21KO-rep1_Only	Single	0.699581	1.08461
Clec18a	P21KO-rep1_Only	Single	0.231066	1.04429
Clic6	P21KO-rep1_Only	Single	0.0728092	1.10785
Cmtm5	P21KO-rep1_Only	Single	0.0502294	11.3799
Cmtm8	P21KO-rep1_Only	Single	0.847853	1.77516
Cnnm1	P21KO-rep1_Only	Single	0.118044	9.35428
Cntn2	P21KO-rep1_Only	Single	0.606515	1.36558
Cntnap5a	P21KO-rep1_Only	Single	0.664435	2.15022
Cntnap5b	P21KO-rep1_Only	Single	0.317944	1.3311
Col3a1	P21KO-rep1_Only	Single	0.180103	1.20077
Col8a1	P21KO-rep1_Only	Single	0.0671727	4.33528
Col8a2	P21KO-rep1_Only	Single	0.0633252	1.5898
Coq10a	P21KO-rep1_Only	Single	0.918003	15.7281
Cox6b2	P21KO-rep1_Only	Single	0.420452	7.81845
Cox7a1	P21KO-rep1_Only	Single	0.780997	5.48475
Cox8b	P21KO-rep1_Only	Single	0	3.13859
Cplx4	P21KO-rep1_Only	Single	0.851714	206.523
Cpxm1	P21KO-rep1_Only	Single	0.791913	2.6992
CR974483.1	P21KO-rep1_Only	Single	0	2.01767
Crhr1	P21KO-rep1_Only	Single	0.23456	3.49062
Crlf2	P21KO-rep1_Only	Single	0.393986	3.07167
Crp	P21KO-rep1_Only	Single	0.135333	3.015
Cryab	P21KO-rep1_Only	Single	0.168047	22.5199
Csf1r	P21KO-rep1_Only	Single	0.798481	3.79383
Csf2ra	P21KO-rep1_Only	Single	0.206519	14.3123
Csrnp1	P21KO-rep1_Only	Single	0.150213	1.00334
CT009594.1	P21KO-rep1_Only	Single	0	3.65994
CT025520.1	P21KO-rep1_Only	Single	0	1.52944
CT025645.1	P21KO-rep1_Only	Single	0.0682742	1.17197
CT025673.3	P21KO-rep1_Only	Single	0	10.5517
CT025708.1	P21KO-rep1_Only	Single	0	5.87522
CT030240.1	P21KO-rep1_Only	Single	0	1.485
CT030685.2	P21KO-rep1_Only	Single	0	15.0827
CT033751.1	P21KO-rep1_Only	Single	0	60.6786
CT573017.1	P21KO-rep1_Only	Single	0.59861	3.7759
CT573034.1	P21KO-rep1_Only	Single	0.833764	3.63248
CT954250.1	P21KO-rep1_Only	Single	0	6.1109
Ctf1	P21KO-rep1_Only	Single	0.132594	1.09858
Ctsk	P21KO-rep1_Only	Single	0.301439	1.41546
Ctxn3	P21KO-rep1_Only	Single	0.783754	5.39535
Cul9	P21KO-rep1_Only	Single	0.971858	13.7737
Cybasc3	P21KO-rep1_Only	Single	0.941538	4.26166
Cyp27a1	P21KO-rep1_Only	Single	0.0893737	2.25577
Cyp2d22	P21KO-rep1_Only	Single	0.251808	8.52773
Cyp4f17	P21KO-rep1_Only	Single	0.646082	5.52917
Cyr61	P21KO-rep1_Only	Single	0.260935	1.76929
D030047H15Rik	P21KO-rep1_Only	Single	0.178514	6.56766
D130007C19Rik	P21KO-rep1_Only	Single	0.311735	2.18407
D230022J07Rik	P21KO-rep1_Only	Single	0.104654	1.13195
D330012F22Rik	P21KO-rep1_Only	Single	0.63503	2.27812
D330041H03Rik	P21KO-rep1_Only	Single	0.102349	1.5518
D730003I15Rik	P21KO-rep1_Only	Single	0.77453	5.34587
D730045B01Rik	P21KO-rep1_Only	Single	0.0318605	1.14688
D830025C05Rik	P21KO-rep1_Only	Single	0.147966	1.79685
D930015M05Rik	P21KO-rep1_Only	Single	0.0314777	3.22519
Daam2	P21KO-rep1_Only	Single	0.2312	1.287
Dact2	P21KO-rep1_Only	Single	0.173662	3.1605
Dap	P21KO-rep1_Only	Single	0.94466	4.63782
Darc	P21KO-rep1_Only	Single	0.791644	200.955
Dbil5	P21KO-rep1_Only	Single	0.328471	1.4936
Ddo	P21KO-rep1_Only	Single	0.106039	1.39933
Ddx3y	P21KO-rep1_Only	Single	0.00256687	24.7509
Deptor	P21KO-rep1_Only	Single	0.212516	3.2922
Dgat2	P21KO-rep1_Only	Single	0.591737	6.49021
Dgkb	P21KO-rep1_Only	Single	0.658875	3.65523
Dio2	P21KO-rep1_Only	Single	0.100471	11.0472
Dnajc30	P21KO-rep1_Only	Single	0.706184	11.0416
Dock10	P21KO-rep1_Only	Single	0.612701	1.33978
Dock6	P21KO-rep1_Only	Single	0.4284	2.55021
Dok3	P21KO-rep1_Only	Single	0.0288981	2.13787
Dopey2	P21KO-rep1_Only	Single	0.587629	4.52861
Dpagt1	P21KO-rep1_Only	Single	0.6325	9.82171
Dqx1	P21KO-rep1_Only	Single	0.228816	2.55632
Drd2	P21KO-rep1_Only	Single	0.0881918	18.0898
Drd4	P21KO-rep1_Only	Single	0.0338561	34.6534
Drd5	P21KO-rep1_Only	Single	0.0486367	1.00169
Dscaml1	P21KO-rep1_Only	Single	0.255636	19.4332
Dusp23	P21KO-rep1_Only	Single	0.149307	15.0896
Dynlrb2	P21KO-rep1_Only	Single	0.297766	1.34868
Dynlt1f	P21KO-rep1_Only	Single	0.103659	78.0947
E030010A14Rik	P21KO-rep1_Only	Single	0.0867805	1.59774
E030042O20Rik	P21KO-rep1_Only	Single	0.046949	1.17871
E130003G02Rik	P21KO-rep1_Only	Single	0.0314475	1.33998
E130309D14Rik	P21KO-rep1_Only	Single	0.720212	6.46303
E230001N04Rik	P21KO-rep1_Only	Single	0.407384	1.45926
Ebi3	P21KO-rep1_Only	Single	0.170092	1.17489
Ecscr	P21KO-rep1_Only	Single	0.385032	1.05968
Edn1	P21KO-rep1_Only	Single	0.0964996	1.47079
Eepd1	P21KO-rep1_Only	Single	0.976746	5.57879
Efemp1	P21KO-rep1_Only	Single	0.890775	14.8832
Efna1	P21KO-rep1_Only	Single	0.519943	1.28154
Efna3	P21KO-rep1_Only	Single	0.822862	2.62971
Egf	P21KO-rep1_Only	Single	0.394003	2.27868
Egln3	P21KO-rep1_Only	Single	0.885189	2.18675
Egr3	P21KO-rep1_Only	Single	0	1.04227
Eif4ebp2	P21KO-rep1_Only	Single	0.531789	16.3398
Eif4ebp3	P21KO-rep1_Only	Single	0	4.45976
Elfn1	P21KO-rep1_Only	Single	0.864642	24.3424
Elfn2	P21KO-rep1_Only	Single	0.212294	29.239
Ell2	P21KO-rep1_Only	Single	0.773119	2.90873
Elmo3	P21KO-rep1_Only	Single	0.149815	3.32184
Elovl7	P21KO-rep1_Only	Single	0.175991	5.75511
Emp2	P21KO-rep1_Only	Single	0.452637	1.64865
En2	P21KO-rep1_Only	Single	0.0390596	1.80787
Endog	P21KO-rep1_Only	Single	0.894585	3.62448
Epas1	P21KO-rep1_Only	Single	0.66387	16.0529
Ethe1	P21KO-rep1_Only	Single	0.732561	2.50107
Exoc3l	P21KO-rep1_Only	Single	0.0498414	1.74106
Eya2	P21KO-rep1_Only	Single	0.554237	1.29463
F11r	P21KO-rep1_Only	Single	0.36231	2.28247
F3	P21KO-rep1_Only	Single	0.108592	3.72068
Fabp4	P21KO-rep1_Only	Single	0.100387	7.36337
Faim2	P21KO-rep1_Only	Single	0.131416	46.4197
Fam105a	P21KO-rep1_Only	Single	0.90176	2.04975
Fam113b	P21KO-rep1_Only	Single	0.159708	1.22366
Fam114a1	P21KO-rep1_Only	Single	0.682668	1.5522
Fam135b	P21KO-rep1_Only	Single	0.143335	9.7649
Fam159b	P21KO-rep1_Only	Single	0.0593229	1.31123
Fam160b2	P21KO-rep1_Only	Single	0.904144	19.218
Fam163a	P21KO-rep1_Only	Single	0.701842	5.7504
Fam163b	P21KO-rep1_Only	Single	0.026854	3.23537
Fam164c	P21KO-rep1_Only	Single	0.589048	2.59711
Fam176a	P21KO-rep1_Only	Single	0.392776	1.66879
Fam194a	P21KO-rep1_Only	Single	0.0668138	2.53666
Fam195a	P21KO-rep1_Only	Single	0.225899	3.33495
Fam196a	P21KO-rep1_Only	Single	0.521892	6.85059
Fam19a4	P21KO-rep1_Only	Single	0.439418	3.78543
Fam203a	P21KO-rep1_Only	Single	0.832559	6.19109
Fam43a	P21KO-rep1_Only	Single	0.511054	4.20169
Fam43b	P21KO-rep1_Only	Single	0.334209	1.36527
Fam55c	P21KO-rep1_Only	Single	0.408872	1.4787
Fam59a	P21KO-rep1_Only	Single	0.952149	6.84219
Fam65a	P21KO-rep1_Only	Single	0.339222	8.83829
Fam71e1	P21KO-rep1_Only	Single	0.141102	7.83376
Fam71f2	P21KO-rep1_Only	Single	0.0470242	1.28827
Fam89a	P21KO-rep1_Only	Single	0.709277	9.26168
Fbxl15	P21KO-rep1_Only	Single	0.4795	1.9821
Fbxo16	P21KO-rep1_Only	Single	0.82172	2.78361
Fbxo42	P21KO-rep1_Only	Single	0.801517	8.36967
Fcamr	P21KO-rep1_Only	Single	0.0198833	2.86254
Fcer1g	P21KO-rep1_Only	Single	0.127088	2.03814
Fcgrt	P21KO-rep1_Only	Single	0.762018	3.38728
Fcrls	P21KO-rep1_Only	Single	0.675544	1.11311
Fermt3	P21KO-rep1_Only	Single	0.376388	1.12004
Fezf2	P21KO-rep1_Only	Single	0.86764	4.53033
Fgf1	P21KO-rep1_Only	Single	0.10596	15.4607
Fgf10	P21KO-rep1_Only	Single	0.0665739	1.12343
Fibcd1	P21KO-rep1_Only	Single	0.1756	2.5094
Ficd	P21KO-rep1_Only	Single	0.675816	6.62937
Fkbp11	P21KO-rep1_Only	Single	0.500726	1.78034
Flrt1	P21KO-rep1_Only	Single	0.41635	1.72265
Fmod	P21KO-rep1_Only	Single	0.0586352	1.02874
Fndc8	P21KO-rep1_Only	Single	0.0425532	3.11213
Folr2	P21KO-rep1_Only	Single	0.0918288	1.02144
Fosl1	P21KO-rep1_Only	Single	0.0262978	1.98971
Fosl2	P21KO-rep1_Only	Single	0.0919327	1.45658
Foxk1	P21KO-rep1_Only	Single	0.436276	8.60324
Foxo1	P21KO-rep1_Only	Single	0.395406	5.08533
Foxo6	P21KO-rep1_Only	Single	0.58493	1.33317
Fras1	P21KO-rep1_Only	Single	0.950556	1.18912
Frmd7	P21KO-rep1_Only	Single	0.45639	1.49269
Fstl4	P21KO-rep1_Only	Single	0.651856	1.42596
Fxyd7	P21KO-rep1_Only	Single	0.657976	14.2867
Fzd10	P21KO-rep1_Only	Single	0.391943	5.17364
Fzd4	P21KO-rep1_Only	Single	0.683873	3.56458
Fzd8	P21KO-rep1_Only	Single	0.819403	1.30537
G630016D24Rik	P21KO-rep1_Only	Single	0.117664	2.37562
Gabra4	P21KO-rep1_Only	Single	0.320989	3.60096
Gabrb1	P21KO-rep1_Only	Single	0.217074	2.23854
Gabrg1	P21KO-rep1_Only	Single	0.685112	1.72557
Gabrr1	P21KO-rep1_Only	Single	0.0892711	52.9053
Gabrr3	P21KO-rep1_Only	Single	0.0611004	15.8849
Gadd45b	P21KO-rep1_Only	Single	0.166571	1.77315
Gal3st3	P21KO-rep1_Only	Single	0.226348	12.0102
Gal3st4	P21KO-rep1_Only	Single	0.679017	1.01649
Galm	P21KO-rep1_Only	Single	0.6004	2.87733
Galns	P21KO-rep1_Only	Single	0.950446	7.744
Gapdhs	P21KO-rep1_Only	Single	0.00843164	1.40013
Gatsl3	P21KO-rep1_Only	Single	0.0357387	2.69577
Gbp2	P21KO-rep1_Only	Single	0.0450579	1.73139
Gbp6	P21KO-rep1_Only	Single	0.228452	3.63419
Gckr	P21KO-rep1_Only	Single	0.0561185	107.688
Gdpd3	P21KO-rep1_Only	Single	0.328893	1.50598
Gfod1	P21KO-rep1_Only	Single	0.69438	4.41902
Gfra2	P21KO-rep1_Only	Single	0.73059	8.23372
Ghrl	P21KO-rep1_Only	Single	0	4.80932
Gja10	P21KO-rep1_Only	Single	0.0958369	2.41759
Gja4	P21KO-rep1_Only	Single	0.139589	1.53068
Glns-ps1	P21KO-rep1_Only	Single	0.187839	1.41369
Gltscr1	P21KO-rep1_Only	Single	0.0917997	2.952
Gm10010	P21KO-rep1_Only	Single	0.194921	3.5839
Gm10037	P21KO-rep1_Only	Single	0	3.22037
Gm10038	P21KO-rep1_Only	Single	0.023459	1.39076
Gm10039	P21KO-rep1_Only	Single	0.304641	2.49097
Gm10126	P21KO-rep1_Only	Single	0	124.2
Gm10132	P21KO-rep1_Only	Single	0	2.80756
Gm10139	P21KO-rep1_Only	Single	0.885646	12.6261
Gm10160	P21KO-rep1_Only	Single	0	3.35736
Gm10169	P21KO-rep1_Only	Single	0.742055	7.39952
Gm10186	P21KO-rep1_Only	Single	0	1.71949
Gm10197	P21KO-rep1_Only	Single	0.0465605	25.5676
Gm10217	P21KO-rep1_Only	Single	0	3.73728
Gm10226	P21KO-rep1_Only	Single	0.740615	1.26221
Gm10307	P21KO-rep1_Only	Single	0.60048	1.07552
Gm10337	P21KO-rep1_Only	Single	0	1.12371
Gm10356	P21KO-rep1_Only	Single	0.0966325	5.77361
Gm10358	P21KO-rep1_Only	Single	0.212652	1.65885
Gm10364	P21KO-rep1_Only	Single	0.198319	1.03974
Gm10393	P21KO-rep1_Only	Single	0	14.8491
Gm10419	P21KO-rep1_Only	Single	0.229519	19.0248
Gm10434	P21KO-rep1_Only	Single	0.0440508	1.21983
Gm10462	P21KO-rep1_Only	Single	0	1.43111
Gm10491	P21KO-rep1_Only	Single	0	5.80108
Gm10501	P21KO-rep1_Only	Single	0.317946	2.3646
Gm10567	P21KO-rep1_Only	Single	0.218898	1.88796
Gm106	P21KO-rep1_Only	Single	0.173256	4.94654
Gm10602	P21KO-rep1_Only	Single	0.0174417	4.2737
Gm10644	P21KO-rep1_Only	Single	0.247221	2.45506
Gm10657	P21KO-rep1_Only	Single	0.0215485	1.23449
Gm10664	P21KO-rep1_Only	Single	0.138858	2.38422
Gm10705	P21KO-rep1_Only	Single	0	1.13993
Gm10766	P21KO-rep1_Only	Single	0.0305976	1.59677
Gm10775	P21KO-rep1_Only	Single	0.293341	1.5087
Gm10785	P21KO-rep1_Only	Single	0.367191	1.29009
Gm10803	P21KO-rep1_Only	Single	0.0228199	9.67867
Gm10818	P21KO-rep1_Only	Single	0.0559584	1.28308
Gm10999	P21KO-rep1_Only	Single	0.0474699	2.15502
Gm11035	P21KO-rep1_Only	Single	0.142115	9.08397
Gm11084	P21KO-rep1_Only	Single	0	5.19812
Gm11189	P21KO-rep1_Only	Single	0	1.85177
Gm11192	P21KO-rep1_Only	Single	0	1.69055
Gm11193	P21KO-rep1_Only	Single	0.0486903	3.05446
Gm11266	P21KO-rep1_Only	Single	0.9163	1.60783
Gm11273	P21KO-rep1_Only	Single	0	43.1692
Gm11281	P21KO-rep1_Only	Single	0.0489959	1.46885
Gm11284	P21KO-rep1_Only	Single	0.045394	1.09769
Gm11339	P21KO-rep1_Only	Single	0	1.2726
Gm11345	P21KO-rep1_Only	Single	0.068615	2.97972
Gm11449	P21KO-rep1_Only	Single	0	1.68027
Gm11454	P21KO-rep1_Only	Single	0.501147	1.309
Gm11459	P21KO-rep1_Only	Single	0	6.53181
Gm11464	P21KO-rep1_Only	Single	0.581841	1.35713
Gm11465	P21KO-rep1_Only	Single	0.136828	1.7242
Gm11477	P21KO-rep1_Only	Single	0.280332	3.02923
Gm11483	P21KO-rep1_Only	Single	0	1.45016
Gm11517	P21KO-rep1_Only	Single	0	1.41942
Gm11518	P21KO-rep1_Only	Single	0.112559	49.444
Gm11527	P21KO-rep1_Only	Single	0.302398	1.07127
Gm11534	P21KO-rep1_Only	Single	0.221154	4.1017
Gm11544	P21KO-rep1_Only	Single	0.646912	3.8211
Gm11546	P21KO-rep1_Only	Single	0.212423	6.07477
Gm11575	P21KO-rep1_Only	Single	0.0615898	17.6913
Gm11602	P21KO-rep1_Only	Single	0.496845	6.32181
Gm11611	P21KO-rep1_Only	Single	0.0418835	8.30477
Gm11613	P21KO-rep1_Only	Single	0.354927	2.73771
Gm11628	P21KO-rep1_Only	Single	0	3.98934
Gm11641	P21KO-rep1_Only	Single	0.0118738	3.26787
Gm11696	P21KO-rep1_Only	Single	0.211924	5.68649
Gm11714	P21KO-rep1_Only	Single	0.562011	3.65661
Gm11734	P21KO-rep1_Only	Single	0.112446	1.43125
Gm11739	P21KO-rep1_Only	Single	0	4.00696
Gm11741	P21KO-rep1_Only	Single	0.699323	1.18323
Gm11767	P21KO-rep1_Only	Single	0.169309	2.46321
Gm11769	P21KO-rep1_Only	Single	0.487669	1.72774
Gm11772	P21KO-rep1_Only	Single	0.453828	9.49719
Gm11790	P21KO-rep1_Only	Single	0.11718	1.10876
Gm11815	P21KO-rep1_Only	Single	0.813811	2.13595
Gm11832	P21KO-rep1_Only	Single	0.0475865	1.50844
Gm11839	P21KO-rep1_Only	Single	0.152427	1.10653
Gm11874	P21KO-rep1_Only	Single	0	1.21415
Gm11924	P21KO-rep1_Only	Single	0.678961	1.79802
Gm11940	P21KO-rep1_Only	Single	0.393166	1.55437
Gm11944	P21KO-rep1_Only	Single	0.389322	4.09631
Gm11948	P21KO-rep1_Only	Single	0.214485	2.5079
Gm11962	P21KO-rep1_Only	Single	0	1.68947
Gm11993	P21KO-rep1_Only	Single	0	5.68873
Gm11995	P21KO-rep1_Only	Single	0	1.34746
Gm12013	P21KO-rep1_Only	Single	0	2.36291
Gm12020	P21KO-rep1_Only	Single	0.0649601	7.90724
Gm12026	P21KO-rep1_Only	Single	0.054387	1.74259
Gm12031	P21KO-rep1_Only	Single	0.155075	1.233
Gm12037	P21KO-rep1_Only	Single	0.0958499	6.14907
Gm12054	P21KO-rep1_Only	Single	0	2.44968
Gm12059	P21KO-rep1_Only	Single	0.205046	1.71317
Gm12060	P21KO-rep1_Only	Single	0.740089	1.21024
Gm12074	P21KO-rep1_Only	Single	0	4.67278
Gm12146	P21KO-rep1_Only	Single	0.0606445	1.92792
Gm12147	P21KO-rep1_Only	Single	0	1.06837
Gm12207	P21KO-rep1_Only	Single	0.677023	1.80655
Gm12208	P21KO-rep1_Only	Single	0	3.49211
Gm12264	P21KO-rep1_Only	Single	0.208719	4.10023
Gm12276	P21KO-rep1_Only	Single	0.996438	23.4663
Gm12279	P21KO-rep1_Only	Single	0.132945	11.2178
Gm12291	P21KO-rep1_Only	Single	0.153761	2.41429
Gm12294	P21KO-rep1_Only	Single	0.319493	1.4593
Gm12302	P21KO-rep1_Only	Single	0.137049	17.6114
Gm12319	P21KO-rep1_Only	Single	0.112554	10.0714
Gm12321	P21KO-rep1_Only	Single	0.391545	1.18544
Gm12328	P21KO-rep1_Only	Single	0.204997	2.693
Gm12353	P21KO-rep1_Only	Single	0.13427	1.96921
Gm12394	P21KO-rep1_Only	Single	0.41696	2.22683
Gm12404	P21KO-rep1_Only	Single	0.0609773	2.06938
Gm12405	P21KO-rep1_Only	Single	0.350659	2.21674
Gm12406	P21KO-rep1_Only	Single	0.570897	3.64436
Gm12437	P21KO-rep1_Only	Single	0.176063	14.9135
Gm12445	P21KO-rep1_Only	Single	0.218263	1.71152
Gm12473	P21KO-rep1_Only	Single	0.12786	2.7199
Gm12496	P21KO-rep1_Only	Single	0.576479	1.63477
Gm12500	P21KO-rep1_Only	Single	0.0396248	2.46407
Gm12505	P21KO-rep1_Only	Single	0.370642	1.71042
Gm12538	P21KO-rep1_Only	Single	0	3.53297
Gm12540	P21KO-rep1_Only	Single	0.24899	4.94695
Gm12541	P21KO-rep1_Only	Single	0.069588	1.42854
Gm12572	P21KO-rep1_Only	Single	0.354022	1.1539
Gm12573	P21KO-rep1_Only	Single	0	5.83647
Gm12580	P21KO-rep1_Only	Single	0.0527787	1.33752
Gm12591	P21KO-rep1_Only	Single	0.339983	1.30147
Gm12592	P21KO-rep1_Only	Single	0.215188	1.40361
Gm12652	P21KO-rep1_Only	Single	0.570918	1.55228
Gm12655	P21KO-rep1_Only	Single	0.966122	1.75732
Gm12660	P21KO-rep1_Only	Single	0	1.14421
Gm12689	P21KO-rep1_Only	Single	0.0410304	2.15857
Gm12709	P21KO-rep1_Only	Single	0.0823133	3.8325
Gm12720	P21KO-rep1_Only	Single	0.0879321	2.18892
Gm12729	P21KO-rep1_Only	Single	0	3.6881
Gm12758	P21KO-rep1_Only	Single	0.336649	1.90736
Gm12781	P21KO-rep1_Only	Single	0.0775438	1.84221
Gm12788	P21KO-rep1_Only	Single	0.0321323	2.54168
Gm12807	P21KO-rep1_Only	Single	0.0998393	2.16687
Gm12835	P21KO-rep1_Only	Single	0.223058	1.216
Gm12868	P21KO-rep1_Only	Single	0.0245514	1.76802
Gm12902	P21KO-rep1_Only	Single	0.42672	1.2855
Gm12932	P21KO-rep1_Only	Single	0.70332	1.44983
Gm12941	P21KO-rep1_Only	Single	0.132116	6.40919
Gm12965	P21KO-rep1_Only	Single	0	1.06731
Gm12993	P21KO-rep1_Only	Single	0.571188	2.18284
Gm12999	P21KO-rep1_Only	Single	0.1116	2.09838
Gm13027	P21KO-rep1_Only	Single	0	25.342
Gm13029	P21KO-rep1_Only	Single	0.0541414	12.6261
Gm13066	P21KO-rep1_Only	Single	0.579268	2.27257
Gm13071	P21KO-rep1_Only	Single	0.307814	7.50336
Gm13157	P21KO-rep1_Only	Single	0.828086	2.27458
Gm13204	P21KO-rep1_Only	Single	0.1057	2.86526
Gm13205	P21KO-rep1_Only	Single	0.488019	4.89594
Gm13238	P21KO-rep1_Only	Single	0	1.69053
Gm13246	P21KO-rep1_Only	Single	0.0842997	1.20448
Gm13259	P21KO-rep1_Only	Single	0.045346	2.69421
Gm13329	P21KO-rep1_Only	Single	0	3.42216
Gm13371	P21KO-rep1_Only	Single	0.0221102	2.19837
Gm13375	P21KO-rep1_Only	Single	0.29548	1.68006
Gm13393	P21KO-rep1_Only	Single	0.224305	1.02119
Gm13394	P21KO-rep1_Only	Single	0	12.5939
Gm13427	P21KO-rep1_Only	Single	0.040901	1.24366
Gm13433	P21KO-rep1_Only	Single	0	1.74593
Gm13436	P21KO-rep1_Only	Single	0.162362	1.35088
Gm13464	P21KO-rep1_Only	Single	0	1.41821
Gm13468	P21KO-rep1_Only	Single	0.625615	52.8609
Gm13519	P21KO-rep1_Only	Single	0.836151	2.79419
Gm13524	P21KO-rep1_Only	Single	0.0646913	1.80632
Gm13528	P21KO-rep1_Only	Single	0.0924889	1.01796
Gm13572	P21KO-rep1_Only	Single	0.0382711	1.23816
Gm13601	P21KO-rep1_Only	Single	0	1.13185
Gm13622	P21KO-rep1_Only	Single	0.19942	1.48417
Gm13629	P21KO-rep1_Only	Single	0.107836	3.28752
Gm13634	P21KO-rep1_Only	Single	0.161396	2.57226
Gm13688	P21KO-rep1_Only	Single	0.0330218	1.25684
Gm13706	P21KO-rep1_Only	Single	0.0510081	6.91145
Gm13707	P21KO-rep1_Only	Single	0	1.18383
Gm13716	P21KO-rep1_Only	Single	0.149062	1.26507
Gm13771	P21KO-rep1_Only	Single	0	12.7056
Gm13787	P21KO-rep1_Only	Single	0	1.00115
Gm13800	P21KO-rep1_Only	Single	0	22.2556
Gm13962	P21KO-rep1_Only	Single	0.070288	1.92978
Gm13989	P21KO-rep1_Only	Single	0.588557	10.3099
Gm14018	P21KO-rep1_Only	Single	0.0925743	1.43285
Gm14042	P21KO-rep1_Only	Single	0.143374	1.17652
Gm14048	P21KO-rep1_Only	Single	0.467966	1.29688
Gm14121	P21KO-rep1_Only	Single	0.0997773	4.02891
Gm14137	P21KO-rep1_Only	Single	0.0335061	2.34229
Gm14149	P21KO-rep1_Only	Single	0.966121	1.68196
Gm14169	P21KO-rep1_Only	Single	0.0539086	1.55866
Gm14219	P21KO-rep1_Only	Single	0	1.84556
Gm14257	P21KO-rep1_Only	Single	0.951716	2.71973
Gm14286	P21KO-rep1_Only	Single	0.200913	6.42143
Gm14291	P21KO-rep1_Only	Single	0.055752	1.98865
Gm14301	P21KO-rep1_Only	Single	0	1.37742
Gm14302	P21KO-rep1_Only	Single	0.291772	2.83247
Gm14305	P21KO-rep1_Only	Single	0.509883	1.89273
Gm14337	P21KO-rep1_Only	Single	0	16.9512
Gm14339	P21KO-rep1_Only	Single	0	2.27903
Gm14343	P21KO-rep1_Only	Single	0.0193653	3.68114
Gm14344	P21KO-rep1_Only	Single	0.0927047	1.17598
Gm14373	P21KO-rep1_Only	Single	0.0696571	3.35659
Gm14412	P21KO-rep1_Only	Single	0.209772	2.42299
Gm14416	P21KO-rep1_Only	Single	0.535666	2.01701
Gm14422	P21KO-rep1_Only	Single	0.1416	3.34806
Gm14435	P21KO-rep1_Only	Single	0.27459	1.82283
Gm14447	P21KO-rep1_Only	Single	0.318715	3.32984
Gm14505	P21KO-rep1_Only	Single	0.0524058	3.92764
Gm14506	P21KO-rep1_Only	Single	0.0470095	10.754
Gm14508	P21KO-rep1_Only	Single	0.092857	5.85298
Gm14519	P21KO-rep1_Only	Single	0	60.4775
Gm14592	P21KO-rep1_Only	Single	0.17531	1.65397
Gm14646	P21KO-rep1_Only	Single	0	1.82252
Gm14654	P21KO-rep1_Only	Single	0.549885	3.7454
Gm14681	P21KO-rep1_Only	Single	0.251411	4.31945
Gm14690	P21KO-rep1_Only	Single	0.688025	10.1214
Gm14693	P21KO-rep1_Only	Single	0	21.4712
Gm14703	P21KO-rep1_Only	Single	0.832701	5.91542
Gm14749	P21KO-rep1_Only	Single	0.0661522	1.32657
Gm14756	P21KO-rep1_Only	Single	0	1.14232
Gm14817	P21KO-rep1_Only	Single	0.157842	1.96608
Gm14827	P21KO-rep1_Only	Single	0.683027	1.97824
Gm14844	P21KO-rep1_Only	Single	0.107425	1.51101
Gm14872	P21KO-rep1_Only	Single	0.123388	3.15587
Gm14873	P21KO-rep1_Only	Single	0.0560046	1.8615
Gm15122	P21KO-rep1_Only	Single	0.112042	4.45023
Gm15176	P21KO-rep1_Only	Single	0	1.2467
Gm15186	P21KO-rep1_Only	Single	0.441044	1.27546
Gm15247	P21KO-rep1_Only	Single	0.708488	1.53676
Gm15269	P21KO-rep1_Only	Single	0.0917436	1.26816
Gm15283	P21KO-rep1_Only	Single	0.491554	2.14778
Gm15287	P21KO-rep1_Only	Single	0.196901	2.27899
Gm15288	P21KO-rep1_Only	Single	0.899421	2.11991
Gm15347	P21KO-rep1_Only	Single	0.079021	4.37288
Gm15348	P21KO-rep1_Only	Single	0.0997217	9.34319
Gm15379	P21KO-rep1_Only	Single	0.129284	1.47667
Gm15384	P21KO-rep1_Only	Single	0.158254	1.88341
Gm15409	P21KO-rep1_Only	Single	0.0771313	1.30345
Gm15420	P21KO-rep1_Only	Single	0.0274913	1.93477
Gm15432	P21KO-rep1_Only	Single	0	15.7047
Gm15440	P21KO-rep1_Only	Single	0.089958	2.4496
Gm15481	P21KO-rep1_Only	Single	0.518478	2.70264
Gm15499	P21KO-rep1_Only	Single	0.0487836	1.10078
Gm15506	P21KO-rep1_Only	Single	0.243473	1.39685
Gm15510	P21KO-rep1_Only	Single	0.20038	1.18806
Gm15539	P21KO-rep1_Only	Single	0.374574	1.70952
Gm15552	P21KO-rep1_Only	Single	0.0779437	1.16365
Gm15559	P21KO-rep1_Only	Single	0.416524	1.12647
Gm15567	P21KO-rep1_Only	Single	0.386359	1.16858
Gm15580	P21KO-rep1_Only	Single	0.0231268	1.15658
Gm15585	P21KO-rep1_Only	Single	0.307263	2.3072
Gm15591	P21KO-rep1_Only	Single	0.392314	1.65749
Gm15596	P21KO-rep1_Only	Single	0.138044	2.76485
Gm15601	P21KO-rep1_Only	Single	0.0707626	1.59914
Gm15612	P21KO-rep1_Only	Single	0.233555	2.65082
Gm15627	P21KO-rep1_Only	Single	0.0235507	1.37049
Gm15631	P21KO-rep1_Only	Single	0.347266	1.91452
Gm15655	P21KO-rep1_Only	Single	0.282304	1.74675
Gm15672	P21KO-rep1_Only	Single	0.11494	1.38531
Gm15676	P21KO-rep1_Only	Single	0.853864	4.9136
Gm15687	P21KO-rep1_Only	Single	0	2.17908
Gm15706	P21KO-rep1_Only	Single	0.499994	25.2184
Gm15710	P21KO-rep1_Only	Single	0	119.609
Gm15717	P21KO-rep1_Only	Single	0.0289609	6.55963
Gm15718	P21KO-rep1_Only	Single	0.253491	1.51579
Gm15721	P21KO-rep1_Only	Single	0.894452	1.47282
Gm15726	P21KO-rep1_Only	Single	0.65719	1.67726
Gm15745	P21KO-rep1_Only	Single	0.101015	1.03331
Gm15751	P21KO-rep1_Only	Single	0.291089	4.29475
Gm15760	P21KO-rep1_Only	Single	0	2.21451
Gm15777	P21KO-rep1_Only	Single	0.0515098	4.24322
Gm15784	P21KO-rep1_Only	Single	0.390572	1.04492
Gm15825	P21KO-rep1_Only	Single	0.118812	1.13425
Gm15832	P21KO-rep1_Only	Single	0.279407	1.3913
Gm15835	P21KO-rep1_Only	Single	0.33845	1.22592
Gm15872	P21KO-rep1_Only	Single	0.0167814	1.25719
Gm15878	P21KO-rep1_Only	Single	0.586699	4.85481
Gm15884	P21KO-rep1_Only	Single	0.0497628	1.46075
Gm15893	P21KO-rep1_Only	Single	0.208388	2.26996
Gm15898	P21KO-rep1_Only	Single	0.10227	4.36101
Gm15912	P21KO-rep1_Only	Single	0.800537	8.44829
Gm15950	P21KO-rep1_Only	Single	0.171651	2.51611
Gm15951	P21KO-rep1_Only	Single	0.891492	1.42705
Gm15954	P21KO-rep1_Only	Single	0.4176	2.27128
Gm15956	P21KO-rep1_Only	Single	0	1.62414
Gm15969	P21KO-rep1_Only	Single	0	1.5389
Gm15980	P21KO-rep1_Only	Single	0.237049	1.79594
Gm15983	P21KO-rep1_Only	Single	0.424493	1.35168
Gm15996	P21KO-rep1_Only	Single	0.113338	5.33962
Gm15997	P21KO-rep1_Only	Single	0.0149638	1.05883
Gm16031	P21KO-rep1_Only	Single	0	2.32972
Gm16040	P21KO-rep1_Only	Single	0.0372983	1.87788
Gm16044	P21KO-rep1_Only	Single	0.986081	1.45591
Gm16055	P21KO-rep1_Only	Single	0.0680097	6.51861
Gm16062	P21KO-rep1_Only	Single	0.338263	6.04042
Gm16075	P21KO-rep1_Only	Single	0.0862364	7.95393
Gm16091	P21KO-rep1_Only	Single	0.227338	1.68149
Gm16093	P21KO-rep1_Only	Single	0.131562	1.59639
Gm16104	P21KO-rep1_Only	Single	0.436056	11.6348
Gm16124	P21KO-rep1_Only	Single	0.381768	10.9164
Gm1614	P21KO-rep1_Only	Single	0.165389	2.3528
Gm16147	P21KO-rep1_Only	Single	0.790274	5.71947
Gm16153	P21KO-rep1_Only	Single	0.186993	1.32522
Gm16161	P21KO-rep1_Only	Single	0.0672413	2.76101
Gm16171	P21KO-rep1_Only	Single	0.126164	1.10333
Gm16172	P21KO-rep1_Only	Single	0.0472699	6.82734
Gm16181	P21KO-rep1_Only	Single	0.67988	1.38286
Gm16184	P21KO-rep1_Only	Single	0	1.01543
Gm16209	P21KO-rep1_Only	Single	0	1.62442
Gm16232	P21KO-rep1_Only	Single	0	2.64141
Gm16248	P21KO-rep1_Only	Single	0	4.97907
Gm16253	P21KO-rep1_Only	Single	0.0382877	4.26952
Gm16262	P21KO-rep1_Only	Single	0.044827	5.67468
Gm16266	P21KO-rep1_Only	Single	0.0376624	1.39879
Gm16295	P21KO-rep1_Only	Single	0.0505988	3.53634
Gm16302	P21KO-rep1_Only	Single	0.345921	12.04
Gm16306	P21KO-rep1_Only	Single	0.054613	1.17155
Gm16314	P21KO-rep1_Only	Single	0.331492	2.74457
Gm16322	P21KO-rep1_Only	Single	0.0681003	3.68805
Gm16323	P21KO-rep1_Only	Single	0.0620081	1.14297
Gm16333	P21KO-rep1_Only	Single	0	1.64292
Gm16334	P21KO-rep1_Only	Single	0.340043	7.15747
Gm16339	P21KO-rep1_Only	Single	0.0470396	2.55571
Gm16364	P21KO-rep1_Only	Single	0.202948	1.12552
Gm16401	P21KO-rep1_Only	Single	0.296315	3.90648
Gm16418	P21KO-rep1_Only	Single	0	2.05074
Gm16493	P21KO-rep1_Only	Single	0.669553	2.13914
Gm16515	P21KO-rep1_Only	Single	0.578238	7.01583
Gm16516	P21KO-rep1_Only	Single	0.189084	1.20856
Gm16538	P21KO-rep1_Only	Single	0	1.66666
Gm16574	P21KO-rep1_Only	Single	0.061618	3.15341
Gm16577	P21KO-rep1_Only	Single	0.022024	2.01373
Gm16580	P21KO-rep1_Only	Single	0.153876	7.20423
Gm16758	P21KO-rep1_Only	Single	0.0298402	1.02458
Gm1698	P21KO-rep1_Only	Single	0.039172	5.51225
Gm16984	P21KO-rep1_Only	Single	0.0404674	1.08601
Gm17020	P21KO-rep1_Only	Single	0.0354047	6.94518
Gm17021	P21KO-rep1_Only	Single	0.112036	1.90874
Gm17022	P21KO-rep1_Only	Single	0.0125336	2.51917
Gm17033	P21KO-rep1_Only	Single	0.144865	2.23019
Gm17041	P21KO-rep1_Only	Single	0	1.26784
Gm17057	P21KO-rep1_Only	Single	0.0183351	3.24902
Gm17100	P21KO-rep1_Only	Single	0.0354782	1.63252
Gm17111	P21KO-rep1_Only	Single	0	1.36814
Gm17112	P21KO-rep1_Only	Single	0.0491793	2.4367
Gm17146	P21KO-rep1_Only	Single	0.464731	1.32414
Gm17193	P21KO-rep1_Only	Single	0.232766	3.34951
Gm17194	P21KO-rep1_Only	Single	0.110261	2.22031
Gm17195	P21KO-rep1_Only	Single	0.527743	3.05588
Gm17201	P21KO-rep1_Only	Single	0	13.4147
Gm17207	P21KO-rep1_Only	Single	0.203934	4.37876
Gm17210	P21KO-rep1_Only	Single	0.0519692	1.86931
Gm17216	P21KO-rep1_Only	Single	0.103488	1.58075
Gm17224	P21KO-rep1_Only	Single	0.0418416	5.66119
Gm17235	P21KO-rep1_Only	Single	0.197992	2.19698
Gm17251	P21KO-rep1_Only	Single	0.980851	3.87723
Gm17296	P21KO-rep1_Only	Single	0.809118	2.69757
Gm17300	P21KO-rep1_Only	Single	0.387646	1.47865
Gm17344	P21KO-rep1_Only	Single	0.456583	20.4844
Gm17353	P21KO-rep1_Only	Single	0.387529	1.27816
Gm17354	P21KO-rep1_Only	Single	0.541457	3.44291
Gm17414	P21KO-rep1_Only	Single	0.0697886	8.49529
Gm17420	P21KO-rep1_Only	Single	0.0572315	14.1284
Gm17428	P21KO-rep1_Only	Single	0	2.80234
Gm17477	P21KO-rep1_Only	Single	0.10943	1.34292
Gm17484	P21KO-rep1_Only	Single	0.606804	1.44768
Gm17530	P21KO-rep1_Only	Single	0	9.92872
Gm17545	P21KO-rep1_Only	Single	0	5.54081
Gm17566	P21KO-rep1_Only	Single	0.144588	5.53662
Gm17571	P21KO-rep1_Only	Single	0	5.97088
Gm17604	P21KO-rep1_Only	Single	0	5.68458
Gm17709	P21KO-rep1_Only	Single	0.233382	1.91874
Gm17728	P21KO-rep1_Only	Single	0	5.23122
Gm18284	P21KO-rep1_Only	Single	0.223793	2.03089
Gm19357	P21KO-rep1_Only	Single	0.17616	1.7071
Gm2004	P21KO-rep1_Only	Single	0.24213	5.306
Gm20388	P21KO-rep1_Only	Single	0.069835	10.3467
Gm20394	P21KO-rep1_Only	Single	0.0829154	1.65415
Gm20400	P21KO-rep1_Only	Single	0.177997	1.26437
Gm20404	P21KO-rep1_Only	Single	0.469725	6.30671
Gm20405	P21KO-rep1_Only	Single	0.532173	5.8894
Gm20421	P21KO-rep1_Only	Single	0.111475	1.31324
Gm20422	P21KO-rep1_Only	Single	0.564393	2.03197
Gm20425	P21KO-rep1_Only	Single	0.531848	10.3732
Gm20427	P21KO-rep1_Only	Single	0.0529388	2.41092
Gm20431	P21KO-rep1_Only	Single	0	11.571
Gm20448	P21KO-rep1_Only	Single	0.16505	2.22056
Gm20457	P21KO-rep1_Only	Single	0.549803	1.81975
Gm20459	P21KO-rep1_Only	Single	0.497911	1.04043
Gm20470	P21KO-rep1_Only	Single	0.0300374	1.63622
Gm20479	P21KO-rep1_Only	Single	0	1.108
Gm20481	P21KO-rep1_Only	Single	0	1.0813
Gm20483	P21KO-rep1_Only	Single	0.185555	14.1097
Gm20492	P21KO-rep1_Only	Single	0.086995	4.13302
Gm20501	P21KO-rep1_Only	Single	0.714421	1.64339
Gm20504	P21KO-rep1_Only	Single	0.340532	2.52534
Gm20507	P21KO-rep1_Only	Single	0.173488	3.9007
Gm20522	P21KO-rep1_Only	Single	0.234528	1.59323
Gm20527	P21KO-rep1_Only	Single	0.0613931	1.01913
Gm20533	P21KO-rep1_Only	Single	0.552279	1.27159
Gm20535	P21KO-rep1_Only	Single	0.069971	1.11243
Gm20546	P21KO-rep1_Only	Single	0.903618	5.03794
Gm20605	P21KO-rep1_Only	Single	0.300578	22.8362
Gm20625	P21KO-rep1_Only	Single	0.761998	2.25554
Gm20636	P21KO-rep1_Only	Single	0.0151923	1.7801
Gm20645	P21KO-rep1_Only	Single	0.137209	1.75276
Gm20649	P21KO-rep1_Only	Single	0.493952	1.13595
Gm20680	P21KO-rep1_Only	Single	0.0279149	4.39506
Gm20681	P21KO-rep1_Only	Single	0.406852	1.44064
Gm20683	P21KO-rep1_Only	Single	0.037871	14.8759
Gm20687	P21KO-rep1_Only	Single	0.44191	5.15309
Gm20692	P21KO-rep1_Only	Single	0.0323352	1.42612
Gm20695	P21KO-rep1_Only	Single	0.661364	1.15175
Gm20707	P21KO-rep1_Only	Single	0.752086	1.4039
Gm20712	P21KO-rep1_Only	Single	0.389051	1.43374
Gm2606	P21KO-rep1_Only	Single	0.212529	88.7541
Gm2810	P21KO-rep1_Only	Single	0	5.39005
Gm2986	P21KO-rep1_Only	Single	0.45248	1.33651
Gm3272	P21KO-rep1_Only	Single	0	5.75216
Gm3362	P21KO-rep1_Only	Single	0.332962	2.52294
Gm3695	P21KO-rep1_Only	Single	0.203538	1.02836
Gm3839	P21KO-rep1_Only	Single	0	1.2143
Gm4189	P21KO-rep1_Only	Single	0.357077	4.1298
Gm4285	P21KO-rep1_Only	Single	0.422671	4.16314
Gm4353	P21KO-rep1_Only	Single	0.448294	4.33953
Gm4459	P21KO-rep1_Only	Single	0.36867	24.3428
Gm4524	P21KO-rep1_Only	Single	0.0894805	1.86796
Gm4792	P21KO-rep1_Only	Single	0.0420393	354.211
Gm4793	P21KO-rep1_Only	Single	0.0259581	2.39159
Gm4980	P21KO-rep1_Only	Single	0.168275	4.51798
Gm5054	P21KO-rep1_Only	Single	0	1.97567
Gm5069	P21KO-rep1_Only	Single	0.286121	1.33557
Gm5093	P21KO-rep1_Only	Single	0.147477	1.79153
Gm5466	P21KO-rep1_Only	Single	0.361328	2.98368
Gm5519	P21KO-rep1_Only	Single	0.9035	1.06335
Gm5530	P21KO-rep1_Only	Single	0	1.83475
Gm5567	P21KO-rep1_Only	Single	0.952075	6.51495
Gm5633	P21KO-rep1_Only	Single	0	11.9449
Gm5637	P21KO-rep1_Only	Single	0.266388	1.92113
Gm5741	P21KO-rep1_Only	Single	0.0605459	1.04278
Gm5812	P21KO-rep1_Only	Single	0.468237	1.15652
Gm5828	P21KO-rep1_Only	Single	0.0322596	3.76249
Gm5908	P21KO-rep1_Only	Single	0.143119	6.60363
Gm6139	P21KO-rep1_Only	Single	0	1.22048
Gm6158	P21KO-rep1_Only	Single	0.162654	18.3143
Gm6272	P21KO-rep1_Only	Single	0.058275	1.92665
Gm6344	P21KO-rep1_Only	Single	0	4.65381
Gm6548	P21KO-rep1_Only	Single	0.247999	3.36223
Gm6568	P21KO-rep1_Only	Single	0.401729	1.17879
Gm6758	P21KO-rep1_Only	Single	0.24083	1.04572
Gm6823	P21KO-rep1_Only	Single	0	2.13481
Gm6939	P21KO-rep1_Only	Single	0.0136333	5.04721
Gm6990	P21KO-rep1_Only	Single	0	1.12733
Gm7162	P21KO-rep1_Only	Single	0.0572816	1.8314
Gm7278	P21KO-rep1_Only	Single	0.0774202	1.27117
Gm7293	P21KO-rep1_Only	Single	0.0491226	1.64117
Gm7324	P21KO-rep1_Only	Single	0.0412189	5.62782
Gm7420	P21KO-rep1_Only	Single	0.386208	1.43693
Gm7598	P21KO-rep1_Only	Single	0.235039	1.07407
Gm7618	P21KO-rep1_Only	Single	0	1.58165
Gm7694	P21KO-rep1_Only	Single	0.270598	1.72158
Gm7862	P21KO-rep1_Only	Single	0.253153	11.5749
Gm7935	P21KO-rep1_Only	Single	0.140139	4.63792
Gm8327	P21KO-rep1_Only	Single	0.4897	1.89983
Gm8619	P21KO-rep1_Only	Single	0.568134	11.1158
Gm8730	P21KO-rep1_Only	Single	0.835611	51.4523
Gm8738	P21KO-rep1_Only	Single	0.527303	2.75146
Gm88	P21KO-rep1_Only	Single	0.370278	11.8572
Gm8841	P21KO-rep1_Only	Single	0.166575	1.04961
Gm8864	P21KO-rep1_Only	Single	0	1.07186
Gm9285	P21KO-rep1_Only	Single	0.509068	2.15739
Gm9396	P21KO-rep1_Only	Single	0	25.0162
Gm9429	P21KO-rep1_Only	Single	0.0336809	2.36724
Gm9613	P21KO-rep1_Only	Single	0.257166	1.63299
Gm962	P21KO-rep1_Only	Single	0.121754	1.03835
Gm9670	P21KO-rep1_Only	Single	0.321389	3.0298
Gm9747	P21KO-rep1_Only	Single	0.540774	1.88764
Gm9752	P21KO-rep1_Only	Single	0.115032	4.47132
Gm9772	P21KO-rep1_Only	Single	0	1.16279
Gm9776	P21KO-rep1_Only	Single	0.610475	4.08273
Gm9785	P21KO-rep1_Only	Single	0.0536097	1.84253
Gm9818	P21KO-rep1_Only	Single	0.945109	1.06825
Gm9821	P21KO-rep1_Only	Single	0.365991	8.3793
Gm9869	P21KO-rep1_Only	Single	0.0269535	6.95148
Gm9899	P21KO-rep1_Only	Single	0.170871	1.16617
Gm9901	P21KO-rep1_Only	Single	0.0916961	1.14962
Gm9924	P21KO-rep1_Only	Single	0.741649	1.6315
Gm9925	P21KO-rep1_Only	Single	0.263077	8.69031
Gm9929	P21KO-rep1_Only	Single	0.107587	6.50966
Gm9945	P21KO-rep1_Only	Single	0.672883	1.09364
Gm996	P21KO-rep1_Only	Single	0.0658665	5.17919
Gm9967	P21KO-rep1_Only	Single	0.593711	1.14773
Gm9974	P21KO-rep1_Only	Single	0.49525	2.62293
Gm9982	P21KO-rep1_Only	Single	0.074324	1.89367
Gm9985	P21KO-rep1_Only	Single	0.0205005	1.04417
Gnrh1	P21KO-rep1_Only	Single	0.538285	3.88476
Got2-ps1	P21KO-rep1_Only	Single	0	9.41841
Gp1ba	P21KO-rep1_Only	Single	0.113084	1.71082
Gp1bb	P21KO-rep1_Only	Single	0.498035	2.80966
Gpc4	P21KO-rep1_Only	Single	0.393123	1.12142
Gpnmb	P21KO-rep1_Only	Single	0.132343	1.76091
Gpr116	P21KO-rep1_Only	Single	0.235111	3.22317
Gpr12	P21KO-rep1_Only	Single	0.549983	1.61132
Gpr135	P21KO-rep1_Only	Single	0.323789	3.56025
Gpr139	P21KO-rep1_Only	Single	0.084691	1.26461
Gpr152	P21KO-rep1_Only	Single	0.0640026	11.7412
Gpr156	P21KO-rep1_Only	Single	0.351937	1.37673
Gpr176	P21KO-rep1_Only	Single	0.385965	3.7561
Gpr26	P21KO-rep1_Only	Single	0.709471	4.45062
Gpr56	P21KO-rep1_Only	Single	0.761201	2.6319
Gpr62	P21KO-rep1_Only	Single	0.194362	4.38108
Gpr63	P21KO-rep1_Only	Single	0.219448	1.29075
Gpr75	P21KO-rep1_Only	Single	0.306647	4.10146
Gpr84	P21KO-rep1_Only	Single	0.0360326	2.18263
Gpr88	P21KO-rep1_Only	Single	0.118751	1.47191
Gprin2	P21KO-rep1_Only	Single	0.453985	1.45215
Gpsm3	P21KO-rep1_Only	Single	0.2282	7.48086
Gpt	P21KO-rep1_Only	Single	0.337286	2.40634
Gramd3	P21KO-rep1_Only	Single	0.616054	2.73188
Grap2	P21KO-rep1_Only	Single	0.0719852	2.26156
Grem2	P21KO-rep1_Only	Single	0.41682	2.04331
Grid1	P21KO-rep1_Only	Single	0.922377	4.11582
Grik5	P21KO-rep1_Only	Single	0.7874	23.0462
Grm2	P21KO-rep1_Only	Single	0.0548115	4.01563
Grm4	P21KO-rep1_Only	Single	0.215525	3.10245
Gsc2	P21KO-rep1_Only	Single	0	6.2151
Gsg1l	P21KO-rep1_Only	Single	0.418404	6.13312
Gstt2	P21KO-rep1_Only	Single	0.292235	5.70224
H2afb1	P21KO-rep1_Only	Single	0	2.39194
H2-Q5	P21KO-rep1_Only	Single	0.0252565	1.56087
Hamp	P21KO-rep1_Only	Single	0.0259285	1.19729
Hapln3	P21KO-rep1_Only	Single	0.8007	1.52016
Hapln4	P21KO-rep1_Only	Single	0.0128147	1.53547
Hba-a1	P21KO-rep1_Only	Single	0.763492	79.3988
Hcn4	P21KO-rep1_Only	Single	0.633358	3.42374
Heatr2	P21KO-rep1_Only	Single	0.8215	3.775
Hgf	P21KO-rep1_Only	Single	0.0988551	1.87376
Hivep2	P21KO-rep1_Only	Single	0.927056	9.34067
Hmgb1-ps2	P21KO-rep1_Only	Single	0.468002	1.22165
Hmgcs2	P21KO-rep1_Only	Single	0.0311342	1.82124
Hmox1	P21KO-rep1_Only	Single	0.436172	1.31952
Hps6	P21KO-rep1_Only	Single	0.807307	2.73408
Hpx	P21KO-rep1_Only	Single	0.0226362	1.30948
Hrc	P21KO-rep1_Only	Single	0.0469924	1.13312
Hs1bp3	P21KO-rep1_Only	Single	0.33453	3.9956
Hs6st3	P21KO-rep1_Only	Single	0.212875	3.08108
Hsbp1l1	P21KO-rep1_Only	Single	0.212704	20.0574
Hsf1	P21KO-rep1_Only	Single	0.809925	19.8658
Hsp25-ps1	P21KO-rep1_Only	Single	0	1.28459
Hspa1b	P21KO-rep1_Only	Single	0.880489	1.35791
Hspa1l	P21KO-rep1_Only	Single	0.116174	1.93985
Hspb8	P21KO-rep1_Only	Single	0.265799	4.36652
Hspbap1	P21KO-rep1_Only	Single	0.591941	2.02833
Hspe1-ps2	P21KO-rep1_Only	Single	0.555396	1.17152
Htr1b	P21KO-rep1_Only	Single	0.36586	3.43038
Htr2a	P21KO-rep1_Only	Single	0.0887314	1.28618
Htr2c	P21KO-rep1_Only	Single	0.156475	1.32422
Htr3a	P21KO-rep1_Only	Single	0.0108228	1.79465
Hyal1	P21KO-rep1_Only	Single	0.631566	2.10583
I830012O16Rik	P21KO-rep1_Only	Single	0.18272	2.41412
Ier3	P21KO-rep1_Only	Single	0.939418	18.2666
Ifi27l2a	P21KO-rep1_Only	Single	0.313092	1.35304
Ifit1	P21KO-rep1_Only	Single	0.0365521	1.85916
Ifit3	P21KO-rep1_Only	Single	0.319942	10.7229
Ifitm3	P21KO-rep1_Only	Single	0.0493062	17.3543
Ifrd2	P21KO-rep1_Only	Single	0.928893	4.45098
Igdcc3	P21KO-rep1_Only	Single	0.219708	1.06235
Iglon5	P21KO-rep1_Only	Single	0.947015	30.5432
Igsf21	P21KO-rep1_Only	Single	0.682287	25.618
Il12rb2	P21KO-rep1_Only	Single	0.115481	4.43146
Il15	P21KO-rep1_Only	Single	0.0706971	1.07595
Il17d	P21KO-rep1_Only	Single	0.408755	2.04331
Il17ra	P21KO-rep1_Only	Single	0.436579	1.14032
Il18	P21KO-rep1_Only	Single	0.16946	8.66455
Il18bp	P21KO-rep1_Only	Single	0.373662	8.05186
Il3ra	P21KO-rep1_Only	Single	0.0804434	1.31029
Inf2	P21KO-rep1_Only	Single	0.104836	5.33301
Inha	P21KO-rep1_Only	Single	0.249904	12.7015
Insl6	P21KO-rep1_Only	Single	0.380795	1.3015
Irgm2	P21KO-rep1_Only	Single	0.116388	1.39331
Irs2	P21KO-rep1_Only	Single	0.65756	4.13866
Isg15	P21KO-rep1_Only	Single	0.306284	3.2323
Itga1	P21KO-rep1_Only	Single	0.289048	1.59143
Itga5	P21KO-rep1_Only	Single	0.198157	1.03157
Itga7	P21KO-rep1_Only	Single	0.242077	1.65082
Itgbl1	P21KO-rep1_Only	Single	0.0856404	2.35743
Itih5	P21KO-rep1_Only	Single	0.207808	1.31212
Itpkb	P21KO-rep1_Only	Single	0.676615	2.00786
Izumo4	P21KO-rep1_Only	Single	0.246778	9.31229
Jmjd5	P21KO-rep1_Only	Single	0.789549	4.56779
Junb	P21KO-rep1_Only	Single	0.6164	2.41428
Kank2	P21KO-rep1_Only	Single	0.796479	2.55945
Kbtbd10	P21KO-rep1_Only	Single	0.169191	1.19213
Kcna1	P21KO-rep1_Only	Single	0.41703	5.68085
Kcna3	P21KO-rep1_Only	Single	0.973785	3.49286
Kcnb1	P21KO-rep1_Only	Single	0.673181	46.9009
Kcnc4	P21KO-rep1_Only	Single	0.279016	7.19094
Kcnf1	P21KO-rep1_Only	Single	0.477511	1.21427
Kcng4	P21KO-rep1_Only	Single	0.0299439	11.505
Kcnj10	P21KO-rep1_Only	Single	0.394363	18.5751
Kcnj11	P21KO-rep1_Only	Single	0.179006	2.8442
Kcnj12	P21KO-rep1_Only	Single	0.31485	4.68528
Kcnj13	P21KO-rep1_Only	Single	0.174618	1.18686
Kcnj14	P21KO-rep1_Only	Single	0.196345	1.31807
Kcnj2	P21KO-rep1_Only	Single	0.273589	2.77304
Kcnj5	P21KO-rep1_Only	Single	0.116852	4.8586
Kcnj8	P21KO-rep1_Only	Single	0.0979567	2.39532
Kcnj9	P21KO-rep1_Only	Single	0.594616	26.978
Kcnk2	P21KO-rep1_Only	Single	0.746762	1.11698
Kcnk3	P21KO-rep1_Only	Single	0.198055	8.13956
Kcnk9	P21KO-rep1_Only	Single	0.0366102	6.19063
Kcnq3	P21KO-rep1_Only	Single	0.647905	1.12415
Kcnrg	P21KO-rep1_Only	Single	0.472732	1.1334
Kctd11	P21KO-rep1_Only	Single	0.358218	1.19147
Kctd12b	P21KO-rep1_Only	Single	0.672219	1.18306
Kctd21	P21KO-rep1_Only	Single	0.264539	5.23019
Kdm5d	P21KO-rep1_Only	Single	0	13.4324
Kiss1r	P21KO-rep1_Only	Single	0.11861	1.08595
Klf2	P21KO-rep1_Only	Single	0.0888554	1.34323
Klhdc9	P21KO-rep1_Only	Single	0.760107	1.03582
Klhl21	P21KO-rep1_Only	Single	0.655643	4.85866
Klhl3	P21KO-rep1_Only	Single	0.854911	2.79186
Klhl33	P21KO-rep1_Only	Single	0.914402	43.5913
Klhl34	P21KO-rep1_Only	Single	0.169054	3.91978
Krt10	P21KO-rep1_Only	Single	0.602708	4.5634
Lag3	P21KO-rep1_Only	Single	0.264523	2.3294
Lamc3	P21KO-rep1_Only	Single	0.116171	1.31272
Lat2	P21KO-rep1_Only	Single	0.364268	1.69484
Lcat	P21KO-rep1_Only	Single	0.173889	2.01931
Lenep	P21KO-rep1_Only	Single	0	1.03688
Leng9	P21KO-rep1_Only	Single	0.576641	5.43267
Lgi2	P21KO-rep1_Only	Single	0.605641	3.5108
Lgi3	P21KO-rep1_Only	Single	0.0645623	7.67648
Lhfpl5	P21KO-rep1_Only	Single	0.429061	2.99465
Lims2	P21KO-rep1_Only	Single	0.0205035	2.02915
Lin28a	P21KO-rep1_Only	Single	0.110421	1.29318
Lingo3	P21KO-rep1_Only	Single	0.696092	29.8392
Lmod1	P21KO-rep1_Only	Single	0.0838146	2.76961
Lnx2	P21KO-rep1_Only	Single	0.729379	3.19857
Lonrf1	P21KO-rep1_Only	Single	0.484498	8.00473
Loxl1	P21KO-rep1_Only	Single	0.153339	1.10627
Lrat	P21KO-rep1_Only	Single	0.173212	1.62954
Lrfn2	P21KO-rep1_Only	Single	0.241948	35.5523
Lrfn3	P21KO-rep1_Only	Single	0.206193	4.98468
Lrguk	P21KO-rep1_Only	Single	0.289712	1.64351
Lrp10	P21KO-rep1_Only	Single	0.593075	8.64003
Lrrc2	P21KO-rep1_Only	Single	0.152983	1.04139
Lrrc3	P21KO-rep1_Only	Single	0.760901	1.90035
Lrrc38	P21KO-rep1_Only	Single	0.0983181	1.38354
Lrrc46	P21KO-rep1_Only	Single	0.0831642	2.35754
Lrrc55	P21KO-rep1_Only	Single	0.292244	1.44321
Lrrc66	P21KO-rep1_Only	Single	0.108077	2.66118
Lrrc8c	P21KO-rep1_Only	Single	0.71439	4.48932
Lrrn2	P21KO-rep1_Only	Single	0.249114	3.42488
Lrrn4cl	P21KO-rep1_Only	Single	0.254368	2.98591
Lrtm1	P21KO-rep1_Only	Single	0.0581274	53.8781
Ltbp3	P21KO-rep1_Only	Single	0.504895	7.39874
Ly6a	P21KO-rep1_Only	Single	0.0606922	7.76249
Ly6i	P21KO-rep1_Only	Single	0.221934	1.03526
Ly86	P21KO-rep1_Only	Single	0.705276	2.97826
Lynx1	P21KO-rep1_Only	Single	0.813641	68.1827
Lyve1	P21KO-rep1_Only	Single	0.755816	8.61239
Mafb	P21KO-rep1_Only	Single	0.671426	1.27771
Magee2	P21KO-rep1_Only	Single	0.786215	1.55517
Mal	P21KO-rep1_Only	Single	0.0897929	2.18555
Mal2	P21KO-rep1_Only	Single	0.466117	1.92802
Mamdc2	P21KO-rep1_Only	Single	0.276012	1.51184
Maml2	P21KO-rep1_Only	Single	0.712569	3.07899
Map3k9	P21KO-rep1_Only	Single	0.983424	3.49004
Map6d1	P21KO-rep1_Only	Single	0.215396	2.20109
Mapk12	P21KO-rep1_Only	Single	0.49377	6.31967
2015-03-04	P21KO-rep1_Only	Single	0.825532	5.52353
Marveld1	P21KO-rep1_Only	Single	0.594571	1.74242
Mast3	P21KO-rep1_Only	Single	0.470829	7.20017
Med26	P21KO-rep1_Only	Single	0.653762	2.83482
Mef2c	P21KO-rep1_Only	Single	0.480997	1.33653
Mfsd2a	P21KO-rep1_Only	Single	0.613354	3.48569
Mfsd3	P21KO-rep1_Only	Single	0.386464	1.49758
Mfsd5	P21KO-rep1_Only	Single	0.71514	8.95082
Mfsd7c	P21KO-rep1_Only	Single	0.106383	1.31428
Mgp	P21KO-rep1_Only	Single	0.24826	19.5617
Mir103-2	P21KO-rep1_Only	Single	0	3.30163
Mir1188	P21KO-rep1_Only	Single	0.359466	6.05299
Mir1191	P21KO-rep1_Only	Single	0	7.97337
Mir1192	P21KO-rep1_Only	Single	0	2.90544
Mir124a-1	P21KO-rep1_Only	Single	0	59.1157
Mir124a-2	P21KO-rep1_Only	Single	0	4.00802
Mir138-2	P21KO-rep1_Only	Single	0	5.18828
Mir148b	P21KO-rep1_Only	Single	0	2.4212
Mir181a-1	P21KO-rep1_Only	Single	0	3.30163
Mir181b-2	P21KO-rep1_Only	Single	0	3.46108
Mir1898	P21KO-rep1_Only	Single	0	21.7908
Mir1929	P21KO-rep1_Only	Single	0	2.79369
Mir1931	P21KO-rep1_Only	Single	0.137861	1.51325
Mir1934	P21KO-rep1_Only	Single	0	3.65231
Mir1943	P21KO-rep1_Only	Single	0	4.53974
Mir1946a	P21KO-rep1_Only	Single	0	1.59194
Mir1966	P21KO-rep1_Only	Single	0	5.73441
Mir1967	P21KO-rep1_Only	Single	0	3.63179
Mir1968	P21KO-rep1_Only	Single	0	10.3766
Mir1970	P21KO-rep1_Only	Single	0	8.5454
Mir218-1	P21KO-rep1_Only	Single	0	1.8159
Mir221	P21KO-rep1_Only	Single	0	2.59414
Mir23b	P21KO-rep1_Only	Single	0	4.85708
Mir27b	P21KO-rep1_Only	Single	0	14.5333
[truncated: 32,375 more rows]
