# Supplementary material for: Network-based bioinformatics analysis of spatio-temporal RNA-Seq data reveals transcriptional programs underpinning normal and aberrant retinal development
Source: BMC Genomics. 2016 Aug 31;17(Suppl 5):495. doi: 10.1186/s12864-016-2822-z (PMC5009874; doi:10.1186/s12864-016-2822-z)
Supplement: Additional file 6: Table S5. — DE based analysis results for static and temporal comparisons. DE based analyses for static (P21WT vs. P21KO) (S5.1) and temporal (P0 vs. P21WT and P0 vs. P21KO) comparisons (S5.2, S5.3). (XLSX 4196 kb) [file 12864_2016_2822_MOESM6_ESM.xlsx]

## Sheet: S5.1
Table S5.1: DE/Non DE analysis in static comparison between P21WT and P21KO without binning.
Gene Name	Sample 1 = P21WT FPKM	Sample 2 = P21KO FPKM	DE in which sample?	fold change	DE/NonDE
1110007C09Rik	16.2065	3.6583	1	4.43004	DE
1500002C15Rik	6.23649	2.63752	1	2.36453	DE
1700010L04Rik	1.20271	0.177167	1	6.78859	DE
1700027A23Rik	0.915137	0.0460304	1	19.8812	DE
1700028K03Rik	15.2469	7.0302	1	2.16877	DE
1700030J22Rik	6.12357	2.27979	1	2.68602	DE
1700071M16Rik	10.897	2.25219	1	4.83841	DE
1810010K12Rik	0.686081	0	1	inf	DE
2010001K21Rik	0.618413	0	1	inf	DE
2310003H01Rik	18.6023	8.1284	1	2.28855	DE
2610034M16Rik	105.667	4.62698	1	22.837	DE
3010001F23Rik	18.1862	4.34511	1	4.18545	DE
3110070M22Rik	4.91227	1.56831	1	3.13221	DE
4930551O13Rik	2.20387	0.311789	1	7.06847	DE
4930578N16Rik	13.132	6.4134	1	2.04759	DE
4930581F22Rik	26.53	9.49807	1	2.7932	DE
4932418E24Rik	2.66188	0.26854	1	9.91243	DE
4932442E05Rik	3.86311	1.17604	1	3.28485	DE
5330426P16Rik	4.00246	1.53002	1	2.61594	DE
5430407P10Rik	10.6956	3.64728	1	2.93248	DE
A930004D18Rik	9.03073	3.02288	1	2.98746	DE
A930006I01Rik	23.7616	1.48026	1	16.0523	DE
A930011G23Rik	3.61608	1.10103	1	3.28426	DE
A930028C08Rik	9.9187	0.529782	1	18.7222	DE
A930031H19Rik	3.95912	0	1	inf	DE
A930041C12Rik	5.93831	1.30355	1	4.55548	DE
AA413626	12.0346	3.77707	1	3.18622	DE
Abca4	350.204	156.843	1	2.23283	DE
AC087184.1	49.4459	0	1	inf	DE
AC102320.1	73.6069	0	1	inf	DE
AC113178.1	69.9538	8.66853	1	8.06985	DE
AC113287.1	4.64392	1.541	1	3.01358	DE
AC120136.1	1.4342	0	1	inf	DE
AC121802.1	57.3481	0	1	inf	DE
AC122525.1	4.67582	1.31657	1	3.55151	DE
AC133597.1	28.6641	11.5046	1	2.49152	DE
AC138200.1	22.602	3.85173	1	5.86801	DE
AC147101.1	0.832826	0	1	inf	DE
AC154247.1	5.73484	0	1	inf	DE
AC159897.1	3.8912	0.981114	1	3.9661	DE
AC165289.1	0.889299	0	1	inf	DE
AC166064.1	2.03939	0	1	inf	DE
AC166252.1	57.03	0	1	inf	DE
AC166252.3	42.2179	0	1	inf	DE
AC167242.1	3.98415	1.43682	1	2.7729	DE
AC168054.1	22.6377	7.37181	1	3.07084	DE
AC214054.1	2.59919	0.143389	1	18.1268	DE
AC239834.2	27.429	12.5187	1	2.19104	DE
AC242398.1	1.15074	0.073454	1	15.6661	DE
AC242593.1	14.1668	0	1	inf	DE
Acvr2b	15.6736	7.37956	1	2.12392	DE
Adcy1	50.3119	15.5223	1	3.24126	DE
Adipor1	160.365	62.8505	1	2.55153	DE
Agpat3	593.192	238.908	1	2.48293	DE
Ahrr	5.11357	1.69124	1	3.02357	DE
AL671140.1	7.26496	0	1	inf	DE
AL773580.1	28.7074	1.89907	1	15.1165	DE
AL808021.1	28.5966	0	1	inf	DE
Alox5ap	5.41852	1.58631	1	3.41581	DE
Alpl	100.911	25.2851	1	3.99092	DE
Als2cr11	2.50848	0.616457	1	4.06918	DE
Amd-ps3	6.61644	1.52344	1	4.3431	DE
Ap2a2	115.363	52.601	1	2.19317	DE
Apobec2	11.9492	5.38656	1	2.21834	DE
Aqp1	48.9963	1.31776	1	37.1815	DE
Arg2	8.79038	3.2128	1	2.73605	DE
Arhgap10	22.5265	8.14945	1	2.76417	DE
Arl13a	0.835191	0.0224047	1	37.2776	DE
Arl13b	28.9931	8.1651	1	3.55086	DE
Arl4d	94.0659	24.0451	1	3.91206	DE
Arl5c	9.12214	2.72624	1	3.34606	DE
Asrgl1	47.2629	8.56595	1	5.51753	DE
Atp7b	6.80987	1.98884	1	3.42404	DE
Atp8a2	36.7169	16.7357	1	2.19392	DE
AY036118	8.9497	2.50264	1	3.5761	DE
B230319C09Rik	3.0442	0.791214	1	3.84751	DE
B4galt1	20.4663	4.91107	1	4.16737	DE
Bbs7	66.9572	24.7055	1	2.71022	DE
BC016201	275.437	6.95015	1	39.6303	DE
BC037032	5.25685	1.75481	1	2.99567	DE
Bcl2l11	5.22871	1.72529	1	3.03062	DE
Bst1	4.30022	0.102254	1	42.0545	DE
BX000694.1	2.15015	0.611277	1	3.51747	DE
BX119956.1	6.14917	0	1	inf	DE
C030048H21Rik	7.01329	1.01408	1	6.91594	DE
C77080	5.13612	1.34829	1	3.80935	DE
CAAA01154301.1	2.04506	0.329166	1	6.21287	DE
Camk1d	36.5275	18.2411	1	2.00248	DE
Ccdc126	68.5171	26.9332	1	2.54397	DE
Ccdc24	85.7647	26.4767	1	3.23925	DE
Ccdc64	154.143	66.1822	1	2.32907	DE
Ccdc87	1.91244	0.298295	1	6.41124	DE
Ccdc96	4.12961	0.901398	1	4.58134	DE
Ccl21b	1.70574	0	1	inf	DE
Ccna2	11.6144	2.6486	1	4.38512	DE
Cd207	0.671659	0	1	inf	DE
Cdan1	24.0429	10.9838	1	2.18894	DE
Cdkn2c	6.2578	1.64545	1	3.8031	DE
Cdon	18.8951	8.45391	1	2.23507	DE
Cdr2	99.6135	7.19559	1	13.8437	DE
Cenpa	2.7736	0.395728	1	7.00884	DE
Cep164	51.5254	13.5481	1	3.80314	DE
Chst3	11.2962	1.29249	1	8.7399	DE
Cldn23	3.69985	0.608095	1	6.08432	DE
Cnga1	268.855	0.0277774	1	9678.89	DE
Cngb1	112.094	2.98507	1	37.5515	DE
Col19a1	1.37899	0.156648	1	8.80307	DE
Col4a3	1.82285	0.518164	1	3.5179	DE
Col4a4	1.37009	0.312862	1	4.37922	DE
Comtd1	7.78939	3.51771	1	2.21433	DE
Cpm	4.73645	0.773642	1	6.12228	DE
Crb2	24.5249	8.508	1	2.88257	DE
Cryaa	4.01793	0.0680749	1	59.0222	DE
Crybb2	1.60638	0.0600297	1	26.7597	DE
Crygs	0.996043	0	1	inf	DE
Csda	201.91	58.3454	1	3.46059	DE
Cst3	495.839	200.954	1	2.46743	DE
Ctxn1	9.35226	4.17425	1	2.24046	DE
Cyp4f41-ps	5.20314	0.823989	1	6.31458	DE
D1Ertd622e	27.7612	9.72865	1	2.85355	DE
D2Ertd750e	4.74398	1.31718	1	3.60163	DE
Ddit4	58.5565	25.2324	1	2.32069	DE
Dhh	5.32928	0.550272	1	9.68481	DE
Dhrs3	43.1869	7.64508	1	5.64898	DE
Dleu7	1.90051	0.257404	1	7.38336	DE
Dnajc28	9.90169	4.23443	1	2.33838	DE
Dohh	118.62	57.8338	1	2.05104	DE
Dpf3	81.4068	19.3735	1	4.20196	DE
Dscaml1	39.4951	19.4332	1	2.03235	DE
Dusp14	11.3401	3.58572	1	3.16257	DE
Duxbl	13.2933	0.979401	1	13.5729	DE
Dynlrb2	4.06987	1.34868	1	3.01768	DE
Dyrk2	50.8738	17.8951	1	2.84288	DE
E130304F04Rik	22.5781	5.74621	1	3.92921	DE
E230008N13Rik	1.27162	0.00834287	1	152.419	DE
E230016M11Rik	11.5276	4.66312	1	2.47207	DE
Ebpl	30.2803	2.70811	1	11.1813	DE
Edn2	1.17611	0.0540857	1	21.7453	DE
Eml3	77.9707	30.8261	1	2.52937	DE
Entpd4	42.8084	18.5449	1	2.30837	DE
Epas1	37.691	16.0529	1	2.34792	DE
Epb4.1l2	210.734	102.74	1	2.05115	DE
Esrrb	126.891	2.74477	1	46.2301	DE
Ext1	21.7638	6.88129	1	3.16276	DE
Faah	16.744	8.14149	1	2.05663	DE
Faim	56.2293	13.4912	1	4.16785	DE
Fam110a	10.623	4.33978	1	2.44782	DE
Fam160a1	25.2978	1.75256	1	14.4347	DE
Fam3c	141.134	28.5247	1	4.94778	DE
Fam57b	529.077	162.484	1	3.25617	DE
Fam64a	7.03327	0.946353	1	7.43197	DE
Fam70b	4.08396	1.43311	1	2.84971	DE
Fhod3	24.2047	10.5335	1	2.29788	DE
Fndc1	5.71598	1.04012	1	5.49548	DE
Frmpd1	57.2352	10.5956	1	5.40181	DE
Fscn2	71.9778	3.35357	1	21.463	DE
Gadd45a	19.7982	6.20435	1	3.19102	DE
Galnt10	21.3121	6.79745	1	3.13531	DE
Galnt7	25.3511	11.5081	1	2.20289	DE
Gas7	94.0909	43.1711	1	2.17949	DE
Gchfr	1.54429	0.276208	1	5.59106	DE
Glb1l2	100.209	4.40207	1	22.7639	DE
Glb1l3	3.88073	0.154632	1	25.0965	DE
Glp2r	70.846	32.2832	1	2.19452	DE
Glt28d2	3.90227	0.695648	1	5.60955	DE
Gm10030	1.68932	0	1	inf	DE
Gm10071	3.30494	0	1	inf	DE
Gm10097	3.64561	0.327647	1	11.1266	DE
Gm10259	2.15191	0.201155	1	10.6977	DE
Gm10282	15.1092	6.05851	1	2.49388	DE
Gm10391	8.30733	1.15264	1	7.20723	DE
Gm10394	2.33529	0.267675	1	8.72438	DE
Gm10483	0.548332	0	1	inf	DE
Gm10566	0.678499	0	1	inf	DE
Gm10596	1.39128	0	1	inf	DE
Gm10780	8.36121	3.11626	1	2.6831	DE
Gm11340	1.5402	0	1	inf	DE
Gm11342	16.9112	0.0521936	1	324.008	DE
Gm11368	0.828876	0	1	inf	DE
Gm11478	2.51373	0	1	inf	DE
Gm11754	5.49528	0.536058	1	10.2513	DE
Gm12070	13.1447	6.28156	1	2.09259	DE
Gm12480	15.1248	7.54211	1	2.00538	DE
Gm12671	15.3036	0.335647	1	45.5942	DE
Gm12715	56.4314	25.9501	1	2.17461	DE
Gm12758	5.07238	1.90731	1	2.65945	DE
Gm12996	3.75337	0.632227	1	5.93674	DE
Gm13027	85.4579	25.342	1	3.37219	DE
Gm13029	29.2991	12.6261	1	2.32051	DE
Gm13066	5.69842	2.27257	1	2.50748	DE
Gm13069	3.19085	0.733696	1	4.34901	DE
Gm13112	1.97237	0.278303	1	7.08715	DE
Gm13163	1.54494	0	1	inf	DE
Gm13237	31.9353	10.1635	1	3.14217	DE
Gm13301	2.2028	0	1	inf	DE
Gm13302	0.591194	0	1	inf	DE
Gm13464	8.0771	1.35504	1	5.96077	DE
Gm13583	6.37994	1.20102	1	5.31208	DE
Gm13981	3.58464	0	1	inf	DE
Gm13988	29.1915	9.30037	1	3.13875	DE
Gm14091	9.02586	0.545945	1	16.5325	DE
Gm14216	3.01909	0	1	inf	DE
Gm14268	53.2606	8.81035	1	6.04524	DE
Gm14290	247.988	62.2414	1	3.9843	DE
Gm14450	1.86221	0	1	inf	DE
Gm14505	13.1823	3.92764	1	3.35628	DE
Gm14508	24.9029	5.85299	1	4.25473	DE
Gm15167	2.09364	0	1	inf	DE
Gm15489	2.33373	0.737446	1	3.16461	DE
Gm15507	8.01136	0.10589	1	75.6576	DE
Gm15513	9.46162	0.576083	1	16.424	DE
Gm15531	0.57529	0	1	inf	DE
Gm15610	2.04226	0	1	inf	DE
Gm15676	11.481	4.9136	1	2.33658	DE
Gm15872	9.45946	1.25719	1	7.52431	DE
Gm15882	0.919722	0.0986918	1	9.31914	DE
Gm15983	6.32532	1.35168	1	4.67961	DE
Gm16043	1.1884	0.0814683	1	14.5873	DE
Gm16055	21.2732	6.51861	1	3.26346	DE
Gm16252	1.03953	0.0492118	1	21.1235	DE
Gm16338	44.7359	15.3595	1	2.91258	DE
Gm17167	7.96883	2.72736	1	2.92181	DE
Gm17571	14.9255	5.97085	1	2.49973	DE
Gm1980	0.927301	0	1	inf	DE
Gm20481	5.65784	1.0813	1	5.23243	DE
Gm20523	1.16748	0.0361449	1	32.3001	DE
Gm20662	0.732824	0	1	inf	DE
Gm2163	0.745558	0	1	inf	DE
Gm4750	4.49869	0.253596	1	17.7395	DE
Gm5138	5.98751	0.886395	1	6.7549	DE
Gm5460	4.24813	0.611844	1	6.94316	DE
Gm5466	15.3011	2.9827	1	5.12995	DE
Gm5806	2.87536	0.22344	1	12.8686	DE
Gm5859	1.57963	0.0454704	1	34.7398	DE
Gm7029	2.15436	0.560376	1	3.84449	DE
Gm7546	14.1092	0.138158	1	102.124	DE
Gm7598	3.52423	1.07407	1	3.2812	DE
Gm7616	15.2366	0.0816654	1	186.573	DE
Gmip	13.4085	5.63676	1	2.37877	DE
Gnat1	5828.16	0.890791	1	6542.68	DE
Gnb1	2950.67	99.9218	1	29.5297	DE
Gpr152	25.7963	11.7412	1	2.19708	DE
Gpr98	22.4193	10.3406	1	2.16807	DE
Gpsm2	70.8546	9.29497	1	7.6229	DE
Gramd2	52.0639	0.860131	1	60.5303	DE
Grtp1	74.5169	15.5823	1	4.78216	DE
Guca1b	757.768	81.2916	1	9.32161	DE
Gucy2f	41.7679	0.684958	1	60.9787	DE
H1foo	1.97752	0.135388	1	14.6063	DE
Hcls1	10.9948	3.70504	1	2.96754	DE
Hdc	3.92794	0.00851766	1	461.152	DE
Heatr5a	19.1883	8.17341	1	2.34765	DE
Helb	5.31955	2.11495	1	2.51522	DE
Herc3	217.713	100.961	1	2.1564	DE
Hipk3	42.0753	14.1567	1	2.97212	DE
Hirip3	48.6198	23.7953	1	2.04325	DE
Hist1h1c	41.4415	9.28258	1	4.46444	DE
Hist1h1e	2.12086	0.186175	1	11.3917	DE
Hmga1-rs1	1.35097	0	1	inf	DE
Hmgb2	6.40013	2.08438	1	3.07053	DE
Hpdl	2.06924	0.367344	1	5.63298	DE
Hspa1a	15.2669	2.65309	1	5.75438	DE
Hspa1b	6.33996	1.35791	1	4.66891	DE
Ier3	36.7003	18.2666	1	2.00915	DE
Igf2bp2	3.26789	1.10579	1	2.95524	DE
Iqcg	7.84	3.19205	1	2.4561	DE
Kcnb1	203.12	46.9009	1	4.33083	DE
Kcnj14	178.801	1.31807	1	135.653	DE
Kif1b	200.622	93.9683	1	2.135	DE
Kif21b	78.7853	34.002	1	2.31708	DE
Kirrel	27.9431	9.57474	1	2.91842	DE
Klhl18	115.357	45.9083	1	2.51277	DE
Klhl3	13.3501	2.79185	1	4.78181	DE
Klhl36	28.4113	11.154	1	2.54718	DE
Llgl2	48.9673	24.3123	1	2.0141	DE
Lmnb1	19.4157	8.44093	1	2.30019	DE
Lmo1	14.1673	2.81744	1	5.02842	DE
Lrig1	9.16585	3.76229	1	2.43624	DE
Lrp4	10.6975	3.1408	1	3.40598	DE
Lrrc2	8.27233	1.04139	1	7.94355	DE
Lrrc27	13.9783	5.6638	1	2.46801	DE
Lrrc46	7.08253	2.35754	1	3.0042	DE
Marveld3	3.17662	0.12481	1	25.4516	DE
Mcm10	1.67339	0.289988	1	5.77057	DE
Med13l	31.4147	9.53713	1	3.29394	DE
Mef2c	13.9998	1.33653	1	10.4747	DE
Mex3b	8.12058	3.29147	1	2.46716	DE
Mfsd2b	10.5558	3.90237	1	2.70498	DE
Mier2	42.4966	20.3981	1	2.08336	DE
Mir3471-1	1.59419	0	1	inf	DE
Mknk1	33.5229	14.2701	1	2.34917	DE
Mlf1	5.93071	0.620508	1	9.55783	DE
Mmd	110.664	50.2442	1	2.20253	DE
Morn1	12.4119	4.96402	1	2.50038	DE
Ndrg1	111.599	37.1432	1	3.00456	DE
Nfasc	67.085	20.041	1	3.34739	DE
Nipal1	1.74439	0.0290686	1	60.0093	DE
Nr2e3	375.126	0.185103	1	2026.58	DE
Nrl	685.226	1.12066	1	611.45	DE
Nt5e	54.6984	9.20279	1	5.94368	DE
Nxnl1	111.3	25.4431	1	4.37445	DE
Olfr239	0.73088	0	1	inf	DE
Optn	80.1376	26.7806	1	2.99238	DE
Pabpn1l	0.657838	0.0705888	1	9.3193	DE
Pacsin2	73.1739	28.5907	1	2.55936	DE
Pak7	10.9507	4.72216	1	2.319	DE
Pcmtd2	266.903	125.093	1	2.13363	DE
Pcsk1n	10.9933	5.13465	1	2.14101	DE
Pcsk4	11.5703	3.87058	1	2.9893	DE
Pdc	1518.85	670.641	1	2.26477	DE
Pde6a	659.446	51.6661	1	12.7636	DE
Pde6b	729.048	28.7543	1	25.3544	DE
Pde6g	1939.36	869.573	1	2.23025	DE
Pdia5	14.6419	2.68784	1	5.44745	DE
Peli3	47.9044	21.7398	1	2.20354	DE
Pfkfb2	149.379	52.2763	1	2.85749	DE
Pgam1	118.267	43.9242	1	2.69253	DE
Pip4k2c	56.5653	21.7573	1	2.59983	DE
Pisd-ps1	14.5365	5.75891	1	2.52417	DE
Pitpnm3	127.484	14.395	1	8.85611	DE
Pla2g7	78.5165	38.3376	1	2.04803	DE
Pla2r1	44.3705	17.138	1	2.58901	DE
Plcd3	29.1254	10.2771	1	2.83402	DE
Plekha2	15.5749	0.784745	1	19.847	DE
Plekhf2	37.8432	5.60816	1	6.74789	DE
Plekhg3	15.7008	5.17902	1	3.03161	DE
Polg2	27.223	4.18331	1	6.50753	DE
Ppap2c	52.1724	3.65015	1	14.2932	DE
Ppara	7.44896	1.42816	1	5.21576	DE
Ppargc1b	27.3786	3.3983	1	8.05657	DE
Ppil6	8.29168	3.41322	1	2.42928	DE
Ppp1r3e	2.80574	0.859237	1	3.26538	DE
Prkab1	108.323	49.5048	1	2.18813	DE
Prph2	1909.85	471.786	1	4.04814	DE
Prss38	2.64985	0.420047	1	6.30845	DE
Ptpru	11.9997	1.2302	1	9.7542	DE
Rab3il1	4.51278	1.59091	1	2.83661	DE
Rab43	17.8779	8.67226	1	2.06151	DE
Rabgef1	215.782	76.2661	1	2.82934	DE
Ramp3	17.6127	6.11527	1	2.88011	DE
Rasl11a	6.05001	2.07165	1	2.92038	DE
Rbm20	11.0407	4.89996	1	2.25322	DE
Rcvrn	912.497	429.149	1	2.1263	DE
Rdh12	274.583	75.709	1	3.62683	DE
Reep6	480.415	10.7526	1	44.679	DE
Rgs9bp	163.988	65.995	1	2.48485	DE
Rhbdl3	14.8238	7.06065	1	2.09949	DE
Rhebl1	13.5904	5.51876	1	2.46258	DE
Rho	9936.63	0.757595	1	13116	DE
Rhpn1	23.897	10.6837	1	2.23677	DE
Ribc2	1.67796	0.260598	1	6.43888	DE
Ric8b	46.8826	14.3782	1	3.26066	DE
Rnf123	113.343	56.2904	1	2.01354	DE
Rnf207	122.069	11.0492	1	11.0478	DE
Rom1	1278.46	297.978	1	4.29045	DE
Rorb	46.5117	18.649	1	2.49406	DE
Rp1	317.079	106.339	1	2.98178	DE
Rpl13	74.3373	34.3434	1	2.16453	DE
Rps6ka2	45.4566	20.9855	1	2.1661	DE
Rps8-ps2	0.947217	0	1	inf	DE
Rrp1b	70.1381	27.8552	1	2.51795	DE
Samd11	211.097	5.95297	1	35.4608	DE
Sap30	5.41192	1.74902	1	3.09425	DE
Scn4a	6.15651	1.6738	1	3.67817	DE
Sdc3	40.2605	13.1499	1	3.06165	DE
Sec14l2	33.8777	11.5313	1	2.93788	DE
Selenbp1	15.4582	5.21472	1	2.96433	DE
Sema6c	19.3187	8.75027	1	2.20778	DE
Sgk1	43.8899	17.6758	1	2.48305	DE
Sh2d1a	7.53145	0	1	inf	DE
Shisa2	7.57847	2.05325	1	3.69096	DE
Slc16a6	62.0047	21.5177	1	2.88156	DE
Slc22a30	1.87998	0.147422	1	12.7524	DE
Slc24a1	319.298	2.80995	1	113.631	DE
Slc25a25	58.3557	20.4673	1	2.85116	DE
Slc25a29	9.19749	3.51486	1	2.61674	DE
Slc26a2	18.6934	7.49553	1	2.49394	DE
Slco4a1	90.3658	21.4974	1	4.20356	DE
SNORA57	25.3539	6.24514	1	4.05979	DE
Snord35b	8.20504	0	1	inf	DE
Snta1	30.7352	7.74057	1	3.97066	DE
Sntb2	19.0086	5.08349	1	3.73928	DE
Sntg2	16.2053	5.14958	1	3.14692	DE
Spata1	22.006	3.87803	1	5.67454	DE
Spef1	7.82369	2.61298	1	2.99416	DE
Spink10	3.14628	0.326213	1	9.64486	DE
Spry2	30.2566	10.5952	1	2.85569	DE
St3gal1	26.684	3.15553	1	8.45626	DE
St8sia1	23.5517	3.97277	1	5.92827	DE
Stard10	41.1741	19.8256	1	2.07681	DE
Stard7	177.934	58.3629	1	3.04875	DE
Stk17b	4.47865	0.801038	1	5.59106	DE
Stk35	204.919	59.2419	1	3.45901	DE
Susd3	87.118	1.31182	1	66.41	DE
Syne2	52.1285	25.7744	1	2.02249	DE
Synm	7.75628	3.34991	1	2.31537	DE
Syt15	6.82359	2.24522	1	3.03916	DE
Taok3	53.6248	19.9477	1	2.68826	DE
Tcp11	11.7572	0.422576	1	27.8226	DE
Tdrd7	99.4061	23.8133	1	4.17439	DE
Tead3	15.1626	4.36217	1	3.47593	DE
Tepp	9.75307	3.88183	1	2.51249	DE
Tet3	36.1725	15.9466	1	2.26836	DE
Thoc5	66.738	23.3743	1	2.85518	DE
Tmem108	11.5314	2.75461	1	4.18622	DE
Tnfaip3	89.5272	7.63774	1	11.7217	DE
Tnfrsf8	3.88176	0.133763	1	29.0196	DE
Tnip2	24.6286	6.73848	1	3.65492	DE
Tnrc6b	31.642	14.7596	1	2.14383	DE
Traf3ip3	19.0858	6.73571	1	2.83352	DE
Trib3	2.88704	0.603496	1	4.78385	DE
Trim36	8.51253	2.46451	1	3.45405	DE
Trip10	10.5805	4.70077	1	2.2508	DE
Trpc1	26.0635	10.1866	1	2.55861	DE
Ttc21a	2.75223	0.434697	1	6.33137	DE
Ttc39c	32.3192	9.35268	1	3.45561	DE
Tub	138.089	69.0378	1	2.0002	DE
Tyro3	9.0013	2.43834	1	3.69156	DE
Ube2c	3.24638	1.01153	1	3.20939	DE
Usp6nl	27.4666	7.84718	1	3.50018	DE
Vax2	17.8619	6.89226	1	2.59159	DE
Vax2os1	107.923	4.76911	1	22.6295	DE
Vax2os2	24.4839	0.403284	1	60.7112	DE
Vps37c	24.7852	12.1165	1	2.04557	DE
Vtn	398.649	190.931	1	2.08792	DE
Wdr17	106.515	51.6837	1	2.06091	DE
Wdr59	12.6005	4.77482	1	2.63895	DE
Wdr63	1.86002	0.145777	1	12.7594	DE
Wdr89	33.3986	4.7113	1	7.08905	DE
Wisp1	21.0444	0.557267	1	37.7637	DE
Wnt9b	1.41569	0.272447	1	5.19622	DE
Zan	9.48969	0.0222222	1	427.036	DE
Zfp36l2	27.8046	4.21037	1	6.60385	DE
Zfp472	8.71024	3.96746	1	2.19542	DE
Zfp516	23.1713	11.0028	1	2.10595	DE
Zfyve28	31.7958	4.71956	1	6.73703	DE
Zscan29	19.3274	7.5319	1	2.56607	DE
Zxda	1.20809	0	1	inf	DE
1110002B05Rik	32.8663	122.909	2	3.73966	DE
1110003E01Rik	27.2446	57.758	2	2.11998	DE
1110008L16Rik	0.817902	1.71339	2	2.09486	DE
1600021P15Rik	6.94976	14.6351	2	2.10585	DE
1700023L04Rik	0.565165	1.76546	2	3.12379	DE
1700048O20Rik	9.09497	18.4763	2	2.03149	DE
1810011O10Rik	0.856384	1.91977	2	2.24172	DE
1810013D10Rik	12.0978	29.0834	2	2.40403	DE
1810041L15Rik	21.6254	84.709	2	3.91711	DE
2010107G12Rik	1.46211	4.48742	2	3.06914	DE
2210404O09Rik	4.03069	8.71061	2	2.16107	DE
2210406O10Rik	0.837109	2.68237	2	3.20432	DE
2210416O15Rik	0.228151	1.67801	2	7.3548	DE
2310014L17Rik	0.305262	0.975563	2	3.19582	DE
2310030G06Rik	0.48222	1.71608	2	3.5587	DE
2310058D17Rik	1.33043	3.13974	2	2.35995	DE
2700023E23Rik	3.20908	8.23167	2	2.56512	DE
2810055F11Rik	4.44737	10.6501	2	2.3947	DE
2900052L18Rik	3.97091	9.26517	2	2.33326	DE
4732418A04Rik	0.228547	1.3544	2	5.92612	DE
4833417C18Rik	1.46067	12.0463	2	8.24713	DE
4921515J06Rik	0.579459	1.48968	2	2.5708	DE
4930403N07Rik	0.200902	2.00792	2	9.9945	DE
4930420K17Rik	11.9731	27.4716	2	2.29443	DE
4930447C04Rik	86.5379	435.172	2	5.02869	DE
4930458D05Rik	0.66686	5.34275	2	8.0118	DE
4930470G03Rik	0.736353	1.61776	2	2.19699	DE
4930473A06Rik	3.08624	6.77874	2	2.19644	DE
4930512H18Rik	0.229908	0.819401	2	3.56403	DE
4930588N13Rik	0.323994	2.08595	2	6.43825	DE
4933408B17Rik	1.36812	2.9795	2	2.17781	DE
4933416I08Rik	0.433512	1.70411	2	3.93094	DE
4933437N03Rik	0.0916299	3.79771	2	41.4462	DE
5330416C01Rik	0	2.00377	2	inf	DE
5430419D17Rik	7.58455	17.4962	2	2.30682	DE
5730528L13Rik	6.18994	12.5837	2	2.03293	DE
5830462I19Rik	0.471643	1.06849	2	2.26547	DE
6330512M04Rik	4.02859	16.5146	2	4.09934	DE
8430408G22Rik	0.792125	2.58659	2	3.26538	DE
9130014G24Rik	0.0388354	0.45	2	11.5874	DE
A1bg	0.238356	2.00346	2	8.40533	DE
A230083G16Rik	1.70781	3.58202	2	2.09743	DE
A930009A15Rik	2.30243	25.0767	2	10.8914	DE
A930018M24Rik	1.62778	37.2377	2	22.8763	DE
AA623943	0	5.3998	2	inf	DE
Abcb1b	0.349719	0.780761	2	2.23254	DE
Abcb4	1.0717	8.73178	2	8.14764	DE
Abhd3	9.20402	23.7587	2	2.58134	DE
Abi3	2.30859	37.9545	2	16.4405	DE
AC087891.1	0	45.2454	2	inf	DE
AC104834.1	2.18627	7.90873	2	3.61745	DE
AC111044.1	10.8543	68.614	2	6.32138	DE
AC111097.1	37.8276	85.4772	2	2.25965	DE
AC115807.1	0	1.43278	2	inf	DE
AC116421.1	0.453315	11.867	2	26.1782	DE
AC116657.1	0	12.7078	2	inf	DE
AC124400.1	0	5.83725	2	inf	DE
AC126053.1	0	5.82399	2	inf	DE
AC128663.1	0	1.4952	2	inf	DE
AC140336.1	0	18.6225	2	inf	DE
AC149058.1	0	14.0058	2	inf	DE
AC149868.1	1.41185	3.26409	2	2.31193	DE
AC152451.1	5.39941	18.3877	2	3.40549	DE
AC153153.2	0	0.834524	2	inf	DE
AC157100.1	0.283072	0.684519	2	2.41818	DE
AC159243.1	0	10.4152	2	inf	DE
AC166110.1	0	11.0355	2	inf	DE
AC169385.1	0	11.9325	2	inf	DE
AC238811.3	0	2.26279	2	inf	DE
AC238940.2	0	1.47857	2	inf	DE
AC242409.1	0	0.637647	2	inf	DE
Acbd6	15.0474	78.4854	2	5.21589	DE
Accn4	23.7839	82.2154	2	3.45676	DE
Adcy2	24.185	65.6045	2	2.71261	DE
Adrb1	7.02015	53.8249	2	7.66719	DE
Adrb2	0.937532	10.4025	2	11.0956	DE
Agpat9	2.10715	21.3437	2	10.1292	DE
Ahcyl2	16.0929	35.3266	2	2.19516	DE
AI987944	3.32379	6.89133	2	2.07333	DE
Akap11	41.7714	92.7755	2	2.22103	DE
Akr1b10	2.99813	6.76353	2	2.25591	DE
Akr1b8	0.467883	4.40731	2	9.41967	DE
AL607091.1	0	13.6584	2	inf	DE
AL627238.1	10.7656	48.8389	2	4.53657	DE
Aldh3a2	16.8587	48.2293	2	2.86079	DE
Ampd2	39.4367	188.301	2	4.77477	DE
Ano1	1.89272	3.95669	2	2.09048	DE
Antxr2	1.67909	6.00208	2	3.5746	DE
Aplnr	0.314479	0.854168	2	2.71614	DE
Aplp1	92.7382	212.726	2	2.29384	DE
Apobec3	7.28766	19.4839	2	2.67354	DE
Apol7b	0.54927	1.67756	2	3.05416	DE
Apold1	0.614942	1.40212	2	2.28008	DE
Arhgap27	2.7723	10.4672	2	3.77563	DE
Arhgdib	4.77553	22.8933	2	4.79389	DE
Arid3b	21.3986	44.0748	2	2.0597	DE
Arid3c	0.723981	8.45071	2	11.6726	DE
Arr3	164.408	1729.77	2	10.5212	DE
Arrdc2	3.24675	8.64408	2	2.66238	DE
Aspn	0.668709	1.71236	2	2.56069	DE
Atg16l2	5.95677	15.6935	2	2.63457	DE
Atp10b	0.0405211	0.451073	2	11.1318	DE
Atp10d	1.14436	2.44743	2	2.13869	DE
Atp5s	4.85635	9.78405	2	2.01469	DE
B2m	16.626	42.5212	2	2.55751	DE
B4galnt2	0.197064	2.60942	2	13.2415	DE
Bach2	1.62279	4.23715	2	2.61104	DE
Bambi	0.760182	1.89573	2	2.49379	DE
BC024582	0.231342	0.732823	2	3.1677	DE
BC030307	1.34644	3.25742	2	2.41928	DE
BC060267	1.73815	6.52004	2	3.75114	DE
Bcan	1.53388	3.54191	2	2.30911	DE
Bcat1	64.6606	170.898	2	2.643	DE
Bend5	1.81797	12.1686	2	6.69351	DE
Bmp15	1.39634	4.82841	2	3.45791	DE
Bpifb6	0.669637	1.89791	2	2.83423	DE
Bsph1	0.192579	1.39486	2	7.24303	DE
Bspry	0.48477	17.2341	2	35.551	DE
Bst2	1.74914	6.92575	2	3.95953	DE
Bub1b	6.41609	13.0486	2	2.03374	DE
C1s	0.759831	1.6658	2	2.19233	DE
C230014O12Rik	1.6783	5.30321	2	3.15987	DE
C4b	1.16375	3.97034	2	3.41169	DE
Cables1	1.26998	2.77232	2	2.18296	DE
Cabp5	54.122	239.52	2	4.42555	DE
Cacna1h	41.9169	124.342	2	2.96639	DE
Cadm3	142.054	326.586	2	2.29903	DE
Calca	0.6264	3.45428	2	5.5145	DE
Calu	47.0516	347.701	2	7.38978	DE
Camk2b	51.294	173.728	2	3.38691	DE
Capns2	1.51097	3.81023	2	2.52171	DE
Casp7	19.1759	111.606	2	5.82015	DE
Catsper4	3.36866	7.42359	2	2.20372	DE
Ccdc136	83.7335	560.248	2	6.69084	DE
Ccdc141	6.33437	14.0806	2	2.22288	DE
Ccdc155	1.24243	3.85436	2	3.10227	DE
Ccdc159	3.38777	9.53687	2	2.81509	DE
Cckbr	4.21883	64.6625	2	15.3271	DE
Ccl12	0.215922	0.702359	2	3.25283	DE
Ccne2	3.36171	8.41184	2	2.50225	DE
Ccnjl	3.07665	12.4127	2	4.03448	DE
Cd247	0.0571961	0.613677	2	10.7294	DE
Cd37	0.619738	3.43302	2	5.53947	DE
Cd8a	0.535018	2.30789	2	4.31367	DE
Cd93	1.64657	3.2955	2	2.00143	DE
Cdk17	7.7269	15.6531	2	2.02579	DE
Cdk6	1.11224	7.85508	2	7.06238	DE
Cdkl1	2.12704	10.9185	2	5.1332	DE
Cdkn1a	2.84074	5.72297	2	2.0146	DE
Cdt1	1.22085	2.91245	2	2.3856	DE
Cdx2	0.02113	0.413423	2	19.5657	DE
Celf3	45.818	134.665	2	2.93913	DE
Cenpv	5.93473	13.8931	2	2.34098	DE
Cflar	20.9649	47.0979	2	2.24651	DE
Chd7	35.2446	72.837	2	2.06661	DE
Chrnb4	2.31012	14.3049	2	6.1923	DE
Cited1	3.0593	11.1341	2	3.63943	DE
Clca3	3.60574	58.0752	2	16.1063	DE
Clic4	6.68786	16.765	2	2.50679	DE
Clpb	14.9522	50.4751	2	3.37576	DE
Cltb	77.5814	396.853	2	5.11531	DE
Cmtm5	3.91132	11.3799	2	2.90948	DE
Cnga3	5.23155	65.2419	2	12.4709	DE
Cngb3	4.62203	121.952	2	26.385	DE
Cnksr1	1.89443	4.07146	2	2.14917	DE
Col11a1	2.04031	4.56925	2	2.23949	DE
Col4a5	2.02893	4.68375	2	2.30848	DE
Col4a6	0.442697	1.00181	2	2.26296	DE
Colec12	0.860842	2.0329	2	2.36152	DE
Cr1l	3.98015	8.05495	2	2.02378	DE
Crat	8.17436	18.0846	2	2.21236	DE
Crb3	0.377922	3.94176	2	10.4301	DE
Crem	9.59448	21.7528	2	2.26722	DE
Crispld1	0.615856	1.60128	2	2.60008	DE
Crot	21.2928	98.422	2	4.62232	DE
Crp	0.300046	3.015	2	10.0485	DE
Crxos1	29.4365	75.2877	2	2.55763	DE
Crybg3	5.83959	14.4029	2	2.46642	DE
CT010454.1	0	16.207	2	inf	DE
Ctla2b	0.0959557	0.533155	2	5.55626	DE
Cxx1b	3.46168	10.4859	2	3.02914	DE
Cxx1c	44.0704	187.897	2	4.26355	DE
Cyb561	3.37681	7.04887	2	2.08744	DE
Cyr61	0.827381	1.76929	2	2.13843	DE
Cys1	6.22973	12.5089	2	2.00793	DE
Cyyr1	0.707225	1.75334	2	2.47918	DE
D330050G23Rik	0.753622	4.03351	2	5.35217	DE
Darc	82.1333	200.955	2	2.4467	DE
Ddi2	13.7944	28.0994	2	2.03702	DE
Ddx60	0.599353	1.47816	2	2.46625	DE
Dfna5	7.16708	22.2243	2	3.10089	DE
Dgkd	52.6534	127.401	2	2.41962	DE
Dio3	0.237503	0.748236	2	3.15043	DE
Dixdc1	48.9814	103.031	2	2.10347	DE
Dll1	4.92867	10.7901	2	2.18925	DE
Doc2b	39.3298	95.9876	2	2.44058	DE
Dolpp1	8.73167	29.0493	2	3.32689	DE
Dusp23	1.72879	15.0896	2	8.72845	DE
Dynlt1b	0	2.02427	2	inf	DE
Dynlt1f	32.1969	78.0947	2	2.42553	DE
Ece1	16.2968	82.0098	2	5.03228	DE
Ednrb	1.85475	5.2684	2	2.84049	DE
Egln3	0.709834	2.18675	2	3.08065	DE
Egr1	10.6981	33.858	2	3.16487	DE
Egr3	0.315115	1.04227	2	3.30759	DE
Eif1a	25.9273	52.869	2	2.03912	DE
Elk3	2.33827	9.50319	2	4.06419	DE
Elovl2	19.8258	101.319	2	5.11044	DE
Elovl5	12.461	32.1687	2	2.58156	DE
Elovl7	1.4159	5.75511	2	4.06464	DE
Eltd1	2.52179	8.31046	2	3.29545	DE
Emcn	1.16436	3.18108	2	2.73204	DE
En2	0.2134	1.80787	2	8.47177	DE
Enc1	2.40135	6.00193	2	2.4994	DE
Epha10	12.5285	53.3562	2	4.25878	DE
Epha8	11.444	23.7375	2	2.07423	DE
Ermap	0.429855	10.3525	2	24.0836	DE
Erp27	0.132082	1.11419	2	8.43559	DE
Eya1	0.786116	17.7338	2	22.5588	DE
Fabp7	1.836	119.091	2	64.8646	DE
Fam107a	2.41308	7.29391	2	3.02265	DE
Fam175a	6.52334	14.2088	2	2.17815	DE
Fam194a	1.06515	2.53666	2	2.3815	DE
Fam19a3	35.3484	284.526	2	8.0492	DE
Fancl	3.97523	8.51731	2	2.14259	DE
Fbxw21	0.196414	1.28712	2	6.55313	DE
Fcgr3	0.521315	1.57316	2	3.01767	DE
Fcrls	0.35618	1.11311	2	3.12513	DE
Flna	25.1898	76.7916	2	3.04852	DE
Fmn1	11.4352	24.4018	2	2.13392	DE
Fmo1	20.7875	53.458	2	2.57165	DE
Folh1	4.38073	9.4983	2	2.1682	DE
Foxo6	0.62142	1.33317	2	2.14536	DE
Foxp2	1.87403	40.9429	2	21.8475	DE
Frmd6	2.72298	11.9648	2	4.39401	DE
Gabra2	5.2565	10.9168	2	2.07683	DE
Galns	3.53669	7.744	2	2.18962	DE
Galnt13	15.8531	44.4732	2	2.80532	DE
Gbp2	0.771897	1.73139	2	2.24304	DE
Gbp3	0.927185	4.04306	2	4.36058	DE
Gbp6	1.19363	3.63431	2	3.04476	DE
Gckr	25.0552	107.688	2	4.29802	DE
Gem	13.4403	37.6833	2	2.80376	DE
Gimap5	0.178901	0.732245	2	4.09302	DE
Glo1	112.479	357.31	2	3.17667	DE
Gm10020	0	0.805835	2	inf	DE
Gm10093	0	0.394624	2	inf	DE
Gm10139	0.78775	12.626	2	16.028	DE
Gm10145	1.45638	14.5355	2	9.98056	DE
Gm10222	711.542	2252.4	2	3.16552	DE
Gm10226	0	1.26204	2	inf	DE
Gm10241	0	5.54757	2	inf	DE
Gm10419	3.05559	19.0248	2	6.22623	DE
Gm10567	0.59117	1.88796	2	3.19359	DE
Gm10602	0.957999	4.2737	2	4.46107	DE
Gm10718	0	0.402986	2	inf	DE
Gm10800	0	0.904327	2	inf	DE
Gm10803	0.687224	9.67867	2	14.0837	DE
Gm11222	0.245686	2.36149	2	9.61184	DE
Gm11223	0	4.49178	2	inf	DE
Gm11407	0	0.303881	2	inf	DE
Gm11522	0	0.587016	2	inf	DE
Gm11527	0.286324	1.07127	2	3.74145	DE
Gm11534	0.128656	4.1017	2	31.8811	DE
Gm11544	0	3.82108	2	inf	DE
Gm11545	0.175539	0.602557	2	3.43261	DE
Gm11546	0	6.07478	2	inf	DE
Gm11611	1.64529	8.30477	2	5.0476	DE
Gm11641	0.730731	3.26788	2	4.47206	DE
Gm11729	0	0.733722	2	inf	DE
Gm11730	0.0711794	0.47768	2	6.71093	DE
Gm11769	0.496129	1.72775	2	3.48245	DE
Gm11772	0.655609	9.49719	2	14.4861	DE
Gm11877	0	0.84285	2	inf	DE
Gm11971	0	0.462038	2	inf	DE
Gm12026	0.564597	1.74259	2	3.08644	DE
Gm12037	1.19385	6.14907	2	5.1506	DE
Gm12141	12.454	33.1224	2	2.65959	DE
Gm12146	0.339306	1.92792	2	5.68194	DE
Gm12164	0	0.315767	2	inf	DE
Gm12279	3.86809	11.2178	2	2.90009	DE
Gm12339	0.667047	3.43053	2	5.14286	DE
Gm12437	5.53843	14.9135	2	2.69273	DE
Gm12500	0.371031	2.46013	2	6.63053	DE
Gm12580	0.282798	1.33754	2	4.72969	DE
Gm12660	0.286199	1.14421	2	3.99796	DE
Gm12728	0	0.316741	2	inf	DE
Gm12729	0	3.6878	2	inf	DE
Gm12802	1.12359	25.0078	2	22.2572	DE
Gm12844	15.6246	34.5443	2	2.2109	DE
Gm12892	0	0.443103	2	inf	DE
Gm12942	2.9158	6.24753	2	2.14265	DE
Gm13051	0	0.357523	2	inf	DE
Gm13145	0	0.748076	2	inf	DE
Gm13152	4.49987	9.49026	2	2.10901	DE
Gm13483	0.330003	1.39527	2	4.22806	DE
Gm13504	0	0.456832	2	inf	DE
Gm13602	0	0.583241	2	inf	DE
Gm13680	0	0.606353	2	inf	DE
Gm13688	0.396477	1.25684	2	3.17002	DE
Gm13736	3.00482	7.15116	2	2.37989	DE
Gm13772	0	0.60363	2	inf	DE
Gm13800	3.44739	22.2556	2	6.45579	DE
Gm14038	0	0.300335	2	inf	DE
Gm14215	0	0.469814	2	inf	DE
Gm14269	0	0.579708	2	inf	DE
Gm14337	7.26233	16.9512	2	2.33413	DE
Gm14516	0	0.30149	2	inf	DE
Gm14519	29.9324	60.4774	2	2.02047	DE
Gm14654	1.0465	3.74538	2	3.57896	DE
Gm14681	0	4.31936	2	inf	DE
Gm14817	0.96481	1.96608	2	2.03779	DE
Gm14858	0.184521	1.63109	2	8.83961	DE
Gm14863	0	0.795893	2	inf	DE
Gm15163	0	0.504535	2	inf	DE
Gm15186	0	1.27546	2	inf	DE
Gm15348	0.908826	9.34319	2	10.2805	DE
Gm15459	231.672	469.928	2	2.02842	DE
Gm15460	0	0.349404	2	inf	DE
Gm15564	0.316209	1.65557	2	5.23568	DE
Gm15580	0.568508	1.15658	2	2.03441	DE
Gm15587	5.37295	14.1574	2	2.63493	DE
Gm15596	0.651894	2.76486	2	4.24127	DE
Gm15655	0	1.74675	2	inf	DE
Gm15763	0	0.554262	2	inf	DE
Gm15779	0	0.53236	2	inf	DE
Gm15830	0.265231	0.794248	2	2.99456	DE
Gm15848	1.6065	3.2738	2	2.03784	DE
Gm15860	2.47832	5.43209	2	2.19184	DE
Gm15884	0.652411	1.46075	2	2.23901	DE
Gm15946	0	0.811327	2	inf	DE
Gm15997	0.0657838	1.05883	2	16.0956	DE
Gm16075	1.6783	7.95393	2	4.73927	DE
Gm16128	0	0.462585	2	inf	DE
Gm16339	1.00285	2.55571	2	2.54845	DE
Gm16365	1.45197	4.93598	2	3.39951	DE
Gm16549	0.118593	0.756705	2	6.38068	DE
Gm16576	0.196393	0.639139	2	3.25438	DE
Gm1698	0.041144	5.51225	2	133.975	DE
Gm16984	0.475807	1.08596	2	2.28235	DE
Gm17060	0	0.440516	2	inf	DE
Gm17112	0.432534	2.4367	2	5.63356	DE
Gm17257	0.45134	1.2338	2	2.73363	DE
Gm20546	1.01944	5.03793	2	4.94186	DE
Gm2101	0.0322858	0.351018	2	10.8722	DE
Gm2199	0	0.495531	2	inf	DE
Gm3629	0	0.481567	2	inf	DE
Gm3788	0	16.6516	2	inf	DE
Gm4070	0.200411	0.872777	2	4.35495	DE
Gm4409	0	0.402445	2	inf	DE
Gm4462	0	0.453249	2	inf	DE
Gm4596	0	0.367377	2	inf	DE
Gm4792	104.444	354.211	2	3.39139	DE
Gm4887	0	0.403364	2	inf	DE
Gm514	52.2713	113.001	2	2.16181	DE
Gm5263	0	0.358851	2	inf	DE
Gm5518	0	2.57776	2	inf	DE
Gm5566	0	0.699754	2	inf	DE
Gm5595	0.93615	2.78075	2	2.97041	DE
Gm5601	29.3868	59.5855	2	2.02763	DE
Gm5637	0	1.92114	2	inf	DE
Gm5778	2.13663	4.73245	2	2.21491	DE
Gm5812	0	1.12574	2	inf	DE
Gm6061	0	3.57123	2	inf	DE
Gm6335	0	0.409831	2	inf	DE
Gm6374	0.821229	3.33312	2	4.0587	DE
Gm6485	1.03698	9.94245	2	9.58785	DE
Gm6568	0	1.17879	2	inf	DE
Gm6604	0	0.426971	2	inf	DE
Gm6758	0.478753	1.04552	2	2.18383	DE
Gm6768	1.25229	4.54201	2	3.62698	DE
Gm6913	0	0.431479	2	inf	DE
Gm6917	0	0.349216	2	inf	DE
Gm7061	0.329451	0.808181	2	2.45312	DE
Gm7110	14.468	31.373	2	2.16844	DE
Gm7289	0	0.308439	2	inf	DE
Gm7324	2.23852	5.62783	2	2.51408	DE
Gm7613	0	0.647616	2	inf	DE
Gm7707	0.312403	0.969767	2	3.10422	DE
Gm7816	29.738	88.1001	2	2.96254	DE
Gm7901	0	0.826929	2	inf	DE
Gm8619	5.2391	11.1158	2	2.1217	DE
Gm9000	0.150841	5.35267	2	35.4856	DE
Gm9027	0	0.836961	2	inf	DE
Gm9429	0.214875	2.36724	2	11.0169	DE
Gm9581	3.75654	8.26535	2	2.20025	DE
Gm9816	1.71723	18.7293	2	10.9067	DE
Gm9844	0	0.425784	2	inf	DE
Gm9925	1.73626	8.69031	2	5.00519	DE
Gmnn	1.60505	4.50088	2	2.80419	DE
Gmppa	31.3811	83.853	2	2.67209	DE
Gnat2	119.605	1416.21	2	11.8407	DE
Gnb2	62.223	133.92	2	2.15225	DE
Gnb3	214.695	1533.42	2	7.14235	DE
Gngt2	101.983	1339.17	2	13.1313	DE
Golim4	13.9051	32.644	2	2.34763	DE
Gsc2	0.776586	6.2151	2	8.0031	DE
Gstm4	2.71293	5.68031	2	2.09379	DE
Gulo	8.60076	131.598	2	15.3007	DE
Gzmm	13.4325	105.54	2	7.85707	DE
H2-K1	10.6941	25.4868	2	2.38326	DE
H2-Q4	4.86187	11.5008	2	2.36552	DE
H2-Q5	0.640214	1.56086	2	2.43804	DE
H2-Q6	0.711277	4.53511	2	6.37601	DE
H2-Q7	1.4361	3.02596	2	2.10706	DE
H6pd	1.57999	3.65543	2	2.31358	DE
Harbi1	4.85399	16.0397	2	3.30443	DE
Hars2	28.5336	79.1422	2	2.77364	DE
Hcrtr1	1.5667	4.5615	2	2.91154	DE
Higd2a	59.8006	130.031	2	2.1744	DE
Hilpda	13.655	29.8413	2	2.18537	DE
Hist2h2be	6.24897	18.6395	2	2.98281	DE
Hist3h2a	28.2562	87.0882	2	3.08209	DE
Hmgb1-ps2	0	1.22151	2	inf	DE
Hmgb1-ps4	0	0.343343	2	inf	DE
Hmgn5	6.76347	15.2571	2	2.25581	DE
Hr	31.8101	113.262	2	3.56057	DE
Hrasls	3.43037	15.0911	2	4.39925	DE
Hspa5	76.6491	200.58	2	2.61685	DE
Hspa8	249.624	514.292	2	2.06026	DE
Hspe1-ps2	0.399784	1.17152	2	2.93038	DE
Hsph1	15.9996	58.8615	2	3.67892	DE
Ifi27l1	3.74204	15.7665	2	4.21333	DE
Ifi35	1.72314	4.14197	2	2.40374	DE
Ifit1	0.55046	1.85916	2	3.37745	DE
Ifit3	4.76021	10.7229	2	2.2526	DE
Ifitm1	0.417121	0.848189	2	2.03344	DE
Ifitm3	6.01016	17.3544	2	2.8875	DE
Igfbp3	1.3333	3.76005	2	2.8201	DE
Igfn1	6.152	16.0447	2	2.60805	DE
Igj	11.0787	32.42	2	2.92633	DE
Igsf3	3.53587	10.9545	2	3.09809	DE
Inhbb	1.04745	2.16011	2	2.06225	DE
Inppl1	5.12596	23.2003	2	4.52605	DE
Insl6	0	1.3015	2	inf	DE
Insm2	0.0907875	1.3908	2	15.3193	DE
Ip6k2	78.6788	174.579	2	2.21889	DE
Ipo4	23.7023	49.8242	2	2.10208	DE
Irf9	6.34793	14.2866	2	2.2506	DE
Jam3	17.7443	102.705	2	5.78809	DE
Kcnab1	20.0006	42.3412	2	2.117	DE
Kcne2	35.179	232.625	2	6.61259	DE
Kcng1	0.553697	2.46009	2	4.44302	DE
Kcnh6	15.1219	30.2745	2	2.00203	DE
Kif22	2.80449	6.44534	2	2.29822	DE
Klf3	4.41005	10.2057	2	2.31419	DE
Klhl33	2.49548	43.5913	2	17.4681	DE
Klhl4	2.41293	16.3746	2	6.78621	DE
Krt222	6.7625	16.2803	2	2.40743	DE
Krt73	0	0.373331	2	inf	DE
L2hgdh	3.3523	7.29695	2	2.1767	DE
Leprel2	18.0677	62.5113	2	3.45984	DE
Lfng	2.90017	7.31694	2	2.52294	DE
Lgals3	1.5228	4.06389	2	2.6687	DE
Lgr5	11.7481	39.4196	2	3.35541	DE
Lhx4	10.4104	36.57	2	3.51282	DE
Lman1l	5.04301	18.5364	2	3.67566	DE
Lpar1	1.089	2.19519	2	2.01579	DE
Lrfn2	4.25954	35.5523	2	8.3465	DE
Lrrc4	9.11431	23.0037	2	2.52391	DE
Lrrc52	0	0.535137	2	inf	DE
Lrrc6	0.137795	0.979568	2	7.1089	DE
Mal	1.03874	2.18555	2	2.10405	DE
Manf	24.0378	50.7224	2	2.11011	DE
Map3k8	0.417179	1.74407	2	4.18063	DE
Map4k5	15.9808	35.5404	2	2.22394	DE
Mapk4	4.81456	24.0184	2	4.98869	DE
Mcc	4.00284	12.0222	2	3.00342	DE
Mcf2	1.52519	4.26825	2	2.7985	DE
Megf9	14.7894	30.9786	2	2.09465	DE
Mfng	5.73556	29.5921	2	5.15941	DE
Mfsd9	1.06311	2.16645	2	2.03784	DE
Mina	11.8791	36.3993	2	3.06413	DE
Mmp23	0.877731	1.8139	2	2.06658	DE
Mogat1	3.50138	8.95357	2	2.55716	DE
Moxd1	3.05307	29.7621	2	9.74826	DE
Mpp6	13.3505	76.1249	2	5.70205	DE
Mrpl19	6.0548	13.3762	2	2.20919	DE
Mrvi1	0.361596	1.86694	2	5.16305	DE
Mtap6	40.6689	149.856	2	3.68478	DE
Mtnr1a	0.172656	3.64676	2	21.1216	DE
mt-Ts1	753.435	1525.86	2	2.0252	DE
Mum1l1	0.994591	2.13911	2	2.15074	DE
Myadml2	1.76799	4.99043	2	2.82266	DE
Mylk	34.8138	112.757	2	3.23886	DE
Myocd	0.503185	12.2097	2	24.2647	DE
Nab1	7.54953	19.8551	2	2.62997	DE
Nat2	0.379514	1.16165	2	3.0609	DE
Nbeal2	1.76561	5.73559	2	3.2485	DE
Negr1	26.3014	54.4164	2	2.06896	DE
Nfkb1	8.7996	62.4637	2	7.09846	DE
Nfkbia	9.73874	19.5589	2	2.00836	DE
Nin	11.5365	28.4308	2	2.46442	DE
Nkain4	1.10379	2.92476	2	2.64975	DE
Nop16	11.5973	23.6594	2	2.04009	DE
Npff	2.09571	4.61606	2	2.20262	DE
Nr1h3	1.36597	3.00845	2	2.20243	DE
Nr4a1	12.3971	34.7804	2	2.80554	DE
Nr6a1	6.73765	21.8308	2	3.24012	DE
Nrcam	22.2189	64.4996	2	2.90291	DE
Nrn1l	11.1749	26.2785	2	2.35156	DE
Nt5c3l	21.048	44.2315	2	2.10145	DE
O3far1	0.17711	1.14029	2	6.43828	DE
Oas1b	0.564617	1.85413	2	3.28387	DE
Oas1g	0	0.616044	2	inf	DE
Oasl2	4.16108	13.2085	2	3.1743	DE
Ogt	131.524	307.124	2	2.33511	DE
Olfm1	72.9633	195.653	2	2.68153	DE
Olfr683	0	0.549084	2	inf	DE
Opn1mw	145.88	392.01	2	2.68721	DE
Opn1sw	298.786	5005.25	2	16.7519	DE
Orai1	3.04447	7.95632	2	2.61337	DE
Osbpl3	6.06218	16.8183	2	2.77429	DE
Osgep	54.9133	162.707	2	2.96298	DE
Otop3	5.09446	73.8992	2	14.5058	DE
Otor	3.75158	8.3575	2	2.22773	DE
Pank1	2.7416	6.28996	2	2.29427	DE
Paqr5	0.564873	1.72134	2	3.04731	DE
Parp14	0.742332	1.50642	2	2.02931	DE
Parvb	14.0734	101.282	2	7.19669	DE
Parvg	2.64518	9.89608	2	3.74118	DE
Pcdh15	45.1959	188.697	2	4.17509	DE
Pcna-ps2	13.5933	30.9265	2	2.27514	DE
Pde3b	0.978048	2.14327	2	2.19137	DE
Pde4dip	43.126	86.314	2	2.00144	DE
Pde6c	45.165	686.715	2	15.2046	DE
Pde6h	38.8528	257.29	2	6.62218	DE
Pdpn	20.5319	41.5141	2	2.02193	DE
Peg10	1.77466	4.48382	2	2.52659	DE
Pgbd1	1.55411	4.08691	2	2.62975	DE
Pgs1	22.2752	45.5584	2	2.04525	DE
Pigp	19.9947	43.7746	2	2.18931	DE
Pigw	2.82206	5.94214	2	2.1056	DE
Pik3ap1	0.5424	5.32547	2	9.81833	DE
Pkd2	10.4251	21.2222	2	2.03568	DE
Pkia	20.2721	50.3906	2	2.48571	DE
Plcl1	5.14685	12.0773	2	2.34654	DE
Plec	6.27955	32.4657	2	5.17008	DE
Plekhb1	400.152	821.218	2	2.05227	DE
Plekhb2	181.431	415.835	2	2.29198	DE
Plekhh2	3.65411	9.92347	2	2.7157	DE
Plxna3	6.23977	12.6016	2	2.01956	DE
Pmaip1	0.268779	0.747126	2	2.77971	DE
Pnp	8.06082	56.2038	2	6.97247	DE
Pnp2	2.7307	10.4495	2	3.82669	DE
Pnpla3	30.426	85.4968	2	2.80999	DE
Pole4	21.1911	44.1268	2	2.08233	DE
Polk	4.58473	10.1299	2	2.20948	DE
Pomt2	16.2798	42.2389	2	2.59457	DE
Poteg	0.142179	7.75798	2	54.5648	DE
Pou5f1	0	1.12691	2	inf	DE
Ppm1j	10.4228	41.6007	2	3.99131	DE
Ppp1r2-ps6	3.9493	9.31527	2	2.35872	DE
Prdm1	5.17574	20.9354	2	4.04492	DE
Prickle2	14.984	33.4206	2	2.23042	DE
Prmt8	11.87	45.3852	2	3.82353	DE
Prtg	1.15818	13.7454	2	11.8681	DE
Psg23	0.360959	1.06664	2	2.95501	DE
Psmb5-ps	0	0.339632	2	inf	DE
Psme2b-ps	0	0.564284	2	inf	DE
Pter	11.7322	26.2657	2	2.23877	DE
Ptpn13	2.2727	10.1824	2	4.48031	DE
Pydc3	0.509941	1.14329	2	2.24201	DE
Pygm	39.7775	152.415	2	3.83168	DE
Qsox1	21.0358	65.6129	2	3.11911	DE
Rab27b	5.1215	16.3661	2	3.19556	DE
Raver2	7.4729	16.8582	2	2.25591	DE
Rbp4	0.66868	2.37343	2	3.54943	DE
Rcsd1	0.247773	0.708355	2	2.85888	DE
Reep4	2.92986	11.2275	2	3.83209	DE
Rerg	0.998298	6.01697	2	6.02723	DE
Rgl3	3.48993	29.132	2	8.34747	DE
Rgs22	1.79525	11.5961	2	6.45933	DE
Riiad1	3.36906	35.9623	2	10.6743	DE
Rnase4	1.38473	6.1154	2	4.4163	DE
Robo3	0.467071	1.16022	2	2.48404	DE
RP23-440J15.7	0.810096	1.84954	2	2.28312	DE
Rpl18-ps2	0	1.24847	2	inf	DE
Rpl3-ps1	0	2.80006	2	inf	DE
Rtn4rl1	18.7399	40.8471	2	2.17969	DE
Rtp4	0.589702	1.42374	2	2.41434	DE
Rxrg	5.02895	31.5038	2	6.2645	DE
Sall3	1.26421	7.69219	2	6.08458	DE
Samd9l	0.493764	1.06665	2	2.16025	DE
Scg3	70.7436	202.528	2	2.86285	DE
Scml2	0.687797	2.15782	2	3.13729	DE
Sdc2	11.4646	23.9178	2	2.08623	DE
Sdf2l1	2.36356	4.91676	2	2.08024	DE
Sel1l3	3.16575	8.36501	2	2.64234	DE
Sfrp5	0.48143	0.999218	2	2.07552	DE
Sgce	10.5275	30.3623	2	2.88409	DE
Sh2d6	0.216336	1.27688	2	5.90229	DE
Sh3bp4	4.35919	9.04589	2	2.07513	DE
Six6	10.4672	29.9495	2	2.86126	DE
Slc15a2	28.7722	100.34	2	3.4874	DE
Slc1a7	67.8767	156.15	2	2.3005	DE
Slc24a2	14.8112	36.7638	2	2.48217	DE
Slc24a4	32.4689	73.4293	2	2.26153	DE
Slc25a33	37.8162	78.1474	2	2.0665	DE
Slc25a40	2.75001	6.12595	2	2.22761	DE
Slc27a2	0.374963	1.36576	2	3.64239	DE
Slc38a1	45.2504	90.9978	2	2.01099	DE
Slc43a3	0.460043	1.18064	2	2.56637	DE
Slc6a8	32.7778	66.1403	2	2.01784	DE
Slc8a3	18.2636	65.0015	2	3.55906	DE
Smpdl3a	1.91097	13.2298	2	6.9231	DE
Smug1	31.6313	127.462	2	4.02962	DE
SNORA43	0	1.11314	2	inf	DE
SNORA63	0	1.65218	2	inf	DE
Socs3	1.34282	6.55434	2	4.88102	DE
Sphkap	85.6443	331.632	2	3.87219	DE
Spint1	0.745495	7.11625	2	9.54567	DE
Spnb1	21.8641	66.4956	2	3.04132	DE
Spred3	15.066	31.3827	2	2.08302	DE
Spsb1	0.531702	1.63491	2	3.07486	DE
Spsb2	2.2839	5.63694	2	2.46812	DE
Srl	1.73021	4.7342	2	2.7362	DE
St3gal3	13.0277	54.2908	2	4.16734	DE
St3gal5	12.8631	32.3167	2	2.51236	DE
Stat1	9.66551	19.4205	2	2.00926	DE
Svip	15.15	58.6775	2	3.8731	DE
Tac4	0.200226	1.50337	2	7.50837	DE
Tbc1d2	1.10304	6.09732	2	5.52775	DE
Tc2n	0.456016	8.50913	2	18.6597	DE
Tcea1-ps1	0.796642	4.17547	2	5.24134	DE
Tcea3	0.956828	2.79161	2	2.91757	DE
Tcf19	0.908477	3.10452	2	3.41728	DE
Tekt4	0.12775	0.745421	2	5.83499	DE
Tktl1	0.0748869	0.86403	2	11.5378	DE
Tm6sf2	2.04447	4.37556	2	2.1402	DE
Tmem144	0.565476	2.04447	2	3.61549	DE
Tmem150a	6.40798	13.489	2	2.10503	DE
Tmem158	0.58861	4.216	2	7.16264	DE
Tmem176a	6.32275	13.0286	2	2.0606	DE
Tmem176b	15.5024	31.5935	2	2.03797	DE
Tmem181a	38.1722	79.0649	2	2.07127	DE
Tmem181b-ps	2.20512	7.59555	2	3.4445	DE
Tmem181c-ps	4.40966	13.7284	2	3.11325	DE
Tmem20	4.68046	27.0133	2	5.77151	DE
Tmem26	1.47285	3.6296	2	2.46434	DE
Tmem92	0	2.13319	2	inf	DE
Tnfrsf12a	1.98049	4.13104	2	2.08586	DE
Tph1	0.665438	9.55639	2	14.3611	DE
Trhde	2.38588	6.34023	2	2.6574	DE
Trim17	6.58761	18.2423	2	2.76919	DE
Trim30d	0.0872932	0.577824	2	6.61935	DE
Trim68	1.98801	6.40376	2	3.22119	DE
Tshz3	1.97263	5.18402	2	2.62798	DE
Tspan33	5.00615	10.1143	2	2.02038	DE
Tspan9	31.661	68.7267	2	2.1707	DE
Tssk4	0.173435	0.776531	2	4.47737	DE
Ttc32	0.922092	2.30985	2	2.50501	DE
Ttc9c	15.9021	52.5878	2	3.30696	DE
Ttyh2	20.7952	59.0754	2	2.84082	DE
Tuft1	5.22135	16.8595	2	3.22896	DE
Txndc5	20.1872	52.8117	2	2.6161	DE
Ucn2	0.223552	1.05223	2	4.70688	DE
Ucp1	0.0591839	0.404856	2	6.84064	DE
Usp18	0.519338	1.20987	2	2.32963	DE
Usp46	13.8359	36.4842	2	2.63692	DE
Vamp4	34.5838	86.5034	2	2.50127	DE
Wdr95	1.40885	8.67068	2	6.15446	DE
Wscd2	6.38671	29.1117	2	4.55817	DE
Wwc1	2.63962	28.111	2	10.6496	DE
Xbp1	29.9765	75.1241	2	2.5061	DE
Xk	1.23277	3.74721	2	3.03965	DE
Xkr7	4.67421	9.71816	2	2.0791	DE
Xlr3a	2.38511	6.20862	2	2.60308	DE
Xlr3b	3.14667	6.60485	2	2.099	DE
Zbtb16	0.967129	3.36017	2	3.47437	DE
Zdbf2	2.58247	5.54163	2	2.14586	DE
Zdhhc14	3.13303	8.1582	2	2.60393	DE
Zfand3	12.7955	25.8894	2	2.02332	DE
Zfp125	3.35506	9.20614	2	2.74395	DE
Zfp141	5.04301	12.8071	2	2.53956	DE
Zfp691	9.07836	18.4268	2	2.02975	DE
Zfp935	4.22718	9.11163	2	2.15549	DE
Znrd1	19.502	47.4075	2	2.43091	DE
0610005C13Rik	1.68739	3.03143	-	-	nonDE
0610007C21Rik	46.8556	55.4903	-	-	nonDE
0610007L01Rik	12.7612	12.9211	-	-	nonDE
0610007P08Rik	19.2657	20.071	-	-	nonDE
0610007P14Rik	35.5692	35.108	-	-	nonDE
0610007P22Rik	14.0052	16.5174	-	-	nonDE
0610008F07Rik	0	0.0703854	-	-	nonDE
0610009B14Rik	0.656403	0.572348	-	-	nonDE
0610009B22Rik	32.7431	21.3302	-	-	nonDE
0610009D07Rik	24.8128	31.4092	-	-	nonDE
0610009E02Rik	3.71335	5.40893	-	-	nonDE
0610009L18Rik	1.89536	1.59799	-	-	nonDE
0610009O20Rik	23.0218	26.7361	-	-	nonDE
0610010F05Rik	10.5884	14.4618	-	-	nonDE
0610010K14Rik	24.9765	25.8849	-	-	nonDE
0610010O12Rik	19.3295	24.2484	-	-	nonDE
0610011F06Rik	14.4624	19.7683	-	-	nonDE
0610011L14Rik	16.8556	19.0761	-	-	nonDE
0610012D04Rik	0.219081	0	-	-	nonDE
0610012H03Rik	0.0314041	0.0418411	-	-	nonDE
0610025J13Rik	0	0	-	-	nonDE
0610030E20Rik	10.769	11.957	-	-	nonDE
0610031J06Rik	29.5248	37.6379	-	-	nonDE
0610037L13Rik	23.093	33.8663	-	-	nonDE
0610037P05Rik	17.9968	20.5817	-	-	nonDE
0610038L08Rik	0.360632	0.415109	-	-	nonDE
0610038P03Rik	0.100171	0	-	-	nonDE
0610039K10Rik	0.0336757	0.0698038	-	-	nonDE
0610040B09Rik	0	0	-	-	nonDE
0610040B10Rik	3.85766	3.94867	-	-	nonDE
0610040F04Rik	0.255805	0.131415	-	-	nonDE
0610040J01Rik	0.515451	0.497793	-	-	nonDE
0610043K17Rik	0.0911671	0	-	-	nonDE
0910001L09Rik	33.7175	39.2775	-	-	nonDE
1100001G20Rik	0	0	-	-	nonDE
1110001A16Rik	8.61447	9.84816	-	-	nonDE
1110001J03Rik	21.2892	23.6218	-	-	nonDE
1110002E22Rik	0.606869	0.400153	-	-	nonDE
1110002L01Rik	21.0111	18.365	-	-	nonDE
1110002N22Rik	4.61911	5.27932	-	-	nonDE
1110004E09Rik	22.7657	23.7271	-	-	nonDE
1110004F10Rik	48.6339	56.9205	-	-	nonDE
1110005A03Rik	13.2211	15.3401	-	-	nonDE
1110006G14Rik	0	0	-	-	nonDE
1110008E08Rik	0.149926	0.0603288	-	-	nonDE
1110008F13Rik	30.7308	31.8512	-	-	nonDE
1110008J03Rik	12.2533	11.9105	-	-	nonDE
1110008P14Rik	22.7668	21.4429	-	-	nonDE
1110012J17Rik	83.0008	74.9379	-	-	nonDE
1110012L19Rik	10.2752	15.0859	-	-	nonDE
1110014N23Rik	29.9862	33.3101	-	-	nonDE
1110017D15Rik	0.746883	0.65544	-	-	nonDE
1110017F19Rik	0.420281	0.422797	-	-	nonDE
1110018G07Rik	18.8359	21.3641	-	-	nonDE
1110018J18Rik	8.9409	10.687	-	-	nonDE
1110018N20Rik	18.2488	13.6301	-	-	nonDE
1110020G09Rik	41.3911	21.897	-	-	nonDE
1110021J02Rik	13.0202	19.4393	-	-	nonDE
1110021L09Rik	10.0881	13.7087	-	-	nonDE
1110025L11Rik	0	0	-	-	nonDE
1110028F11Rik	0	0	-	-	nonDE
1110031I02Rik	6.99662	5.23104	-	-	nonDE
1110032A03Rik	22.828	26.494	-	-	nonDE
1110032A04Rik	2.03748	2.62055	-	-	nonDE
1110032F04Rik	0.604046	0.620318	-	-	nonDE
1110034A24Rik	3.40645	3.36301	-	-	nonDE
1110034B05Rik	12.1769	19.0002	-	-	nonDE
1110034G24Rik	14.4369	16.8829	-	-	nonDE
1110035H17Rik	0.629164	1.24486	-	-	nonDE
1110035M17Rik	1.51189	0.434451	-	-	nonDE
1110037F02Rik	15.0908	15.2511	-	-	nonDE
1110038B12Rik	9.28565	8.36749	-	-	nonDE
1110038D17Rik	53.9218	30.3586	-	-	nonDE
1110038F14Rik	18.7906	22.6223	-	-	nonDE
1110046J04Rik	0.628876	0.996328	-	-	nonDE
1110049F12Rik	33.5245	42.9707	-	-	nonDE
1110051M20Rik	77.8145	76.8165	-	-	nonDE
1110054O05Rik	10.6196	9.71104	-	-	nonDE
1110057K04Rik	12.4888	13.4492	-	-	nonDE
1110057P08Rik	0	0	-	-	nonDE
1110058L19Rik	27.4099	29.7758	-	-	nonDE
1110059E24Rik	11.2779	12.5907	-	-	nonDE
1110059G10Rik	6.77543	8.35441	-	-	nonDE
1110059M19Rik	0	0	-	-	nonDE
1110065P20Rik	14.2627	15.6555	-	-	nonDE
1110067D22Rik	135.245	257.157	-	-	nonDE
1190002H23Rik	2.25937	2.5	-	-	nonDE
1190002N15Rik	11.8857	16.3247	-	-	nonDE
1190003J15Rik	0	0.0584843	-	-	nonDE
1190005F20Rik	10.0008	11.8872	-	-	nonDE
1190005I06Rik	25.836	23.4808	-	-	nonDE
1190007F08Rik	6.36084	5.12401	-	-	nonDE
1190007I07Rik	8.21995	10.2267	-	-	nonDE
1200007C13Rik	0	0.0258194	-	-	nonDE
1200009I06Rik	0.0160998	0.0518274	-	-	nonDE
1200011I18Rik	15.6588	17.046	-	-	nonDE
1200011M11Rik	6.59745	7.94581	-	-	nonDE
1200014J11Rik	19.6556	24.3709	-	-	nonDE
1200016B10Rik	9.17253	10.3352	-	-	nonDE
1300001I01Rik	11.9417	10.081	-	-	nonDE
1300002K09Rik	0.0793023	0.0751432	-	-	nonDE
1300010F03Rik	8.57619	8.96083	-	-	nonDE
1300014I06Rik	0.672777	0.770507	-	-	nonDE
1300015D01Rik	0.040476	0.0111648	-	-	nonDE
1300017J02Rik	0.817539	0.591926	-	-	nonDE
1300018I17Rik	14.8013	16.0798	-	-	nonDE
1300018J18Rik	10.6804	12.6016	-	-	nonDE
1500001M20Rik	6.99608	7.12054	-	-	nonDE
1500002O10Rik	0.117215	0.187045	-	-	nonDE
1500002O20Rik	24.9352	27.5104	-	-	nonDE
1500003O03Rik	25.1612	29.2522	-	-	nonDE
1500009C09Rik	23.6096	24.4367	-	-	nonDE
1500009L16Rik	2.56312	2.84051	-	-	nonDE
1500010J02Rik	19.1312	13.0537	-	-	nonDE
1500011B03Rik	56.7037	74.6074	-	-	nonDE
1500011H22Rik	22.3544	24.3166	-	-	nonDE
1500011K16Rik	17.2302	13.8128	-	-	nonDE
1500012F01Rik	26.4142	22.2432	-	-	nonDE
1500015O10Rik	0.864516	0.463831	-	-	nonDE
1500016L03Rik	4.60666	4.90136	-	-	nonDE
1500017E21Rik	1.10264	2.12346	-	-	nonDE
1500031L02Rik	16.0586	19.5139	-	-	nonDE
1500032L24Rik	66.6017	73.3249	-	-	nonDE
1500035N22Rik	0.302465	0.340785	-	-	nonDE
1520401A03Rik	0.397301	0.14102	-	-	nonDE
1520402A15Rik	4.30882	2.65465	-	-	nonDE
1600002D24Rik	0	0	-	-	nonDE
1600002H07Rik	6.6329	8.41608	-	-	nonDE
1600002K03Rik	11.3021	17.0271	-	-	nonDE
1600010F14Rik	0	1.84799	-	-	nonDE
1600012F09Rik	7.86359	9.26337	-	-	nonDE
1600012H06Rik	16.7279	17.864	-	-	nonDE
1600012P17Rik	0	0	-	-	nonDE
1600014C10Rik	7.31424	10.3409	-	-	nonDE
1600014C23Rik	3.39306	1.91349	-	-	nonDE
1600014K23Rik	0	0	-	-	nonDE
1600015I10Rik	0	0.0306999	-	-	nonDE
1600016N20Rik	0.584969	0.484536	-	-	nonDE
1600025M17Rik	0.392394	0.360251	-	-	nonDE
1600027N09Rik	18.4234	19.0071	-	-	nonDE
1600029D21Rik	0.165616	0.0230576	-	-	nonDE
1600029I14Rik	0	0	-	-	nonDE
1600029O15Rik	1.9189	1.55589	-	-	nonDE
1700001C02Rik	0.0739821	0	-	-	nonDE
1700001C19Rik	0.0843517	0.0389976	-	-	nonDE
1700001F09Rik	0.175843	0	-	-	nonDE
1700001G01Rik	0	0	-	-	nonDE
1700001G11Rik	0.36235	1.1703	-	-	nonDE
1700001G17Rik	0.300451	0.386878	-	-	nonDE
1700001J03Rik	1.25266	3.26846	-	-	nonDE
1700001J04Rik	0	0	-	-	nonDE
1700001K19Rik	2.81045	1.04391	-	-	nonDE
1700001L05Rik	1.1966	0.644884	-	-	nonDE
1700001L19Rik	0.614654	0.53757	-	-	nonDE
1700001O22Rik	3.78786	2.74702	-	-	nonDE
1700001P01Rik	0.178724	0.359584	-	-	nonDE
1700003D09Rik	0	0.0878733	-	-	nonDE
1700003E16Rik	4.60391	2.10648	-	-	nonDE
1700003E24Rik	0	0	-	-	nonDE
1700003F12Rik	0.359573	0.384539	-	-	nonDE
1700003F17Rik	0	0	-	-	nonDE
1700003G13Rik	0	0	-	-	nonDE
1700003G18Rik	0	0.14624	-	-	nonDE
1700003H04Rik	0	0	-	-	nonDE
1700003M02Rik	4.73422	2.97707	-	-	nonDE
1700003M07Rik	0.741283	0.642188	-	-	nonDE
1700006A11Rik	0	0	-	-	nonDE
1700006D18Rik	0	0	-	-	nonDE
1700006E09Rik	0	0.238934	-	-	nonDE
1700006J14Rik	0	0.0838768	-	-	nonDE
1700006P19Rik	0.797335	1.15555	-	-	nonDE
1700007B14Rik	0.203393	0	-	-	nonDE
1700007G11Rik	0.309624	0.311475	-	-	nonDE
1700007I08Rik	0.489809	0.183955	-	-	nonDE
1700007J10Rik	1.47293	1.60362	-	-	nonDE
1700007K09Rik	0.187252	0.602788	-	-	nonDE
1700007K13Rik	1.87102	0.57679	-	-	nonDE
1700007M16Rik	0	0	-	-	nonDE
1700007P06Rik	0	0	-	-	nonDE
1700008A04Rik	0	0	-	-	nonDE
1700008F21Rik	1.43258	1.18013	-	-	nonDE
1700008I05Rik	0	0	-	-	nonDE
1700008O03Rik	1.34701	0.845452	-	-	nonDE
1700008P02Rik	0	0	-	-	nonDE
1700008P20Rik	0.235352	0.0473507	-	-	nonDE
1700009N14Rik	0	0	-	-	nonDE
1700009P17Rik	1.93979	1.80428	-	-	nonDE
1700010B08Rik	0	0.0577317	-	-	nonDE
1700010D01Rik	0	0.0955735	-	-	nonDE
1700010H22Rik	0	0	-	-	nonDE
1700010I14Rik	0.182176	0.232144	-	-	nonDE
1700010K10Rik	0.146688	0	-	-	nonDE
1700010K23Rik	0	0.179896	-	-	nonDE
1700010K24Rik	0.421025	1.00948	-	-	nonDE
1700010M22Rik	0	0	-	-	nonDE
1700011A15Rik	0	0	-	-	nonDE
1700011E24Rik	0	0	-	-	nonDE
1700011F03Rik	0.194798	0	-	-	nonDE
1700011F14Rik	0.0466686	0.0375573	-	-	nonDE
1700011H14Rik	0.59647	0.0541267	-	-	nonDE
1700011I03Rik	0.432163	0.634671	-	-	nonDE
1700011J10Rik	7.98234	3.76206	-	-	nonDE
1700011L22Rik	0.0525352	0	-	-	nonDE
1700011M02Rik	0	0.121163	-	-	nonDE
1700012A03Rik	0	0	-	-	nonDE
1700012A16Rik	1.02887	0.776767	-	-	nonDE
1700012B07Rik	0	0	-	-	nonDE
1700012B09Rik	0.0805864	0	-	-	nonDE
1700012B15Rik	26.8997	30.0719	-	-	nonDE
1700012C08Rik	0	0	-	-	nonDE
1700012C14Rik	0	0	-	-	nonDE
1700012L04Rik	0	0	-	-	nonDE
1700012P22Rik	0	0	-	-	nonDE
1700013D24Rik	0	0	-	-	nonDE
1700013F07Rik	0.548157	0.754433	-	-	nonDE
1700013G23Rik	5.12214	4.95878	-	-	nonDE
1700013G24Rik	0	0	-	-	nonDE
1700013H16Rik	0	0	-	-	nonDE
1700013N06Rik	0	0	-	-	nonDE
1700013N18Rik	0	0	-	-	nonDE
1700014D04Rik	0.0555007	0.081594	-	-	nonDE
1700014N06Rik	0	0	-	-	nonDE
1700015E13Rik	0.553714	0.501321	-	-	nonDE
1700015F17Rik	0.0763582	0	-	-	nonDE
1700016C15Rik	0	0.11192	-	-	nonDE
1700016D06Rik	0.54807	0.434794	-	-	nonDE
1700016G14Rik	0	0.0976289	-	-	nonDE
1700016H13Rik	0	0	-	-	nonDE
1700016K19Rik	0.056269	0	-	-	nonDE
1700016M24Rik	0	0	-	-	nonDE
1700016P03Rik	4.04534	5.21465	-	-	nonDE
1700017B05Rik	1.41434	1.14466	-	-	nonDE
1700017D01Rik	0	0	-	-	nonDE
1700017G19Rik	0.475698	0.261475	-	-	nonDE
1700017J07Rik	0	0	-	-	nonDE
1700017N19Rik	0.143627	0.138706	-	-	nonDE
1700018A04Rik	0.264786	0.0395634	-	-	nonDE
1700018A14Rik	0.60986	0	-	-	nonDE
1700018B08Rik	0	0.0377926	-	-	nonDE
1700018B24Rik	0	0	-	-	nonDE
1700018C11Rik	0	0.195255	-	-	nonDE
1700018F24Rik	0	0	-	-	nonDE
1700018L24Rik	0	0	-	-	nonDE
1700018M17Rik	0	0	-	-	nonDE
1700019A02Rik	0.266502	0.142984	-	-	nonDE
1700019B03Rik	0.392685	0.414546	-	-	nonDE
1700019B21Rik	0	0	-	-	nonDE
1700019D03Rik	3.01391	3.07053	-	-	nonDE
1700019E08Rik	0	0	-	-	nonDE
1700019E19Rik	26.6918	28.4564	-	-	nonDE
1700019G06Rik	0.973574	1.35592	-	-	nonDE
1700019G17Rik	4.7652	5.11868	-	-	nonDE
1700019G24Rik	0	0	-	-	nonDE
1700019L03Rik	2.02766	3.08479	-	-	nonDE
1700019M22Rik	0	0	-	-	nonDE
1700019N12Rik	0.340844	0.987497	-	-	nonDE
1700019N19Rik	0	0.0426768	-	-	nonDE
1700019O17Rik	0.0281696	0.0226704	-	-	nonDE
1700020A23Rik	0.77407	1.18362	-	-	nonDE
1700020I14Rik	89.6751	84.59	-	-	nonDE
1700020L24Rik	0.58301	0.285467	-	-	nonDE
1700020N01Rik	0	0	-	-	nonDE
1700020N15Rik	0	0	-	-	nonDE
1700020O03Rik	17.0789	15.6014	-	-	nonDE
1700021A07Rik	0	0	-	-	nonDE
1700021C14Rik	3.02955	4.15324	-	-	nonDE
1700021F05Rik	12.1344	15.2753	-	-	nonDE
1700021F07Rik	0.0856313	0	-	-	nonDE
1700021J08Rik	0.668139	1.37124	-	-	nonDE
1700021K19Rik	19.0798	19.2097	-	-	nonDE
1700021L23Rik	0	0	-	-	nonDE
1700021N21Rik	0	0.0925298	-	-	nonDE
1700021O21Rik	0	0.107721	-	-	nonDE
1700021P04Rik	0	0.0672564	-	-	nonDE
1700022A21Rik	0	0	-	-	nonDE
1700022I11Rik	0.340507	0.409156	-	-	nonDE
1700022K14Rik	0.155626	1.00863	-	-	nonDE
1700022P22Rik	1.60649	1.41066	-	-	nonDE
1700023A16Rik	0.125704	0	-	-	nonDE
1700023C21Rik	0.167278	0	-	-	nonDE
1700023E05Rik	0.0593006	0.129534	-	-	nonDE
1700023F06Rik	0.517914	0.454595	-	-	nonDE
1700023H06Rik	0.697423	0.355901	-	-	nonDE
1700024B05Rik	0	0	-	-	nonDE
1700024G13Rik	0.485331	0	-	-	nonDE
1700024J04Rik	0	0.0436168	-	-	nonDE
1700024N20Rik	0.412017	0.331991	-	-	nonDE
1700024P03Rik	0	0.0683954	-	-	nonDE
1700024P04Rik	0	0	-	-	nonDE
1700024P16Rik	0.0306013	0.123139	-	-	nonDE
1700025C18Rik	0.319753	0.19186	-	-	nonDE
1700025D23Rik	0	0	-	-	nonDE
1700025E21Rik	0.130769	0.105262	-	-	nonDE
1700025F22Rik	0	0	-	-	nonDE
1700025G04Rik	11.436	12.7333	-	-	nonDE
1700025K23Rik	15.2268	18.1386	-	-	nonDE
1700025N21Rik	0	0	-	-	nonDE
1700025O08Rik	0	0	-	-	nonDE
1700026D08Rik	0	0.0298773	-	-	nonDE
1700026D11Rik	0.227083	0.0887277	-	-	nonDE
1700026J04Rik	0.119021	0.191544	-	-	nonDE
1700026J12Rik	0	0	-	-	nonDE
1700026L06Rik	0	0.0798214	-	-	nonDE
1700027A07Rik	0	0.107276	-	-	nonDE
1700027D21Rik	0.717883	0.598906	-	-	nonDE
1700028I16Rik	0.0469704	0	-	-	nonDE
1700028J19Rik	0.375257	0.191923	-	-	nonDE
1700028N14Rik	0.0718594	0	-	-	nonDE
1700028P14Rik	0.241003	0.242443	-	-	nonDE
1700028P15Rik	0	0.0907949	-	-	nonDE
1700029F09Rik	7.60545	5.87159	-	-	nonDE
1700029F12Rik	0.233331	0.205358	-	-	nonDE
1700029G01Rik	0.401918	0.269508	-	-	nonDE
1700029H14Rik	0.18319	0.0299652	-	-	nonDE
1700029I01Rik	1.55653	2.02225	-	-	nonDE
1700029I15Rik	5.92014	7.89129	-	-	nonDE
1700029J07Rik	12.1892	16.6562	-	-	nonDE
1700029J11Rik	0.545631	0.313776	-	-	nonDE
1700029M20Rik	0	0	-	-	nonDE
1700029P11Rik	0.199864	0.161334	-	-	nonDE
1700030A11Rik	0	0	-	-	nonDE
1700030C10Rik	0.218862	0.30666	-	-	nonDE
1700030C12Rik	0.103509	0.123731	-	-	nonDE
1700030C14Rik	0	0	-	-	nonDE
1700030F18Rik	0.173356	0.366532	-	-	nonDE
1700030K09Rik	7.53583	7.83874	-	-	nonDE
1700031A10Rik	0	0.0677464	-	-	nonDE
1700031F05Rik	0	0	-	-	nonDE
1700031F10Rik	0	0	-	-	nonDE
1700034E13Rik	0	0	-	-	nonDE
1700034F02Rik	0.0585176	0.240272	-	-	nonDE
1700034H14Rik	10.9047	10.7193	-	-	nonDE
1700034H15Rik	1.97104	1.58794	-	-	nonDE
1700034I23Rik	0.420814	0.430111	-	-	nonDE
1700034J04Rik	0	0	-	-	nonDE
1700034J05Rik	0	0	-	-	nonDE
1700034O15Rik	0	0.0583909	-	-	nonDE
1700036A12Rik	0	0	-	-	nonDE
1700036O09Rik	0	0	-	-	nonDE
1700037C06Rik	0.0597718	0	-	-	nonDE
1700037C18Rik	4.26117	2.48059	-	-	nonDE
1700037H04Rik	13.2597	9.2546	-	-	nonDE
1700039E15Rik	0	0	-	-	nonDE
1700039E22Rik	0	0	-	-	nonDE
1700040I03Rik	11.5918	12.0115	-	-	nonDE
1700040L02Rik	0.222083	0.762582	-	-	nonDE
1700040N02Rik	0	0	-	-	nonDE
1700041G16Rik	0.268087	0.107499	-	-	nonDE
1700041M05Rik	0	0	-	-	nonDE
1700042B14Rik	0	0	-	-	nonDE
1700042G07Rik	0	0	-	-	nonDE
1700042G15Rik	0	0	-	-	nonDE
1700042O10Rik	0	0	-	-	nonDE
1700045H11Rik	0	0	-	-	nonDE
1700045I11Rik	0	0	-	-	nonDE
1700045I19Rik	0.0421424	0.0578324	-	-	nonDE
1700046C09Rik	0	0.0859283	-	-	nonDE
1700047A11Rik	0.677474	0.562369	-	-	nonDE
1700047F07Rik	0.500035	0.907709	-	-	nonDE
1700047I17Rik2	13.0114	11.4778	-	-	nonDE
1700047K16Rik	1.00023	0.710225	-	-	nonDE
1700049E15Rik	0	0	-	-	nonDE
1700049E17Rik1	0	0	-	-	nonDE
1700049E17Rik2	0	0.102846	-	-	nonDE
1700049G17Rik	9.64789	10.9729	-	-	nonDE
1700049J03Rik	0	0.121465	-	-	nonDE
1700049L16Rik	0	0	-	-	nonDE
1700051A21Rik	0	0	-	-	nonDE
1700052N19Rik	15.1001	12.5166	-	-	nonDE
1700054M17Rik	0.415314	0	-	-	nonDE
1700054N08Rik	10.3013	9.40072	-	-	nonDE
1700054O13Rik	0	0	-	-	nonDE
1700055C04Rik	0	0	-	-	nonDE
1700055D18Rik	1.36845	0.901404	-	-	nonDE
1700055N04Rik	0.0698623	0	-	-	nonDE
1700056E22Rik	0.15965	0.128487	-	-	nonDE
1700056N10Rik	0.781509	1.06144	-	-	nonDE
1700057G04Rik	1.12099	0.313632	-	-	nonDE
1700057H15Rik	0	0	-	-	nonDE
1700057H21Rik	0.170961	0	-	-	nonDE
1700057K13Rik	0.0657838	0.181236	-	-	nonDE
1700058G18Rik	0	0.0990407	-	-	nonDE
1700058P15Rik	0.767501	1.6059	-	-	nonDE
1700060C16Rik	0	0	-	-	nonDE
1700060C20Rik	0.567622	0	-	-	nonDE
1700060J05Rik	6.02239	4.15205	-	-	nonDE
1700061E18Rik	0	0	-	-	nonDE
1700061F12Rik	0	0	-	-	nonDE
1700061G19Rik	0.264627	0.212968	-	-	nonDE
1700061H18Rik	0	0	-	-	nonDE
1700061I17Rik	0	0	-	-	nonDE
1700061J05Rik	0	0	-	-	nonDE
1700061J23Rik	0	0	-	-	nonDE
1700062I23Rik	0	0	-	-	nonDE
1700063H04Rik	0	0	-	-	nonDE
1700064E03Rik	1.03211	1.45461	-	-	nonDE
1700064H15Rik	0	0.264131	-	-	nonDE
1700065D16Rik	0.0514165	0.041374	-	-	nonDE
1700065I17Rik	0.101249	0	-	-	nonDE
1700066B19Rik	0.0568402	0.0609684	-	-	nonDE
1700066J24Rik	0.31019	1.2981	-	-	nonDE
1700066M21Rik	3.7285	4.18948	-	-	nonDE
1700066O22Rik	0	0	-	-	nonDE
1700067G03Rik	0	0	-	-	nonDE
1700067K01Rik	0.388256	0.352284	-	-	nonDE
1700067P10Rik	0.668559	1.61413	-	-	nonDE
1700069B07Rik	0	0	-	-	nonDE
1700069L16Rik	0	0	-	-	nonDE
1700071G01Rik	0	0	-	-	nonDE
1700071K01Rik	0	0	-	-	nonDE
1700073E17Rik	0	0	-	-	nonDE
1700074P13Rik	0	0	-	-	nonDE
1700080E11Rik	0	0	-	-	nonDE
1700080G11Rik	0	0	-	-	nonDE
1700080N15Rik	0.15229	0.0303421	-	-	nonDE
1700080O16Rik	0	0	-	-	nonDE
1700081H22Rik	0	0	-	-	nonDE
1700082M22Rik	6.39917	6.20613	-	-	nonDE
1700084C01Rik	0.297522	0.301782	-	-	nonDE
1700084C06Rik	0.81823	1.0835	-	-	nonDE
1700084E18Rik	0	0.0595376	-	-	nonDE
1700084J12Rik	0	0	-	-	nonDE
1700084M14Rik	0	0	-	-	nonDE
1700085B03Rik	0	0	-	-	nonDE
1700086D15Rik	0	0.0186913	-	-	nonDE
1700086L19Rik	0.458926	0.615559	-	-	nonDE
1700086P04Rik	0.305235	0.490967	-	-	nonDE
1700087M22Rik	0	0	-	-	nonDE
1700088E04Rik	4.38654	5.83208	-	-	nonDE
1700091E21Rik	2.02297	1.80137	-	-	nonDE
1700091H14Rik	0	0	-	-	nonDE
1700092C02Rik	0	0	-	-	nonDE
1700092C10Rik	0	0	-	-	nonDE
1700092C17Rik	0	0	-	-	nonDE
1700092E19Rik	0	0	-	-	nonDE
1700092K14Rik	0	0	-	-	nonDE
1700092M07Rik	0.864516	0.695799	-	-	nonDE
1700093J21Rik	0.170676	0.274932	-	-	nonDE
1700093K21Rik	1.09157	1.5404	-	-	nonDE
1700094C10Rik	0	0	-	-	nonDE
1700094D03Rik	3.82199	5.67707	-	-	nonDE
1700095A21Rik	0.0950057	0.191147	-	-	nonDE
1700095B22Rik	0.49584	1.08497	-	-	nonDE
1700095J03Rik	0.0877855	0.0674327	-	-	nonDE
1700095J07Rik	0.431718	0.154645	-	-	nonDE
1700095J12Rik	0.0731057	0	-	-	nonDE
1700099I09Rik	0	0	-	-	nonDE
1700101E01Rik	0.294952	0.0791244	-	-	nonDE
1700101G07Rik	0	0	-	-	nonDE
1700101I19Rik	0	0	-	-	nonDE
1700102P08Rik	1.24977	2.01163	-	-	nonDE
1700104A03Rik	0	0.100604	-	-	nonDE
1700104B16Rik	0.31052	0.333192	-	-	nonDE
1700106J16Rik	0.0410252	0	-	-	nonDE
1700106N22Rik	5.13176	6.21622	-	-	nonDE
1700108M19Rik	0.0834154	0.0671313	-	-	nonDE
1700108N11Rik	0	0	-	-	nonDE
1700109F18Rik	0	0	-	-	nonDE
1700109G15Rik	0	0	-	-	nonDE
1700109H08Rik	3.69694	3.12369	-	-	nonDE
1700110I01Rik	6.96458	6.17965	-	-	nonDE
1700110K17Rik	0.865213	0.46264	-	-	nonDE
1700110M21Rik	0.0259063	0.041697	-	-	nonDE
1700111E14Rik	0.0577081	0	-	-	nonDE
1700112D23Rik	0.105686	0.340215	-	-	nonDE
1700112E06Rik	0.348949	0.66356	-	-	nonDE
1700112J05Rik	0.237071	0.287351	-	-	nonDE
1700112K13Rik	0	0	-	-	nonDE
1700112M01Rik	0	0	-	-	nonDE
1700113H08Rik	0.184347	0.0593431	-	-	nonDE
1700116B05Rik	0.458149	0.247061	-	-	nonDE
1700119I11Rik	0	0	-	-	nonDE
1700120B22Rik	1.03885	0.314827	-	-	nonDE
1700120E14Rik	0	0	-	-	nonDE
1700120G11Rik	0	0	-	-	nonDE
1700120O09Rik	0	0	-	-	nonDE
1700121C08Rik	0.161825	0.130198	-	-	nonDE
1700121F15Rik	3.23151	1.78217	-	-	nonDE
1700121N20Rik	0	0	-	-	nonDE
1700122E12Rik	0	0.403533	-	-	nonDE
1700123I01Rik	0.0312735	0	-	-	nonDE
1700123K08Rik	0.126328	0.0689594	-	-	nonDE
1700123L14Rik	0.0286907	0	-	-	nonDE
1700123M08Rik	3.24512	2.48839	-	-	nonDE
1700123O12Rik	0	0	-	-	nonDE
1700123O20Rik	8.77759	8.86394	-	-	nonDE
1700125D06Rik	0.102797	0.232807	-	-	nonDE
1700125G02Rik	0.225639	0.998772	-	-	nonDE
1700125H03Rik	0.0871216	0	-	-	nonDE
1700125H20Rik	0.1589	0.0639477	-	-	nonDE
1700128E19Rik	0.992032	1.69066	-	-	nonDE
1700128F08Rik	6.51875	5.85997	-	-	nonDE
1700129C05Rik	0	0	-	-	nonDE
1810006K21Rik	29.8369	30.4399	-	-	nonDE
1810007I06Rik	0	0	-	-	nonDE
1810008A18Rik	12.1226	10.9417	-	-	nonDE
1810008B01Rik	0.07643	0.0638698	-	-	nonDE
1810009A15Rik	346.01	183.136	-	-	nonDE
1810009J06Rik	0	0	-	-	nonDE
1810009N23Rik	0.0639956	0	-	-	nonDE
1810010H24Rik	5.15423	4.12907	-	-	nonDE
1810011H11Rik	0.0333343	0.0804681	-	-	nonDE
1810012K08Rik	2.28287	2.24162	-	-	nonDE
1810012P15Rik	18.114	12.4138	-	-	nonDE
1810013D15Rik	0.0992867	0	-	-	nonDE
1810013L24Rik	11.5598	13.2158	-	-	nonDE
1810014F10Rik	26.1662	27.0242	-	-	nonDE
1810019D21Rik	0	0	-	-	nonDE
1810019J16Rik	0.0431453	0.136825	-	-	nonDE
1810020D17Rik	15.9349	18.808	-	-	nonDE
1810020O05Rik	0.194523	0.0782715	-	-	nonDE
1810021B22Rik	3.21421	3.04528	-	-	nonDE
1810022K09Rik	9.72888	14.4998	-	-	nonDE
1810024B03Rik	0.681195	0.579838	-	-	nonDE
1810026J23Rik	22.1423	27.4082	-	-	nonDE
1810027O10Rik	29.5129	44.056	-	-	nonDE
1810029B16Rik	9.41397	8.36961	-	-	nonDE
1810030J14Rik	0	0	-	-	nonDE
1810030N24Rik	17.7567	18.2657	-	-	nonDE
1810030O07Rik	11.6034	13.6506	-	-	nonDE
1810031K17Rik	10.8899	13.6521	-	-	nonDE
1810032O08Rik	11.3299	13.5463	-	-	nonDE
1810033B17Rik	0.2673	0.250963	-	-	nonDE
1810035I16Rik	0.351702	0	-	-	nonDE
1810035L17Rik	29.9241	48.74	-	-	nonDE
1810037I17Rik	20.2594	27.7516	-	-	nonDE
1810043G02Rik	19.3935	19.0228	-	-	nonDE
1810043H04Rik	5.56798	4.73632	-	-	nonDE
1810046J19Rik	37.7683	43.9888	-	-	nonDE
1810046K07Rik	0	0.0605824	-	-	nonDE
1810048J11Rik	13.5982	14.5491	-	-	nonDE
1810049H13Rik	5.10602	4.29117	-	-	nonDE
1810055G02Rik	7.34752	6.40758	-	-	nonDE
1810058I24Rik	18.9471	21.9653	-	-	nonDE
1810058N05Rik	0	0	-	-	nonDE
1810059C17Rik	0.12263	0.592692	-	-	nonDE
1810059H22Rik	9.14691	7.54158	-	-	nonDE
1810062G17Rik	0	0.268029	-	-	nonDE
1810062O18Rik	2.00674	0.506852	-	-	nonDE
1810063B05Rik	7.8605	6.32599	-	-	nonDE
1810063B07Rik	2.18732	2.18157	-	-	nonDE
1810063I02Rik	0	0	-	-	nonDE
1810064F22Rik	0.375709	0.201403	-	-	nonDE
1810065E05Rik	0	0.0450096	-	-	nonDE
1810074P20Rik	19.2996	26.5024	-	-	nonDE
2010001A14Rik	8.52875	6.19517	-	-	nonDE
2010001E11Rik	0.0420321	0.122274	-	-	nonDE
2010001M06Rik	5.65783	4.16754	-	-	nonDE
2010001M09Rik	0.401909	0.693091	-	-	nonDE
2010002M12Rik	0.41574	0.590311	-	-	nonDE
2010002N04Rik	0.943721	0.876323	-	-	nonDE
2010003K11Rik	0	0	-	-	nonDE
2010003O02Rik	2.47098	2.77789	-	-	nonDE
2010005H15Rik	0	0.207539	-	-	nonDE
2010007H06Rik	0.535299	0.931355	-	-	nonDE
2010011I20Rik	8.05989	7.88031	-	-	nonDE
2010012O05Rik	7.8537	9.62147	-	-	nonDE
2010012P19Rik	6.57339	2.63836	-	-	nonDE
2010013B24Rik	0	0.289156	-	-	nonDE
2010015L04Rik	6.49647	4.57629	-	-	nonDE
2010016I18Rik	0.103513	0.0714029	-	-	nonDE
2010106E10Rik	0	0.127526	-	-	nonDE
2010106G01Rik	8.29149	10.4364	-	-	nonDE
2010107E04Rik	157.215	180.56	-	-	nonDE
2010107G23Rik	7.97822	7.00957	-	-	nonDE
2010107H07Rik	6.17333	8.62067	-	-	nonDE
2010109A12Rik	0.209896	0.168921	-	-	nonDE
2010109I03Rik	0.171505	0.151658	-	-	nonDE
2010109K11Rik	2.0152	2.67424	-	-	nonDE
2010110P09Rik	0.371283	0.543366	-	-	nonDE
2010111I01Rik	8.88517	7.19851	-	-	nonDE
2010204K13Rik	1.48829	1.36594	-	-	nonDE
2010300C02Rik	0.758073	0.476896	-	-	nonDE
2010305A19Rik	8.34886	7.97049	-	-	nonDE
2010317E24Rik	0	0.0573578	-	-	nonDE
2010320O07Rik	0.556285	0.867738	-	-	nonDE
2010321M09Rik	10.7253	14.9264	-	-	nonDE
2200002D01Rik	0.95938	1.29236	-	-	nonDE
2200002J24Rik	0	0	-	-	nonDE
2200002K05Rik	2.75794	2.4356	-	-	nonDE
2210009G21Rik	4.00229	4.61175	-	-	nonDE
2210010C04Rik	0.044615	0.0772649	-	-	nonDE
2210010C17Rik	0	0	-	-	nonDE
2210011C24Rik	0.0888361	0.0715146	-	-	nonDE
2210012G02Rik	4.14541	5.64669	-	-	nonDE
2210013O21Rik	22.2307	34.0734	-	-	nonDE
2210015D19Rik	16.1418	12.6932	-	-	nonDE
2210016F16Rik	3.19992	4.07624	-	-	nonDE
2210016L21Rik	31.5961	34.9203	-	-	nonDE
2210018M11Rik	20.0322	18.898	-	-	nonDE
2210019I11Rik	0.0617493	0.0494217	-	-	nonDE
2210020M01Rik	0.887371	1.28882	-	-	nonDE
2210021J22Rik	2.96662	5.58317	-	-	nonDE
2210403K04Rik	7.93416	11.3025	-	-	nonDE
2210404J11Rik	11.5625	12.9204	-	-	nonDE
2210404O07Rik	12.0181	8.35011	-	-	nonDE
2210407C18Rik	0	0	-	-	nonDE
2210408F21Rik	1.75928	1.99927	-	-	nonDE
2210408I21Rik	2.72471	2.929	-	-	nonDE
2210409E12Rik	0	0.162825	-	-	nonDE
2210411M09Rik	0.086164	0.0757771	-	-	nonDE
2210414B05Rik	0	0	-	-	nonDE
2210415F13Rik	0	0	-	-	nonDE
2210417A02Rik	0	0.0846292	-	-	nonDE
2210417K05Rik	2.6532	2.36397	-	-	nonDE
2210418O10Rik	9.47271	11.4199	-	-	nonDE
2300002M23Rik	0	0	-	-	nonDE
2300003K06Rik	0	0	-	-	nonDE
2300005B03Rik	0	0.105269	-	-	nonDE
2300009A05Rik	15.0748	11.7522	-	-	nonDE
2310001A20Rik	13.8601	17.9422	-	-	nonDE
2310001H18Rik	0	0	-	-	nonDE
2310001K24Rik	0	0.10726	-	-	nonDE
2310002J15Rik	0	0.0504416	-	-	nonDE
2310002L09Rik	0	0.0212674	-	-	nonDE
2310002L13Rik	0	0	-	-	nonDE
2310003C23Rik	31.6964	31.081	-	-	nonDE
2310003F16Rik	29.7385	31.5178	-	-	nonDE
2310003L06Rik	0	0	-	-	nonDE
2310003L22Rik	18.4484	21.2659	-	-	nonDE
2310004I24Rik	17.0388	20.5139	-	-	nonDE
2310004N24Rik	16.6691	24.871	-	-	nonDE
2310005A03Rik	0.184081	0.318801	-	-	nonDE
2310005G13Rik	0	0	-	-	nonDE
2310006M14Rik	0	0.174599	-	-	nonDE
2310007B03Rik	0.0207249	0	-	-	nonDE
2310007L24Rik	0.207643	0.0366478	-	-	nonDE
2310008H04Rik	1.28529	1.91933	-	-	nonDE
2310008H09Rik	10.9508	15.4879	-	-	nonDE
2310009B15Rik	5.89056	3.85677	-	-	nonDE
2310010M20Rik	0.240179	0.519008	-	-	nonDE
2310011J03Rik	9.67544	10.4681	-	-	nonDE
2310014F06Rik	0	0.0672754	-	-	nonDE
2310015B20Rik	1.91719	0.474744	-	-	nonDE
2310016D23Rik	0	0	-	-	nonDE
2310016G11Rik	0.0609763	0.145228	-	-	nonDE
2310016M24Rik	31.6791	38.8434	-	-	nonDE
2310021P13Rik	35.9096	36.9402	-	-	nonDE
2310022A10Rik	8.8872	7.95449	-	-	nonDE
2310022B05Rik	9.88326	9.06235	-	-	nonDE
2310026L22Rik	2.89086	2.8434	-	-	nonDE
2310028H24Rik	37.1489	32.4827	-	-	nonDE
2310030N02Rik	5.09928	6.96715	-	-	nonDE
2310033E01Rik	0.0709555	0.0571051	-	-	nonDE
2310033P09Rik	4.95735	4.98947	-	-	nonDE
2310034C09Rik	0	0	-	-	nonDE
2310035C23Rik	17.2579	19.9491	-	-	nonDE
2310035K24Rik	11.8595	10.7693	-	-	nonDE
2310036O22Rik	29.2866	31.7547	-	-	nonDE
2310039H08Rik	4.20916	4.05384	-	-	nonDE
2310040G07Rik	0	0.202371	-	-	nonDE
2310042D19Rik	5.64614	4.37502	-	-	nonDE
2310042E22Rik	0	0.0321432	-	-	nonDE
2310043D23Rik	0.761253	0.385683	-	-	nonDE
2310043J07Rik	0.904966	0.756586	-	-	nonDE
2310044G17Rik	25.8812	31.307	-	-	nonDE
2310044H10Rik	43.012	37.7699	-	-	nonDE
2310044K18Rik	0	0	-	-	nonDE
2310045N01Rik	36.3894	33.9565	-	-	nonDE
2310046A06Rik	0.245037	0.164335	-	-	nonDE
2310046O06Rik	6.13679	7.6917	-	-	nonDE
2310047B19Rik	15.423	20.7268	-	-	nonDE
2310047M10Rik	8.67415	6.73015	-	-	nonDE
2310050B05Rik	0.817015	0.76475	-	-	nonDE
2310050C09Rik	0	0	-	-	nonDE
2310057J18Rik	0.275301	0.226316	-	-	nonDE
2310057M21Rik	7.25921	9.34396	-	-	nonDE
2310057N15Rik	0	0	-	-	nonDE
2310061C15Rik	7.52531	7.50728	-	-	nonDE
2310061I04Rik	31.9594	35.2874	-	-	nonDE
2310061N02Rik	0	0.0539653	-	-	nonDE
2310065F04Rik	0	0	-	-	nonDE
2310067B10Rik	11.9826	8.61344	-	-	nonDE
2310075C17Rik	0	0	-	-	nonDE
2310079F23Rik	3.76639	3.22631	-	-	nonDE
2310079G19Rik	0	0	-	-	nonDE
2310081O03Rik	0	0	-	-	nonDE
2400001E08Rik	43.9836	48.9014	-	-	nonDE
2400003C14Rik	57.9951	52.8586	-	-	nonDE
2400009B08Rik	2.56911	4.28556	-	-	nonDE
2410001C21Rik	28.9279	30.7516	-	-	nonDE
2410002F23Rik	25.7024	25.7549	-	-	nonDE
2410002I01Rik	18.7886	17.213	-	-	nonDE
2410002O22Rik	21.079	30.4582	-	-	nonDE
2410003K15Rik	7.70706	8.27247	-	-	nonDE
2410003L11Rik	0	0.0736672	-	-	nonDE
2410004A20Rik	0.180616	0.45657	-	-	nonDE
2410004B18Rik	11.546	15.6507	-	-	nonDE
2410004I01Rik	0.169025	0.0340091	-	-	nonDE
2410004N09Rik	8.2721	6.09108	-	-	nonDE
2410004P03Rik	0.902938	1.05828	-	-	nonDE
2410006H16Rik	24.7347	15.3595	-	-	nonDE
2410012M07Rik	0	0	-	-	nonDE
2410015M20Rik	24.4093	30.4363	-	-	nonDE
2410016O06Rik	2.63431	2.3973	-	-	nonDE
2410017I17Rik	0	0	-	-	nonDE
2410017P09Rik	2.44332	2.21455	-	-	nonDE
2410018L13Rik	12.0753	9.24257	-	-	nonDE
2410018M08Rik	0.877876	2.35894	-	-	nonDE
2410019O14Rik	0.177057	0.0712134	-	-	nonDE
2410022L05Rik	17.3771	26.4276	-	-	nonDE
2410024N13Rik	0	0	-	-	nonDE
2410042D21Rik	10.3483	13.1984	-	-	nonDE
2410057H14Rik	0.0958126	0	-	-	nonDE
2410066E13Rik	24.0251	16.7779	-	-	nonDE
2410075B13Rik	6.79001	5.37113	-	-	nonDE
2410076I21Rik	2.21415	2.07278	-	-	nonDE
2410080I02Rik	1.22974	0.580409	-	-	nonDE
2410089E03Rik	11.2875	8.62493	-	-	nonDE
2410091C18Rik	10.1464	12.8947	-	-	nonDE
2410114N07Rik	0.598568	0.892077	-	-	nonDE
2410124H12Rik	0.154297	0.248372	-	-	nonDE
2410127L17Rik	4.64164	4.5856	-	-	nonDE
2410131K14Rik	18.8199	15.9014	-	-	nonDE
2410133F24Rik	1.78782	1.17568	-	-	nonDE
2410137F16Rik	5.48075	9.49864	-	-	nonDE
2410137M14Rik	0.0754273	0.19554	-	-	nonDE
2410141K09Rik	1.27466	0.361989	-	-	nonDE
2410152P15Rik	0.0998523	0.0494853	-	-	nonDE
2500003M10Rik	73.7205	86.7565	-	-	nonDE
2500004C02Rik	5.70108	6.14021	-	-	nonDE
2510002D24Rik	19.0679	16.596	-	-	nonDE
2510003D18Rik	0	0.0599985	-	-	nonDE
2510003E04Rik	57.3462	67.2395	-	-	nonDE
2510009E07Rik	49.1173	56.8978	-	-	nonDE
2510012J08Rik	10.5441	8.49103	-	-	nonDE
2510039O18Rik	9.74427	10.1088	-	-	nonDE
2510046G10Rik	5.34767	4.51451	-	-	nonDE
2510049J12Rik	3.50856	3.1489	-	-	nonDE
2600006K01Rik	0.985463	0.486997	-	-	nonDE
2600006L11Rik	0	0	-	-	nonDE
2610001J05Rik	19.0025	23.2882	-	-	nonDE
2610002D18Rik	0.0780756	0.125668	-	-	nonDE
2610002I17Rik	4.5352	4.93016	-	-	nonDE
2610002J02Rik	8.94035	8.63443	-	-	nonDE
2610002M06Rik	6.89081	7.63551	-	-	nonDE
2610005L07Rik	61.8975	67.4231	-	-	nonDE
2610008E11Rik	14.3914	18.0963	-	-	nonDE
2610015P09Rik	6.32709	6.09419	-	-	nonDE
2610017I09Rik	1.06972	1.60495	-	-	nonDE
2610018G03Rik	0.347482	0.410161	-	-	nonDE
2610019E17Rik	10.4222	20.7078	-	-	nonDE
2610019F03Rik	1.31358	1.67289	-	-	nonDE
2610020H08Rik	1.78305	2.51285	-	-	nonDE
2610021A01Rik	9.64909	17.7327	-	-	nonDE
2610021K21Rik	0.138855	0.0931439	-	-	nonDE
2610024D14Rik	0	0	-	-	nonDE
2610027K06Rik	2.21907	2.48707	-	-	nonDE
2610027L16Rik	3.59603	4.02484	-	-	nonDE
2610028E06Rik	0.122367	0.0487681	-	-	nonDE
2610028H24Rik	0	0.0903461	-	-	nonDE
2610029G23Rik	4.92465	7.95973	-	-	nonDE
2610029I01Rik	6.01186	8.75534	-	-	nonDE
2610034B18Rik	10.55	13.2472	-	-	nonDE
2610035D17Rik	9.57769	8.34305	-	-	nonDE
2610035F20Rik	0.26288	0.285487	-	-	nonDE
2610039C10Rik	1.06056	1.14265	-	-	nonDE
2610042L04Rik	0	0	-	-	nonDE
2610044O15Rik	5.21536	5.68041	-	-	nonDE
2610101N10Rik	17.3905	21.9765	-	-	nonDE
2610109H07Rik	0.409391	0.28015	-	-	nonDE
2610203C20Rik	6.46321	6.75846	-	-	nonDE
2610203C22Rik	0.0970848	0.185898	-	-	nonDE
2610204G07Rik	0	0.0416037	-	-	nonDE
2610204G22Rik	4.65109	3.57331	-	-	nonDE
2610206C17Rik	0.0881462	0.118278	-	-	nonDE
2610301B20Rik	16.2514	19.9969	-	-	nonDE
2610301G19Rik	34.8337	35.521	-	-	nonDE
2610303G11Rik	0	0	-	-	nonDE
2610305D13Rik	1.12994	0.867069	-	-	nonDE
2610307P16Rik	0.0390678	0.368259	-	-	nonDE
2610318N02Rik	0.275649	0.348602	-	-	nonDE
2610507B11Rik	43.129	39.9108	-	-	nonDE
2610507I01Rik	5.38187	7.86096	-	-	nonDE
2610524H06Rik	23.6142	30.7349	-	-	nonDE
2610528B01Rik	7.36194	5.84867	-	-	nonDE
2610528E23Rik	3.06049	3.71688	-	-	nonDE
2610528J11Rik	0	0	-	-	nonDE
2700007P21Rik	19.5605	23.1967	-	-	nonDE
2700029M09Rik	29.6738	32.7621	-	-	nonDE
2700033N17Rik	6.12583	7.57022	-	-	nonDE
2700046A07Rik	0.274845	0.320234	-	-	nonDE
2700049A03Rik	5.88231	5.10788	-	-	nonDE
2700050L05Rik	12.3703	13.674	-	-	nonDE
2700060E02Rik	2.29917	2.12186	-	-	nonDE
2700062C07Rik	11.1228	16.6802	-	-	nonDE
2700068H02Rik	0.0909524	0.113208	-	-	nonDE
2700069I18Rik	1.8683	1.41945	-	-	nonDE
2700073G19Rik	0.364434	0.395643	-	-	nonDE
2700078E11Rik	12.4009	11.9329	-	-	nonDE
2700081L22Rik	0.445047	0.71633	-	-	nonDE
2700081O15Rik	4.45128	4.77681	-	-	nonDE
2700086A05Rik	0	0	-	-	nonDE
2700089E24Rik	35.9715	61.3285	-	-	nonDE
2700094K13Rik	18.0894	16.465	-	-	nonDE
2700097O09Rik	11.6679	13.9733	-	-	nonDE
2810001G20Rik	9.34963	13.6145	-	-	nonDE
2810002D19Rik	3.89015	4.31211	-	-	nonDE
2810002N01Rik	29.6347	27.1151	-	-	nonDE
2810004N23Rik	5.9879	9.22083	-	-	nonDE
2810006K23Rik	9.02111	14.2887	-	-	nonDE
2810007J24Rik	0.0599306	0	-	-	nonDE
2810008D09Rik	40.8671	59.6981	-	-	nonDE
2810008M24Rik	17.3428	21.5644	-	-	nonDE
2810021B07Rik	3.63717	5.01197	-	-	nonDE
2810021J22Rik	6.58924	6.39711	-	-	nonDE
2810025M15Rik	5.97142	8.03064	-	-	nonDE
2810030E01Rik	34.2785	25.2172	-	-	nonDE
2810032G03Rik	1.03574	1.75327	-	-	nonDE
2810046L04Rik	10.3542	9.51336	-	-	nonDE
2810055G20Rik	1.18139	1.18848	-	-	nonDE
2810403A07Rik	28.0957	29.1416	-	-	nonDE
2810403D21Rik	4.87604	5.10163	-	-	nonDE
2810404F17Rik	0	0	-	-	nonDE
2810405K02Rik	30.7069	27.8202	-	-	nonDE
2810407A14Rik	0.0285799	0	-	-	nonDE
2810407C02Rik	60.1064	100.883	-	-	nonDE
2810408A11Rik	0.693009	0.374858	-	-	nonDE
2810408I11Rik	0.914104	0.797586	-	-	nonDE
2810408M09Rik	7.23004	9.40594	-	-	nonDE
2810410L24Rik	2.32611	4.53657	-	-	nonDE
2810417H13Rik	1.60258	1.46194	-	-	nonDE
2810422J05Rik	29.3298	28.4376	-	-	nonDE
2810422O20Rik	2.40856	2.56284	-	-	nonDE
2810428I15Rik	16.6666	16.8924	-	-	nonDE
2810430I11Rik	0.0547632	0	-	-	nonDE
2810432D09Rik	7.83765	9.60935	-	-	nonDE
2810433D01Rik	0.980636	1.35557	-	-	nonDE
2810442I21Rik	0.113335	0.102558	-	-	nonDE
2810442N19Rik	4.86754	4.4037	-	-	nonDE
2810453I06Rik	11.0373	11.2164	-	-	nonDE
2810455O05Rik	4.93104	4.21743	-	-	nonDE
2810459M11Rik	0.208358	0.103749	-	-	nonDE
2810468N07Rik	2.26447	3.02655	-	-	nonDE
2810471M01Rik	0.0632905	0.0509241	-	-	nonDE
2810474O19Rik	3.64857	4.4262	-	-	nonDE
2900002K06Rik	0.839001	1.21	-	-	nonDE
2900005J15Rik	0.14751	0.261478	-	-	nonDE
2900006K08Rik	3.88664	2.93742	-	-	nonDE
2900008C10Rik	2.37343	2.23317	-	-	nonDE
2900010M23Rik	57.7813	69.843	-	-	nonDE
2900011O08Rik	40.9734	46.2123	-	-	nonDE
2900026A02Rik	6.92494	5.47724	-	-	nonDE
2900041M22Rik	0.406556	0.152694	-	-	nonDE
2900053A13Rik	10.4101	11.8694	-	-	nonDE
2900053O20Rik	2.37025	3.3908	-	-	nonDE
2900055J20Rik	2.46567	3.3071	-	-	nonDE
2900056M20Rik	12.7473	16.7583	-	-	nonDE
2900060B14Rik	0	0	-	-	nonDE
2900064A13Rik	19.7725	24.4775	-	-	nonDE
2900072N19Rik	0.722569	1.21588	-	-	nonDE
2900079G21Rik	0.523793	0.121296	-	-	nonDE
2900089D17Rik	0.537622	0.880442	-	-	nonDE
2900092C05Rik	0	0	-	-	nonDE
2900092E17Rik	14.7452	17.5943	-	-	nonDE
2900093L17Rik	0	0	-	-	nonDE
2900097C17Rik	0	0	-	-	nonDE
3000002C10Rik	2.71548	4.88829	-	-	nonDE
3010003L10Rik	0	0.240477	-	-	nonDE
3010003L21Rik	0.0288433	0.0442228	-	-	nonDE
3010026O09Rik	5.69736	7.45491	-	-	nonDE
3100002H09Rik	0	0	-	-	nonDE
3100003L05Rik	0.414027	0.0666384	-	-	nonDE
3110001D03Rik	17.0499	13.6684	-	-	nonDE
3110001I22Rik	2.11286	3.03089	-	-	nonDE
3110002H16Rik	24.8452	20.8656	-	-	nonDE
3110003A17Rik	2.16557	2.63941	-	-	nonDE
3110004A20Rik	0	0.409683	-	-	nonDE
3110007F17Rik	7.69703	12.2619	-	-	nonDE
3110009E18Rik	1.77417	2.85148	-	-	nonDE
3110018I06Rik	0	0.0819917	-	-	nonDE
3110021A11Rik	0.128569	0.206943	-	-	nonDE
3110035E14Rik	0.258941	0.220103	-	-	nonDE
3110039M20Rik	0.0615881	0	-	-	nonDE
3110040N11Rik	17.1647	17.807	-	-	nonDE
3110043A19Rik	0.894423	0.719827	-	-	nonDE
3110043O21Rik	11.4425	13.7154	-	-	nonDE
3110047P20Rik	3.06087	3.34185	-	-	nonDE
3110052M02Rik	10.3159	16.649	-	-	nonDE
3110053B16Rik	9.65287	8.20667	-	-	nonDE
3110056K07Rik	19.0798	30.9128	-	-	nonDE
3110056O03Rik	21.0278	18.0069	-	-	nonDE
[truncated: 32,374 more rows]

## Sheet: S5.2
Table S5.2: DE/Non DE analysis in temporal comparison between P0 and P21WT without binning.
Gene Name	sample 1 = P0 FPKM	sample 2 = P21KO FPKM	DE in which sample?	fold change	DE/NonDE
Impdh2	3.05685	1.52786	1	2.00074	DE
Btf3	210.711	105.223	1	2.00251	DE
Gm14077	7.71812	3.85219	1	2.00357	DE
Haus4	6.28323	3.13558	1	2.00385	DE
Ankrd49	9.85742	4.91599	1	2.00517	DE
Gpx7	2.98678	1.48933	1	2.00545	DE
Rps27l	30.2065	15.0592	1	2.00585	DE
AC158220.1	7.68293	3.82255	1	2.00989	DE
1700106J16Rik	0.0825038	0.0410252	1	2.01105	DE
Meis1	49.6406	24.6781	1	2.01152	DE
Thumpd3	18.4303	9.15038	1	2.01415	DE
Gm13939	0.14831	0.0733784	1	2.02116	DE
Kcnv1	0.167658	0.0824816	1	2.03267	DE
Gm10565	0.142904	0.0702029	1	2.03558	DE
Sh3bp2	1.82585	0.89581	1	2.03821	DE
Scube3	4.21452	2.05494	1	2.05092	DE
Odc1	79.4123	38.6436	1	2.05499	DE
2610035F20Rik	0.541067	0.26288	1	2.05823	DE
Fkbp7	6.12795	2.97436	1	2.06026	DE
Snrpd1	58.0265	28.1616	1	2.06048	DE
Cenpj	4.15019	2.00969	1	2.06508	DE
Rab38	1.03487	0.500677	1	2.06694	DE
2015-09-02	79.5662	38.4852	1	2.06745	DE
Nudt21	35.4307	17.0122	1	2.08267	DE
Actl6a	54.8553	26.3263	1	2.08367	DE
Hbs1l	40.1006	19.2191	1	2.0865	DE
Fpr2	0.12325	0.0590677	1	2.0866	DE
SCARNA15	11.7463	5.62419	1	2.08853	DE
Prpf38a	38.2958	18.3217	1	2.09019	DE
Rcc1	16.9972	8.12611	1	2.09167	DE
Skil	24.423	11.6761	1	2.09171	DE
Gm839	0.0548403	0.0261762	1	2.09505	DE
Isy1	21.9931	10.4927	1	2.09603	DE
Snora68	15.2629	7.27673	1	2.0975	DE
Rag2	0.175488	0.083619	1	2.09866	DE
Smarcad1	17.9978	8.56378	1	2.10162	DE
Gm3307	0.627686	0.298427	1	2.10331	DE
Dera	8.01358	3.8093	1	2.10369	DE
Cep192	7.46806	3.54931	1	2.10409	DE
Med30	22.1212	10.5018	1	2.10642	DE
Polr2b	68.1933	32.2777	1	2.11271	DE
Gm11531	0.660776	0.312761	1	2.11272	DE
Tlr6	0.0768122	0.0363347	1	2.11402	DE
Nono	193.337	91.3617	1	2.11617	DE
Gm13337	0.308575	0.14554	1	2.12021	DE
Eif2s3x	84.5033	39.8294	1	2.12163	DE
Cacybp	44.329	20.8682	1	2.12424	DE
Ctnnb1	268.255	126.107	1	2.1272	DE
Bfsp1	0.517834	0.243217	1	2.12911	DE
Eprs	66.3458	31.1535	1	2.12964	DE
Mab21l3	0.297599	0.139409	1	2.13472	DE
Gm10069	2.54873	1.19136	1	2.13934	DE
Pmfbp1	0.914091	0.426642	1	2.14252	DE
Pou4f1	30.7025	14.3296	1	2.14259	DE
6230427J02Rik	1.31167	0.609852	1	2.1508	DE
Aatf	17.9359	8.33911	1	2.15081	DE
Hspe1	72.623	33.7645	1	2.15087	DE
Gm9875	0.0411987	0.0191381	1	2.1527	DE
Gm7340	1.35179	0.625984	1	2.15947	DE
Pafah1b3	39.9951	18.4883	1	2.16326	DE
Ccdc122	1.21197	0.560059	1	2.16401	DE
Olfr206	0.110223	0.0509342	1	2.16403	DE
Psma2	138.46	63.9446	1	2.16531	DE
Snora69	6.51475	3.00851	1	2.16544	DE
Zfp608	19.907	9.19099	1	2.16593	DE
Taf7	16.2172	7.47245	1	2.17027	DE
Plk1s1	22.3033	10.2593	1	2.17396	DE
Ipo11	20.9729	9.60414	1	2.18373	DE
Gng10	13.0548	5.97217	1	2.18595	DE
Snrpd2	130.917	59.8376	1	2.18787	DE
Capn2	21.341	9.74038	1	2.19098	DE
9630013D21Rik	0.563433	0.25714	1	2.19115	DE
Txnl1	39.6983	18.077	1	2.19607	DE
Myh13	0.0364334	0.0165893	1	2.1962	DE
Sel1l3	6.96284	3.16575	1	2.19942	DE
Rbm44	0.053308	0.0241842	1	2.20425	DE
4933411O13Rik	0.0740343	0.033558	1	2.20616	DE
Lfng	6.41175	2.90017	1	2.21082	DE
Efhc2	0.616051	0.277998	1	2.21603	DE
Lsm5	23.2648	10.4928	1	2.21721	DE
Etf1	47.6093	21.4327	1	2.22134	DE
Kif22-ps	0.0639247	0.0287665	1	2.22219	DE
Islr2	11.8303	5.3214	1	2.22315	DE
Rpl31-ps8	466.986	209.961	1	2.22416	DE
4930422G04Rik	5.92981	2.66512	1	2.22497	DE
Eef1a1	2465.08	1104.8	1	2.23124	DE
Gm7247	0.387804	0.173771	1	2.23169	DE
Bclaf1	87.7103	39.2782	1	2.23305	DE
Mospd1	14.7993	6.61475	1	2.23731	DE
Maoa	12.8533	5.74108	1	2.23883	DE
Psmg4	23.1906	10.3442	1	2.24188	DE
Kcne1l	4.69034	2.09159	1	2.24247	DE
Xpo1	76.6034	34.1594	1	2.24253	DE
Cct6a	154.562	68.8775	1	2.24401	DE
Tmem164	11.0727	4.93236	1	2.24491	DE
Mettl9	46.9603	20.9081	1	2.24604	DE
Col4a5	4.56667	2.02893	1	2.25078	DE
Ttn	0.600313	0.266599	1	2.25175	DE
Gm20469	113.201	50.2656	1	2.25206	DE
Cnpy4	13.4551	5.97357	1	2.25244	DE
A830092H15Rik	3.02249	1.34168	1	2.25277	DE
Limd1	9.27451	4.11572	1	2.25344	DE
Gm14125	3.03959	1.34824	1	2.25449	DE
Psat1	27.7422	12.2987	1	2.25571	DE
Col9a1	58.0827	25.7107	1	2.25909	DE
Angptl2	1.45605	0.641849	1	2.26853	DE
Rps9	358.066	157.797	1	2.26915	DE
Nlrp4c	0.0725562	0.0319441	1	2.27135	DE
Nxt1	15.169	6.67203	1	2.27352	DE
Wbp5	120.241	52.8496	1	2.27516	DE
Tgif1	4.17855	1.83549	1	2.27653	DE
Spint1	1.69854	0.745495	1	2.2784	DE
Gtpbp10	17.059	7.48497	1	2.2791	DE
A830080D01Rik	11.327	4.93014	1	2.2975	DE
Pgm1	8.14535	3.54177	1	2.2998	DE
Dcun1d5	38.6401	16.7665	1	2.3046	DE
Gm16751	0.0664338	0.028813	1	2.30569	DE
Gm4955	0.135093	0.0585314	1	2.30805	DE
Rbmx	118.889	51.4901	1	2.30896	DE
AC155246.1	111.555	48.2601	1	2.31153	DE
Rps3	315.908	136.636	1	2.31205	DE
Gm14951	0.463516	0.200123	1	2.31616	DE
Gm3667	1.07524	0.463635	1	2.31916	DE
Cbx2	3.65294	1.57501	1	2.31932	DE
Tmsb4x	309.929	133.495	1	2.32165	DE
Fxr1	60.0524	25.8594	1	2.32227	DE
Gm13630	0.05937	0.0255609	1	2.32269	DE
Rimklb	46.9081	20.1641	1	2.32632	DE
Hdac2	95.3766	40.9164	1	2.33101	DE
Snf8	317.723	136.159	1	2.33347	DE
Ddx10	12.3859	5.30588	1	2.33437	DE
Psmd6	82.0139	35.083	1	2.33771	DE
Manf	56.1956	24.0378	1	2.33781	DE
Ralgps2	29.3361	12.5157	1	2.34395	DE
Med21	25.4966	10.8752	1	2.34447	DE
Pdia4	66.191	28.1933	1	2.34776	DE
Psma6	113.942	48.5076	1	2.34894	DE
Mex3c	30.5872	13.0183	1	2.34955	DE
Msn	17.5754	7.47893	1	2.34999	DE
Ptpn13	5.34865	2.2727	1	2.35344	DE
Rimbp3	0.836105	0.35515	1	2.35423	DE
Sp3	60.8009	25.7918	1	2.35737	DE
Prdm13	14.0408	5.95284	1	2.35867	DE
SNORA11	7.34848	3.11226	1	2.36114	DE
Gm12866	0.274744	0.116309	1	2.3622	DE
Zc3h12c	11.9298	5.05004	1	2.36232	DE
Snord89	5.3469	2.26005	1	2.36584	DE
2610203C22Rik	0.229775	0.0970848	1	2.36675	DE
Tcf20	47.3002	19.9799	1	2.36738	DE
Basp1	98.4553	41.5293	1	2.37075	DE
Gm10643	1.61588	0.681011	1	2.37277	DE
Tlr7	0.159946	0.0673749	1	2.37398	DE
Dnajc2	26.7304	11.2581	1	2.37432	DE
H1f0	81.8737	34.4703	1	2.3752	DE
Dock1	7.66326	3.22569	1	2.3757	DE
Gkap1	42.0089	17.6769	1	2.37649	DE
Tra2b	126.328	53.0878	1	2.37962	DE
Ilf2	117.101	49.2039	1	2.3799	DE
Ruvbl1	43.2917	18.1775	1	2.38161	DE
Ttc32	2.19785	0.922092	1	2.38354	DE
Cep170	34.9738	14.6711	1	2.38386	DE
Rps19	216.823	90.9235	1	2.38467	DE
Casp6	11.6342	4.87138	1	2.38827	DE
Gm3020	2.04758	0.857074	1	2.38903	DE
1810024B03Rik	1.62847	0.681195	1	2.3906	DE
5930416I19Rik	16.6682	6.96661	1	2.39259	DE
Psma4	126.952	53.0419	1	2.39343	DE
Srbd1	10.0233	4.1807	1	2.39753	DE
Fbxw7	56.8557	23.6934	1	2.39964	DE
Fbln1	2.77534	1.15638	1	2.40004	DE
Zfp330	47.2424	19.6633	1	2.40257	DE
Galr1	0.0395162	0.0163982	1	2.40979	DE
Ctnnbl1	31.7016	13.148	1	2.41113	DE
1810011H11Rik	0.0804392	0.0333343	1	2.4131	DE
Rbm46	0.326137	0.135113	1	2.41381	DE
1110004F10Rik	117.58	48.6339	1	2.41765	DE
6720463M24Rik	6.32534	2.61508	1	2.4188	DE
Setdb2	12.3953	5.12275	1	2.41967	DE
Usp51	1.15464	0.476168	1	2.42486	DE
Cwh43	0.0419955	0.0173183	1	2.42491	DE
Ube2s	80.761	33.2809	1	2.42665	DE
Ggh	12.4108	5.10926	1	2.42908	DE
Fam72a	0.847534	0.348587	1	2.43134	DE
Zfp606	25.3094	10.4091	1	2.43147	DE
2610034B18Rik	25.6567	10.55	1	2.43192	DE
Cyp4x1	10.6643	4.37987	1	2.43485	DE
Klf10	7.44341	3.05461	1	2.43678	DE
4930433N12Rik	0.102749	0.0421216	1	2.43934	DE
Nctc1	0.111396	0.0454687	1	2.44994	DE
Psmb1	127.679	52.1142	1	2.44998	DE
1110032F04Rik	1.48018	0.604046	1	2.45044	DE
Tmem158	1.44325	0.58861	1	2.45197	DE
Olfr558	0.118787	0.0484203	1	2.45324	DE
Twistnb	14.1639	5.77144	1	2.45413	DE
Cnpy1	0.235899	0.0958125	1	2.46209	DE
Myo1f	0.243239	0.0985388	1	2.46846	DE
Kit	5.59311	2.26401	1	2.47044	DE
Rpl7a-ps11	127.366	51.5552	1	2.47048	DE
Msl3	21.9339	8.87783	1	2.47064	DE
5730528L13Rik	15.2951	6.18994	1	2.47096	DE
Snrpa1	49.6684	20.0975	1	2.47137	DE
Gm12734	13.85	5.59706	1	2.47451	DE
Wdr36	16.8372	6.77169	1	2.48641	DE
Ran	116.904	46.9986	1	2.48739	DE
Ttc27	9.52602	3.8261	1	2.48975	DE
Acot1	4.31834	1.73034	1	2.49566	DE
1700028P14Rik	0.601841	0.241003	1	2.49724	DE
Hmgb1-ps6	1.38147	0.551462	1	2.5051	DE
Rhox5	0.440089	0.175594	1	2.50629	DE
Thumpd1	37.0674	14.7814	1	2.50771	DE
Gm2442	0.887028	0.353472	1	2.50947	DE
Eif4ebp1	1.72744	0.688155	1	2.51024	DE
Rasef	0.810308	0.322288	1	2.51424	DE
Zfp407	11.7891	4.67316	1	2.52273	DE
Vmn1r45	0.0728286	0.0288264	1	2.52646	DE
Rpl12	98.2779	38.8789	1	2.5278	DE
Pnp	20.4142	8.06082	1	2.53253	DE
Map4k4	47.4673	18.732	1	2.53402	DE
Robo2	50.4545	19.8755	1	2.53853	DE
Gm10253	0.139559	0.0549668	1	2.53898	DE
Slc27a6	3.83603	1.5068	1	2.54581	DE
Gcnt1	0.538943	0.21155	1	2.5476	DE
Fbxo47	0.900777	0.353423	1	2.54872	DE
Wwtr1	9.76418	3.82339	1	2.5538	DE
Spata5	18.416	7.20296	1	2.55673	DE
Gm5878	0.10139	0.0396304	1	2.55839	DE
Itpka	1.42763	0.557797	1	2.5594	DE
Pnrc2	111.888	43.667	1	2.5623	DE
Cct2	143.593	55.9995	1	2.56418	DE
4930512M02Rik	38.5733	15.011	1	2.56967	DE
Rras2	4.52716	1.76134	1	2.57029	DE
Rplp0	277.576	107.976	1	2.57071	DE
BB031773	0.24619	0.0957428	1	2.57137	DE
Dll4	2.21015	0.858272	1	2.57511	DE
Xkr9	0.0643357	0.0249738	1	2.57612	DE
Psmd13	96.4902	37.4149	1	2.57893	DE
Gm13507	2.48207	0.962135	1	2.57975	DE
Shq1	5.60685	2.16967	1	2.5842	DE
Polq	3.13773	1.21218	1	2.5885	DE
Muc4	0.0950477	0.0367191	1	2.58851	DE
Gm14276	0.871356	0.335522	1	2.59702	DE
Gm10243	172.707	66.3218	1	2.60407	DE
Eif3e	130.274	50.0152	1	2.60468	DE
Taf9	101.094	38.7511	1	2.6088	DE
4933423P22Rik	0.0526191	0.0201643	1	2.60952	DE
Smc6	24.6278	9.43225	1	2.61103	DE
Kif7	1.73496	0.662448	1	2.61901	DE
Gjb2	0.0516852	0.0197323	1	2.61932	DE
Phldb2	2.80984	1.0723	1	2.62039	DE
Hmx1	8.83732	3.37232	1	2.62055	DE
Fcf1	37.4812	14.251	1	2.63008	DE
Pou2af1	0.0485672	0.0184421	1	2.6335	DE
H2afx	24.9228	9.45564	1	2.63576	DE
Dsp	0.0467	0.0177158	1	2.63606	DE
Tmprss11a	0.0469	0.0177809	1	2.63766	DE
Xrcc5	20.0414	7.59539	1	2.63863	DE
Wee1	3.66119	1.38702	1	2.63961	DE
Rif1	41.2009	15.5978	1	2.64146	DE
Herc6	1.50459	0.56899	1	2.64432	DE
Hnrnpr	109.432	41.3476	1	2.64664	DE
Dhrs4	9.58749	3.62158	1	2.64732	DE
Fcgr3	1.38068	0.521315	1	2.64846	DE
Parp1	59.6672	22.5215	1	2.64934	DE
Nkd2	1.07183	0.403778	1	2.65451	DE
Ush1c	0.294041	0.110702	1	2.65615	DE
Rpsa-ps10	566.463	211.827	1	2.67417	DE
L3mbtl4	0.963566	0.359792	1	2.67812	DE
Gap43	55.3025	20.6392	1	2.67949	DE
Gm13079	0.175032	0.0653092	1	2.68005	DE
Gm12177	2.80958	1.04718	1	2.68301	DE
Enc1	6.44567	2.40135	1	2.68419	DE
Ptma	770.783	287.096	1	2.68476	DE
B630019A10Rik	0.0752238	0.0279993	1	2.68664	DE
Krt20	0.536823	0.199682	1	2.68839	DE
Psma5	49.0711	18.2459	1	2.68944	DE
Cdca4	10.5108	3.90793	1	2.68961	DE
Adamts7	0.516876	0.191793	1	2.69497	DE
Skint8	8.44058	3.12881	1	2.6977	DE
Snx33	3.52653	1.30599	1	2.70028	DE
Mphosph10	20.2135	7.48531	1	2.70042	DE
Umps	14.4433	5.34653	1	2.70143	DE
Zfp644	74.5258	27.587	1	2.70148	DE
4922502B01Rik	11.0886	4.10268	1	2.70276	DE
Rdx	74.0863	27.4032	1	2.70356	DE
Pth1r	2.07338	0.76538	1	2.70895	DE
Fat3	25.3385	9.34252	1	2.71217	DE
Idh2	44.3479	16.3394	1	2.71416	DE
Pa2g4	86.0398	31.6871	1	2.71529	DE
Gsta4	43.3016	15.9403	1	2.71649	DE
Zfp217	3.01018	1.10497	1	2.72421	DE
Cd55	0.672856	0.246525	1	2.72936	DE
Magohb	15.7101	5.74909	1	2.73262	DE
Abce1	54.3147	19.8522	1	2.73595	DE
Ildr2	13.6169	4.97692	1	2.73602	DE
Ranbp1	75.6749	27.6459	1	2.7373	DE
Gm11770	0.864316	0.315578	1	2.73883	DE
Rgs13	1.52548	0.556712	1	2.74016	DE
Txnrd1	38.1201	13.8887	1	2.74469	DE
Snn	35.5544	12.9511	1	2.74527	DE
Adamts20	0.904083	0.329281	1	2.74563	DE
Galntl6	7.6788	2.79483	1	2.7475	DE
Gm8292	148.061	53.8665	1	2.74867	DE
Ptrh2	14.5656	5.29363	1	2.75154	DE
Gins4	25.4341	9.24303	1	2.7517	DE
Gdf6	0.655847	0.238001	1	2.75564	DE
Suclg2	4.95798	1.79504	1	2.76205	DE
Ptch2	0.417899	0.151143	1	2.76493	DE
Tomm7	56.3492	20.3658	1	2.76685	DE
Atp11c	12.3804	4.46906	1	2.77025	DE
Actb	662.702	238.562	1	2.7779	DE
Arhgap19	6.23653	2.2437	1	2.77957	DE
Gpr21	2.22843	0.801184	1	2.78142	DE
4930463O16Rik	0.0639234	0.0229191	1	2.78909	DE
Armc10	21.0848	7.55871	1	2.78948	DE
Lhfpl1	0.0736249	0.0263751	1	2.79146	DE
Epha5	30.2655	10.8278	1	2.79518	DE
5930403N24Rik	1.38608	0.495661	1	2.79642	DE
Tbck	17.0673	6.10297	1	2.79655	DE
Dars	56.3913	20.1066	1	2.80462	DE
Ppyr1	0.0722201	0.0257285	1	2.80701	DE
Tle1	28.8681	10.2792	1	2.80839	DE
Fancl	11.1752	3.97523	1	2.81119	DE
D830050J10Rik	1.01453	0.36041	1	2.81494	DE
Tbx21	0.268282	0.0952463	1	2.81672	DE
Cdk15	1.853	0.656883	1	2.8209	DE
C130071C03Rik	64.2168	22.7624	1	2.82118	DE
Rala	42.4181	14.9898	1	2.8298	DE
Cd200r3	0.188427	0.0665373	1	2.8319	DE
Gm14049	0.319887	0.112886	1	2.83372	DE
Nup37	10.3662	3.65381	1	2.83709	DE
2410003K15Rik	21.8759	7.70706	1	2.83843	DE
AC091522.1	26.7796	9.42997	1	2.83983	DE
Polr2k	67.85	23.8746	1	2.84193	DE
Pros1	9.08318	3.19259	1	2.84509	DE
Hsd17b10	26.621	9.35599	1	2.84535	DE
Nedd1	9.74798	3.42294	1	2.84784	DE
Kdm1b	16.776	5.87101	1	2.85742	DE
Vav1	0.526163	0.183634	1	2.86528	DE
Chaf1a	9.90801	3.45281	1	2.86955	DE
Evi2a	0.386709	0.13471	1	2.87069	DE
H2afv	121.303	42.1944	1	2.87486	DE
Kctd12	11.8339	4.11365	1	2.87673	DE
Gm15210	62.2038	21.6122	1	2.87818	DE
Dut	69.181	23.998	1	2.88278	DE
Rai14	10.3479	3.58795	1	2.88407	DE
Gm8818	12.6668	4.39004	1	2.88535	DE
B930036N10Rik	1.02941	0.356319	1	2.88901	DE
Pi4k2b	2.89243	0.99947	1	2.89397	DE
Tgif2	9.96007	3.4413	1	2.89427	DE
Lrrc6	0.400073	0.137795	1	2.9034	DE
Zic4	1.11096	0.382621	1	2.90357	DE
Hat1	41.9641	14.4501	1	2.90407	DE
Csde1	186.23	63.972	1	2.91112	DE
Gemin6	7.45648	2.55541	1	2.91792	DE
Sowahc	8.074	2.76596	1	2.91906	DE
Tchh	0.092446	0.0316464	1	2.92122	DE
Adamts12	0.323797	0.110698	1	2.92506	DE
Lrrc58	19.8304	6.76335	1	2.93204	DE
Rgs12	13.2175	4.50396	1	2.93463	DE
Rpl32	543.344	185.09	1	2.93556	DE
4932411G14Rik	0.0357382	0.0121714	1	2.93624	DE
Mrpl39	26.8822	9.15006	1	2.93793	DE
Casp8ap2	19.9253	6.77519	1	2.94092	DE
Aldh1a1	48.7477	16.5397	1	2.94732	DE
Hmgb1	209.866	71.1978	1	2.94764	DE
Rab31	8.14002	2.75682	1	2.95269	DE
Dnmt1	53.7584	18.1992	1	2.95389	DE
Fgd3	1.38503	0.468787	1	2.9545	DE
Traf4	4.67202	1.57987	1	2.95723	DE
Magoh	90.174	30.4789	1	2.95857	DE
Pspc1	55.8719	18.8823	1	2.95895	DE
Rbpjl	0.0557815	0.0188464	1	2.95979	DE
AL844174.1	0.353509	0.11928	1	2.96368	DE
Ttl	8.71493	2.9361	1	2.9682	DE
Rcn1	44.3275	14.925	1	2.97002	DE
2810403D21Rik	14.4841	4.87604	1	2.97046	DE
Ptges3	45.2801	15.2316	1	2.97277	DE
Nlrp9c	0.160693	0.0538946	1	2.98162	DE
Zfp57	15.5518	5.19858	1	2.99155	DE
Gm20696	0.312114	0.104327	1	2.99168	DE
Rpa3	32.9378	11.008	1	2.99217	DE
Snora16a	12.3238	4.10648	1	3.00106	DE
Chsy3	0.433961	0.144599	1	3.00114	DE
Fam132b	0.352372	0.117215	1	3.00621	DE
Net1	10.9531	3.64333	1	3.00635	DE
Arpp19	68.9557	22.9278	1	3.00752	DE
Cep70	12.2463	4.07022	1	3.00876	DE
Psmc3	175.022	58.1689	1	3.00886	DE
Irs1	9.5726	3.18142	1	3.00891	DE
3632451O06Rik	13.6494	4.53601	1	3.00911	DE
Hist3h2ba	72.7896	24.1772	1	3.01067	DE
Rcn3	8.73051	2.89773	1	3.01288	DE
C530008M17Rik	12.4605	4.12897	1	3.01783	DE
Epgn	0.0830847	0.0275001	1	3.02125	DE
Hes1	26.6926	8.83136	1	3.02248	DE
4921528I07Rik	0.264603	0.0875213	1	3.0233	DE
Gm16152	0.128047	0.0421754	1	3.03605	DE
Gm15990	0.0859158	0.0281872	1	3.04804	DE
Zbtb41	15.2596	4.99621	1	3.05423	DE
Lrrc18	0.167638	0.0548489	1	3.05636	DE
Sncaip	0.94394	0.308695	1	3.05784	DE
Slfn9	7.94987	2.59746	1	3.06063	DE
Vamp3	86.1634	28.1418	1	3.06176	DE
Ptbp2	108.216	35.3376	1	3.06233	DE
Gtf3c6	35.7351	11.6586	1	3.06513	DE
Hes5	13.6693	4.44057	1	3.07826	DE
Mbd3l2	0.0710425	0.0230751	1	3.07874	DE
Notch1	15.7179	5.0993	1	3.08237	DE
Eri1	10.7998	3.5009	1	3.08487	DE
Gnai3	37.8182	12.2504	1	3.0871	DE
9430029A11Rik	0.0723803	0.023443	1	3.08751	DE
Rbm3	366.203	118.349	1	3.09425	DE
Rcbtb2	24.8489	8.02002	1	3.09835	DE
Tdrd3	24.0937	7.77366	1	3.0994	DE
AC153153.1	0.945988	0.304468	1	3.10702	DE
Gm5060	0.478922	0.153948	1	3.11093	DE
Tgfbr1	41.8004	13.4133	1	3.11634	DE
Itgb1	52.4769	16.824	1	3.11917	DE
Blm	10.1644	3.25848	1	3.11938	DE
Gm10248	0.0539538	0.0172771	1	3.12286	DE
Fkbp9	13.509	4.32539	1	3.1232	DE
2700081O15Rik	13.9118	4.45128	1	3.12534	DE
Nop58	51.2558	16.3791	1	3.12933	DE
Ppib	219.458	70.1229	1	3.12962	DE
Etaa1	8.3174	2.65751	1	3.12977	DE
Crabp1	33.5758	10.7052	1	3.13641	DE
St6gal1	7.25199	2.31207	1	3.13658	DE
Rest	11.1514	3.55492	1	3.13689	DE
Pycard	1.43406	0.457091	1	3.13737	DE
Lonrf3	6.46954	2.06127	1	3.13861	DE
Olfr681	0.138369	0.0440696	1	3.13977	DE
Cd28	0.134112	0.0427012	1	3.14072	DE
Npy2r	0.0488493	0.0155453	1	3.14239	DE
Smarce1	86.1301	27.3989	1	3.14355	DE
SNORA53	12.2988	3.90951	1	3.14587	DE
Sub1	225.716	71.6999	1	3.14806	DE
Ybx1	463.089	146.936	1	3.15163	DE
Lcorl	22.2855	7.07045	1	3.15192	DE
Gm16325	0.0465933	0.0147718	1	3.15421	DE
Rad18	6.68543	2.11704	1	3.15791	DE
Smad6	0.84988	0.269076	1	3.15851	DE
Gm15839	0.793848	0.24991	1	3.17653	DE
Gm12324	0.0789389	0.0248376	1	3.1782	DE
AC157100.1	0.901988	0.283072	1	3.18643	DE
Ccng2	51.0159	15.9902	1	3.19045	DE
Gpr125	10.6574	3.33592	1	3.19475	DE
Sap30	17.3115	5.41192	1	3.19877	DE
Cbx3	240.561	75.1979	1	3.19903	DE
Olfr212	0.0565842	0.0176764	1	3.20111	DE
Mtap	4.08279	1.27419	1	3.20423	DE
Gm17132	957.112	298.665	1	3.20463	DE
Hddc2	17.3995	5.42923	1	3.20478	DE
1700110I01Rik	22.3412	6.96458	1	3.20784	DE
Muc20	0.0664568	0.0207008	1	3.21035	DE
Gm17131	1282.38	399.275	1	3.21177	DE
AC132131.1	17.7789	5.52309	1	3.21901	DE
Ces5a	50.9703	15.8307	1	3.21972	DE
Mfsd7a	0.121814	0.0377796	1	3.22433	DE
Cyp39a1	3.4813	1.07667	1	3.23341	DE
Adh6-ps1	0.106919	0.033057	1	3.23439	DE
D330028D13Rik	1.70444	0.526692	1	3.23613	DE
Ednrb	6.00827	1.85475	1	3.23939	DE
Syde2	1.77059	0.545629	1	3.24504	DE
Klf6	20.1212	6.19962	1	3.24556	DE
Fam102b	13.7346	4.22837	1	3.24821	DE
Fam19a1	4.52072	1.38812	1	3.25673	DE
Gm6863	176.435	54.0897	1	3.2619	DE
Hcrtr2	0.206014	0.0629221	1	3.27411	DE
Gm6811	0.122316	0.0372607	1	3.2827	DE
Prkch	8.23251	2.5065	1	3.28447	DE
4933406P04Rik	1.33591	0.405339	1	3.29579	DE
Efha1	24.3007	7.35308	1	3.30483	DE
Gm13722	108.07	32.6812	1	3.30679	DE
Cdkn2c	20.6981	6.2578	1	3.30756	DE
1700007G11Rik	1.02682	0.309624	1	3.31633	DE
Cxcr2	3.6427	1.09698	1	3.32067	DE
Dapl1	74.931	22.5558	1	3.32203	DE
Zfp704	20.9664	6.31112	1	3.32213	DE
Apex1	47.8409	14.3926	1	3.32399	DE
Pola2	11.1362	3.34888	1	3.32536	DE
Nucks1	57.7338	17.3496	1	3.32768	DE
Vmn2r-ps128	0.127421	0.0381468	1	3.34028	DE
2810004N23Rik	20.0197	5.9879	1	3.34336	DE
4930505O20Rik	0.140282	0.041891	1	3.34873	DE
Cd1d1	7.95294	2.37479	1	3.34891	DE
Gm13344	0.315719	0.0941468	1	3.35347	DE
Rem2	3.04756	0.907505	1	3.35817	DE
Ceacam12	0.21871	0.0651201	1	3.35856	DE
Gm11027	74.3173	22.0796	1	3.36588	DE
Plekho1	47.0796	13.9355	1	3.37838	DE
Cldn11	0.530357	0.156978	1	3.37855	DE
Megf6	2.53567	0.750177	1	3.38009	DE
Pik3r1	64.0754	18.9219	1	3.3863	DE
Icos	0.0489911	0.0144547	1	3.38927	DE
Morf4l2	266.318	78.4843	1	3.39326	DE
Ccne2	11.4214	3.36171	1	3.39749	DE
Shfm1	213.421	62.8019	1	3.39832	DE
Vash2	5.86221	1.72381	1	3.40072	DE
Asf1b	4.98505	1.46368	1	3.40585	DE
Trim16	1.57059	0.460236	1	3.41258	DE
Gm11745	4.10818	1.19798	1	3.42926	DE
Ror1	2.1424	0.623781	1	3.43454	DE
Kifc1	20.6413	5.99988	1	3.44029	DE
0610043K17Rik	0.31465	0.0911671	1	3.45136	DE
Ccdc102a	1.35515	0.392415	1	3.45335	DE
Tubb4b	277.169	80.2463	1	3.45398	DE
Ppat	15.1618	4.38192	1	3.46008	DE
Tcp1	230.372	66.3243	1	3.47342	DE
Mfap4	1.22207	0.351556	1	3.47617	DE
Rgn	0.21092	0.0606559	1	3.47732	DE
4932438H23Rik	0.132556	0.0381127	1	3.478	DE
Samd1	11.1005	3.19039	1	3.47934	DE
Gpr161	4.91774	1.41164	1	3.4837	DE
Speer7-ps1	0.842999	0.241824	1	3.486	DE
Vmn2r-ps9	0.171694	0.0492498	1	3.48618	DE
Arrdc3	108.146	31.0155	1	3.48685	DE
Scml2	2.3997	0.687797	1	3.48897	DE
Psmc3ip	13.6959	3.92426	1	3.49004	DE
Tes	8.43292	2.41538	1	3.49134	DE
Smc1b	0.161003	0.0460797	1	3.494	DE
Atoh8	1.41066	0.403647	1	3.4948	DE
Emilin3	0.288936	0.0826263	1	3.49691	DE
Ezr	15.816	4.5183	1	3.50044	DE
Fam64a	24.7231	7.03327	1	3.51517	DE
Zfp488	148.526	42.1312	1	3.52533	DE
Lin9	7.36994	2.08813	1	3.52945	DE
Fbn2	1.60318	0.45405	1	3.53083	DE
Klk8	0.26523	0.075027	1	3.53513	DE
Rhobtb3	15.0896	4.25331	1	3.54774	DE
C130026L21Rik	0.0683794	0.0191788	1	3.56536	DE
Dnajc9	63.1259	17.6392	1	3.57873	DE
Cmtm7	2.22418	0.621227	1	3.58029	DE
S1pr2	2.51797	0.703028	1	3.58161	DE
4930511M06Rik	13.922	3.88564	1	3.58293	DE
Panx3	0.0674101	0.0188111	1	3.58354	DE
Fabp5	59.0504	16.4067	1	3.59916	DE
Birc7	0.153906	0.0426729	1	3.60664	DE
Sele	0.0585095	0.0161574	1	3.62121	DE
Mthfd2l	10.4373	2.87913	1	3.62516	DE
B230119M05Rik	0.190247	0.0524741	1	3.62554	DE
Elf2	99.7968	27.5076	1	3.62798	DE
Rpsa	3.80496	1.04851	1	3.62892	DE
D930015E06Rik	4.61985	1.27205	1	3.63182	DE
Bbx	24.9279	6.85378	1	3.63711	DE
4930515G01Rik	0.728599	0.200036	1	3.64234	DE
Hist1h2ac	5.04521	1.38502	1	3.6427	DE
Spin4	1.3799	0.378196	1	3.64862	DE
Gm11190	0.0999875	0.0274006	1	3.64909	DE
Efcab1	2.15617	0.589875	1	3.6553	DE
Larp7	33.6363	9.20188	1	3.65537	DE
Nfib	15.1771	4.15109	1	3.65618	DE
Pfdn4	40.7156	11.1328	1	3.65726	DE
Npm1	337.019	92.0819	1	3.66	DE
Gm13389	0.318315	0.0867841	1	3.66789	DE
Apool	18.1235	4.92977	1	3.67633	DE
Fzd3	17.1521	4.66138	1	3.67963	DE
Iqgap2	8.6671	2.35394	1	3.68195	DE
Phip	63.9474	17.3513	1	3.68546	DE
Depdc7	1.14169	0.309667	1	3.68683	DE
Mipol1	7.65583	2.07302	1	3.69309	DE
Gm13456	1.30361	0.35277	1	3.69537	DE
Itga2	0.571414	0.154283	1	3.70368	DE
Olfr1443	0.0396735	0.0107039	1	3.70645	DE
Chodl	3.40105	0.916708	1	3.71007	DE
Nde1	32.0828	8.63684	1	3.71464	DE
Fgl2	0.274286	0.0737984	1	3.71669	DE
Dsel	6.22485	1.67409	1	3.71834	DE
Ccdc40	2.68832	0.721419	1	3.72643	DE
H2-Ob	0.252991	0.0678123	1	3.73075	DE
B020018G12Rik	24.6354	6.59655	1	3.73458	DE
Gm13776	0.203841	0.0544877	1	3.74105	DE
Taf1d	41.2399	11.0079	1	3.74638	DE
Zfp558	4.31824	1.15262	1	3.74647	DE
Lrrfip1	25.559	6.80921	1	3.75359	DE
Gm20413	2.69136	0.716858	1	3.75438	DE
Cbfb	26.9987	7.18094	1	3.75977	DE
Hoxb4	0.0421717	0.01121	1	3.76196	DE
Gtf3a	27.0593	7.17651	1	3.77053	DE
Zfp773	1.95203	0.516785	1	3.77725	DE
2810025M15Rik	22.5625	5.97142	1	3.77842	DE
Snora24	34.2285	9.03144	1	3.78993	DE
0610010F05Rik	40.1525	10.5884	1	3.79213	DE
Gja8	0.22478	0.0592245	1	3.79539	DE
Snrpe	122.41	32.2362	1	3.7973	DE
Rfc4	20.2101	5.3216	1	3.79774	DE
Rfc3	23.2328	6.09971	1	3.80883	DE
Ada	1.59258	0.417692	1	3.8128	DE
Pbld1	0.742887	0.194769	1	3.81419	DE
Fam167a	1.05489	0.27632	1	3.81763	DE
Prelid2	6.26737	1.64106	1	3.81911	DE
Syncrip	122.416	31.9669	1	3.82946	DE
Gm12763	1.18765	0.310034	1	3.83072	DE
Cbx5	155.844	40.5988	1	3.83862	DE
Zbtb10	10.4362	2.71457	1	3.84452	DE
Sephs1	57.0165	14.8193	1	3.84745	DE
Tubb5	592.571	153.995	1	3.848	DE
1700025E21Rik	0.505592	0.130769	1	3.8663	DE
Nphs2	0.0583505	0.0150576	1	3.87514	DE
Rps23	40.5138	10.417	1	3.88919	DE
Celsr1	0.389289	0.100006	1	3.89266	DE
1700128F08Rik	25.4345	6.51875	1	3.90175	DE
C77370	5.39692	1.38021	1	3.91021	DE
Mcam	12.0496	3.07825	1	3.91442	DE
Mlf1ip	6.5497	1.66988	1	3.92226	DE
Kpnb1	170.68	43.3969	1	3.933	DE
Acat2	55.5603	14.1235	1	3.93388	DE
Igfbp2	32.5472	8.25707	1	3.94174	DE
Idh1	104.56	26.5124	1	3.94381	DE
AL807777.1	627.645	159.106	1	3.94482	DE
C79798	0.106453	0.026958	1	3.94885	DE
Olfr701	0.0606764	0.0153287	1	3.95834	DE
Eif4a-ps4	291.342	73.5241	1	3.96254	DE
Gm17087	0.283008	0.0712376	1	3.97274	DE
Adamts19	1.74233	0.43669	1	3.98986	DE
Mtap7d3	0.625541	0.156228	1	4.00402	DE
Tfdp2	16.2462	4.05728	1	4.0042	DE
Aif1l	15.4783	3.86349	1	4.00631	DE
Cdt1	4.89145	1.22085	1	4.0066	DE
E130309F12Rik	6.16814	1.53926	1	4.0072	DE
Brca2	7.75147	1.92766	1	4.02118	DE
Parg	42.6322	10.5793	1	4.02976	DE
Set	339.438	83.9467	1	4.0435	DE
1110008L16Rik	3.313	0.817902	1	4.0506	DE
A230072I06Rik	0.10645	0.026237	1	4.05724	DE
Rlim	33.6951	8.27188	1	4.07345	DE
Whsc1	99.5806	24.4258	1	4.07687	DE
B3gnt7	0.0743712	0.0182408	1	4.07719	DE
Naip6	0.0900392	0.0220635	1	4.08091	DE
Gm17555	75.4767	18.4887	1	4.08231	DE
Hs3st4	13.5416	3.3126	1	4.08792	DE
Rplp2	360.986	88.2761	1	4.08928	DE
Sec11a	80.7861	19.7396	1	4.09259	DE
Dek	163.702	39.9556	1	4.0971	DE
Kif6	1.25235	0.305308	1	4.10193	DE
Dnajc22	0.515514	0.124922	1	4.12668	DE
Wif1	0.272014	0.0656881	1	4.14099	DE
Gm15869	1.2177	0.293514	1	4.14871	DE
Fam38b	0.293149	0.0704072	1	4.16363	DE
Upk1b	0.114132	0.0273501	1	4.173	DE
Atpif1	322.766	77.2194	1	4.17986	DE
Ccnb3	0.0433019	0.0103501	1	4.18373	DE
Bcmo1	0.276782	0.0661092	1	4.18674	DE
Dse	2.07498	0.494976	1	4.19208	DE
Cdc45	11.7726	2.80518	1	4.19673	DE
9130024F11Rik	1.17919	0.280493	1	4.20401	DE
Rhox2a	0.727983	0.172969	1	4.20875	DE
Fen1	35.1826	8.35857	1	4.20917	DE
Wdr86	0.358484	0.0851053	1	4.21224	DE
Dll1	20.7622	4.92867	1	4.21254	DE
Ikzf3	0.172156	0.0407009	1	4.22978	DE
Mpp6	56.4724	13.3505	1	4.23	DE
Col5a2	4.02487	0.950776	1	4.23324	DE
Skp2	13.9644	3.29726	1	4.23514	DE
Casp3	31.7817	7.49877	1	4.23826	DE
Gm10762	3.63268	0.852238	1	4.26252	DE
Oprk1	0.169522	0.0396211	1	4.27858	DE
Gm8773	0.389198	0.0906199	1	4.29483	DE
Gm9115	44.9794	10.4531	1	4.30297	DE
Gm16236	0.74778	0.173631	1	4.30672	DE
Tmem123	21.8282	5.06643	1	4.30839	DE
4930563D23Rik	0.0761285	0.017628	1	4.31861	DE
Nat2	1.64086	0.379514	1	4.32359	DE
Gm2000	315.655	72.981	1	4.32517	DE
Zfp697	2.56644	0.592115	1	4.33437	DE
Vmn2r38	0.337979	0.0778879	1	4.33931	DE
SNORA3	45.7424	10.5299	1	4.34406	DE
Fam181b	1.51799	0.348805	1	4.35198	DE
Rad51ap2	0.38675	0.0886057	1	4.36484	DE
Carhsp1	23.9035	5.47187	1	4.36843	DE
Adamts15	2.20844	0.505466	1	4.36911	DE
Mad2l1	35.922	8.22011	1	4.37002	DE
Lzts1	2.93652	0.671148	1	4.37537	DE
C78197	0.0599406	0.0136834	1	4.38055	DE
Lig1	32.2043	7.32909	1	4.39404	DE
Zfp184	7.58271	1.72316	1	4.40047	DE
8030451A03Rik	0.0795394	0.018073	1	4.40101	DE
Gpr17	0.118906	0.0269808	1	4.40707	DE
Gm7592	1.13842	0.258261	1	4.40802	DE
Gm11491	0.325501	0.0737908	1	4.41113	DE
Dpf1	12.9111	2.92346	1	4.41638	DE
Vwa3b	0.107641	0.0243696	1	4.41701	DE
Gm12355	155.369	35.1627	1	4.41856	DE
Mum1l1	4.3971	0.994591	1	4.42101	DE
Rbm4	71.2649	16.0975	1	4.42709	DE
Gm10780	37.0507	8.36121	1	4.43126	DE
2700046A07Rik	1.21952	0.274845	1	4.43712	DE
Tdgf1	0.110974	0.0249935	1	4.44012	DE
Msh6	30.9126	6.94559	1	4.45068	DE
Dpyd	4.61759	1.03685	1	4.4535	DE
Zfp711	12.7564	2.86178	1	4.45749	DE
Arhgap18	8.90184	1.99613	1	4.45956	DE
Gm14454	1.07704	0.241422	1	4.46121	DE
Galnt12	0.515053	0.115241	1	4.46938	DE
Ccdc7	0.170006	0.0380183	1	4.47168	DE
Mageb1	0.173408	0.0387324	1	4.47708	DE
Fjx1	3.59498	0.802357	1	4.48052	DE
Mtrf1l	16.0018	3.57064	1	4.48148	DE
Gm3558	4.09481	0.912797	1	4.486	DE
AC132444.2	0.388548	0.0865017	1	4.4918	DE
Gm15232	0.0939693	0.0207918	1	4.51953	DE
Pgf	1.67451	0.370155	1	4.52381	DE
Asb3	22.4923	4.96988	1	4.52572	DE
Gpr82	0.0861133	0.0189772	1	4.53773	DE
Itgax	0.0522964	0.0114946	1	4.54966	DE
A230108P19Rik	0.0862448	0.0189555	1	4.54985	DE
Prss12	0.742743	0.163244	1	4.5499	DE
Fnbp1l	28.8038	6.31908	1	4.55822	DE
1700056N10Rik	3.57547	0.781509	1	4.57509	DE
5031434C07Rik	0.0744958	0.0162622	1	4.58091	DE
Mical1	8.96327	1.94982	1	4.59698	DE
Gldc	29.852	6.49293	1	4.59761	DE
Dbn1	87.1612	18.8978	1	4.61225	DE
Zfp367	31.576	6.84586	1	4.61243	DE
Glrx3	43.7831	9.43561	1	4.6402	DE
Ier5	17.536	3.75065	1	4.67544	DE
Gm2245	2.11811	0.450449	1	4.70222	DE
C130026I21Rik	1.16302	0.246887	1	4.71072	DE
Ncapd2	27.6565	5.84442	1	4.73213	DE
Robo3	2.21604	0.467071	1	4.74454	DE
Vmn2r-ps49	0.28063	0.0587718	1	4.7749	DE
AC133103.1	0.232523	0.0485934	1	4.78508	DE
Jph1	2.36964	0.495141	1	4.78579	DE
Dnahc5	0.0980135	0.0203658	1	4.81265	DE
1700028N14Rik	0.346409	0.0718594	1	4.82065	DE
Pard3	23.9104	4.9502	1	4.8302	DE
Slc27a2	1.81465	0.374963	1	4.83955	DE
Gm9769	160.193	33.0852	1	4.84184	DE
Ubash3a	0.0864759	0.017823	1	4.85194	DE
Ccdc158	1.51294	0.31165	1	4.85463	DE
Epha3	11.5197	2.36701	1	4.86678	DE
Lama1	6.00634	1.23396	1	4.86752	DE
Gm3149	0.273391	0.0560308	1	4.87929	DE
Gm14762	0.13335	0.027317	1	4.88157	DE
Ccna2	56.6987	11.6144	1	4.88175	DE
Zic2	4.16697	0.85318	1	4.88404	DE
Cyp2b19	0.0853308	0.0174085	1	4.90169	DE
1700095J03Rik	0.431218	0.0877855	1	4.91218	DE
G2e3	20.1743	4.091	1	4.93138	DE
Gm4540	75.9483	15.389	1	4.93523	DE
Adss	50.207	10.1706	1	4.93651	DE
Dpysl2	115.084	23.2859	1	4.94221	DE
E130114P18Rik	49.3771	9.98843	1	4.94343	DE
Neu4	0.050891	0.0102945	1	4.94349	DE
Snora15	29.7821	6.01703	1	4.94964	DE
Gm12378	0.536186	0.107898	1	4.96939	DE
2310008H04Rik	6.39823	1.28529	1	4.97806	DE
SNORA12	11.2439	2.25639	1	4.98314	DE
Col4a6	2.20917	0.442697	1	4.99025	DE
Sytl3	0.592138	0.118632	1	4.99138	DE
Gm7052	0.184426	0.0368624	1	5.0031	DE
Gm7488	47.7589	9.53539	1	5.00859	DE
BC055324	8.66541	1.7255	1	5.02198	DE
Plin2	21.3701	4.22931	1	5.05286	DE
B230118H07Rik	101.714	20.108	1	5.05839	DE
Mia2	0.151187	0.0298859	1	5.05881	DE
C330021F23Rik	4.55926	0.900051	1	5.06556	DE
Rnase9	0.213895	0.0421757	1	5.07153	DE
Gm7327	77.278	15.1921	1	5.08672	DE
Cenpa	14.161	2.7736	1	5.10565	DE
Fam183b	5.92919	1.16085	1	5.10765	DE
Gm12242	0.917506	0.179494	1	5.11161	DE
Gins3	6.30648	1.22969	1	5.1285	DE
Aif1	1.00002	0.194866	1	5.13182	DE
Cep110	25.1853	4.90144	1	5.13835	DE
Arsj	0.194118	0.0376483	1	5.15609	DE
Ppic	5.98674	1.16068	1	5.15795	DE
Dph5	33.8607	6.55749	1	5.16367	DE
Scarna8	7.79273	1.50586	1	5.17494	DE
Ppp1r14a	5.10185	0.985815	1	5.17526	DE
Gm20633	4.83215	0.930818	1	5.19129	DE
Hn1	76.5254	14.7038	1	5.20445	DE
1700023H06Rik	3.63222	0.697423	1	5.20806	DE
Gm14473	0.889286	0.169971	1	5.232	DE
Gm12925	0.43318	0.0827413	1	5.23536	DE
Tmem2	13.8132	2.63212	1	5.24795	DE
Lsm3	59.2639	11.2879	1	5.25022	DE
Psrc1	6.84438	1.29694	1	5.27734	DE
Gjc1	24.8224	4.69663	1	5.28515	DE
Stx11	0.419413	0.0792757	1	5.29057	DE
Mtnr1a	0.914091	0.172656	1	5.29429	DE
Fam83e	0.192227	0.0362474	1	5.3032	DE
Fancd2	4.85063	0.913457	1	5.31019	DE
2610039C10Rik	5.6457	1.06056	1	5.32332	DE
Olfr1381	0.21833	0.0408968	1	5.33856	DE
Gm12174	657.271	123.055	1	5.34127	DE
Nln	8.62504	1.61479	1	5.34129	DE
Prim2	23.1238	4.32698	1	5.34409	DE
Nck2	24.3145	4.53636	1	5.35992	DE
Hck	0.368815	0.0686402	1	5.37315	DE
Snrpb2	57.132	10.6295	1	5.37488	DE
Eya4	0.794426	0.147699	1	5.37867	DE
Haus3	17.7712	3.30401	1	5.37869	DE
Krt9	0.197474	0.0366743	1	5.38454	DE
4930407I10Rik	0.107645	0.0198189	1	5.43144	DE
Syk	0.639491	0.117594	1	5.43814	DE
Gm4776	0.0757386	0.0139111	1	5.44447	DE
Lrrc15	0.0474582	0.00869407	1	5.45869	DE
Pax7	0.0860507	0.0157341	1	5.46907	DE
Tmpo	132.099	24.1156	1	5.47772	DE
Usp1	53.4159	9.6919	1	5.51139	DE
Rpl15-ps3	294.93	53.5128	1	5.5114	DE
Gm19807	8.96477	1.62304	1	5.52343	DE
Gm3677	0.840346	0.150971	1	5.56628	DE
Calcoco2	0.960785	0.172548	1	5.56821	DE
Gm2101	0.180103	0.0322858	1	5.5784	DE
Gm10518	0.710864	0.126871	1	5.60304	DE
SNORA41	27.407	4.87193	1	5.6255	DE
Fzd2	1.1821	0.209958	1	5.63015	DE
Nme4	7.49207	1.33022	1	5.6322	DE
SNORA30	18.2287	3.22838	1	5.64638	DE
Gm4879	13.8986	2.4586	1	5.65304	DE
Gm7173	0.376476	0.0665358	1	5.65825	DE
Gm10931	0.589797	0.104221	1	5.6591	DE
Stag1	90.8679	16.0105	1	5.67553	DE
Impa2	2.4949	0.438986	1	5.68334	DE
Hkdc1	31.4772	5.51468	1	5.70789	DE
Serpinh1	29.7873	5.21092	1	5.71633	DE
AC134325.1	22.5341	3.93513	1	5.72638	DE
Gm12108	0.104961	0.0182703	1	5.74488	DE
2610528E23Rik	17.587	3.06049	1	5.74648	DE
Shmt1	8.87926	1.54066	1	5.7633	DE
Gm17173	0.0949691	0.016422	1	5.78303	DE
Dcx	10.6844	1.84613	1	5.78747	DE
Fst	0.826659	0.142423	1	5.80424	DE
Mtl5	0.371996	0.0640109	1	5.81144	DE
Gm12642	0.910907	0.156615	1	5.81624	DE
Espl1	2.58092	0.443584	1	5.81834	DE
Emp1	0.809626	0.138748	1	5.83524	DE
Sfrp2	2.24291	0.38325	1	5.85233	DE
Brca1	13.3485	2.27334	1	5.87176	DE
Heph	13.6725	2.32722	1	5.87501	DE
Rpl22-ps1	1.55436	0.26419	1	5.8835	DE
Bub1b	37.8284	6.41609	1	5.89587	DE
3110003A17Rik	12.7825	2.16557	1	5.90261	DE
4930555F03Rik	2.24222	0.37881	1	5.91912	DE
Vcan	3.7685	0.636338	1	5.92216	DE
SNORA4	113.384	19.0478	1	5.9526	DE
Foxd1	0.779573	0.130335	1	5.9813	DE
B3gnt5	10.2151	1.70621	1	5.98704	DE
AI838599	48.6966	8.1108	1	6.00393	DE
Gm14021	1.61737	0.268387	1	6.02625	DE
Cdk2	7.42801	1.23256	1	6.02648	DE
Eda2r	0.412355	0.0683753	1	6.03075	DE
Efcab6	0.299533	0.0495816	1	6.04121	DE
Gm6767	1.16113	0.19216	1	6.04251	DE
Pigr	0.243325	0.0402314	1	6.04814	DE
Gm9157	16.8645	2.78531	1	6.05479	DE
1700022K14Rik	0.946987	0.155626	1	6.08501	DE
Nup62cl	0.732271	0.120301	1	6.087	DE
Apol10a	0.230461	0.0378229	1	6.09316	DE
Serf1	36.965	6.05968	1	6.10015	DE
Gm5867	68.2657	11.1842	1	6.10379	DE
Gm15500	826.028	134.777	1	6.12885	DE
Gm12504	5.32682	0.868779	1	6.13138	DE
Cyp7a1	0.0683765	0.0111344	1	6.14102	DE
Gm14680	71.8838	11.6922	1	6.148	DE
Sox4	28.0145	4.54474	1	6.16416	DE
Sox2	47.0396	7.60409	1	6.18609	DE
Dhfr	9.10824	1.47196	1	6.18782	DE
Gm13081	0.102274	0.01647	1	6.20975	DE
Ddah2	88.9888	14.2936	1	6.22577	DE
Gm6611	2.3841	0.381966	1	6.24166	DE
Gm8765	0.188417	0.0301689	1	6.24541	DE
Vmn2r42	0.501101	0.0801959	1	6.24847	DE
Dhx32	81.6625	13.0431	1	6.26099	DE
Mycn	18.4388	2.91598	1	6.32336	DE
Ppp1r14b	32.9949	5.21631	1	6.32533	DE
Exosc3	43.7047	6.88502	1	6.3478	DE
Cdh26	0.0982602	0.0154608	1	6.35545	DE
Lbr	45.336	7.12681	1	6.36133	DE
Matn4	0.0721189	0.0113027	1	6.3807	DE
Bend5	11.6395	1.81797	1	6.40247	DE
Cenpm	3.73905	0.583939	1	6.40314	DE
Nrarp	19.443	3.03426	1	6.40782	DE
Eef1b2	499.705	77.5153	1	6.44654	DE
Snx7	5.91354	0.917264	1	6.44693	DE
Cenpw	2.73008	0.421764	1	6.473	DE
Tmeff1	71.7507	11.0578	1	6.4887	DE
4933413G19Rik	0.28609	0.0439416	1	6.51067	DE
Ccdc48	2.1582	0.329315	1	6.55359	DE
Pde3b	6.414	0.978048	1	6.55796	DE
2810408A11Rik	4.54669	0.693009	1	6.56079	DE
Dock11	11.4837	1.73195	1	6.63047	DE
Ces2b	17.0507	2.56752	1	6.64093	DE
Ccnf	7.76068	1.16642	1	6.65343	DE
Gm15441	0.575587	0.0861402	1	6.68198	DE
Tagln2	18.3407	2.74034	1	6.69286	DE
Hnrnpab	351.988	52.5612	1	6.69674	DE
Tpm4	71.3199	10.6173	1	6.71731	DE
Neurog2	6.47673	0.96381	1	6.71992	DE
H2-Q4	32.714	4.86187	1	6.72868	DE
Phgdh	18.5502	2.74758	1	6.75147	DE
Sla	0.538407	0.0796757	1	6.75748	DE
Tex24	0.185332	0.0273833	1	6.76807	DE
Tekt1	5.57672	0.815561	1	6.83789	DE
Txnip	34.6372	5.06254	1	6.84186	DE
Nme2	70.6941	10.3101	1	6.85679	DE
Hist1h2bg	27.7874	4.04572	1	6.86836	DE
Nasp	138.312	20.121	1	6.87403	DE
Alyref	137.375	19.801	1	6.93776	DE
Kif22	19.5249	2.80449	1	6.96199	DE
Lmnb1	135.82	19.4157	1	6.99535	DE
SNORD94	37.1676	5.30914	1	7.00067	DE
Nes	12.1696	1.73281	1	7.02302	DE
Gm8116	10.1561	1.44549	1	7.02609	DE
E2f2	2.76048	0.392126	1	7.03978	DE
Rcor2	25.6575	3.63454	1	7.05935	DE
Gm14123	0.112364	0.0158916	1	7.07067	DE
Ccdc34	43.079	6.04363	1	7.12801	DE
Hmgb3	104.686	14.6835	1	7.12949	DE
U6	2446.16	343.041	1	7.13082	DE
Gm2108	0.15746	0.0219281	1	7.18072	DE
Gm13534	2.57172	0.35749	1	7.19383	DE
A330044P14Rik	40.8333	5.67481	1	7.19553	DE
Speer4a	0.116912	0.0162089	1	7.21279	DE
Tspan15	49.3801	6.83586	1	7.22368	DE
A730049H05Rik	1.52862	0.211514	1	7.22703	DE
Tcf19	6.56696	0.908477	1	7.22854	DE
4931429I11Rik	0.110855	0.015275	1	7.25727	DE
Rpl36a	564.1	77.2695	1	7.30042	DE
4632434I11Rik	3.78039	0.516943	1	7.31297	DE
Gm15797	1.21582	0.165708	1	7.33708	DE
Anks4b	0.173353	0.0236201	1	7.33924	DE
Speer4d	2.64026	0.359598	1	7.34226	DE
Emilin2	1.3996	0.190463	1	7.34843	DE
Adam7	0.240986	0.0327718	1	7.35345	DE
Rrm1	60.9041	8.2738	1	7.36107	DE
Nol4	48.1231	6.53385	1	7.3652	DE
Rad51l1	1.40447	0.19068	1	7.36555	DE
Fat1	13.0544	1.76374	1	7.40153	DE
Gm13092	153.571	20.7339	1	7.40674	DE
Gm13135	12.7589	1.72043	1	7.41613	DE
Mcm4	28.5345	3.83656	1	7.43751	DE
Tspan6	22.0177	2.96026	1	7.43779	DE
Tmprss11e	0.719492	0.0958127	1	7.50936	DE
Fancb	3.94307	0.525011	1	7.51045	DE
F830016B08Rik	2.06474	0.273682	1	7.54433	DE
Dio3	1.79216	0.237503	1	7.54587	DE
Cd244	0.0939843	0.0123943	1	7.58285	DE
Aurka	9.03995	1.18598	1	7.62237	DE
Hdac1	291.456	38.1981	1	7.63012	DE
Igfbpl1	1.98119	0.259234	1	7.64246	DE
4921534H16Rik	0.128077	0.0167326	1	7.65434	DE
Gm2165	0.430814	0.0560316	1	7.68877	DE
Emx2os	0.642783	0.0835282	1	7.69541	DE
Gm10735	0.246828	0.0319994	1	7.71353	DE
AL772271.2	34.5239	4.47441	1	7.71586	DE
Gypc	0.848151	0.109546	1	7.74242	DE
Plk1	10.0401	1.29173	1	7.7726	DE
Murc	1.4611	0.186593	1	7.8304	DE
Cks1b	16.8296	2.13737	1	7.87397	DE
Gm17615	14.9929	1.89878	1	7.89609	DE
Utp14b	64.8365	8.18906	1	7.91746	DE
Cdc25a	6.7414	0.849523	1	7.9355	DE
Ttc29	0.5526	0.0695899	1	7.9408	DE
Sdf2l1	18.7922	2.36356	1	7.9508	DE
Mir17hg	15.278	1.91516	1	7.97743	DE
Dfnb59	0.654912	0.0820647	1	7.98043	DE
Hsd3b2	175.523	21.9316	1	8.00322	DE
Gm17229	0.241495	0.0301152	1	8.01904	DE
Nlgn1	48.7409	6.06452	1	8.03707	DE
Fam167b	0.457726	0.0568359	1	8.05347	DE
Rps6ka6	14.0713	1.73891	1	8.09202	DE
Hus1b	0.344648	0.0422544	1	8.15649	DE
Ms4a6b	0.327011	0.0399664	1	8.18214	DE
Igf2bp3	9.13291	1.11551	1	8.18722	DE
Malat1	1689.6	204.91	1	8.24556	DE
Ntf3	0.312195	0.0377007	1	8.28089	DE
Btbd17	11.625	1.3936	1	8.34171	DE
Golm1	19.3143	2.30994	1	8.36138	DE
Gm15070	0.109309	0.0130201	1	8.39537	DE
St8sia4	3.79633	0.451959	1	8.39972	DE
Vmn2r30	0.150527	0.0178743	1	8.42143	DE
Gm3002	0.878746	0.104277	1	8.42707	DE
Kif4	29.7506	3.51864	1	8.45514	DE
1700030C12Rik	0.877404	0.103509	1	8.47656	DE
Bard1	2.22089	0.261928	1	8.47903	DE
Ttf2	8.85705	1.03072	1	8.5931	DE
Rnd3	64.1102	7.45784	1	8.59635	DE
BC064078	19.9047	2.30933	1	8.61927	DE
1700041G16Rik	2.31244	0.268087	1	8.62572	DE
Prdx4	50.0339	5.7995	1	8.62729	DE
Rab17	0.470609	0.0545359	1	8.62934	DE
Mmp12	9.83482	1.13243	1	8.68471	DE
Gm7903	0.232308	0.0265436	1	8.75195	DE
Lpar6	7.58923	0.864513	1	8.77861	DE
Gm20632	16.5435	1.88153	1	8.79258	DE
Poln	0.28593	0.0324895	1	8.80071	DE
Gm8545	45.5787	5.15958	1	8.83381	DE
Prim1	33.5374	3.7857	1	8.85898	DE
Igf2bp1	3.54203	0.399517	1	8.86579	DE
Dnahc8	0.581978	0.0655201	1	8.88243	DE
Hist3h2a	251.504	28.2562	1	8.90086	DE
Smarca5-ps	15.5226	1.73689	1	8.93698	DE
Tipin	77.9852	8.71973	1	8.94353	DE
Siva1	72.014	8.03203	1	8.96585	DE
Myo3a	0.300076	0.03328	1	9.01671	DE
Mcm10	15.1138	1.67339	1	9.03179	DE
Smc4	111.057	12.2616	1	9.05736	DE
Mcoln3	0.142573	0.015713	1	9.07359	DE
Pkib	35.916	3.95007	1	9.09249	DE
Nr0b1	0.486253	0.0534372	1	9.09952	DE
Dll3	1.90041	0.208761	1	9.10329	DE
Slc38a4	0.690136	0.0757175	1	9.11462	DE
Slc25a24	6.37062	0.692091	1	9.20489	DE
Churc1	487.908	52.9322	1	9.2176	DE
4933427J07Rik	295.436	32.0503	1	9.21787	DE
Snora30	39.7119	4.2929	1	9.2506	DE
4632427E13Rik	23.4951	2.51832	1	9.32966	DE
D2Ertd750e	44.4052	4.74398	1	9.36032	DE
Hn1l	38.3022	4.09168	1	9.36099	DE
Mex3a	10.3526	1.10381	1	9.37902	DE
Caps2	29.8655	3.18127	1	9.38792	DE
A430078I02Rik	0.402466	0.0427507	1	9.41427	DE
Gm11652	7.51688	0.796455	1	9.43791	DE
Cyp26a1	12.8866	1.3642	1	9.44624	DE
Pcna-ps2	128.589	13.5933	1	9.45975	DE
Mgam	0.0671668	0.00708553	1	9.47944	DE
Ulbp1	2.0207	0.212371	1	9.51497	DE
AC122837.1	105.391	11.0454	1	9.54161	DE
Hist1h2ae	10.7785	1.12222	1	9.6046	DE
Ezh2	138.36	14.3985	1	9.60931	DE
Pdzrn3	16.0366	1.65014	1	9.71833	DE
Gm3739	1.95166	0.199825	1	9.76688	DE
Hmgb2	62.528	6.40013	1	9.76979	DE
Mnd1	3.52541	0.358631	1	9.83019	DE
Gm13502	16.1831	1.64307	1	9.84933	DE
Tacc3	35.5592	3.59382	1	9.89453	DE
AC139884.1	37.4039	3.77412	1	9.91062	DE
Gm6457	30.3604	3.0294	1	10.0219	DE
Marcks	272.235	27.0122	1	10.0782	DE
Gm11444	2.63375	0.261249	1	10.0814	DE
Gm17188	2.47044	0.241325	1	10.237	DE
Gm15387	862.621	84.1924	1	10.2458	DE
Gm12451	10.639	1.03581	1	10.2712	DE
Adam12	4.95128	0.477865	1	10.3612	DE
Angpt1	2.94991	0.283707	1	10.3977	DE
Prss23	25.0236	2.40239	1	10.4161	DE
Tcfl5	0.902066	0.0860328	1	10.4851	DE
Kif14	4.73653	0.45085	1	10.5058	DE
Gm15035	6.58564	0.623567	1	10.5613	DE
Scarna3a	13.2512	1.25355	1	10.5709	DE
Kcnk10	3.1633	0.299108	1	10.5758	DE
D630013G24Rik	0.148779	0.0140541	1	10.5861	DE
Asb4	0.453933	0.042754	1	10.6173	DE
CAAA01064128.1	35.4178	3.3345	1	10.6216	DE
Trim59	8.46635	0.784487	1	10.7922	DE
Gm10043	4.151	0.383871	1	10.8135	DE
Fam83g	0.314945	0.0290584	1	10.8383	DE
Snora47	14.1097	1.28936	1	10.9432	DE
Gli3	5.72727	0.52311	1	10.9485	DE
2015-09-10	17.9777	1.64101	1	10.9553	DE
Stk33	1.94947	0.177389	1	10.9898	DE
AC140486.2	20.2376	1.83797	1	11.0108	DE
C330027C09Rik	18.9168	1.70671	1	11.0837	DE
Hes6	136.299	12.2599	1	11.1175	DE
Gm20382	0.232862	0.0209006	1	11.1414	DE
Gm17641	0.245214	0.0219635	1	11.1646	DE
Gm15716	21.8777	1.94592	1	11.2429	DE
Ccr1	0.188301	0.01664	1	11.3162	DE
P2rx1	0.606149	0.0535406	1	11.3213	DE
Atp6v1e2	0.578555	0.0510134	1	11.3412	DE
Glipr2	7.56282	0.656657	1	11.5171	DE
Rbpsuh-rs3	26.9551	2.33148	1	11.5614	DE
D930028M14Rik	1.78627	0.153844	1	11.6109	DE
Snord8	26.3697	2.25639	1	11.6867	DE
Hist2h3c2	37.8472	3.23174	1	11.7111	DE
Zwilch	12.9791	1.10682	1	11.7264	DE
1700016K19Rik	0.661449	0.056269	1	11.7551	DE
Tyms	45.3888	3.85547	1	11.7725	DE
Mcm2	32.7547	2.77624	1	11.7982	DE
Gm10406	2.94604	0.248554	1	11.8527	DE
Mcm7	127.323	10.7404	1	11.8546	DE
Tead2	32.9246	2.7659	1	11.9037	DE
AW551984	2.248	0.188381	1	11.9333	DE
Peg12	9.84381	0.821923	1	11.9766	DE
AC241392.1	47.0198	3.92038	1	11.9937	DE
Cdca3	10.2291	0.849703	1	12.0385	DE
Ccna1	0.378172	0.0311871	1	12.1259	DE
Gen1	4.69174	0.385105	1	12.183	DE
Ube2t	4.67841	0.383783	1	12.1902	DE
Ugt8a	3.03181	0.247525	1	12.2485	DE
Fbxo48	5.24463	0.425705	1	12.3199	DE
Nnat	374.479	30.3138	1	12.3534	DE
AC090652.1	202.747	16.3803	1	12.3775	DE
Gtse1	1.93629	0.156091	1	12.4049	DE
Crabp2	20.124	1.6117	1	12.4862	DE
Ncapg2	13.4819	1.07861	1	12.4993	DE
Gm19203	0.522968	0.0418087	1	12.5086	DE
2610318N02Rik	3.45323	0.275649	1	12.5276	DE
3010003L21Rik	0.367353	0.0288433	1	12.7362	DE
Gm7437	1.89478	0.148504	1	12.7591	DE
Gm15577	0.797834	0.0622743	1	12.8116	DE
Fam60a	58.9044	4.57432	1	12.8772	DE
Hist1h2ad	4.94709	0.381852	1	12.9555	DE
Gm5532	0.358623	0.0276518	1	12.9692	DE
Gm16140	0.96258	0.0741013	1	12.9901	DE
Pou3f2	5.6768	0.435661	1	13.0303	DE
SNORA70	272.774	20.8007	1	13.1137	DE
Rbbp8	14.556	1.10917	1	13.1234	DE
Mycl1	17.2907	1.31029	1	13.1961	DE
Topbp1	43.9422	3.31237	1	13.2661	DE
Lhx5	0.240359	0.0180951	1	13.2831	DE
Gcm1	1.7292	0.129226	1	13.3813	DE
Gm15807	5.20342	0.388056	1	13.4089	DE
Rpl34-ps1	524.792	39.038	1	13.4431	DE
SNORA51	99.4055	7.39167	1	13.4483	DE
Msr1	0.172427	0.0128151	1	13.455	DE
AC239617.1	2.00004	0.147825	1	13.5298	DE
H60c	0.228401	0.0168795	1	13.5313	DE
Zic5	5.14539	0.37983	1	13.5466	DE
4921506M07Rik	0.108073	0.0079689	1	13.5619	DE
Gm13034	1.02677	0.0755926	1	13.5829	DE
Hist2h2aa1	140.184	10.3147	1	13.5907	DE
Gimap9	1.46234	0.107022	1	13.6639	DE
Plk4	36.0073	2.63409	1	13.6697	DE
Vrk2	6.37856	0.463997	1	13.747	DE
Cks2	32.6282	2.36271	1	13.8096	DE
Rbl1	22.2124	1.58872	1	13.9813	DE
Zfp277	141.368	10.0652	1	14.0453	DE
Mstn	7.75481	0.545829	1	14.2074	DE
Slc25a13	10.0853	0.706736	1	14.2702	DE
Pabpc4l	0.633594	0.0443689	1	14.2802	DE
Cwc22	171.558	11.9488	1	14.3577	DE
Gm2974	1.24203	0.086043	1	14.435	DE
Tnfsf15	0.217255	0.0147911	1	14.6882	DE
Pou5f2	0.813353	0.0552942	1	14.7096	DE
Snord22	143.225	9.67023	1	14.811	DE
Snora7a	92.9729	6.26774	1	14.8336	DE
Gm8428	2.54328	0.170905	1	14.8812	DE
Gm15396	8.4873	0.566508	1	14.9818	DE
Gm11335	2.84409	0.187981	1	15.1297	DE
Rps12-ps3	156.095	10.2993	1	15.156	DE
Gm12749	1.5959	0.103981	1	15.348	DE
Kif2c	13.1002	0.851669	1	15.3817	DE
Kif20b	13.3869	0.862102	1	15.5282	DE
Gm5784	10.7531	0.681472	1	15.7792	DE
Hsf3	0.277629	0.0175458	1	15.8232	DE
Myh3	0.503732	0.0318028	1	15.8393	DE
Slfn2	0.930446	0.0585709	1	15.8858	DE
Gm5244	2.41321	0.149483	1	16.1437	DE
Krt19	2.00933	0.123554	1	16.2627	DE
Brap	404.619	24.8136	1	16.3063	DE
Gm5464	6.70739	0.41096	1	16.3213	DE
B130006D01Rik	0.739824	0.0451315	1	16.3926	DE
Insm2	1.51399	0.0907875	1	16.6762	DE
Kcnk5	0.699997	0.0417205	1	16.7782	DE
Gm7964	481.654	28.3186	1	17.0084	DE
U5	33.5014	1.96957	1	17.0095	DE
1700045I19Rik	0.724812	0.0421424	1	17.1991	DE
Hells	20.8302	1.19786	1	17.3895	DE
Gm12989	43.8523	2.5139	1	17.4439	DE
Cdc25c	8.25053	0.471711	1	17.4906	DE
E130306D19Rik	3.326	0.187445	1	17.7439	DE
AC113970.1	214.703	12.0705	1	17.7874	DE
Cd109	1.42042	0.0786062	1	18.07	DE
Gm17105	1.55568	0.0846674	1	18.374	DE
Krt15	4.27944	0.226262	1	18.9137	DE
Cd24a	101.891	5.38186	1	18.9324	DE
Cxcr4	21.1717	1.11385	1	19.0076	DE
2700073G19Rik	6.93817	0.364434	1	19.0382	DE
Troap	1.60681	0.0841542	1	19.0936	DE
Hist1h1c	791.359	41.4415	1	19.0958	DE
Ung	6.98653	0.364774	1	19.153	DE
Unc13d	25.4805	1.30518	1	19.5226	DE
snoU90	157.205	8.0293	1	19.5789	DE
Epcam	1.40137	0.0704754	1	19.8845	DE
SNORA21	28.0978	1.41025	1	19.9239	DE
Xlr	0.804323	0.0402822	1	19.9672	DE
Wnt7b	0.540878	0.0265578	1	20.366	DE
Lrriq1	1.4676	0.069315	1	21.173	DE
Fanci	10.7964	0.508073	1	21.2497	DE
Gm2223	37.6687	1.7586	1	21.4197	DE
Sh2d4b	3.92999	0.182895	1	21.4876	DE
Iqgap3	5.29749	0.243626	1	21.7443	DE
Gm7361	0.592599	0.0267126	1	22.1843	DE
Gm10076	502.759	22.4347	1	22.4099	DE
Nespas	2.69759	0.118446	1	22.7749	DE
snoU89	53.106	2.32815	1	22.8104	DE
Pole2	5.23426	0.229075	1	22.8496	DE
Gm20667	2.3013	0.0996974	1	23.0828	DE
Gm16300	543.377	23.5192	1	23.1035	DE
Cenpp	18.4156	0.781301	1	23.5705	DE
Sdc1	5.83254	0.247048	1	23.609	DE
Slc6a4	0.410855	0.0173172	1	23.7252	DE
Cenpe	19.3939	0.815279	1	23.7881	DE
Prc1	110.313	4.61983	1	23.8781	DE
Gm13574	3.92371	0.164101	1	23.9103	DE
St14	3.80086	0.158113	1	24.0388	DE
SNORA35	112.957	4.66838	1	24.1962	DE
Acat3	9.75626	0.396675	1	24.5951	DE
Gm15253	932.408	37.8985	1	24.6027	DE
Chek1	11.7978	0.474385	1	24.8698	DE
Myb	39.8091	1.5995	1	24.8884	DE
Hhip	3.74967	0.150518	1	24.9118	DE
C430049B03Rik	1.72655	0.0690026	1	25.0215	DE
Anln	8.98261	0.357687	1	25.113	DE
Hist2h4	65.1371	2.58979	1	25.1515	DE
Lpar4	2.75947	0.109639	1	25.1687	DE
Cdc20	17.999	0.704029	1	25.5657	DE
Gsg2	3.4426	0.134159	1	25.6606	DE
Trip13	8.12748	0.31514	1	25.7901	DE
Rtkn2	25.3862	0.976298	1	26.0025	DE
Nkain4	28.7416	1.10379	1	26.0391	DE
Gm4297	1.97322	0.0740017	1	26.6646	DE
Gm6451	15.4167	0.577824	1	26.6807	DE
Gm4117	33.2855	1.23797	1	26.8872	DE
Gm14892	9.50245	0.351727	1	27.0166	DE
Ccdc18	4.87197	0.179078	1	27.2058	DE
Gm16202	12.2218	0.44812	1	27.2736	DE
Gmnn	44.036	1.60505	1	27.4358	DE
Baz1a	4.72342	0.171671	1	27.5144	DE
Mcm6	65.3714	2.31965	1	28.1816	DE
Ccdc99	11.3699	0.402563	1	28.2439	DE
Cdca2	16.3671	0.570611	1	28.6835	DE
Csrp2	130.023	4.49163	1	28.9478	DE
Gm7416	4.27695	0.147454	1	29.0054	DE
2810417H13Rik	46.6181	1.60258	1	29.0894	DE
Itprip	1.80126	0.0619039	1	29.0977	DE
SNORA14	82.4874	2.8235	1	29.2146	DE
Gm10282	451.289	15.1092	1	29.8685	DE
Aldh1a3	11.2151	0.37356	1	30.0222	DE
Mis18bp1	14.2036	0.472248	1	30.0767	DE
SNORA73	34.7362	1.12264	1	30.9416	DE
2610021K21Rik	4.37197	0.138855	1	31.4859	DE
Gm6117	2.53322	0.0796455	1	31.8063	DE
Has2	1.75085	0.0550033	1	31.8316	DE
Atad2	17.6345	0.547758	1	32.1941	DE
Gm13597	7.70294	0.236657	1	32.5489	DE
Rag1	1.36019	0.0417272	1	32.5973	DE
Nusap1	44.6671	1.30631	1	34.1935	DE
Kif20a	15.4701	0.448321	1	34.5068	DE
Gm15772	394.072	11.2652	1	34.9814	DE
AC150277.1	51.5689	1.45573	1	35.4247	DE
Cdc6	9.08262	0.255213	1	35.5883	DE
2610002D18Rik	2.82165	0.0780756	1	36.14	DE
Gm15444	8.91996	0.246517	1	36.1839	DE
Gm5796	5.23832	0.144706	1	36.1998	DE
4930558J22Rik	7.57955	0.209008	1	36.2644	DE
Mybl1	61.4453	1.67575	1	36.6673	DE
Ascl1	17.8328	0.478036	1	37.3043	DE
Gm14292	26.5461	0.705802	1	37.6112	DE
Telomerase-vert	5.67235	0.148446	1	38.2114	DE
Wnt3	0.589033	0.0152617	1	38.5954	DE
BC021785	3.46457	0.0879352	1	39.3991	DE
Foxm1	8.24809	0.207963	1	39.6614	DE
Gm9797	24.4324	0.614231	1	39.7772	DE
Smc2	49.8655	1.23935	1	40.2351	DE
Xkr5	0.751389	0.0184495	1	40.7269	DE
Cdca7l	18.1502	0.442993	1	40.9717	DE
AC159308.1	48.3471	1.13939	1	42.4323	DE
4732444A12Rik	0.760221	0.0177668	1	42.7888	DE
Mcm3	35.1047	0.817095	1	42.9628	DE
SNORA48	804.11	18.5841	1	43.2687	DE
Casc5	20.6594	0.474119	1	43.5743	DE
Snora41	42.318	0.964841	1	43.86	DE
Nek2	33.2151	0.750339	1	44.2667	DE
CT025673.1	24.0692	0.538532	1	44.6942	DE
Chaf1b	13.9297	0.309092	1	45.0666	DE
Rhox8	11.6849	0.257791	1	45.3269	DE
Ccnb2	18.4721	0.401869	1	45.9655	DE
Mms22l	10.0851	0.218499	1	46.1562	DE
Sgol2	8.12254	0.173979	1	46.6868	DE
3110035E14Rik	12.1113	0.258941	1	46.7725	DE
4932431P20Rik	0.225108	0.00474369	1	47.4543	DE
Mcm5	48.1147	1.00948	1	47.6627	DE
Ect2	32.0309	0.665624	1	48.1217	DE
AC122546.1	10.394	0.213514	1	48.6807	DE
Fignl1	36.2404	0.736138	1	49.2305	DE
4930547N16Rik	4.52059	0.0881123	1	51.3049	DE
Ckap2	23.0544	0.436376	1	52.8315	DE
Cdca7	22.4135	0.42014	1	53.3476	DE
Kif15	46.8184	0.874159	1	53.5582	DE
Kif18b	5.37883	0.0985014	1	54.6067	DE
Shcbp1	14.9007	0.269018	1	55.3891	DE
Sgol1	10.9832	0.192908	1	56.9348	DE
Dscc1	8.39743	0.145933	1	57.5429	DE
Gm13075	10.2128	0.175538	1	58.1797	DE
mt-Rnr1	11197.8	188.129	1	59.5221	DE
2810442I21Rik	6.86481	0.113335	1	60.5707	DE
U3	198.55	3.1461	1	63.1098	DE
Dlgap5	19.2486	0.296674	1	64.8813	DE
snoU6-77	308.635	4.75029	1	64.9719	DE
Birc5	51.1291	0.777275	1	65.78	DE
Rsph1	11.3985	0.172738	1	65.9874	DE
Clspn	32.9614	0.497784	1	66.2164	DE
Arhgap11a	32.0775	0.483442	1	66.3523	DE
Gm11222	16.4521	0.245686	1	66.964	DE
Olig2	1.43487	0.020955	1	68.4741	DE
Cenpk	11.2816	0.1647	1	68.4979	DE
Gm7609	7.84048	0.11103	1	70.6158	DE
Gm14328	341.165	4.68454	1	72.828	DE
Fam111a	15.5587	0.213631	1	72.8298	DE
Stil	5.24393	0.0700573	1	74.8521	DE
5730590G19Rik	1.47318	0.0191744	1	76.8303	DE
Grina	4.13732	319.363	2	77.1908	DE
Hist1h2bj	45.9471	0.589272	1	77.9726	DE
Hist4h4	55.4684	0.707805	1	78.3668	DE
Kcnv2	1.80493	142.65	2	79.0332	DE
Gm13577	57.3225	0.72434	1	79.1377	DE
Rpl19-ps11	256.386	3.20736	1	79.9367	DE
Rps13	1.51694	122.618	2	80.8327	DE
Rom1	15.3855	1278.46	2	83.095	DE
Aldoc	3.09311	261.863	2	84.6603	DE
Cdca5	7.11422	0.0837855	1	84.91	DE
Hba-a1	0.763492	66.7521	2	87.4301	DE
Gm10119	296.76	3.36823	1	88.1056	DE
Gli1	1.13638	0.0127264	1	89.2932	DE
Cdk2ap2	1.01515	90.7903	2	89.4355	DE
snoU97	492.15	5.48915	1	89.6586	DE
SCARNA20	260.287	2.88341	1	90.2706	DE
Lynx1	0.813641	74.5025	2	91.5668	DE
Cacng7	0.62432	57.2466	2	91.6944	DE
Rpl13a-ps1	45.3072	0.48737	1	92.9625	DE
Cdkn3	6.55854	0.0690026	1	95.0476	DE
Depdc1b	7.73775	0.0813181	1	95.1542	DE
AC113287.1	441.946	4.64392	1	95.1666	DE
Samd11	2.19004	211.097	2	96.3896	DE
Sncb	2.75426	267.615	2	97.1637	DE
Slc12a5	2.12185	208.398	2	98.2152	DE
BC027072	1.04431	102.579	2	98.227	DE
SNORA8	212.742	2.16202	1	98.3993	DE
Sox11	20.0425	0.202842	1	98.8082	DE
Xist	28.4848	0.286183	1	99.5334	DE
Abcg4	0.777144	77.8259	2	100.144	DE
Pde6b	7.23921	729.048	2	100.708	DE
C2cd2l	1.02728	104.645	2	101.866	DE
Slc38a3	2.20722	226.501	2	102.618	DE
A130050O07Rik	2.34127	0.0227393	1	102.961	DE
Rbp3	10.6501	1100.06	2	103.291	DE
Darc	0.791644	82.1333	2	103.75	DE
Fabp7	190.702	1.836	1	103.868	DE
Mrc1	1.81115	0.0172474	1	105.01	DE
Ntng2	0.987958	104.805	2	106.083	DE
Gnb1	27.452	2950.67	2	107.485	DE
Eme1	8.67633	0.0798646	1	108.638	DE
Clu	2.19729	241.596	2	109.952	DE
Ckap2l	23.2369	0.209385	1	110.977	DE
Kntc1	8.79026	0.0791483	1	111.061	DE
mt-Rnr2	50327.7	452.716	1	111.168	DE
SCARNA1	180.651	1.61808	1	111.645	DE
Plcd3	0.259196	29.1254	2	112.368	DE
Nxnl1	0.975804	111.3	2	114.059	DE
Aspm	24.6688	0.213022	1	115.804	DE
Ncaph	25.0328	0.215125	1	116.364	DE
Kif11	43.9371	0.377228	1	116.473	DE
Hist1h3d	35.3739	0.303351	1	116.611	DE
Gm16012	31.5913	0.267052	1	118.297	DE
Tmem59l	0.49669	58.9673	2	118.721	DE
Wisp1	0.177183	21.0444	2	118.772	DE
Pitpnm3	1.06824	127.484	2	119.34	DE
Cx3cl1	0.279777	33.4612	2	119.6	DE
mt-Th	0.310921	37.773	2	121.487	DE
Slc6a6	2.65933	323.951	2	121.817	DE
Pabpc1l2b-ps	0.207976	25.6706	2	123.431	DE
Dnm1	2.00628	248.672	2	123.947	DE
Rdh12	2.20138	274.583	2	124.732	DE
Lactbl1	0.498023	62.6402	2	125.778	DE
Ccnd1	637.979	5.06173	1	126.04	DE
Mbd6	0.323122	41.1055	2	127.214	DE
Tpx2	66.4418	0.516209	1	128.711	DE
AC165349.5	217.12	1.67992	1	129.244	DE
Ska1	4.71383	0.0363854	1	129.553	DE
Guca1a	3.51191	456.862	2	130.09	DE
SNORA74	437.792	3.34397	1	130.92	DE
Snora23	171.526	1.30805	1	131.131	DE
Ndc80	34.2717	0.260699	1	131.46	DE
Osbp2	1.56782	206.8	2	131.903	DE
Rps6-ps1	114.818	0.866988	1	132.434	DE
Hist1h3e	37.8157	0.278448	1	135.809	DE
Mxd3	15.5568	0.112433	1	138.365	DE
SNORD113	0.700637	97.5081	2	139.171	DE
Grik1	0.262643	36.7192	2	139.807	DE
Snord15a	155.617	1.10068	1	141.383	DE
Gm5593	4.11551	0.0289028	1	142.392	DE
Rpl31-ps13	116.867	0.811902	1	143.942	DE
Gm12034	67.8289	0.469447	1	144.487	DE
Atp1a3	5.73935	834.418	2	145.386	DE
4831426I19Rik	0.111581	16.4855	2	147.745	DE
Rpl21-ps15	0.51514	76.159	2	147.841	DE
Vax2os2	0.165136	24.4839	2	148.265	DE
2310061I04Rik	0.210705	31.9594	2	151.678	DE
AC098743.1	0.393144	60.071	2	152.797	DE
Scarna6	95.0995	0.618188	1	153.836	DE
Dscaml1	0.255636	39.4951	2	154.497	DE
Ptgds	0.379179	58.6209	2	154.599	DE
Cds1	0.522698	82.3484	2	157.545	DE
Fgf1	0.10596	16.7368	2	157.953	DE
Gngt1	3.83506	610.329	2	159.145	DE
Ppp1r2-ps2	0.0812163	13.0675	2	160.897	DE
Abca4	2.15673	350.204	2	162.377	DE
Kcnc3	0.141888	23.1161	2	162.918	DE
Plch2	1.17041	191.157	2	163.325	DE
Tnfaip3	0.544974	89.5272	2	164.278	DE
2210404O07Rik	0.0729815	12.0181	2	164.673	DE
Exo1	6.98266	0.0418997	1	166.652	DE
Ccdc24	0.514196	85.7647	2	166.794	DE
Vax2os1	0.644224	107.923	2	167.524	DE
AC087184.1	0.291381	49.4459	2	169.695	DE
Ppm1n	0.192085	32.7116	2	170.298	DE
Gm6368	27.0968	0.157636	1	171.895	DE
AC111097.1	0.219603	37.8276	2	172.255	DE
Pcsk4	0.0662025	11.5703	2	174.771	DE
Slc7a8	0.093326	16.3197	2	174.867	DE
Gm9800	119.47	0.665985	1	179.389	DE
Stac2	0.201085	36.4093	2	181.065	DE
Ppargc1b	0.149579	27.3786	2	183.038	DE
Drd2	0.0881918	16.1845	2	183.515	DE
Zdhhc22	0.109318	20.3175	2	185.857	DE
4930481A15Rik	0.0704796	13.1213	2	186.172	DE
Cep55	13.2464	0.0696443	1	190.201	DE
Kif23	18.2334	0.0956129	1	190.7	DE
AC139376.1	0.558979	107.041	2	191.493	DE
Scarna13	445.428	2.31424	1	192.473	DE
Hspb6	0.376224	72.7674	2	193.415	DE
Pif1	2.75481	0.0141482	1	194.711	DE
Rdh8	0.446365	87.7125	2	196.504	DE
Rtn4rl2	0.134123	26.4071	2	196.888	DE
Gm16172	0.0472699	9.41236	2	199.119	DE
Prph2	9.58136	1909.85	2	199.33	DE
2610307P16Rik	7.79369	0.0390678	1	199.491	DE
Slc25a22	0.639063	127.62	2	199.699	DE
Hist1h3f	14.2619	0.0697774	1	204.392	DE
6330527O06Rik	0.185705	38.1142	2	205.241	DE
Fndc3c1	2.58389	0.0125238	1	206.319	DE
Nr4a1	0.0596533	12.3971	2	207.819	DE
Gm16119	0.369083	76.7216	2	207.871	DE
Gm14506	0.0470095	9.84669	2	209.462	DE
Rpl27-ps3	282.307	1.34402	1	210.046	DE
SCARNA6	186.396	0.884857	1	210.651	DE
Gng13	0.39871	84.1198	2	210.98	DE
Gm20628	51.4402	0.239574	1	214.716	DE
Gabrr3	0.0611004	13.6528	2	223.449	DE
Hrh3	0.0686849	15.3828	2	223.962	DE
Gm16262	0.044827	10.3141	2	230.087	DE
SNORA79	1093.59	4.75029	1	230.215	DE
Mpp4	1.08858	251.961	2	231.458	DE
Hr	0.134445	31.8101	2	236.602	DE
Rrm2	30.0697	0.12492	1	240.712	DE
Abca8a	0.167616	40.5663	2	242.02	DE
Arl4d	0.387144	94.0659	2	242.974	DE
Slc29a2	0.0785109	19.1213	2	243.55	DE
Depdc1a	6.88839	0.0281777	1	244.463	DE
Vsx1	0.0390842	9.73051	2	248.963	DE
Tpm3-rs7	41.87	0.166749	1	251.096	DE
Gm14505	0.0524058	13.1823	2	251.543	DE
Cacna1f	0.466467	118.637	2	254.332	DE
Alpl	0.396615	100.911	2	254.43	DE
E2f8	6.89595	0.0268822	1	256.524	DE
AC132271.1	0.0813362	20.9975	2	258.157	DE
Cnga1	1.03829	268.855	2	258.94	DE
Gramd2	0.200572	52.0639	2	259.577	DE
AC133597.1	0.110424	28.6641	2	259.581	DE
C530028O21Rik	0.0932968	24.3819	2	261.336	DE
Gm15453	66.3534	0.252454	1	262.833	DE
U4	6989.12	26.4684	1	264.055	DE
Ppm1j	0.0392523	10.4228	2	265.534	DE
Gm14508	0.092857	24.9029	2	268.185	DE
Snord17	302.638	1.12819	1	268.25	DE
Hist1h2ai	18.2216	0.0679138	1	268.304	DE
Zfp385a	1.02033	275.907	2	270.411	DE
Fscn2	0.262497	71.9778	2	274.204	DE
Cplx4	0.851714	234.482	2	275.306	DE
Atp1b2	2.41089	669.742	2	277.799	DE
Kcng4	0.0299439	8.33522	2	278.361	DE
Prima1	0.0255474	7.12257	2	278.799	DE
AL808021.1	0.101862	28.5966	2	280.738	DE
Ttk	18.2453	0.0648167	1	281.49	DE
Ankrd33	0.425664	123.092	2	289.176	DE
Gm10197	0.0465605	13.6465	2	293.092	DE
Gm15507	0.0269159	8.01136	2	297.644	DE
Trnp1	0.601474	180.025	2	299.306	DE
Cenpf	30.3163	0.101083	1	299.915	DE
Kcnb1	0.67318	203.12	2	301.732	DE
Rcvrn	2.94812	912.497	2	309.518	DE
Gm6485	321.793	1.03698	1	310.316	DE
Dynlt1f	0.103659	32.1969	2	310.603	DE
Gm7546	0.0453353	14.1092	2	311.22	DE
Gm16055	0.0680097	21.2732	2	312.797	DE
Susd3	0.276351	87.118	2	315.244	DE
Slco4a1	0.286046	90.3658	2	315.913	DE
Snora74a	178.618	0.564096	1	316.645	DE
Rpsa-ps4	0.027324	8.81131	2	322.475	DE
Zan	0.02927	9.48969	2	324.212	DE
Grk1	1.09948	357.534	2	325.185	DE
Gucy2e	0.309666	101.021	2	326.226	DE
Ccnb1	68.5219	0.206154	1	332.382	DE
Cacna1s	0.0275277	9.17869	2	333.435	DE
Dtl	7.44936	0.022222	1	335.224	DE
SNORD115	0.0595776	20.0649	2	336.787	DE
Gm16338	0.130887	44.7359	2	341.791	DE
Hist1h4j	258.617	0.724655	1	356.883	DE
Gm20683	0.037871	13.834	2	365.292	DE
Rtbdn	0.749879	274.562	2	366.142	DE
Pde6h	0.106073	38.8528	2	366.285	DE
Uty	0.0278838	10.4192	2	373.665	DE
Gm17231	0.11964	44.918	2	375.443	DE
Esrrb	0.337463	126.891	2	376.014	DE
Prrt1	0.0791117	29.8419	2	377.213	DE
Faim2	0.131416	50.3567	2	383.186	DE
Cdk5r2	0.125999	49.2099	2	390.558	DE
Rnf207	0.312319	122.069	2	390.847	DE
Gm17020	0.0354047	13.8896	2	392.311	DE
Uhrf1	41.8028	0.104757	1	399.046	DE
AC119249.3	0.087598	35.0993	2	400.686	DE
Gpr152	0.0640026	25.7963	2	403.051	DE
Gm2606	0.212529	86.3635	2	406.361	DE
Bub1	18.1288	0.0443298	1	408.952	DE
Bhlhe23	0.0224557	9.26375	2	412.535	DE
Gm11488	64.2059	0.153928	1	417.117	DE
Gm6939	0.0136333	5.71173	2	418.956	DE
Accn3	0.0521192	22.0316	2	422.717	DE
BC016201	0.620996	275.437	2	443.54	DE
Gckr	0.0561185	25.0552	2	446.469	DE
Gm11895	91.4773	0.204521	1	447.276	DE
Arr3	0.363147	164.408	2	452.73	DE
Rgs9bp	0.361858	163.988	2	453.182	DE
AL591376.1	0.23011	105.049	2	456.517	DE
Tac2	0.0513464	23.7618	2	462.774	DE
mt-Tm	0.194986	90.2554	2	462.883	DE
Gm13583	0.0135888	6.37994	2	469.501	DE
AC163349.1	0.0717983	33.8458	2	471.401	DE
Hist1h1e	1002.55	2.12086	1	472.709	DE
Atp6v0c	0.874396	419.688	2	479.975	DE
Hist2h2ab	159.011	0.329779	1	482.175	DE
Cdk1	81.2557	0.159181	1	510.462	DE
Gabrr1	0.0892711	46.5695	2	521.664	DE
mt-Tg	0.197138	103.149	2	523.232	DE
Gm13029	0.0541414	29.2991	2	541.16	DE
Gm17420	0.0572315	31.3903	2	548.479	DE
Sebox	0.0577724	31.7986	2	550.412	DE
Rs1	0.672631	378.275	2	562.381	DE
Rasgrf1	0.050249	28.284	2	562.878	DE
Gm15872	0.0167814	9.45946	2	563.687	DE
Gm14290	0.432713	247.988	2	573.101	DE
H19	156.018	0.271139	1	575.416	DE
Top2a	295.488	0.499524	1	591.538	DE
Hist1h4h	772.262	1.29441	1	596.611	DE
Gucy2f	0.069269	41.7679	2	602.981	DE
Grm6	0.0781418	49.2954	2	630.846	DE
Esco2	20.466	0.0323033	1	633.556	DE
Gm11342	0.0266065	16.9112	2	635.604	DE
Gm14378	0.0525805	33.7218	2	641.336	DE
Fgf15	17.1923	0.0267028	1	643.839	DE
Hist1h1d	155.876	0.241624	1	645.118	DE
Cngb1	0.168417	112.094	2	665.573	DE
Gm15466	374.951	0.557898	1	672.079	DE
Cabp4	0.17125	116.034	2	677.573	DE
Pcp2	0.232544	171.782	2	738.707	DE
Vtn	0.529889	398.649	2	752.325	DE
Lrtm1	0.0581274	44.1757	2	759.981	DE
Tex28	0.00565402	4.29838	2	760.235	DE
Slc17a7	0.698415	546.018	2	781.796	DE
Fam57b	0.670082	529.077	2	789.571	DE
Gabrr2	0.0595133	47.406	2	796.562	DE
Ncapg	33.9322	0.0421323	1	805.372	DE
Hist1h2bb	840.085	1.04219	1	806.076	DE
Aurkb	21.6587	0.0263679	1	821.405	DE
Impg1	0.12698	114.024	2	897.969	DE
Kcnj14	0.196345	178.801	2	910.646	DE
Cpne6	0.0232735	22.2021	2	953.966	DE
Gm13498	29.9933	0.031264	1	959.355	DE
Glp2r	0.0703773	70.846	2	1006.66	DE
AC120136.1	1551.87	1.4342	1	1082.05	DE
AC120136.2	1712.51	1.56063	1	1097.32	DE
Hist2h2ac	347.444	0.300973	1	1154.4	DE
AC131780.2	671.294	0.574353	1	1168.78	DE
A930006I01Rik	0.0202524	23.7616	2	1173.27	DE
AC027184.1	1146.87	0.895753	1	1280.34	DE
AC161342.2	0.185948	243.483	2	1309.41	DE
Reep6	0.343936	480.415	2	1396.81	DE
Melk	22.9642	0.0159275	1	1441.8	DE
Hist1h4c	540.429	0.359462	1	1503.44	DE
Hist1h4d	533.522	0.339052	1	1573.57	DE
Ttr	0.0181611	31.5487	2	1737.16	DE
Drd4	0.0338561	60.3437	2	1782.36	DE
Pde6g	1.06406	1939.36	2	1822.6	DE
2610034M16Rik	0.0575713	105.667	2	1835.4	DE
Plk5	0.0445676	83.9679	2	1884.06	DE
AI847159	0.0872264	168.581	2	1932.68	DE
Scgn	0.0236549	46.7627	2	1976.87	DE
Gm4792	0.0420393	104.444	2	2484.44	DE
Gm9000	464.267	0.150841	1	3077.86	DE
Gm14268	0.0157091	53.2606	2	3390.43	DE
Hist1h1b	1066.4	0.309331	1	3447.42	DE
Pde6a	0.191173	659.446	2	3449.47	DE
Opn1mw	0.0396669	145.88	2	3677.62	DE
AC165349.4	7802.9	2.11929	1	3681.85	DE
Mir3078	0.344892	1296.4	2	3758.84	DE
U1	162585	40.2933	1	4035.04	DE
Hist1h4k	2469.64	0.599735	1	4117.88	DE
Hist1h1a	1195.64	0.290235	1	4119.56	DE
Slc24a1	0.0724166	319.298	2	4409.18	DE
Scarna2	2764.34	0.611901	1	4517.62	DE
U2	68060.1	11.7995	1	5768.03	DE
7SK	317906	54.738	1	5807.77	DE
Rho	1.45901	9936.63	2	6810.53	DE
Scarna10	4681.39	0.6572	1	7123.24	DE
AC157822.1	213187	29.6258	1	7195.99	DE
Ddx3y	0.00256687	18.7012	2	7285.61	DE
Guca1b	0.103775	757.768	2	7302.02	DE
AC099934.1	36319.3	4.89505	1	7419.6	DE
Mki67	134.759	0.0135981	1	9910.1	DE
Eif2s3y	0.00671402	70.4015	2	10485.7	DE
AC165349.1	26702.7	2.47076	1	10807.4	DE
mt-Te	0.0947353	1063.72	2	11228.4	DE
RNase_MRP	8884.67	0.593786	1	14962.7	DE
Hist2h2bb	4290.39	0.226266	1	18961.7	DE
Gnat1	0.143269	5828.16	2	40680	DE
AC165349.2	41327.2	0.840077	1	49194.6	DE
1600012P17Rik	0.0822687	0	1	inf	DE
1600015I10Rik	0.0456248	0	1	inf	DE
1700016G14Rik	0.0504421	0	1	inf	DE
1700024B05Rik	0.156093	0	1	inf	DE
1700024P03Rik	0.0328469	0	1	inf	DE
1700026D08Rik	0.0749686	0	1	inf	DE
1700028P15Rik	0.0848095	0	1	inf	DE
1700031F05Rik	0.126309	0	1	inf	DE
1700034J05Rik	0.0944019	0	1	inf	DE
1700042B14Rik	0.0439066	0	1	inf	DE
1700049E17Rik2	0.484536	0	1	inf	DE
1700049L16Rik	0.0455299	0	1	inf	DE
1700073E17Rik	2.6305	0	1	inf	DE
1700091H14Rik	0.274389	0	1	inf	DE
1700099I09Rik	0.0726071	0	1	inf	DE
1700109F18Rik	0.0554304	0	1	inf	DE
1810019D21Rik	0.0695525	0	1	inf	DE
2010106E10Rik	0.0610715	0	1	inf	DE
2010317E24Rik	10.7113	0	1	inf	DE
2310040G07Rik	0.286471	0	1	inf	DE
2310042E22Rik	0.133073	0	1	inf	DE
2610042L04Rik	1.68149	0	1	inf	DE
4732456N10Rik	0.430647	0	1	inf	DE
4921522H14Rik	0.0850963	0	1	inf	DE
4930402K13Rik	0.075699	0	1	inf	DE
4930405H06Rik	0.113891	0	1	inf	DE
4930405O22Rik	0.257158	0	1	inf	DE
4930408F14Rik	0.222372	0	1	inf	DE
4930415L06Rik	0.0579168	0	1	inf	DE
4930432E11Rik	0.0444327	0	1	inf	DE
4930433I11Rik	0.142236	0	1	inf	DE
4930444G20Rik	0.227103	0	1	inf	DE
4930448D08Rik	0.0876086	0	1	inf	DE
4930448K12Rik	0.257115	0	1	inf	DE
4930458L03Rik	0.0353292	0	1	inf	DE
4930471C06Rik	0.106655	0	1	inf	DE
4930511M11Rik	0.0748904	0	1	inf	DE
4930518C09Rik	0.0653274	0	1	inf	DE
4930519F16Rik	0.22484	0	1	inf	DE
4930522N08Rik	0.119632	0	1	inf	DE
4930524N10Rik	0.0475689	0	1	inf	DE
4930529F22Rik	0.0620275	0	1	inf	DE
4930529F24Rik	0.0492656	0	1	inf	DE
4930544L04Rik	0.0535296	0	1	inf	DE
4930547C10Rik	0.0632241	0	1	inf	DE
4930548H24Rik	0.526375	0	1	inf	DE
4930555G01Rik	0.224495	0	1	inf	DE
4930562D21Rik	0.0361755	0	1	inf	DE
4930579O11Rik	0.135023	0	1	inf	DE
4930589L23Rik	0.0653068	0	1	inf	DE
4930595M18Rik	0.0599784	0	1	inf	DE
4930596M17Rik	0.0368754	0	1	inf	DE
4931403M11Rik	0.0691041	0	1	inf	DE
4931417G12Rik	0.0491201	0	1	inf	DE
4932412D23Rik	0.189333	0	1	inf	DE
4932415M13Rik	0.0633194	0	1	inf	DE
4932429P05Rik	0.0382082	0	1	inf	DE
4932441B19Rik	0.0436623	0	1	inf	DE
4933402E13Rik	0.0932247	0	1	inf	DE
4933403O03Rik	0.254624	0	1	inf	DE
4933403O08Rik	0.25901	0	1	inf	DE
4933404M02Rik	0.488634	0	1	inf	DE
4933406F09Rik	0.0632753	0	1	inf	DE
4933415D12Rik	0.0643161	0	1	inf	DE
4933415F23Rik	0.0321228	0	1	inf	DE
4933416E14Rik	0.0696328	0	1	inf	DE
4933425L06Rik	0.0738872	0	1	inf	DE
4933428M09Rik	0.150977	0	1	inf	DE
4933434I20Rik	0.0762209	0	1	inf	DE
4933434M16Rik	0.0637762	0	1	inf	DE
4933440M02Rik	0.0749574	0	1	inf	DE
5031410I06Rik	0.713974	0	1	inf	DE
5330416C01Rik	0.260782	0	1	inf	DE
5730559C18Rik	0.105302	0	1	inf	DE
5730596B20Rik	0.0508932	0	1	inf	DE
6330444E15Rik	0.331044	0	1	inf	DE
9230105E05Rik	0.267214	0	1	inf	DE
9230110F15Rik	0.109116	0	1	inf	DE
A230009B12Rik	0.105654	0	1	inf	DE
A430089I19Rik	0.456354	0	1	inf	DE
A730013G03Rik	0.129638	0	1	inf	DE
AA792892	0.207603	0	1	inf	DE
Aadacl3	0.0720834	0	1	inf	DE
Aadat	0.0886492	0	1	inf	DE
Abp1	0.0361235	0	1	inf	DE
Abpa	0.0717318	0	1	inf	DE
Abpb	0.0744754	0	1	inf	DE
Abra	0.0636513	0	1	inf	DE
AC069308.1	3.08334	0	1	inf	DE
AC073565.2	0.276177	0	1	inf	DE
AC083817.1	64.2463	0	1	inf	DE
AC084162.2	0.49608	0	1	inf	DE
AC087891.1	235.839	0	1	inf	DE
AC090495.1	0.154586	0	1	inf	DE
AC091683.1	0.0549357	0	1	inf	DE
AC093350.1	79.7928	0	1	inf	DE
AC093350.2	276.157	0	1	inf	DE
AC100746.1	0.325809	0	1	inf	DE
AC105256.2	18.5635	0	1	inf	DE
AC110195.1	6.6819	0	1	inf	DE
AC112683.1	0.0487884	0	1	inf	DE
AC112941.2	0.0972636	0	1	inf	DE
AC113598.1	0.0977306	0	1	inf	DE
AC115807.1	75.2411	0	1	inf	DE
AC116657.1	53.7673	0	1	inf	DE
AC117700.1	0.257974	0	1	inf	DE
AC120020.1	0.115865	0	1	inf	DE
AC120136.3	534.961	0	1	inf	DE
AC121792.1	1750.57	0	1	inf	DE
AC121792.2	41673	0	1	inf	DE
AC122854.1	0.0949216	0	1	inf	DE
AC123873.1	0.414254	0	1	inf	DE
AC124387.1	0.0542071	0	1	inf	DE
AC124400.1	214.105	0	1	inf	DE
AC124613.1	104.96	0	1	inf	DE
AC125149.3	0.151551	0	1	inf	DE
AC125329.1	0.657087	0	1	inf	DE
AC126053.1	30.9005	0	1	inf	DE
AC126694.1	95.1284	0	1	inf	DE
AC129608.1	0.771742	0	1	inf	DE
AC131065.1	0.0330786	0	1	inf	DE
AC131676.1	0.34795	0	1	inf	DE
AC131780.1	131.28	0	1	inf	DE
AC132139.1	25.0609	0	1	inf	DE
AC132253.1	4.23649	0	1	inf	DE
AC132385.1	0.282129	0	1	inf	DE
AC132444.1	0.259625	0	1	inf	DE
AC133939.1	5.79504	0	1	inf	DE
AC134443.2	0.139167	0	1	inf	DE
AC134867.1	0.140673	0	1	inf	DE
AC138605.1	1.05976	0	1	inf	DE
AC139157.1	3.57716	0	1	inf	DE
AC140243.1	5.62418	0	1	inf	DE
AC140325.1	0.323022	0	1	inf	DE
AC140325.4	0.0602317	0	1	inf	DE
AC140364.1	0.122662	0	1	inf	DE
AC140983.1	64.5811	0	1	inf	DE
AC141874.1	0.0322681	0	1	inf	DE
AC141881.15	1.03743	0	1	inf	DE
AC141881.24	0.588978	0	1	inf	DE
AC141881.28	0.143656	0	1	inf	DE
AC141881.41	0.31876	0	1	inf	DE
AC141881.44	2.20128	0	1	inf	DE
AC141881.5	1.56468	0	1	inf	DE
AC141881.8	0.799492	0	1	inf	DE
AC141881.9	0.149652	0	1	inf	DE
AC142449.1	0.233496	0	1	inf	DE
AC144583.3	0.132382	0	1	inf	DE
AC147549.2	0.0736878	0	1	inf	DE
AC147627.1	0.124374	0	1	inf	DE
AC147801.2	0.0414068	0	1	inf	DE
AC149589.1	0.284962	0	1	inf	DE
AC149599.1	16.8526	0	1	inf	DE
AC151732.1	0.123829	0	1	inf	DE
AC151846.1	16.2558	0	1	inf	DE
AC151846.2	7.32461	0	1	inf	DE
AC153380.1	95.9088	0	1	inf	DE
AC153874.3	0.0415532	0	1	inf	DE
AC153891.1	71.1811	0	1	inf	DE
AC153908.1	0.17903	0	1	inf	DE
AC154237.1	0.140417	0	1	inf	DE
AC156569.1	191.52	0	1	inf	DE
AC156572.2	1.18857	0	1	inf	DE
AC156953.1	18824.7	0	1	inf	DE
AC159129.1	0.16875	0	1	inf	DE
AC159301.1	8.99035	0	1	inf	DE
AC159539.1	4903.94	0	1	inf	DE
AC159821.1	116.483	0	1	inf	DE
AC160532.1	11.7149	0	1	inf	DE
AC160932.1	19.8818	0	1	inf	DE
AC161605.1	0.0930029	0	1	inf	DE
AC161927.1	0.316709	0	1	inf	DE
AC163020.1	0.0609691	0	1	inf	DE
AC164155.7	22.9882	0	1	inf	DE
AC164627.1	0.135335	0	1	inf	DE
AC165146.1	0.152402	0	1	inf	DE
AC165349.3	6837.07	0	1	inf	DE
AC165349.6	105037	0	1	inf	DE
AC167419.1	0.171644	0	1	inf	DE
AC168066.1	0.092914	0	1	inf	DE
AC168073.18	0.928656	0	1	inf	DE
AC168073.39	0.676743	0	1	inf	DE
AC168073.7	1.45309	0	1	inf	DE
AC172750.1	6.10306	0	1	inf	DE
AC172750.10	0.261886	0	1	inf	DE
AC172750.11	1.64171	0	1	inf	DE
AC172750.14	0.148499	0	1	inf	DE
AC172750.15	1.03629	0	1	inf	DE
AC172750.16	0.378414	0	1	inf	DE
AC172750.17	5.77489	0	1	inf	DE
AC172750.18	0.27689	0	1	inf	DE
AC172750.2	1.87383	0	1	inf	DE
AC172750.7	4.64966	0	1	inf	DE
AC172750.8	0.068625	0	1	inf	DE
AC172750.9	0.872118	0	1	inf	DE
AC175831.1	0.0570348	0	1	inf	DE
AC188458.8	16.2396	0	1	inf	DE
AC221015.10	6.86615	0	1	inf	DE
AC221015.11	10.5086	0	1	inf	DE
AC221015.12	0.20649	0	1	inf	DE
AC221015.13	3.69789	0	1	inf	DE
AC221015.17	2.22155	0	1	inf	DE
AC221015.18	3.7351	0	1	inf	DE
AC221015.21	0.468123	0	1	inf	DE
AC221015.23	2.08286	0	1	inf	DE
AC221015.25	0.209885	0	1	inf	DE
AC221015.29	4.02913	0	1	inf	DE
AC221015.32	5.51689	0	1	inf	DE
AC221015.35	0.176418	0	1	inf	DE
AC221015.37	0.0556636	0	1	inf	DE
AC221015.38	0.286123	0	1	inf	DE
AC221015.39	0.100045	0	1	inf	DE
AC221015.42	0.0606316	0	1	inf	DE
AC221015.6	0.0594384	0	1	inf	DE
AC238840.3	0.056912	0	1	inf	DE
AC238940.3	0.162004	0	1	inf	DE
AC242409.1	232.01	0	1	inf	DE
Adam24	0.0633316	0	1	inf	DE
Adam25	0.0545149	0	1	inf	DE
Adam26a	0.0328737	0	1	inf	DE
Adam26b	0.107334	0	1	inf	DE
Adam29	0.0498932	0	1	inf	DE
Adam30	0.101773	0	1	inf	DE
Adam34	0.193145	0	1	inf	DE
Adam39	0.121613	0	1	inf	DE
Adam5	0.408455	0	1	inf	DE
Adam6a	0.0567436	0	1	inf	DE
Adam6b	0.107867	0	1	inf	DE
AF067061	0.356953	0	1	inf	DE
AF366264	0.429826	0	1	inf	DE
Afm	0.032304	0	1	inf	DE
Agtr1a	0.204293	0	1	inf	DE
Agxt2	0.072	0	1	inf	DE
AI314831	0.0930966	0	1	inf	DE
AI607873	0.0547137	0	1	inf	DE
Akap14	0.0814024	0	1	inf	DE
Akap4	0.0501897	0	1	inf	DE
Akr1c19	0.493676	0	1	inf	DE
Akr1c6	0.0790909	0	1	inf	DE
AL603843.1	229.854	0	1	inf	DE
AL669902.1	111.342	0	1	inf	DE
AL669902.2	48.4526	0	1	inf	DE
AL669902.3	70.4988	0	1	inf	DE
AL671866.1	1.54375	0	1	inf	DE
AL671866.3	24.727	0	1	inf	DE
AL672019.1	4.34702	0	1	inf	DE
AL672051.1	0.0999446	0	1	inf	DE
AL672259.1	0.2514	0	1	inf	DE
AL731552.1	0.80826	0	1	inf	DE
AL772324.1	43.1729	0	1	inf	DE
AL772349.1	0.139286	0	1	inf	DE
AL807811.2	16.399	0	1	inf	DE
AL833788.1	130.766	0	1	inf	DE
AL844856.1	192.435	0	1	inf	DE
AL844869.1	0.035279	0	1	inf	DE
AL928605.1	0.69635	0	1	inf	DE
AL928605.2	0.164167	0	1	inf	DE
AL929450.1	0.553905	0	1	inf	DE
Amica1	0.103632	0	1	inf	DE
Ankrd36	0.192829	0	1	inf	DE
Apoa5	0.0609536	0	1	inf	DE
Apob	0.0544351	0	1	inf	DE
Apol11b	0.144701	0	1	inf	DE
Apol7c	0.0576917	0	1	inf	DE
Astx4d	0.0378601	0	1	inf	DE
AW822073	1.14633	0	1	inf	DE
B020031M17Rik	0.283757	0	1	inf	DE
B430119L08Rik	0.179641	0	1	inf	DE
Bank1	0.0420052	0	1	inf	DE
BC051076	0.0517839	0	1	inf	DE
BC061195	0.152191	0	1	inf	DE
BC061212	0.30558	0	1	inf	DE
BC061237	0.0916105	0	1	inf	DE
BC080695	0.102165	0	1	inf	DE
BC147527	0.38	0	1	inf	DE
Bcas1	0.634142	0	1	inf	DE
Bcl2a1d	0.710617	0	1	inf	DE
Bcl2l14	0.111227	0	1	inf	DE
Bhmt-ps1	0.0525631	0	1	inf	DE
Bpifb9a	0.0422462	0	1	inf	DE
Brs3	0.0878541	0	1	inf	DE
Btnl1	0.0453469	0	1	inf	DE
BX571788.1	0.45984	0	1	inf	DE
C230029F24Rik	1.26597	0	1	inf	DE
C2cd4b	0.57966	0	1	inf	DE
C4bp	0.0340343	0	1	inf	DE
C87499	0.145094	0	1	inf	DE
C87977	0.291576	0	1	inf	DE
CAAA01097332.1	0.914594	0	1	inf	DE
Capn8	0.0426562	0	1	inf	DE
Cbx3-ps3	0.0536407	0	1	inf	DE
Ccdc19	0.421326	0	1	inf	DE
Ccl2	0.136056	0	1	inf	DE
Ccl20	0.0706837	0	1	inf	DE
Ccr3	0.101407	0	1	inf	DE
Cd1d2	4.89276	0	1	inf	DE
Cd200r4	0.0544417	0	1	inf	DE
Cd209a	0.0676424	0	1	inf	DE
Cd209f	0.689396	0	1	inf	DE
Cdx4	0.0404837	0	1	inf	DE
Ceacam5	0.064061	0	1	inf	DE
Ces2a	0.0385793	0	1	inf	DE
Chi3l4	0.0421871	0	1	inf	DE
Chrna9	0.0625813	0	1	inf	DE
Chst5	0.156979	0	1	inf	DE
Clec4a3	0.106831	0	1	inf	DE
Clec4e	0.0426193	0	1	inf	DE
Clec4n	0.341876	0	1	inf	DE
Clrn3	0.0550586	0	1	inf	DE
Colec10	0.067442	0	1	inf	DE
Cpxcr1	0.049165	0	1	inf	DE
Crisp4	0.0390441	0	1	inf	DE
CT009704.1	14.3388	0	1	inf	DE
CT010454.1	17.2495	0	1	inf	DE
CT030687.1	34.5606	0	1	inf	DE
CT485616.1	0.914381	0	1	inf	DE
Ctla4	0.152423	0	1	inf	DE
CU019598.1	0.145996	0	1	inf	DE
CU463325.1	7.80104	0	1	inf	DE
Cylc2	0.262847	0	1	inf	DE
Cyp2a22	0.0521697	0	1	inf	DE
Cyp2a5	0.151447	0	1	inf	DE
Cyp2b10	0.0521684	0	1	inf	DE
Cyp2c37	0.0458207	0	1	inf	DE
Cyp2c38	0.0405792	0	1	inf	DE
Cyp2c40	0.177306	0	1	inf	DE
Cyp2c50	0.0984401	0	1	inf	DE
Cyp2c65	0.10523	0	1	inf	DE
Cyp3a11	0.0368753	0	1	inf	DE
Cyp3a41a	0.0411095	0	1	inf	DE
Cyp4a10	0.0322103	0	1	inf	DE
D5Ertd577e	0.156514	0	1	inf	DE
D830014E11Rik	0.0395117	0	1	inf	DE
Dbx2	0.0559172	0	1	inf	DE
Defa17	0.128876	0	1	inf	DE
Dlx2	0.100672	0	1	inf	DE
Dlx4	0.100526	0	1	inf	DE
Dntt	0.175874	0	1	inf	DE
Dppa2	0.142109	0	1	inf	DE
Dsc3	0.0603895	0	1	inf	DE
Dsg1a	0.0670006	0	1	inf	DE
Dub1a	0.0425809	0	1	inf	DE
Dynlt1a	0.246952	0	1	inf	DE
Dynlt1b	40.6531	0	1	inf	DE
Dynlt1-ps1	76.1683	0	1	inf	DE
E330010L02Rik	0.723872	0	1	inf	DE
E330014E10Rik	0.139748	0	1	inf	DE
Ear2	0.10189	0	1	inf	DE
Eddm3b	0.0705992	0	1	inf	DE
Egr2	0.118288	0	1	inf	DE
Elovl3	0.0539	0	1	inf	DE
Emx2	0.0923705	0	1	inf	DE
Expi	0.0460717	0	1	inf	DE
F13a1	1.60783	0	1	inf	DE
F2rl2	0.0460908	0	1	inf	DE
F630028O10Rik	0.211673	0	1	inf	DE
F930017D23Rik	0.043239	0	1	inf	DE
Fam46d	0.155074	0	1	inf	DE
Fam47c	0.0543872	0	1	inf	DE
Fam71a	0.0757793	0	1	inf	DE
Fam71f1	0.0497875	0	1	inf	DE
Fam83b	0.0688432	0	1	inf	DE
Fam83d	2.20343	0	1	inf	DE
Fga	0.0341527	0	1	inf	DE
Flg	0.116138	0	1	inf	DE
Flg2	0.108016	0	1	inf	DE
Fnd3c2	0.0864444	0	1	inf	DE
Foxn4	6.90787	0	1	inf	DE
Fpr3	0.113045	0	1	inf	DE
Fsip2	0.0497382	0	1	inf	DE
G6pc2	0.0357253	0	1	inf	DE
Gata6	0.0321792	0	1	inf	DE
Gjb4	0.801994	0	1	inf	DE
Gm10029	0.0580073	0	1	inf	DE
Gm10068	6.83551	0	1	inf	DE
Gm10075	0.802108	0	1	inf	DE
Gm10136	5.25978	0	1	inf	DE
Gm10146	36.9942	0	1	inf	DE
Gm10152	0.124143	0	1	inf	DE
Gm10156	394.748	0	1	inf	DE
Gm10166	0.199276	0	1	inf	DE
Gm10241	181.045	0	1	inf	DE
Gm10268	0.889379	0	1	inf	DE
Gm10279	103.162	0	1	inf	DE
Gm10294	0.288316	0	1	inf	DE
Gm10304	0.0884032	0	1	inf	DE
Gm10338	0.327977	0	1	inf	DE
Gm10340	0.532434	0	1	inf	DE
[truncated: 32,374 more rows]

## Sheet: S5.3
Table S5.3: DE/Non DE analysis in temporal comparison between P0 and P21KO without binning.
Gene Name	Sample 1 = P0 FPKM	Sample 2 = P21KO FPKM	DE in which sample?	fold change	DE/NonDE
0610010F05Rik	40.1525	14.4618	1	2.77645	DE
0610043K17Rik	0.31465	0	1	inf	DE
1110032F04Rik	1.48018	0.620318	1	2.38616	DE
1600002D24Rik	0.0791256	0	1	inf	DE
1600012P17Rik	0.0822687	0	1	inf	DE
1700007G11Rik	1.02682	0.311475	1	3.29663	DE
1700012B07Rik	0.0774666	0	1	inf	DE
1700012C14Rik	0.147086	0	1	inf	DE
1700016K19Rik	0.661449	0	1	inf	DE
1700023H06Rik	3.63222	0.355901	1	10.2057	DE
1700024B05Rik	0.156093	0	1	inf	DE
1700025E21Rik	0.505592	0.105262	1	4.80316	DE
1700028N14Rik	0.346409	0	1	inf	DE
1700028P14Rik	0.601841	0.242443	1	2.4824	DE
1700031F05Rik	0.126309	0	1	inf	DE
1700034J05Rik	0.0944019	0	1	inf	DE
1700041G16Rik	2.31244	0.107499	1	21.5114	DE
1700042B14Rik	0.0439066	0	1	inf	DE
1700045I19Rik	0.724812	0.0578324	1	12.533	DE
1700049E17Rik2	0.484536	0.102846	1	4.71126	DE
1700049L16Rik	0.0455299	0	1	inf	DE
1700056N10Rik	3.57547	1.06144	1	3.36852	DE
1700073E17Rik	2.6305	0	1	inf	DE
1700080O16Rik	0.0539336	0	1	inf	DE
1700086D15Rik	0.312713	0.0186913	1	16.7304	DE
1700091H14Rik	0.274389	0	1	inf	DE
1700095J03Rik	0.431218	0.0674327	1	6.39479	DE
1700099I09Rik	0.0726071	0	1	inf	DE
1700106J16Rik	0.0825038	0	1	inf	DE
1700109F18Rik	0.0554304	0	1	inf	DE
1700110I01Rik	22.3412	6.17965	1	3.6153	DE
1700123O12Rik	0.366472	0	1	inf	DE
1700128F08Rik	25.4345	5.85997	1	4.34038	DE
1810010K12Rik	0.280457	0	1	inf	DE
1810013D15Rik	0.12935	0	1	inf	DE
1810019D21Rik	0.0695525	0	1	inf	DE
1810024B03Rik	1.62847	0.579838	1	2.80849	DE
1810030J14Rik	0.123877	0	1	inf	DE
2010002N04Rik	1.84896	0.876323	1	2.1099	DE
2010317E24Rik	10.7113	0.0573578	1	186.746	DE
2310005G13Rik	0.0592553	0	1	inf	DE
2310008H04Rik	6.39823	1.91933	1	3.33357	DE
2310034C09Rik	0.0614705	0	1	inf	DE
2310065F04Rik	0.0697579	0	1	inf	DE
2410003K15Rik	21.8759	8.27247	1	2.64443	DE
2610002D18Rik	2.82165	0.125668	1	22.4533	DE
2610021K21Rik	4.37197	0.0931439	1	46.9377	DE
2610039C10Rik	5.6457	1.14265	1	4.9409	DE
2610042L04Rik	1.68149	0	1	inf	DE
2610307P16Rik	7.79369	0.368259	1	21.1636	DE
2610318N02Rik	3.45323	0.348602	1	9.90594	DE
2610528E23Rik	17.587	3.71688	1	4.73166	DE
2700046A07Rik	1.21952	0.320234	1	3.80822	DE
2700081O15Rik	13.9118	4.77681	1	2.91236	DE
2810025M15Rik	22.5625	8.03064	1	2.80955	DE
2810403D21Rik	14.4841	5.10163	1	2.83911	DE
2810407A14Rik	0.0857829	0	1	inf	DE
2810408A11Rik	4.54669	0.374858	1	12.1291	DE
2810417H13Rik	46.6181	1.46194	1	31.8878	DE
2810442I21Rik	6.86481	0.102558	1	66.9358	DE
3010003L21Rik	0.367353	0.0442228	1	8.30686	DE
3110003A17Rik	12.7825	2.63941	1	4.84296	DE
3110035E14Rik	12.1113	0.220103	1	55.0259	DE
3110039M20Rik	0.215181	0	1	inf	DE
3632451O06Rik	13.6494	5.94691	1	2.2952	DE
3830403N18Rik	0.135191	0	1	inf	DE
3930402G23Rik	0.0517964	0	1	inf	DE
4632427E13Rik	23.4951	2.06603	1	11.3721	DE
4632434I11Rik	3.78039	0.404782	1	9.33931	DE
4732444A12Rik	0.760221	0.0286189	1	26.5636	DE
4732456N10Rik	0.430647	0.0159046	1	27.0768	DE
4833423E24Rik	0.0993897	0.0168685	1	5.89202	DE
4921506M07Rik	0.108073	0.0128281	1	8.42477	DE
4921508D12Rik	0.113795	0	1	inf	DE
4921511C20Rik	0.0419179	0	1	inf	DE
4921511H03Rik	0.0559509	0.0131492	1	4.25509	DE
4921522H14Rik	0.0850963	0.03197	1	2.66175	DE
4921528I07Rik	0.264603	0.028165	1	9.39475	DE
4921534H16Rik	0.128077	0	1	inf	DE
4921539E11Rik	0.0335735	0.0162351	1	2.06795	DE
4922502B01Rik	11.0886	4.53263	1	2.44639	DE
4930402K13Rik	0.075699	0	1	inf	DE
4930405H06Rik	0.113891	0.0540452	1	2.10733	DE
4930407I10Rik	0.107645	0	1	inf	DE
4930408F14Rik	0.222372	0	1	inf	DE
4930412B13Rik	0.0876206	0	1	inf	DE
4930415L06Rik	0.0579168	0	1	inf	DE
4930422G04Rik	5.92981	2.50614	1	2.36611	DE
4930430A15Rik	0.727991	0.0848517	1	8.57957	DE
4930432E11Rik	0.0444327	0	1	inf	DE
4930433I11Rik	0.142236	0	1	inf	DE
4930433N12Rik	0.102749	0	1	inf	DE
4930443B20Rik	0.886074	0.0331954	1	26.6927	DE
4930443G12Rik	0.0441763	0	1	inf	DE
4930443O20Rik	0.0463317	0	1	inf	DE
4930444G20Rik	0.227103	0.0864262	1	2.62771	DE
4930448D08Rik	0.0876086	0	1	inf	DE
4930448K12Rik	0.257115	0	1	inf	DE
4930458L03Rik	0.0353292	0	1	inf	DE
4930468A15Rik	0.0437473	0	1	inf	DE
4930471C06Rik	0.106655	0	1	inf	DE
4930474N05Rik	0.120033	0	1	inf	DE
4930486I03Rik	0.0793856	0	1	inf	DE
4930505O20Rik	0.140282	0.0531082	1	2.64143	DE
4930511M06Rik	13.922	3.58547	1	3.88289	DE
4930512M02Rik	38.5733	19.1567	1	2.01357	DE
4930515G01Rik	0.728599	0.225377	1	3.23279	DE
4930515G13Rik	0.294355	0	1	inf	DE
4930518C09Rik	0.0653274	0	1	inf	DE
4930519D14Rik	0.0777879	0	1	inf	DE
4930520K10Rik	0.471031	0.175026	1	2.6912	DE
4930524N10Rik	0.0475689	0	1	inf	DE
4930529F22Rik	0.0620275	0	1	inf	DE
4930544L04Rik	0.0535296	0	1	inf	DE
4930547C10Rik	0.0632241	0	1	inf	DE
4930547N16Rik	4.52059	0.0485223	1	93.1653	DE
4930548H24Rik	0.526375	0	1	inf	DE
4930552N02Rik	0.0997643	0	1	inf	DE
4930555F03Rik	2.24222	0.65423	1	3.42726	DE
4930555G01Rik	0.224495	0	1	inf	DE
4930555J06Rik	0.189019	0.0577602	1	3.27247	DE
4930558J22Rik	7.57955	0.198389	1	38.2055	DE
4930562D21Rik	0.0361755	0	1	inf	DE
4930579K19Rik	2.65279	1.02208	1	2.59548	DE
4930579O11Rik	0.135023	0.0656767	1	2.05588	DE
4930583K01Rik	0.0603812	0	1	inf	DE
4930587A21Rik	0.15329	0	1	inf	DE
4930589L23Rik	0.0653068	0.0291746	1	2.23848	DE
4930595M18Rik	0.0599784	0	1	inf	DE
4930596M17Rik	0.0368754	0	1	inf	DE
4930597O21Rik	0.0334112	0	1	inf	DE
4932411G14Rik	0.0357382	0.00979493	1	3.64864	DE
4932412D23Rik	0.189333	0	1	inf	DE
4932415D10Rik	0.0682659	0	1	inf	DE
4932415M13Rik	0.0633194	0	1	inf	DE
4932418E24Rik	0.812601	0.26854	1	3.026	DE
4932429P05Rik	0.0382082	0	1	inf	DE
4932431P20Rik	0.225108	0.00381174	1	59.0566	DE
4932438H23Rik	0.132556	0.0351256	1	3.77378	DE
4932441B19Rik	0.0436623	0	1	inf	DE
4932442L08Rik	0.108132	0.0257574	1	4.19811	DE
4933402E13Rik	0.0932247	0	1	inf	DE
4933403O03Rik	0.254624	0	1	inf	DE
4933403O08Rik	0.25901	0.0238059	1	10.8801	DE
4933404M02Rik	0.488634	0.0416017	1	11.7455	DE
4933406F09Rik	0.0632753	0	1	inf	DE
4933406P04Rik	1.33591	0.282715	1	4.7253	DE
4933411O13Rik	0.0740343	0	1	inf	DE
4933413G19Rik	0.28609	0.0470882	1	6.07561	DE
4933415D12Rik	0.0643161	0	1	inf	DE
4933415F23Rik	0.0321228	0	1	inf	DE
4933416E14Rik	0.0696328	0	1	inf	DE
4933425L06Rik	0.0738872	0	1	inf	DE
4933427E13Rik	0.0815942	0	1	inf	DE
4933427J07Rik	295.436	29.1261	1	10.1433	DE
4933434I20Rik	0.0762209	0	1	inf	DE
5031410I06Rik	0.713974	0	1	inf	DE
5031434C07Rik	0.0744958	0.0261752	1	2.84604	DE
5730559C18Rik	0.105302	0	1	inf	DE
5730590G19Rik	1.47318	0.0257167	1	57.2849	DE
5730596B20Rik	0.0508932	0	1	inf	DE
5830411N06Rik	0.0411769	0	1	inf	DE
5930403N24Rik	1.38608	0.417034	1	3.32366	DE
5930416I19Rik	16.6682	7.75009	1	2.15071	DE
6230427J02Rik	1.31167	0.322347	1	4.06912	DE
6330444E15Rik	0.331044	0	1	inf	DE
6430710C18Rik	0.126034	0	1	inf	DE
6720416L17Rik	0.032424	0	1	inf	DE
6720463M24Rik	6.32534	2.27521	1	2.78012	DE
7SK	317906	47.4253	1	6703.3	DE
9130409J20Rik	0.036406	0	1	inf	DE
9230105E05Rik	0.267214	0.0170736	1	15.6507	DE
9230110F15Rik	0.109116	0	1	inf	DE
9330161L09Rik	0.483032	0.165082	1	2.92602	DE
9430007A20Rik	0.0554985	0	1	inf	DE
9430029A11Rik	0.0723803	0	1	inf	DE
9430073C21Rik	0.051904	0	1	inf	DE
9930038B18Rik	0.0471045	0.0193541	1	2.43382	DE
A130050O07Rik	2.34127	0	1	inf	DE
A230009B12Rik	0.105654	0	1	inf	DE
A230072I06Rik	0.10645	0	1	inf	DE
A230108P19Rik	0.0862448	0.030534	1	2.82455	DE
A330044P14Rik	40.8333	5.39205	1	7.57287	DE
A430078I02Rik	0.402466	0.0408106	1	9.86182	DE
A430089I19Rik	0.456354	0	1	inf	DE
A530098C11Rik	0.315925	0.108047	1	2.92395	DE
A730049H05Rik	1.52862	0.191226	1	7.99376	DE
A830012C17Rik	0.153304	0.0182305	1	8.40919	DE
A830092H15Rik	3.02249	0.752551	1	4.01633	DE
A930011G23Rik	5.0168	1.10103	1	4.55645	DE
AA467197	0.229458	0.0908251	1	2.52637	DE
AA792892	0.207603	0	1	inf	DE
Aadacl2	0.0432552	0	1	inf	DE
Aadat	0.0886492	0.0437302	1	2.02718	DE
Aatf	17.9359	7.01076	1	2.55833	DE
AB041803	0.0868614	0	1	inf	DE
Abca14	0.0671143	0.028642	1	2.34321	DE
Abca16	0.0786933	0.0142137	1	5.53644	DE
Abce1	54.3147	25.8057	1	2.10476	DE
Abp1	0.0361235	0.0133928	1	2.69723	DE
Abpa	0.0717318	0	1	inf	DE
Abpb	0.0744754	0	1	inf	DE
Abra	0.0636513	0	1	inf	DE
AC027184.1	1146.87	0	1	inf	DE
AC069308.1	3.08334	0	1	inf	DE
AC073565.2	0.276177	0	1	inf	DE
AC079181.1	0.234842	0	1	inf	DE
AC083817.1	64.2463	0	1	inf	DE
AC084162.2	0.49608	0	1	inf	DE
AC087891.1	235.839	45.2454	1	5.21245	DE
AC090495.1	0.154586	0	1	inf	DE
AC090652.1	202.747	0	1	inf	DE
AC091522.1	26.7796	0	1	inf	DE
AC091683.1	0.0549357	0	1	inf	DE
AC093350.1	79.7928	0	1	inf	DE
AC093350.2	276.157	0	1	inf	DE
AC099934.1	36319.3	7.47379	1	4859.56	DE
AC100746.1	0.325809	0	1	inf	DE
AC110195.1	6.6819	0	1	inf	DE
AC112683.1	0.0487884	0	1	inf	DE
AC112941.2	0.0972636	0.0225438	1	4.31443	DE
AC113287.1	441.946	1.541	1	286.792	DE
AC113598.1	0.0977306	0	1	inf	DE
AC113970.1	214.703	0	1	inf	DE
AC115807.1	75.2411	1.43278	1	52.5141	DE
AC116657.1	53.7673	12.7078	1	4.23105	DE
AC117700.1	0.257974	0	1	inf	DE
AC117831.1	3.20256	0	1	inf	DE
AC120136.1	1551.87	0	1	inf	DE
AC120136.2	1712.51	0	1	inf	DE
AC120136.3	534.961	0	1	inf	DE
AC121271.1	0.0522533	0	1	inf	DE
AC121792.1	1750.57	0	1	inf	DE
AC121792.2	41673	0	1	inf	DE
AC122546.1	10.394	0	1	inf	DE
AC122837.1	105.391	10.5568	1	9.98329	DE
AC122854.1	0.0949216	0	1	inf	DE
AC123873.1	0.414254	0	1	inf	DE
AC124387.1	0.0542071	0	1	inf	DE
AC124400.1	214.105	5.83725	1	36.6791	DE
AC124613.1	104.96	0	1	inf	DE
AC124686.1	0.277362	0	1	inf	DE
AC125149.3	0.151551	0.0643781	1	2.35408	DE
AC125329.1	0.657087	0	1	inf	DE
AC126053.1	30.9005	5.82399	1	5.30573	DE
AC126694.1	95.1284	0	1	inf	DE
AC129608.1	0.771742	0	1	inf	DE
AC131065.1	0.0330786	0	1	inf	DE
AC131676.1	0.34795	0	1	inf	DE
AC131780.1	131.28	0	1	inf	DE
AC131780.2	671.294	0.556433	1	1206.42	DE
AC132131.1	17.7789	4.78367	1	3.71658	DE
AC132139.1	25.0609	0	1	inf	DE
AC132253.1	4.23649	0	1	inf	DE
AC132385.1	0.282129	0.133332	1	2.11598	DE
AC132444.1	0.259625	0.0367362	1	7.06728	DE
AC132444.2	0.388548	0.0627764	1	6.1894	DE
AC133103.1	0.232523	0.0179771	1	12.9344	DE
AC133939.1	5.79504	0	1	inf	DE
AC134325.1	22.5341	7.44056	1	3.02854	DE
AC134443.2	0.139167	0	1	inf	DE
AC134867.1	0.140673	0	1	inf	DE
AC139157.1	3.57716	0	1	inf	DE
AC139884.1	37.4039	0	1	inf	DE
AC140243.1	5.62418	0	1	inf	DE
AC140325.1	0.323022	0	1	inf	DE
AC140325.4	0.0602317	0	1	inf	DE
AC140364.1	0.122662	0	1	inf	DE
AC140486.2	20.2376	1.45425	1	13.9162	DE
AC140983.1	64.5811	0	1	inf	DE
AC141874.1	0.0322681	0	1	inf	DE
AC141881.15	1.03743	0	1	inf	DE
AC141881.24	0.588978	0	1	inf	DE
AC141881.38	0.736585	0	1	inf	DE
AC141881.41	0.31876	0	1	inf	DE
AC141881.44	2.20128	0	1	inf	DE
AC141881.5	1.56468	0	1	inf	DE
AC141881.8	0.799492	0	1	inf	DE
AC141881.9	0.149652	0	1	inf	DE
AC142449.1	0.233496	0	1	inf	DE
AC144583.3	0.132382	0	1	inf	DE
AC147549.2	0.0736878	0	1	inf	DE
AC147627.1	0.124374	0	1	inf	DE
AC147801.2	0.0414068	0	1	inf	DE
AC149051.1	0.111337	0.0485759	1	2.29202	DE
AC149599.1	16.8526	0.444835	1	37.8851	DE
AC150277.1	51.5689	3.51464	1	14.6726	DE
AC151712.4	39.292	16.2007	1	2.42532	DE
AC151846.1	16.2558	0	1	inf	DE
AC151846.2	7.32461	0	1	inf	DE
AC153153.1	0.945988	0	1	inf	DE
AC153380.1	95.9088	0	1	inf	DE
AC153874.3	0.0415532	0	1	inf	DE
AC153891.1	71.1811	0	1	inf	DE
AC153908.1	0.17903	0	1	inf	DE
AC154237.1	0.140417	0	1	inf	DE
AC155246.1	111.555	44.7164	1	2.49472	DE
AC156569.1	191.52	0	1	inf	DE
AC156572.2	1.18857	0	1	inf	DE
AC156953.1	18824.7	0	1	inf	DE
AC157822.1	213187	14.826	1	14379.3	DE
AC158220.1	7.68293	3.32924	1	2.30771	DE
AC159301.1	8.99035	0	1	inf	DE
AC159308.1	48.3471	14.8034	1	3.26595	DE
AC159539.1	4903.94	0	1	inf	DE
AC159821.1	116.483	0	1	inf	DE
AC160532.1	11.7149	0	1	inf	DE
AC160932.1	19.8818	5.43385	1	3.65887	DE
AC161605.1	0.0930029	0	1	inf	DE
AC161927.1	0.316709	0	1	inf	DE
AC162906.2	0.212894	0	1	inf	DE
AC163020.1	0.0609691	0	1	inf	DE
AC163629.1	39.3647	0	1	inf	DE
AC164155.7	22.9882	0.176724	1	130.079	DE
AC164627.1	0.135335	0	1	inf	DE
AC165146.1	0.152402	0	1	inf	DE
AC165349.1	26702.7	1.10185	1	24234.4	DE
AC165349.2	41327.2	0.627062	1	65906.1	DE
AC165349.3	6837.07	0	1	inf	DE
AC165349.4	7802.9	1.17521	1	6639.59	DE
AC165349.5	217.12	1.17236	1	185.199	DE
AC165349.6	105037	0.895617	1	117279	DE
AC167419.1	0.171644	0	1	inf	DE
AC168066.1	0.092914	0	1	inf	DE
AC168073.18	0.928656	0	1	inf	DE
AC168073.39	0.676743	0	1	inf	DE
AC168073.7	1.45309	0	1	inf	DE
AC172750.1	6.10306	0	1	inf	DE
AC172750.10	0.261886	0	1	inf	DE
AC172750.11	1.64171	0	1	inf	DE
AC172750.14	0.148499	0	1	inf	DE
AC172750.15	1.03629	0	1	inf	DE
AC172750.16	0.378414	0	1	inf	DE
AC172750.17	5.77489	0	1	inf	DE
AC172750.18	0.27689	0	1	inf	DE
AC172750.2	1.87383	0	1	inf	DE
AC172750.7	4.64966	0	1	inf	DE
AC172750.8	0.068625	0	1	inf	DE
AC172750.9	0.872118	0	1	inf	DE
AC175831.1	0.0570348	0	1	inf	DE
AC188458.8	16.2396	0.51032	1	31.8223	DE
AC221015.1	0.0405457	0	1	inf	DE
AC221015.10	6.86615	0	1	inf	DE
AC221015.11	10.5086	0	1	inf	DE
AC221015.12	0.20649	0	1	inf	DE
AC221015.13	3.69789	0	1	inf	DE
AC221015.17	2.22155	0	1	inf	DE
AC221015.18	3.7351	0	1	inf	DE
AC221015.21	0.468123	0	1	inf	DE
AC221015.23	2.08286	0	1	inf	DE
AC221015.25	0.209885	0	1	inf	DE
AC221015.29	4.02913	0	1	inf	DE
AC221015.32	5.51689	0	1	inf	DE
AC221015.35	0.176418	0	1	inf	DE
AC221015.37	0.0556636	0	1	inf	DE
AC221015.38	0.286123	0	1	inf	DE
AC221015.39	0.100045	0	1	inf	DE
AC221015.42	0.0606316	0	1	inf	DE
AC221015.6	0.0594384	0	1	inf	DE
AC238840.3	0.056912	0	1	inf	DE
AC238940.3	0.162004	0	1	inf	DE
AC239617.1	2.00004	0.0765394	1	26.1309	DE
AC241392.1	47.0198	3.14438	1	14.9536	DE
AC242409.1	232.01	0.637647	1	363.853	DE
Acat2	55.5603	12.9037	1	4.30577	DE
Acat3	9.75626	0.730412	1	13.3572	DE
Acot1	4.31834	1.40313	1	3.07764	DE
Actb	662.702	183.46	1	3.61225	DE
Actrt1	0.0505103	0	1	inf	DE
Ada	1.59258	0.334242	1	4.76475	DE
Adam12	4.95128	0.428077	1	11.5663	DE
Adam24	0.0633316	0	1	inf	DE
Adam25	0.0545149	0	1	inf	DE
Adam26a	0.0328737	0	1	inf	DE
Adam26b	0.107334	0	1	inf	DE
Adam29	0.0498932	0	1	inf	DE
Adam30	0.101773	0	1	inf	DE
Adam34	0.193145	0	1	inf	DE
Adam39	0.121613	0	1	inf	DE
Adam5	0.408455	0.161705	1	2.52592	DE
Adam6a	0.0567436	0	1	inf	DE
Adam6b	0.107867	0	1	inf	DE
Adamts15	2.20844	0.631552	1	3.49684	DE
Adamts19	1.74233	0.487228	1	3.576	DE
Adamts20	0.904083	0.358224	1	2.5238	DE
Adh6-ps1	0.106919	0.0277288	1	3.85588	DE
Adss	50.207	13.4797	1	3.72464	DE
AF067061	0.356953	0	1	inf	DE
AF366264	0.429826	0	1	inf	DE
AF529169	0.204523	0.0881076	1	2.32129	DE
Afm	0.032304	0	1	inf	DE
Agtr1a	0.204293	0.0174606	1	11.7002	DE
AI606473	0.0454673	0	1	inf	DE
AI662270	0.218577	0.027745	1	7.87808	DE
AI838599	48.6966	6.62359	1	7.352	DE
Aif1l	15.4783	3.52258	1	4.39403	DE
Akap14	0.0814024	0	1	inf	DE
Akap4	0.0501897	0	1	inf	DE
Akd1	0.119614	0.0430295	1	2.77981	DE
Akr1c13	0.506004	0	1	inf	DE
Akr1c19	0.493676	0	1	inf	DE
Akr1c6	0.0790909	0	1	inf	DE
AL603843.1	229.854	0	1	inf	DE
AL669902.1	111.342	0	1	inf	DE
AL669902.2	48.4526	0	1	inf	DE
AL669902.3	70.4988	0	1	inf	DE
AL671866.1	1.54375	0	1	inf	DE
AL671866.3	24.727	0	1	inf	DE
AL672019.1	4.34702	0	1	inf	DE
AL672051.1	0.0999446	0	1	inf	DE
AL672259.1	0.2514	0	1	inf	DE
AL731552.1	0.80826	0	1	inf	DE
AL772271.2	34.5239	0	1	inf	DE
AL772324.1	43.1729	0	1	inf	DE
AL772349.1	0.139286	0	1	inf	DE
AL807777.1	627.645	166.379	1	3.77237	DE
AL833788.1	130.766	0	1	inf	DE
AL844174.1	0.353509	0.127993	1	2.76194	DE
AL844856.1	192.435	0	1	inf	DE
AL928605.1	0.69635	0	1	inf	DE
AL928605.2	0.164167	0	1	inf	DE
AL929450.1	0.553905	0	1	inf	DE
Aldh1a1	48.7477	18.0371	1	2.70264	DE
Aldh1a3	11.2151	0.569528	1	19.6919	DE
Alyref	137.375	20.0153	1	6.86347	DE
Angpt1	2.94991	0.526773	1	5.59996	DE
Ankrd36	0.192829	0.0626276	1	3.07898	DE
Anln	8.98261	0.288749	1	31.1088	DE
Anxa8	0.0459525	0	1	inf	DE
Apex1	47.8409	21.7515	1	2.19943	DE
Apoa5	0.0609536	0	1	inf	DE
Apob	0.0544351	0.00548197	1	9.92984	DE
Apol10a	0.230461	0.037475	1	6.14972	DE
Apol11b	0.144701	0	1	inf	DE
Apol7c	0.0576917	0	1	inf	DE
Apool	18.1235	6.04797	1	2.99662	DE
Arhgap11a	32.0775	0.253257	1	126.66	DE
Arhgap18	8.90184	2.21107	1	4.02604	DE
Arhgap19	6.23653	1.22378	1	5.09611	DE
Arl14	0.0565226	0	1	inf	DE
Armc10	21.0848	8.59206	1	2.45399	DE
Armc3	0.109112	0.0134253	1	8.12731	DE
Arpp19	68.9557	31.5432	1	2.18608	DE
Arrdc3	108.146	28.4184	1	3.8055	DE
Arsj	0.194118	0.0677118	1	2.86682	DE
Art4	0.0359665	0	1	inf	DE
Asb11	0.108272	0	1	inf	DE
Asb4	0.453933	0.0329713	1	13.7675	DE
Ascl1	17.8328	0.461959	1	38.6026	DE
Asf1b	4.98505	1.19682	1	4.16526	DE
Aspm	24.6688	0.0819734	1	300.937	DE
Astx4d	0.0378601	0	1	inf	DE
Asz1	0.167305	0	1	inf	DE
Atad2	17.6345	0.596623	1	29.5573	DE
Atad5	6.87167	3.26167	1	2.1068	DE
Atoh8	1.41066	0.324848	1	4.34254	DE
Atp11c	12.3804	4.57392	1	2.70674	DE
Atp1b4	0.0735751	0	1	inf	DE
Atpif1	322.766	85.8944	1	3.75771	DE
AU023871	0.0528603	0	1	inf	DE
Aurka	9.03995	0.698483	1	12.9423	DE
Aurkb	21.6587	0.0670073	1	323.23	DE
AV099323	0.308509	0.0452938	1	6.8113	DE
AW551984	2.248	0.225684	1	9.9608	DE
AW822073	1.14633	0.0147221	1	77.8645	DE
Aym1	0.148683	0	1	inf	DE
B020031M17Rik	0.283757	0	1	inf	DE
B130006D01Rik	0.739824	0.0765187	1	9.66854	DE
B230118H07Rik	101.714	24.4396	1	4.16185	DE
B230119M05Rik	0.190247	0.0422302	1	4.50499	DE
B3gnt5	10.2151	1.61566	1	6.32259	DE
B3gnt7	0.0743712	0.0293597	1	2.5331	DE
B430119L08Rik	0.179641	0	1	inf	DE
B930036N10Rik	1.02941	0	1	inf	DE
Bank1	0.0420052	0.0116081	1	3.61863	DE
Bard1	2.22089	0.333397	1	6.66141	DE
Basp1	98.4553	41.0011	1	2.40128	DE
Baz1a	4.72342	0.40264	1	11.7311	DE
BB031773	0.24619	0.0719374	1	3.42228	DE
Bbox1	0.0452829	0.0185722	1	2.43821	DE
BC021785	3.46457	0.300305	1	11.5368	DE
BC035044	0.17789	0.014713	1	12.0907	DE
BC048594	0.991019	0.456012	1	2.17323	DE
BC051019	0.0344877	0	1	inf	DE
BC051076	0.0517839	0	1	inf	DE
BC055324	8.66541	1.83009	1	4.73495	DE
BC061195	0.152191	0	1	inf	DE
BC061212	0.30558	0	1	inf	DE
BC061237	0.0916105	0	1	inf	DE
BC064078	19.9047	2.75269	1	7.231	DE
BC080695	0.102165	0	1	inf	DE
BC100451	0.209411	0.0734685	1	2.85035	DE
BC125332	0.0366452	0	1	inf	DE
BC147527	0.38	0	1	inf	DE
Bcas1	0.634142	0.0405787	1	15.6275	DE
Bcl2a1a	0.156434	0	1	inf	DE
Bcl2l14	0.111227	0	1	inf	DE
Bcmo1	0.276782	0.096809	1	2.85905	DE
Bfsp1	0.517834	0.231325	1	2.23856	DE
Bglap-rs1	4.31908	2.04191	1	2.11521	DE
Bhmt-ps1	0.0525631	0	1	inf	DE
Bik	0.210187	0.0881504	1	2.38441	DE
Birc5	51.1291	0.629544	1	81.216	DE
Birc7	0.153906	0	1	inf	DE
Blm	10.1644	2.3556	1	4.31501	DE
Bpifa2	0.0472638	0	1	inf	DE
Bpifb9a	0.0422462	0	1	inf	DE
Brap	404.619	21.666	1	18.6752	DE
Brca1	13.3485	1.07485	1	12.419	DE
Brca2	7.75147	1.11995	1	6.92127	DE
Brs3	0.0878541	0	1	inf	DE
Btbd17	11.625	1.0952	1	10.6145	DE
Btnl1	0.0453469	0	1	inf	DE
Bub1	18.1288	0.0389831	1	465.041	DE
Bub1b	37.8284	13.0486	1	2.89903	DE
BX571788.1	0.45984	0	1	inf	DE
C030005K15Rik	0.083588	0	1	inf	DE
C130026I21Rik	1.16302	0.0970643	1	11.9819	DE
C130071C03Rik	64.2168	26.4478	1	2.42806	DE
C230029F24Rik	1.26597	0.187953	1	6.73556	DE
C2cd4b	0.57966	0	1	inf	DE
C330021F23Rik	4.55926	0.53625	1	8.50212	DE
C330027C09Rik	18.9168	1.98338	1	9.53765	DE
C430049B03Rik	1.72655	0.0627427	1	27.5179	DE
C4bp	0.0340343	0	1	inf	DE
C77370	5.39692	1.18849	1	4.54097	DE
C78197	0.0599406	0.0110121	1	5.44315	DE
C87414	0.344697	0.124	1	2.77982	DE
C87499	0.145094	0	1	inf	DE
C87977	0.291576	0	1	inf	DE
CAAA01064128.1	35.4178	4.94144	1	7.16751	DE
CAAA01097332.1	0.914594	0	1	inf	DE
Calcb	0.114659	0	1	inf	DE
Calcoco2	0.960785	0.363444	1	2.64356	DE
Calm4	0.143894	0	1	inf	DE
Capn2	21.341	9.93688	1	2.14765	DE
Capn8	0.0426562	0.0158455	1	2.692	DE
Caps2	29.8655	2.15343	1	13.8688	DE
Car13	0.216419	0.0666472	1	3.24723	DE
Carhsp1	23.9035	4.72544	1	5.05847	DE
Casc5	20.6594	0.213195	1	96.9037	DE
Casp3	31.7817	6.77039	1	4.69422	DE
Casp6	11.6342	4.52028	1	2.57377	DE
Casp8ap2	19.9253	7.41906	1	2.68568	DE
Cbfb	26.9987	11.0989	1	2.43256	DE
Cbx3	240.561	111.814	1	2.15143	DE
Cbx3-ps3	0.0536407	0	1	inf	DE
Ccdc122	1.21197	0.399259	1	3.03555	DE
Ccdc15	2.24772	1.08762	1	2.06665	DE
Ccdc158	1.51294	0.327451	1	4.62038	DE
Ccdc18	4.87197	0.248226	1	19.6272	DE
Ccdc34	43.079	10.0002	1	4.30783	DE
Ccdc40	2.68832	0.673554	1	3.99125	DE
Ccdc48	2.1582	0.154703	1	13.9506	DE
Ccdc7	0.170006	0	1	inf	DE
Ccdc99	11.3699	0.547718	1	20.7587	DE
Ccin	0.0610205	0.0190047	1	3.21081	DE
Ccl2	0.136056	0	1	inf	DE
Ccl20	0.0706837	0	1	inf	DE
Ccna1	0.378172	0.0250988	1	15.0673	DE
Ccna2	56.6987	2.6486	1	21.4071	DE
Ccnb1	68.5219	0.265802	1	257.793	DE
Ccnb2	18.4721	0.558847	1	33.054	DE
Ccnb3	0.0433019	0	1	inf	DE
Ccnd1	637.979	7.29514	1	87.4527	DE
Ccnf	7.76068	1.10904	1	6.99765	DE
Ccng2	51.0159	19.5156	1	2.61412	DE
Ccr1	0.188301	0.0133916	1	14.0612	DE
Ccr3	0.101407	0	1	inf	DE
Cd109	1.42042	0.101218	1	14.0332	DE
Cd1d1	7.95294	2.09899	1	3.78894	DE
Cd1d2	4.89276	0	1	inf	DE
Cd2	0.118398	0	1	inf	DE
Cd200r4	0.0544417	0	1	inf	DE
Cd209a	0.0676424	0	1	inf	DE
Cd209f	0.689396	0	1	inf	DE
Cd226	0.0479485	0.0162279	1	2.9547	DE
Cd244	0.0939843	0	1	inf	DE
Cd24a	101.891	5.39595	1	18.8829	DE
Cd28	0.134112	0.0171995	1	7.79745	DE
Cdc20	17.999	0.252719	1	71.2211	DE
Cdc25a	6.7414	1.30521	1	5.16499	DE
Cdc25c	8.25053	0.798409	1	10.3337	DE
Cdc45	11.7726	3.48797	1	3.37519	DE
Cdc6	9.08262	0.244231	1	37.1887	DE
Cdca2	16.3671	1.11318	1	14.703	DE
Cdca3	10.2291	1.27167	1	8.04387	DE
Cdca4	10.5108	3.54013	1	2.96904	DE
Cdca5	7.11422	0.044948	1	158.277	DE
Cdca7	22.4135	0.695736	1	32.2155	DE
Cdca7l	18.1502	0.2812	1	64.5453	DE
Cdk1	81.2557	0.250145	1	324.834	DE
Cdk15	1.853	0.418022	1	4.43279	DE
Cdk2	7.42801	0.975594	1	7.61383	DE
Cdkn1c	12.8599	3.42619	1	3.75341	DE
Cdkn2c	20.6981	1.64545	1	12.579	DE
Cdkn3	6.55854	0.333192	1	19.6839	DE
Cdx4	0.0404837	0	1	inf	DE
Ceacam10	0.39059	0.157223	1	2.48431	DE
Ceacam12	0.21871	0.0524069	1	4.1733	DE
Ceacam5	0.064061	0	1	inf	DE
Celsr1	0.389289	0.0631908	1	6.16053	DE
Cenpa	14.161	0.395728	1	35.7846	DE
Cenpe	19.3939	0.566435	1	34.2386	DE
Cenpf	30.3163	0.319422	1	94.91	DE
Cenpk	11.2816	0.291367	1	38.7195	DE
Cenpm	3.73905	0.436734	1	8.56138	DE
Cenpn	3.45368	1.34348	1	2.5707	DE
Cenpp	18.4156	1.03557	1	17.7831	DE
Cenpw	2.73008	0.443857	1	6.1508	DE
Cep110	25.1853	6.81052	1	3.698	DE
Cep55	13.2464	0.0274928	1	481.815	DE
Cep70	12.2463	4.81023	1	2.54589	DE
Ces2b	17.0507	2.1838	1	7.8078	DE
Ces5a	50.9703	14.9976	1	3.39857	DE
Chaf1a	9.90801	2.0192	1	4.90689	DE
Chaf1b	13.9297	0.205909	1	67.6497	DE
Chek1	11.7978	0.846599	1	13.9356	DE
Chml	5.89393	2.36143	1	2.49592	DE
Chst5	0.156979	0.0199989	1	7.8494	DE
Chst7	0.138296	0.034804	1	3.97358	DE
Churc1	487.908	64.0272	1	7.62033	DE
Ckap2	23.0544	0.541412	1	42.582	DE
Ckap2l	23.2369	0.120338	1	193.097	DE
Cks1b	16.8296	2.41499	1	6.9688	DE
Cks2	32.6282	3.29587	1	9.89971	DE
Clca6	0.0351786	0	1	inf	DE
Cldn8	0.0431653	0	1	inf	DE
Clec11a	2.06289	0.653842	1	3.15503	DE
Clec4e	0.0426193	0	1	inf	DE
Clec4f	0.0525535	0	1	inf	DE
Clrn3	0.0550586	0	1	inf	DE
Clspn	32.9614	0.13592	1	242.506	DE
Cmtm7	2.22418	0.712151	1	3.12318	DE
Cnga1	1.03829	0.0277774	1	37.3788	DE
Cntln	18.3402	6.75617	1	2.71458	DE
Col4a6	2.20917	1.00181	1	2.20519	DE
Col5a2	4.02487	0.58806	1	6.84431	DE
Colec10	0.067442	0	1	inf	DE
Cpxcr1	0.049165	0	1	inf	DE
Crabp1	33.5758	9.73087	1	3.45045	DE
Crabp2	20.124	1.16289	1	17.3052	DE
Csde1	186.23	68.0221	1	2.73779	DE
Csnka2ip	0.0332647	0	1	inf	DE
Csrp2	130.023	3.99872	1	32.5162	DE
CT009704.1	14.3388	0	1	inf	DE
CT025673.1	24.0692	0.412431	1	58.3594	DE
CT485616.1	0.914381	0	1	inf	DE
CT868723.5	1.00044	0.0846224	1	11.8224	DE
Ctla4	0.152423	0	1	inf	DE
Ctnnbl1	31.7016	14.2154	1	2.23008	DE
Ctse	0.108911	0	1	inf	DE
CU019598.1	0.145996	0	1	inf	DE
CU463325.1	7.80104	0	1	inf	DE
Cwc22	171.558	13.7945	1	12.4367	DE
Cwh43	0.0419955	0.0178293	1	2.35541	DE
Cxcr2	3.6427	1.09713	1	3.32022	DE
Cxcr4	21.1717	1.45746	1	14.5265	DE
Cxcr5	0.0346583	0	1	inf	DE
Cylc1	0.0644043	0	1	inf	DE
Cylc2	0.262847	0	1	inf	DE
Cyp26a1	12.8866	0.526989	1	24.4532	DE
Cyp2a12	0.0329465	0	1	inf	DE
Cyp2a22	0.0521697	0	1	inf	DE
Cyp2a5	0.151447	0	1	inf	DE
Cyp2b10	0.0521684	0	1	inf	DE
Cyp2c37	0.0458207	0	1	inf	DE
Cyp2c38	0.0405792	0	1	inf	DE
Cyp2c40	0.177306	0	1	inf	DE
Cyp2c50	0.0984401	0	1	inf	DE
Cyp3a11	0.0368753	0	1	inf	DE
Cyp3a41a	0.0411095	0	1	inf	DE
Cyp4a10	0.0322103	0	1	inf	DE
Cyp4x1	10.6643	3.97227	1	2.6847	DE
Cyp7a1	0.0683765	0.018072	1	3.78357	DE
D2Ertd750e	44.4052	1.31718	1	33.7124	DE
D5Ertd577e	0.156514	0	1	inf	DE
D630013G24Rik	0.148779	0.00565524	1	26.3081	DE
D830014E11Rik	0.0395117	0	1	inf	DE
D830050J10Rik	1.01453	0.0627706	1	16.1626	DE
D930014E17Rik	3.65232	1.44921	1	2.52022	DE
D930015E06Rik	4.61985	1.06148	1	4.35225	DE
D930028M14Rik	1.78627	0.0412704	1	43.2822	DE
D930049A15Rik	0.239501	0.0976715	1	2.45211	DE
Dapl1	74.931	26.6505	1	2.81161	DE
Dbn1	87.1612	17.865	1	4.87888	DE
Dcx	10.6844	1.58017	1	6.76156	DE
Ddah2	88.9888	12.5672	1	7.08101	DE
Ddi1	0.0660943	0.0259229	1	2.54965	DE
Defa17	0.128876	0	1	inf	DE
Dek	163.702	36.2413	1	4.51702	DE
Depdc1a	6.88839	0	1	inf	DE
Depdc1b	7.73775	0	1	inf	DE
Depdc7	1.14169	0.443209	1	2.57596	DE
Dera	8.01358	3.02097	1	2.65265	DE
Dhfr	9.10824	0.918559	1	9.91579	DE
Dio3	1.79216	0.748236	1	2.39519	DE
Dleu7	0.83522	0.257404	1	3.24478	DE
Dlgap5	19.2486	0.621307	1	30.9808	DE
Dll3	1.90041	0.297621	1	6.38533	DE
Dll4	2.21015	0.748913	1	2.95114	DE
Dlx4	0.100526	0	1	inf	DE
Dmrtc1c1	0.0331434	0	1	inf	DE
Dnahc8	0.581978	0.0853713	1	6.81701	DE
Dnajc22	0.515514	0.0502671	1	10.2555	DE
Dnajc9	63.1259	23.8036	1	2.65194	DE
Dnmt1	53.7584	16.036	1	3.35236	DE
Dnmt3b	3.17753	1.52874	1	2.07853	DE
Dntt	0.175874	0	1	inf	DE
Dock1	7.66326	3.12893	1	2.44916	DE
Dock11	11.4837	2.46239	1	4.66362	DE
Dok1	0.557629	0.218163	1	2.55602	DE
Dpcr1	0.534547	0	1	inf	DE
Dph5	33.8607	6.91251	1	4.89847	DE
Dppa2	0.142109	0.0376432	1	3.77515	DE
Dppa4	0.0721804	0	1	inf	DE
Dpy19l2	0.0496067	0.0109326	1	4.53752	DE
Dpysl2	115.084	22.2661	1	5.16856	DE
Dsc3	0.0603895	0	1	inf	DE
Dscc1	8.39743	0.124043	1	67.698	DE
Dse	2.07498	0.628727	1	3.30029	DE
Dsel	6.22485	2.35889	1	2.63888	DE
Dsg1a	0.0670006	0.0073439	1	9.1233	DE
Dsp	0.0467	0.0142645	1	3.27387	DE
Dtl	7.44936	0.00894826	1	832.493	DE
Dub1a	0.0425809	0	1	inf	DE
Dut	69.181	23.6588	1	2.92411	DE
E030013I19Rik	0.0658483	0.0187399	1	3.5138	DE
E130111B04Rik	0.527703	0.109722	1	4.80946	DE
E130114P18Rik	49.3771	11.2879	1	4.37432	DE
E130306D19Rik	3.326	0.682645	1	4.87223	DE
E130309F12Rik	6.16814	1.58626	1	3.88849	DE
E130317F20Rik	3.04024	1.12127	1	2.71142	DE
E2f2	2.76048	0.118816	1	23.2333	DE
E2f8	6.89595	0	1	inf	DE
E330010L02Rik	0.723872	0.0439502	1	16.4703	DE
E330014E10Rik	0.139748	0	1	inf	DE
E330017L17Rik	0.0643501	0	1	inf	DE
Ear1	0.032771	0	1	inf	DE
Ear2	0.10189	0	1	inf	DE
Ebpl	13.4844	2.70811	1	4.97926	DE
Ect2	32.0309	0.66962	1	47.8344	DE
Eda2r	0.412355	0.0734955	1	5.61061	DE
Eddm3b	0.0705992	0	1	inf	DE
Eef1b2	499.705	105.648	1	4.72992	DE
Efcab1	2.15617	0.644168	1	3.34722	DE
Efcab8	0.256703	0.0499507	1	5.13912	DE
Efha1	24.3007	7.54329	1	3.2215	DE
Efhb	0.22474	0	1	inf	DE
Eif3e	130.274	61.8325	1	2.10688	DE
Eif4ebp1	1.72744	0.800512	1	2.15792	DE
Elf2	99.7968	28.3113	1	3.52498	DE
Elf4	0.13171	0.0446034	1	2.95291	DE
Elovl3	0.0539	0	1	inf	DE
Eme1	8.67633	0.0961671	1	90.2214	DE
Emilin2	1.3996	0.105381	1	13.2814	DE
Emilin3	0.288936	0	1	inf	DE
Emx2	0.0923705	0	1	inf	DE
Emx2os	0.642783	0.0275907	1	23.2971	DE
Enkur	2.84797	0.840041	1	3.39027	DE
Entpd8	0.17789	0	1	inf	DE
Epc2	33.1849	14.4457	1	2.29722	DE
Epcam	1.40137	0.113435	1	12.354	DE
Epha3	11.5197	2.98591	1	3.85802	DE
Epha5	30.2655	14.0685	1	2.15129	DE
Eri1	10.7998	3.56936	1	3.0257	DE
Esco2	20.466	0.147826	1	138.446	DE
Espl1	2.58092	0.368144	1	7.01064	DE
Evi2b	0.0833611	0.0411226	1	2.02714	DE
Exo1	6.98266	0.00674287	1	1035.56	DE
Exosc3	43.7047	10.4631	1	4.17705	DE
Expi	0.0460717	0	1	inf	DE
Eya4	0.794426	0.145237	1	5.46985	DE
Ezh2	138.36	17.2781	1	8.00783	DE
Ezr	15.816	3.81715	1	4.1434	DE
F13a1	1.60783	0.0284067	1	56.6003	DE
F630028O10Rik	0.211673	0	1	inf	DE
F830016B08Rik	2.06474	0.640307	1	3.22462	DE
F830208F22Rik	0.0335868	0.0131017	1	2.56354	DE
F930017D23Rik	0.043239	0	1	inf	DE
Fabp5	59.0504	19.0729	1	3.09604	DE
Fam102b	13.7346	5.40542	1	2.5409	DE
Fam111a	15.5587	0.290091	1	53.6338	DE
Fam115e	0.118778	0	1	inf	DE
Fam118a	12.4909	5.21396	1	2.39567	DE
Fam132b	0.352372	0.121284	1	2.90534	DE
Fam167b	0.457726	0.0890146	1	5.14215	DE
Fam181b	1.51799	0.402979	1	3.76693	DE
Fam183b	5.92919	0.486438	1	12.189	DE
Fam19a1	4.52072	1.59	1	2.84323	DE
Fam26d	0.0337426	0.0101161	1	3.33554	DE
Fam46d	0.155074	0	1	inf	DE
Fam47c	0.0543872	0	1	inf	DE
Fam48b1	0.0645043	0	1	inf	DE
Fam60a	58.9044	7.69628	1	7.65363	DE
Fam64a	24.7231	0.946353	1	26.1246	DE
Fam71a	0.0757793	0	1	inf	DE
Fam71f1	0.0497875	0	1	inf	DE
Fam72a	0.847534	0.350645	1	2.41707	DE
Fam83b	0.0688432	0	1	inf	DE
Fam83d	2.20343	0.0169157	1	130.259	DE
Fam83e	0.192227	0.0474822	1	4.04841	DE
Fam83g	0.314945	0.0309483	1	10.1765	DE
Fancb	3.94307	0.573781	1	6.87209	DE
Fancd2	4.85063	0.641329	1	7.56339	DE
Fanci	10.7964	0.85952	1	12.561	DE
Fat1	13.0544	1.30713	1	9.98704	DE
Fat3	25.3385	7.27102	1	3.48486	DE
Fau-ps2	0.380954	0	1	inf	DE
Fbln1	2.77534	0.981233	1	2.82843	DE
Fbn2	1.60318	0.403608	1	3.97211	DE
Fbxo48	5.24463	0.689991	1	7.60101	DE
Fbxw7	56.8557	25.0731	1	2.2676	DE
Fcna	0.194283	0	1	inf	DE
Fen1	35.1826	6.89267	1	5.10435	DE
Fgd3	1.38503	0.333223	1	4.15647	DE
Fgf15	17.1923	0.0429798	1	400.009	DE
Fgf3	1.56321	0.566463	1	2.75959	DE
Fgl2	0.274286	0.0692902	1	3.95851	DE
Fignl1	36.2404	0.346655	1	104.543	DE
Fjx1	3.59498	0.97684	1	3.68021	DE
Fkbp7	6.12795	3.02204	1	2.02775	DE
Fkbp9	13.509	5.21522	1	2.59031	DE
Flg	0.116138	0	1	inf	DE
Flg2	0.108016	0	1	inf	DE
Fnbp1l	28.8038	7.39943	1	3.8927	DE
Fnd3c2	0.0864444	0	1	inf	DE
Fndc3c1	2.58389	0.130998	1	19.7246	DE
Foxd1	0.779573	0.103947	1	7.49972	DE
Foxi1	0.038354	0	1	inf	DE
Foxi3	0.167347	0.0668224	1	2.50436	DE
Foxm1	8.24809	0.270339	1	30.5102	DE
Foxn4	6.90787	0	1	inf	DE
Fpr2	0.12325	0.0358165	1	3.44116	DE
Fpr3	0.113045	0	1	inf	DE
Fpr-rs7	0.0546851	0	1	inf	DE
Frat2	10.6113	3.55744	1	2.98285	DE
Fsip1	0.356839	0.137682	1	2.59176	DE
Fsip2	0.0497382	0	1	inf	DE
Fst	0.826659	0.245613	1	3.3657	DE
Fzd2	1.1821	0.125021	1	9.45517	DE
Fzd3	17.1521	4.36405	1	3.93033	DE
Gadd45a	17.4258	6.20435	1	2.80865	DE
Galnt12	0.515053	0.0927501	1	5.55313	DE
Galntl6	7.6788	2.97688	1	2.57948	DE
Galr1	0.0395162	0.0131969	1	2.99435	DE
Gap43	55.3025	20.2945	1	2.725	DE
Gata6	0.0321792	0	1	inf	DE
Gbx2	0.382227	0.158649	1	2.40926	DE
Gcm1	1.7292	0	1	inf	DE
Gemin6	7.45648	2.64856	1	2.8153	DE
Gen1	4.69174	0.275484	1	17.0309	DE
Ggh	12.4108	5.7448	1	2.16035	DE
Gimap9	1.46234	0.229679	1	6.36691	DE
Gins3	6.30648	1.39148	1	4.53222	DE
Gins4	25.4341	8.31384	1	3.05925	DE
Gja8	0.22478	0.071492	1	3.14413	DE
Gjb2	0.0516852	0	1	inf	DE
Gjb4	0.801994	0	1	inf	DE
Gjb5	0.0325614	0	1	inf	DE
Gjc1	24.8224	5.69385	1	4.35951	DE
Glce	10.2544	4.64959	1	2.20545	DE
Gldc	29.852	6.21452	1	4.80359	DE
Gli1	1.13638	0.0104072	1	109.192	DE
Gli3	5.72727	0.576526	1	9.93411	DE
Glipr2	7.56282	0.491426	1	15.3895	DE
Gm10029	0.0580073	0	1	inf	DE
Gm10043	4.151	0.267643	1	15.5094	DE
Gm10068	6.83551	0	1	inf	DE
Gm10075	0.802108	0	1	inf	DE
Gm10081	0.0807623	0	1	inf	DE
Gm10087	0.161133	0	1	inf	DE
Gm10119	296.76	0.981247	1	302.431	DE
Gm10136	5.25978	0	1	inf	DE
Gm10152	0.124143	0.0296476	1	4.1873	DE
Gm10153	0.399017	0	1	inf	DE
Gm10156	394.748	0	1	inf	DE
Gm10166	0.199276	0	1	inf	DE
Gm10243	172.707	71.8108	1	2.40502	DE
Gm10248	0.0539538	0	1	inf	DE
Gm10268	0.889379	0	1	inf	DE
Gm10275	128.548	63.8614	1	2.01293	DE
Gm10279	103.162	0	1	inf	DE
Gm10282	451.289	6.05851	1	74.4884	DE
Gm10294	0.288316	0	1	inf	DE
Gm10302	0.22728	0	1	inf	DE
Gm10304	0.0884032	0.016623	1	5.31812	DE
Gm10305	0.316153	0.10797	1	2.92816	DE
Gm10309	0.0392972	0	1	inf	DE
Gm10319	0.053464	0	1	inf	DE
Gm10338	0.327977	0	1	inf	DE
Gm10340	0.532434	0	1	inf	DE
Gm10357	459.935	0.76175	1	603.787	DE
Gm10406	2.94604	0.48978	1	6.01503	DE
Gm10409	3.34575	0	1	inf	DE
Gm10435	0.0477686	0.00923568	1	5.17218	DE
Gm10466	0.0733897	0	1	inf	DE
Gm10471	0.161469	0.0471047	1	3.42788	DE
Gm10505	0.0917844	0	1	inf	DE
Gm10518	0.710864	0	1	inf	DE
Gm10565	0.142904	0.0183096	1	7.80486	DE
Gm10583	0.732742	0	1	inf	DE
Gm10592	1.11238	0.404612	1	2.74924	DE
Gm10593	0.576842	0.00603013	1	95.6601	DE
Gm10610	0.195919	0	1	inf	DE
Gm10619	0.0462518	0	1	inf	DE
Gm10650	0.0630674	0	1	inf	DE
Gm10655	0.286791	0.0284178	1	10.092	DE
Gm10666	0.0454607	0	1	inf	DE
Gm10678	0.496598	0	1	inf	DE
Gm10679	0.285876	0	1	inf	DE
Gm10684	0.0512127	0.0213162	1	2.40253	DE
Gm10689	684.846	0	1	inf	DE
Gm1070	0.0711429	0	1	inf	DE
Gm10717	424.851	0	1	inf	DE
Gm10718	260.063	0.402986	1	645.34	DE
Gm10719	3372.66	0	1	inf	DE
Gm10720	16.3998	0	1	inf	DE
Gm10722	63.789	0	1	inf	DE
Gm10735	0.246828	0.0393793	1	6.26797	DE
Gm10737	0.184098	0	1	inf	DE
Gm10762	3.63268	0.852719	1	4.26012	DE
Gm10780	37.0507	3.11626	1	11.8895	DE
Gm10787	0.0581734	0	1	inf	DE
Gm10800	10509.6	0.904327	1	11621.5	DE
Gm10801	81.9181	0	1	inf	DE
Gm10804	0.0505889	0	1	inf	DE
Gm10855	0.160355	0.0150002	1	10.6902	DE
Gm10931	0.589797	0	1	inf	DE
Gm11027	74.3173	32.4763	1	2.28836	DE
Gm11168	152.667	0	1	inf	DE
Gm11191	0.0568027	0	1	inf	DE
Gm11223	495.825	4.49178	1	110.385	DE
Gm11232	0.0399977	0	1	inf	DE
Gm11237	0.0387999	0	1	inf	DE
Gm11239	0.149288	0	1	inf	DE
Gm11246	143.41	3.90202	1	36.7528	DE
Gm11250	0.0975659	0	1	inf	DE
Gm11258	0.061579	0	1	inf	DE
Gm11267	0.113033	0	1	inf	DE
Gm11286	0.135257	0	1	inf	DE
Gm11288	0.0713801	0	1	inf	DE
Gm11289	0.0441908	0	1	inf	DE
Gm11293	0.0553569	0	1	inf	DE
Gm11300	0.321229	0	1	inf	DE
Gm11308	0.0897993	0	1	inf	DE
Gm11309	0.0904054	0	1	inf	DE
Gm11318	0.11858	0	1	inf	DE
Gm11327	0.047034	0	1	inf	DE
Gm11328	0.0600946	0	1	inf	DE
Gm11335	2.84409	0.226751	1	12.5428	DE
Gm11336	0.4858	0	1	inf	DE
Gm11444	2.63375	0.186034	1	14.1573	DE
Gm11485	0.088513	0	1	inf	DE
Gm11488	64.2059	0	1	inf	DE
Gm11491	0.325501	0.0941866	1	3.45592	DE
Gm11531	0.660776	0.312343	1	2.11554	DE
Gm11538	0.0868545	0	1	inf	DE
Gm11541	0.126587	0.0465022	1	2.72218	DE
Gm11556	0.105995	0	1	inf	DE
Gm11571	0.0710165	0	1	inf	DE
Gm11583	0.538836	0	1	inf	DE
Gm11585	0.825779	0	1	inf	DE
Gm11610	0.113587	0	1	inf	DE
Gm11624	0.0433163	0	1	inf	DE
Gm11625	0.629222	0	1	inf	DE
Gm11645	0.266166	0	1	inf	DE
Gm11674	0.0869073	0.0251771	1	3.45184	DE
Gm11675	0.259977	0	1	inf	DE
Gm11690	0.0665716	0	1	inf	DE
Gm11709	0.197783	0	1	inf	DE
Gm11736	0.229048	0	1	inf	DE
Gm11743	0.202365	0.0224777	1	9.00292	DE
Gm11745	4.10818	0.422874	1	9.71491	DE
Gm11770	0.864316	0.253972	1	3.4032	DE
Gm11782	0.0687536	0	1	inf	DE
Gm11805	1.48525	0	1	inf	DE
Gm11812	0.321825	0	1	inf	DE
Gm11821	1.472	0.546217	1	2.6949	DE
Gm11826	1.54775	0	1	inf	DE
Gm11830	0.235661	0	1	inf	DE
Gm11853	0.0426364	0	1	inf	DE
Gm11855	0.127635	0.055815	1	2.28675	DE
Gm11872	0.111876	0	1	inf	DE
Gm11893	0.482736	0	1	inf	DE
Gm11895	91.4773	0	1	inf	DE
Gm11911	0.0820808	0	1	inf	DE
Gm11935	0.0510549	0	1	inf	DE
Gm11970	0.455291	0	1	inf	DE
Gm11971	26.1295	0.462038	1	56.5528	DE
Gm11989	0.326748	0	1	inf	DE
Gm12005	21.0009	0	1	inf	DE
Gm12034	67.8289	0.375507	1	180.633	DE
Gm12090	0.0823388	0	1	inf	DE
Gm12102	0.178833	0.0748824	1	2.38818	DE
Gm12108	0.104961	0	1	inf	DE
Gm12157	0.166785	0	1	inf	DE
Gm12171	0.0573234	0	1	inf	DE
Gm12174	657.271	182.063	1	3.61013	DE
Gm12177	2.80958	1.08057	1	2.60009	DE
Gm12195	0.0442194	0	1	inf	DE
Gm12196	0.110769	0	1	inf	DE
Gm12206	0.0959063	0	1	inf	DE
Gm12238	91.2569	0	1	inf	DE
Gm12261	0.0557068	0	1	inf	DE
Gm12324	0.0789389	0.0146736	1	5.37967	DE
Gm12331	0.0482926	0	1	inf	DE
Gm12335	258.709	0	1	inf	DE
Gm12355	155.369	38.848	1	3.99939	DE
Gm12378	0.536186	0	1	inf	DE
Gm12387	0.137272	0	1	inf	DE
Gm12421	0.501678	0	1	inf	DE
Gm12451	10.639	1.08052	1	9.84617	DE
Gm12454	0.776757	0.0638471	1	12.1659	DE
Gm12469	0.122995	0	1	inf	DE
Gm12479	0.126767	0	1	inf	DE
Gm12484	0.0373845	0	1	inf	DE
Gm12501	0.0549909	0	1	inf	DE
Gm12504	5.32682	0.775683	1	6.86726	DE
Gm12522	0.375553	0.151498	1	2.47894	DE
Gm12551	0.082043	0	1	inf	DE
Gm12568	0.258155	0	1	inf	DE
Gm12583	0.470117	0	1	inf	DE
Gm12609	0.802882	0	1	inf	DE
Gm12610	0.820795	0	1	inf	DE
Gm12642	0.910907	0	1	inf	DE
Gm12650	0.150951	0	1	inf	DE
Gm12666	8.78763	0	1	inf	DE
Gm12701	0.213367	0	1	inf	DE
Gm12703	0.038659	0	1	inf	DE
Gm12718	0.0577553	0	1	inf	DE
Gm12735	1.77119	0.136534	1	12.9725	DE
Gm12755	0.71491	0	1	inf	DE
Gm12763	1.18765	0.582999	1	2.03715	DE
Gm12794	0.0788925	0	1	inf	DE
Gm12808	0.0516127	0	1	inf	DE
Gm12830	0.0492519	0	1	inf	DE
Gm12846	0.0941298	0	1	inf	DE
Gm12848	0.39157	0	1	inf	DE
Gm12856	0.180675	0	1	inf	DE
Gm12870	11.995	0.232007	1	51.7011	DE
Gm12886	0.0439989	0	1	inf	DE
Gm12891	37.6315	0	1	inf	DE
Gm12910	0.090354	0	1	inf	DE
Gm12918	172.242	0.194607	1	885.073	DE
Gm12934	0.844785	0	1	inf	DE
Gm12957	0.107721	0	1	inf	DE
Gm13005	0.12984	0	1	inf	DE
Gm13007	0.105368	0	1	inf	DE
Gm13023	0.0393104	0	1	inf	DE
Gm13040	0.108876	0	1	inf	DE
Gm13041	0.0387907	0	1	inf	DE
Gm13044	1.96552	0	1	inf	DE
Gm13075	10.2128	0.0778284	1	131.222	DE
Gm13078	0.0605406	0	1	inf	DE
Gm13081	0.102274	0.0132547	1	7.71607	DE
Gm13084	0.372158	0	1	inf	DE
Gm13088	0.0776352	0	1	inf	DE
Gm13089	0.0574565	0	1	inf	DE
Gm13092	153.571	23.9932	1	6.40059	DE
Gm13100	0.069318	0	1	inf	DE
Gm13101	0.12534	0	1	inf	DE
Gm13105	0.631466	0.135601	1	4.65678	DE
Gm13106	0.0545959	0	1	inf	DE
Gm13108	0.186526	0	1	inf	DE
Gm13110	0.0466607	0	1	inf	DE
Gm13118	0.234915	0	1	inf	DE
Gm13119	0.10046	0	1	inf	DE
Gm13121	0.480154	0	1	inf	DE
Gm13128	0.137875	0	1	inf	DE
Gm13160	141.534	0	1	inf	DE
Gm13165	1.74477	0.137568	1	12.683	DE
Gm13167	0.102644	0	1	inf	DE
Gm13170	0.614891	0	1	inf	DE
Gm13176	0.125499	0	1	inf	DE
Gm13216	0.109989	0	1	inf	DE
Gm13237	28.4789	10.1635	1	2.80208	DE
Gm13262	0.0501367	0.0190853	1	2.62698	DE
Gm13272	0.133739	0	1	inf	DE
Gm13286	0.0407573	0	1	inf	DE
Gm13288	0.177856	0.0225446	1	7.88907	DE
Gm13301	7.33615	0	1	inf	DE
Gm13302	0.269748	0	1	inf	DE
Gm13303	3.66359	0	1	inf	DE
Gm13320	10.1341	0	1	inf	DE
Gm13337	0.308575	0.121616	1	2.53729	DE
Gm13344	0.315719	0.0505125	1	6.25031	DE
Gm13362	0.0517857	0	1	inf	DE
Gm13366	0.0370381	0	1	inf	DE
Gm13368	39.2469	0	1	inf	DE
Gm13380	0.778768	0.121332	1	6.41849	DE
Gm13389	0.318315	0.0698505	1	4.55708	DE
Gm13398	0.0641218	0.013369	1	4.7963	DE
Gm13408	2.89438	0	1	inf	DE
Gm13431	0.0555633	0	1	inf	DE
Gm13435	2.32668	0	1	inf	DE
Gm13448	0.0758806	0	1	inf	DE
Gm13449	0.081367	0	1	inf	DE
Gm13502	16.1831	1.8119	1	8.93161	DE
Gm13534	2.57172	0	1	inf	DE
Gm13535	0.0384179	0	1	inf	DE
Gm13548	0.387275	0	1	inf	DE
Gm13574	3.92371	0.132067	1	29.71	DE
Gm13577	57.3225	0	1	inf	DE
Gm13582	0.0426683	0	1	inf	DE
Gm13606	0.0761106	0	1	inf	DE
Gm13624	0.435596	0	1	inf	DE
Gm13633	0.110544	0	1	inf	DE
Gm13663	0.0726219	0	1	inf	DE
Gm13665	0.563273	0	1	inf	DE
Gm13691	1.68806	0	1	inf	DE
Gm13693	0.205041	0.0611304	1	3.35415	DE
Gm13694	1.41774	0.0764074	1	18.5551	DE
Gm13695	0.256955	0	1	inf	DE
Gm13696	0.225935	0.0109125	1	20.7042	DE
Gm13697	1.55089	0.0842733	1	18.4031	DE
Gm13698	0.837661	0.0386876	1	21.6519	DE
Gm13722	108.07	31.8154	1	3.39678	DE
Gm13727	0.121989	0	1	inf	DE
Gm13728	0.0577876	0	1	inf	DE
Gm13749	0.0545588	0	1	inf	DE
Gm13775	0.125284	0	1	inf	DE
Gm13786	0.900795	0	1	inf	DE
Gm13859	0.0939162	0	1	inf	DE
Gm13865	0.0880551	0	1	inf	DE
Gm13883	0.15313	0	1	inf	DE
Gm13899	0.0706478	0	1	inf	DE
Gm13902	0.762938	0	1	inf	DE
Gm13905	0.0367856	0	1	inf	DE
Gm13920	0.0539851	0	1	inf	DE
Gm13929	0.0488854	0	1	inf	DE
Gm13939	0.14831	0	1	inf	DE
Gm13990	0.050347	0	1	inf	DE
Gm13998	0.412954	0	1	inf	DE
Gm14008	0.331139	0	1	inf	DE
Gm14014	0.0792557	0	1	inf	DE
Gm14021	1.61737	0	1	inf	DE
Gm14024	0.13604	0	1	inf	DE
Gm14031	0.0739358	0	1	inf	DE
Gm14037	0.123301	0	1	inf	DE
Gm14049	0.319887	0	1	inf	DE
Gm14059	17.2296	0.389664	1	44.2166	DE
Gm14077	7.71812	3.03741	1	2.54102	DE
Gm14098	0.218714	0	1	inf	DE
Gm14105	0.0351371	0	1	inf	DE
Gm14120	0.035682	0	1	inf	DE
Gm14123	0.112364	0.0178435	1	6.2972	DE
Gm14131	15.3355	0	1	inf	DE
Gm14147	0.145987	0	1	inf	DE
Gm14165	4.57037	0	1	inf	DE
Gm14201	0.137933	0	1	inf	DE
Gm14207	1.40569	0.274827	1	5.11484	DE
Gm14212	0.264857	0.0513789	1	5.15497	DE
Gm14217	0.42139	0	1	inf	DE
Gm14222	0.316218	0	1	inf	DE
Gm14243	0.0675326	0	1	inf	DE
Gm14244	0.0425504	0	1	inf	DE
Gm14259	0.0539208	0	1	inf	DE
Gm14264	0.0542408	0.0208126	1	2.60615	DE
Gm14273	0.218477	0	1	inf	DE
Gm14328	341.165	7.17922	1	47.5212	DE
Gm14334	0.29534	0	1	inf	DE
Gm14346	0.539253	0	1	inf	DE
Gm14347	0.154641	0	1	inf	DE
Gm14356	0.348084	0	1	inf	DE
Gm14361	0.995304	0	1	inf	DE
Gm14375	0.0467544	0	1	inf	DE
Gm14377	0.0809866	0.0212512	1	3.81091	DE
Gm14441	0.0568426	0	1	inf	DE
Gm14454	1.07704	0.453172	1	2.37666	DE
Gm14473	0.889286	0	1	inf	DE
Gm14480	0.22321	0	1	inf	DE
Gm14487	0.111383	0	1	inf	DE
Gm14490	0.0703544	0	1	inf	DE
Gm14537	0.522654	0	1	inf	DE
Gm14546	0.054428	0.0237683	1	2.28994	DE
Gm14552	0.166904	0	1	inf	DE
Gm14582	0.0377118	0	1	inf	DE
Gm14589	0.0922114	0	1	inf	DE
Gm14632	0.199915	0	1	inf	DE
Gm14661	0.104448	0	1	inf	DE
Gm14662	0.264808	0	1	inf	DE
Gm14685	0.115015	0	1	inf	DE
Gm14710	0.0477588	0	1	inf	DE
Gm14716	0.0899844	0	1	inf	DE
Gm14726	0.160832	0	1	inf	DE
Gm14729	0.136646	0.0500162	1	2.73204	DE
Gm14759	0.60954	0	1	inf	DE
Gm14769	10.7608	0.990947	1	10.8591	DE
Gm14776	0.383875	0.0613362	1	6.25854	DE
Gm14802	0.179049	0	1	inf	DE
Gm14819	0.051774	0	1	inf	DE
Gm14825	0.0497035	0	1	inf	DE
Gm14830	0.11055	0	1	inf	DE
Gm14853	0.0783923	0	1	inf	DE
Gm14864	0.0325798	0	1	inf	DE
Gm14892	9.50245	0	1	inf	DE
Gm14896	0.0415724	0	1	inf	DE
Gm14910	0.08711	0	1	inf	DE
Gm14917	0.229283	0	1	inf	DE
Gm14934	566.82	3.04626	1	186.071	DE
Gm14936	0.0432101	0	1	inf	DE
Gm14942	1.86615	0	1	inf	DE
Gm14950	0.0581226	0	1	inf	DE
Gm14974	0.0430921	0	1	inf	DE
Gm14986	0.0745796	0	1	inf	DE
Gm14998	0.0431353	0	1	inf	DE
Gm15023	0.0417085	0	1	inf	DE
Gm15032	519.26	0	1	inf	DE
Gm15035	6.58564	1.07937	1	6.10135	DE
Gm15053	0.0583908	0	1	inf	DE
Gm15060	0.0474858	0	1	inf	DE
Gm15070	0.109309	0	1	inf	DE
Gm15081	0.602742	0	1	inf	DE
Gm15082	0.0633466	0.0212674	1	2.97858	DE
Gm15086	0.225652	0.105153	1	2.14595	DE
Gm15088	0.0935962	0	1	inf	DE
Gm15090	0.0741844	0	1	inf	DE
Gm15094	0.33416	0	1	inf	DE
Gm15096	0.199666	0	1	inf	DE
Gm15097	0.242697	0	1	inf	DE
Gm15098	0.107388	0	1	inf	DE
Gm15099	0.486819	0	1	inf	DE
Gm15102	0.227047	0	1	inf	DE
Gm15104	0.335466	0.100484	1	3.3385	DE
Gm15118	17.655	7.45524	1	2.36813	DE
Gm15127	0.229846	0	1	inf	DE
Gm15138	0.400733	0	1	inf	DE
Gm15142	0.11413	0	1	inf	DE
Gm15143	0.091272	0	1	inf	DE
Gm15159	0.148659	0	1	inf	DE
Gm15163	12.429	0.504535	1	24.6345	DE
Gm15173	0.11844	0	1	inf	DE
Gm15195	0.0418566	0	1	inf	DE
Gm15198	684.82	0	1	inf	DE
Gm15205	0.151683	0	1	inf	DE
Gm15210	62.2038	19.8869	1	3.12787	DE
Gm15228	0.069607	0	1	inf	DE
Gm15232	0.0939693	0	1	inf	DE
Gm15251	2.25953	0	1	inf	DE
Gm15253	932.408	40.9494	1	22.7698	DE
Gm15255	1.60199	0	1	inf	DE
Gm15258	1.78869	0	1	inf	DE
Gm15271	0.0641468	0	1	inf	DE
Gm15278	1.24031	0	1	inf	DE
Gm15293	0.113748	0	1	inf	DE
Gm15338	0.254775	0	1	inf	DE
Gm15358	0.0770363	0	1	inf	DE
Gm15375	0.202873	0	1	inf	DE
Gm15381	0.0968792	0	1	inf	DE
Gm15383	0.131269	0	1	inf	DE
Gm15387	862.621	98.3545	1	8.77053	DE
Gm15390	0.0729986	0	1	inf	DE
Gm15396	8.4873	1.5262	1	5.56109	DE
Gm15397	0.0809017	0	1	inf	DE
Gm15441	0.575587	0.283664	1	2.02912	DE
Gm15444	8.91996	0	1	inf	DE
Gm15453	66.3534	0	1	inf	DE
Gm15466	374.951	0.517042	1	725.185	DE
Gm15500	826.028	148.985	1	5.54437	DE
Gm15521	0.143041	0	1	inf	DE
Gm15527	0.0885303	0.0117509	1	7.53393	DE
Gm15566	0.463417	0	1	inf	DE
Gm15577	0.797834	0.0501168	1	15.9195	DE
Gm15616	0.0396677	0	1	inf	DE
Gm15622	0.0890211	0	1	inf	DE
Gm15644	0.991136	0	1	inf	DE
Gm15654	4.00565	0	1	inf	DE
Gm15661	0.0870688	0	1	inf	DE
Gm15665	0.153968	0	1	inf	DE
Gm15666	1.88491	0	1	inf	DE
Gm15673	2.53267	0.125187	1	20.231	DE
Gm15693	0.126959	0	1	inf	DE
Gm15712	0.852764	0.0350382	1	24.3382	DE
Gm15716	21.8777	1.73134	1	12.6363	DE
Gm15725	5.06254	0.993036	1	5.09805	DE
Gm15739	0.363935	0.048231	1	7.54567	DE
Gm15745	0.101015	0	1	inf	DE
Gm15772	394.072	18.8378	1	20.9192	DE
Gm15778	0.098597	0	1	inf	DE
Gm15782	11.2226	0	1	inf	DE
Gm15795	0.077124	0	1	inf	DE
Gm15807	5.20342	0.0676579	1	76.9078	DE
Gm15836	0.0637587	0	1	inf	DE
Gm15839	0.793848	0.384451	1	2.06489	DE
Gm15843	8.47314	0	1	inf	DE
Gm15869	1.2177	0.118107	1	10.3101	DE
Gm15873	0.242103	0	1	inf	DE
Gm15881	0.10446	0	1	inf	DE
Gm15896	0.0455231	0	1	inf	DE
Gm15916	0.0850474	0	1	inf	DE
Gm15958	0.0489412	0	1	inf	DE
Gm15987	0.111289	0	1	inf	DE
Gm15990	0.0859158	0.0340457	1	2.52355	DE
Gm16012	31.5913	0	1	inf	DE
Gm16028	1.37359	0	1	inf	DE
Gm16041	4.35481	2.00631	1	2.17055	DE
Gm16089	10.8906	0	1	inf	DE
Gm16090	0.0460256	0.0229135	1	2.00866	DE
Gm16094	0.215836	0	1	inf	DE
Gm16130	0.073231	0	1	inf	DE
Gm16132	0.248252	0	1	inf	DE
Gm16136	0.180509	0	1	inf	DE
Gm16140	0.96258	0.119273	1	8.07042	DE
Gm16152	0.128047	0	1	inf	DE
Gm16165	0.090498	0	1	inf	DE
Gm16202	12.2218	0	1	inf	DE
Gm16204	0.0480858	0	1	inf	DE
Gm16226	0.0753251	0	1	inf	DE
Gm16227	0.580922	0	1	inf	DE
Gm16228	0.396981	0	1	inf	DE
Gm16236	0.74778	0	1	inf	DE
Gm16238	0.677332	0	1	inf	DE
Gm16270	0.0564862	0	1	inf	DE
Gm16291	0.0655445	0	1	inf	DE
Gm16292	0.157192	0.0742698	1	2.1165	DE
Gm16300	543.377	26.3519	1	20.62	DE
Gm16331	0.369741	0	1	inf	DE
Gm16347	0.0826606	0	1	inf	DE
Gm16387	0.0528054	0	1	inf	DE
Gm16405	0.114385	0	1	inf	DE
Gm16411	0.080976	0	1	inf	DE
Gm16445	0.12763	0	1	inf	DE
Gm16494	0.328785	0	1	inf	DE
Gm16513	0.644425	0.0133867	1	48.1392	DE
Gm16570	5.57862	0.610761	1	9.13388	DE
Gm16575	0.0763594	0	1	inf	DE
Gm16599	0.065477	0	1	inf	DE
Gm1673	4.93407	1.76031	1	2.80296	DE
Gm16876	0.231876	0	1	inf	DE
Gm17073	0.219848	0	1	inf	DE
Gm17074	0.37607	0	1	inf	DE
Gm17085	0.0669977	0	1	inf	DE
Gm17087	0.283008	0.0588032	1	4.81281	DE
Gm17094	0.0443509	0	1	inf	DE
Gm17105	1.55568	0	1	inf	DE
Gm17122	1.01267	0	1	inf	DE
Gm17126	3.20175	0	1	inf	DE
Gm17129	0.749026	0	1	inf	DE
Gm17131	1282.38	365.357	1	3.50994	DE
Gm17132	957.112	279.333	1	3.42642	DE
Gm17145	0.710251	0	1	inf	DE
Gm17148	0.465179	0	1	inf	DE
Gm17152	0.119795	0	1	inf	DE
Gm17158	0.131944	0	1	inf	DE
Gm17159	0.0559702	0	1	inf	DE
Gm17165	0.0321376	0	1	inf	DE
Gm17167	12.7742	2.72736	1	4.6837	DE
Gm17170	1.0516	0	1	inf	DE
Gm17173	0.0949691	0	1	inf	DE
Gm17188	2.47044	0.259446	1	9.52197	DE
Gm17384	0.0609394	0	1	inf	DE
Gm17409	0.105378	0.0431246	1	2.44356	DE
Gm17503	0.17412	0	1	inf	DE
Gm17511	0.50342	0	1	inf	DE
Gm17521	0.252006	0	1	inf	DE
Gm17535	349.034	0	1	inf	DE
Gm17555	75.4767	16.5411	1	4.56297	DE
Gm17615	14.9929	1.60217	1	9.35786	DE
Gm17641	0.245214	0	1	inf	DE
Gm17654	0.216601	0	1	inf	DE
Gm17711	0.119522	0	1	inf	DE
Gm18358	0.0346206	0	1	inf	DE
Gm18416	0.0555645	0	1	inf	DE
Gm18417	0.24704	0.068654	1	3.59833	DE
Gm19203	0.522968	0.069916	1	7.47995	DE
Gm1979	0.0375925	0	1	inf	DE
Gm19815	1.70578	0	1	inf	DE
Gm19840	0.302833	0.0650743	1	4.65365	DE
Gm19898	4.35241	0	1	inf	DE
Gm2000	315.655	72.8341	1	4.33389	DE
Gm20287	0.037039	0	1	inf	DE
Gm20382	0.232862	0	1	inf	DE
Gm20410	0.0397578	0	1	inf	DE
Gm20413	2.69136	0.823872	1	3.26672	DE
Gm20417	45.4917	0	1	inf	DE
Gm2042	0.171137	0	1	inf	DE
Gm20429	0.143314	0	1	inf	DE
Gm2044	0.167719	0	1	inf	DE
Gm20455	0.118394	0	1	inf	DE
Gm20464	0.0495681	0	1	inf	DE
Gm20469	113.201	48.6404	1	2.32731	DE
Gm20508	0.303036	0.0986901	1	3.07058	DE
Gm20528	0.115467	0	1	inf	DE
Gm20624	0.745962	0.173477	1	4.30006	DE
Gm20628	51.4402	0.361895	1	142.141	DE
Gm20630	0.0797602	0	1	inf	DE
Gm20632	16.5435	1.31685	1	12.5629	DE
Gm20633	4.83215	0.416554	1	11.6003	DE
Gm20642	0.112063	0	1	inf	DE
Gm20665	0.0627627	0	1	inf	DE
Gm20667	2.3013	0.100612	1	22.8731	DE
Gm20689	2.30923	0	1	inf	DE
Gm20696	0.312114	0.0123701	1	25.2313	DE
Gm2104	0.122352	0	1	inf	DE
Gm2108	0.15746	0	1	inf	DE
Gm2178	0.108705	0	1	inf	DE
Gm2182	0.66214	0	1	inf	DE
Gm2231	0.628718	0	1	inf	DE
Gm2245	2.11811	0.345711	1	6.12683	DE
Gm2442	0.887028	0	1	inf	DE
Gm266	0.255458	0	1	inf	DE
Gm2784	0.740709	0	1	inf	DE
Gm2788	0.317725	0	1	inf	DE
Gm2799	0.0981419	0	1	inf	DE
Gm2825	1.33942	0	1	inf	DE
Gm2832	0.0574852	0	1	inf	DE
Gm2866	0.877064	0.119597	1	7.3335	DE
Gm2882	0.198118	0	1	inf	DE
Gm2897	3.20536	0.123963	1	25.8574	DE
Gm2959	0.247035	0	1	inf	DE
Gm2962	152.79	0	1	inf	DE
Gm2974	1.24203	0.171671	1	7.23495	DE
Gm3015	0.157612	0	1	inf	DE
Gm3020	2.04758	1.00643	1	2.0345	DE
Gm3084	1.30089	0	1	inf	DE
Gm3091	0.0473025	0	1	inf	DE
Gm3115	0.432244	0	1	inf	DE
Gm3127	0.16313	0	1	inf	DE
Gm3149	0.273391	0	1	inf	DE
Gm3159	0.0362909	0	1	inf	DE
Gm318	0.0574887	0	1	inf	DE
Gm3208	0.983734	0	1	inf	DE
Gm3239	0.283048	0	1	inf	DE
Gm3259	0.340425	0	1	inf	DE
Gm3261	1.93323	0	1	inf	DE
Gm3264	0.878617	0	1	inf	DE
Gm3275	0.343015	0	1	inf	DE
Gm3298	1.66441	0	1	inf	DE
Gm3371	0.237183	0	1	inf	DE
Gm340	4.50997	1.5996	1	2.81943	DE
Gm3453	0.0342063	0	1	inf	DE
Gm3460	1.43475	0	1	inf	DE
Gm3512	0.0358499	0	1	inf	DE
Gm3542	0.218526	0	1	inf	DE
Gm3558	4.09481	0.953975	1	4.29236	DE
Gm3591	0.354631	0	1	inf	DE
Gm3616	0.0993569	0	1	inf	DE
Gm3617	0.174318	0	1	inf	DE
Gm3629	1.77601	0.481567	1	3.68798	DE
Gm3642	1.19558	0	1	inf	DE
Gm3677	0.840346	0.103778	1	8.09757	DE
Gm3696	0.810118	0.340689	1	2.37788	DE
Gm371	0.115687	0	1	inf	DE
Gm3739	1.95166	0	1	inf	DE
Gm381	0.0552796	0	1	inf	DE
Gm382	0.0785699	0	1	inf	DE
Gm3892	0.423809	0.0679542	1	6.23668	DE
Gm3896	0.0445988	0.00913659	1	4.88134	DE
Gm3977	0.0345285	0	1	inf	DE
Gm4003	0.0650799	0	1	inf	DE
Gm4117	33.2855	1.25273	1	26.5704	DE
Gm4297	1.97322	0.0458678	1	43.0198	DE
Gm4301	0.0591705	0	1	inf	DE
Gm4307	1.04067	0	1	inf	DE
Gm4312	0.204225	0	1	inf	DE
Gm4342	0.262388	0	1	inf	DE
Gm4498	0.0902136	0	1	inf	DE
Gm4540	75.9483	21.721	1	3.49653	DE
Gm4558	0.532741	0	1	inf	DE
Gm4567	0.0882271	0	1	inf	DE
Gm4684	0.12963	0	1	inf	DE
Gm4726	0.167365	0	1	inf	DE
Gm4746	0.0544658	0	1	inf	DE
Gm4750	1.26923	0.253596	1	5.00493	DE
Gm4764	0.0658484	0	1	inf	DE
Gm4776	0.0757386	0	1	inf	DE
Gm4832	2.41419	0	1	inf	DE
Gm4846	0.0578602	0	1	inf	DE
Gm4884	0.134064	0	1	inf	DE
Gm4886	0.136384	0	1	inf	DE
Gm4907	0.0766524	0	1	inf	DE
Gm4911	0.0907964	0	1	inf	DE
Gm4916	0.0897712	0	1	inf	DE
Gm4922	0.0576795	0	1	inf	DE
Gm4926	0.0764148	0	1	inf	DE
Gm4985	0.0631165	0	1	inf	DE
Gm4986	0.0323556	0	1	inf	DE
Gm4997	381.606	0	1	inf	DE
Gm5045	1.15309	0	1	inf	DE
Gm5073	0.178341	0	1	inf	DE
Gm5089	0.134536	0.019226	1	6.99759	DE
Gm5114	0.0730424	0	1	inf	DE
Gm5125	0.0388719	0	1	inf	DE
Gm5133	0.0516888	0	1	inf	DE
Gm5142	0.0340037	0	1	inf	DE
Gm5155	0.0350914	0	1	inf	DE
Gm5174	0.0778498	0.0264189	1	2.94675	DE
Gm5196	46.1217	0	1	inf	DE
Gm5244	2.41321	0.236417	1	10.2074	DE
Gm5286	0.2011	0	1	inf	DE
Gm5346	0.073099	0	1	inf	DE
Gm5391	95.9903	0	1	inf	DE
Gm5397	0.0668936	0	1	inf	DE
Gm5407	0.0616859	0	1	inf	DE
Gm5420	0.122789	0.0174277	1	7.04561	DE
Gm5457	96.8797	0	1	inf	DE
Gm5458	0.664831	0	1	inf	DE
Gm5464	6.70739	0.139366	1	48.1278	DE
Gm5518	8.63796	2.57776	1	3.35096	DE
Gm5532	0.358623	0.0890147	1	4.0288	DE
Gm5538	0.051336	0	1	inf	DE
Gm5566	23.6066	0.699754	1	33.7356	DE
Gm5591	0.243491	0	1	inf	DE
Gm5593	4.11551	0.0552642	1	74.4698	DE
Gm5611	1.52487	0	1	inf	DE
Gm5622	0.0460167	0	1	inf	DE
Gm5624	0.0428694	0	1	inf	DE
Gm5642	0.523901	0	1	inf	DE
Gm5698	0.0757408	0	1	inf	DE
Gm5766	0.0580475	0	1	inf	DE
Gm5784	10.7531	0.608712	1	17.6653	DE
Gm5793	0.162843	0	1	inf	DE
Gm5796	5.23832	0.223738	1	23.4128	DE
Gm5799	0.0370994	0	1	inf	DE
Gm5832	5.15681	0.176706	1	29.183	DE
Gm5862	0.0927715	0	1	inf	DE
Gm5878	0.10139	0.0159465	1	6.35814	DE
Gm5924	0.442381	0	1	inf	DE
Gm5926	1.50202	0	1	inf	DE
Gm5934	1.89343	0.015321	1	123.584	DE
Gm5936	0.0408758	0	1	inf	DE
Gm5947	0.102222	0	1	inf	DE
Gm597	0.0356992	0	1	inf	DE
Gm5970	0.1149	0	1	inf	DE
Gm600	0.0529452	0	1	inf	DE
Gm6023	137.997	0	1	inf	DE
Gm6025	0.197667	0	1	inf	DE
Gm6038	0.11976	0	1	inf	DE
Gm6117	2.53322	0.113199	1	22.3784	DE
Gm6133	0.0474625	0	1	inf	DE
Gm6142	46.2297	0.123609	1	374	DE
Gm6195	0.305694	0	1	inf	DE
Gm6215	0.121862	0	1	inf	DE
Gm6228	0.0969882	0	1	inf	DE
Gm6276	0.0842819	0	1	inf	DE
Gm6285	43.4565	0	1	inf	DE
Gm6325	0.264755	0	1	inf	DE
Gm6368	27.0968	0	1	inf	DE
Gm6404	0.207025	0	1	inf	DE
Gm6447	0.177012	0	1	inf	DE
Gm6457	30.3604	0.0266478	1	1139.32	DE
Gm6461	0.0901501	0	1	inf	DE
Gm6485	321.793	9.94245	1	32.3655	DE
Gm6490	0.0532554	0	1	inf	DE
Gm650	0.100829	0	1	inf	DE
Gm6502	0.356669	0	1	inf	DE
Gm6536	0.0343729	0	1	inf	DE
Gm6542	11.23	0	1	inf	DE
Gm6588	0.0392111	0	1	inf	DE
Gm6594	0.171581	0	1	inf	DE
Gm6611	2.3841	0.273623	1	8.71309	DE
Gm6640	0.283866	0	1	inf	DE
Gm6811	0.122316	0	1	inf	DE
Gm6877	2.06548	0	1	inf	DE
Gm6878	0.0334716	0	1	inf	DE
Gm6917	80.1184	0.349216	1	229.424	DE
Gm6918	0.0912089	0	1	inf	DE
Gm6956	0.940166	0	1	inf	DE
Gm6960	0.530627	0	1	inf	DE
Gm6982	0.0407906	0	1	inf	DE
Gm6984	0.154879	0	1	inf	DE
Gm7023	0.19045	0	1	inf	DE
Gm7031	0.0839424	0	1	inf	DE
Gm7052	0.184426	0	1	inf	DE
Gm7073	0.0405643	0	1	inf	DE
Gm7091	0.161967	0	1	inf	DE
Gm7113	0.0404496	0	1	inf	DE
Gm7125	0.401964	0	1	inf	DE
Gm7134	0.0428317	0	1	inf	DE
Gm7155	0.0454575	0	1	inf	DE
Gm7171	0.161079	0	1	inf	DE
Gm7173	0.376476	0.174026	1	2.16333	DE
Gm7233	0.0628439	0	1	inf	DE
Gm7247	0.387804	0.10613	1	3.65406	DE
Gm7308	1214.34	0	1	inf	DE
Gm732	0.0884345	0	1	inf	DE
Gm7332	46.7451	1.76164	1	26.535	DE
Gm7340	1.35179	0.477299	1	2.83217	DE
Gm7347	0.22941	0	1	inf	DE
Gm7361	0.592599	0.0909243	1	6.5175	DE
Gm7416	4.27695	0.252131	1	16.9632	DE
Gm7488	47.7589	8.49993	1	5.61874	DE
Gm7489	0.0364159	0	1	inf	DE
Gm757	0.0334242	0	1	inf	DE
Gm7592	1.13842	0.0765458	1	14.8724	DE
Gm7609	7.84048	0.275617	1	28.447	DE
Gm7643	0.0508682	0	1	inf	DE
Gm7648	0.0765884	0	1	inf	DE
Gm7671	0.0577438	0	1	inf	DE
Gm7711	0.0906614	0	1	inf	DE
Gm7742	0.0852565	0	1	inf	DE
Gm7809	34.3125	0.0625203	1	548.822	DE
Gm7831	0.265838	0.0944975	1	2.81318	DE
Gm7849	0.0489847	0	1	inf	DE
Gm7856	1.96173	0	1	inf	DE
Gm7876	0.697861	0	1	inf	DE
Gm7879	57.4467	0.382471	1	150.199	DE
Gm7901	4.26634	0.826929	1	5.15925	DE
Gm7903	0.232308	0.0213366	1	10.8878	DE
Gm7931	17.2018	0	1	inf	DE
Gm7945	0.134662	0	1	inf	DE
Gm7951	0.464608	0	1	inf	DE
Gm7964	481.654	42.2143	1	11.4097	DE
Gm7982	0.331171	0	1	inf	DE
Gm8019	0.676304	0	1	inf	DE
Gm8046	0.0768068	0	1	inf	DE
Gm8082	0.121614	0	1	inf	DE
Gm8094	0.152758	0	1	inf	DE
Gm8108	0.104423	0	1	inf	DE
Gm8122	0.304743	0	1	inf	DE
Gm8126	0.108875	0	1	inf	DE
Gm8138	0.279863	0	1	inf	DE
Gm8163	7.81876	0	1	inf	DE
Gm8203	431.495	0	1	inf	DE
Gm8206	0.0526071	0	1	inf	DE
Gm8220	0.194256	0.0397677	1	4.88477	DE
Gm8224	0.0724578	0	1	inf	DE
Gm8229	0.138046	0	1	inf	DE
Gm8232	0.0649481	0	1	inf	DE
Gm8257	0.46807	0	1	inf	DE
Gm8260	0.211352	0	1	inf	DE
Gm8334	0.0943063	0	1	inf	DE
Gm8356	0.139981	0	1	inf	DE
Gm839	0.0548403	0	1	inf	DE
Gm8402	0.234918	0	1	inf	DE
Gm8428	2.54328	0.0536992	1	47.3617	DE
Gm8534	0.16853	0	1	inf	DE
Gm8545	45.5787	8.9408	1	5.09784	DE
Gm8584	0.31786	0	1	inf	DE
Gm8595	0.0362685	0	1	inf	DE
Gm8617	0.0452206	0	1	inf	DE
Gm8618	3.82099	0	1	inf	DE
Gm8624	2.10764	0.41709	1	5.0532	DE
Gm8765	0.188417	0.0607324	1	3.10242	DE
Gm8773	0.389198	0.0729286	1	5.33669	DE
Gm8813	0.590289	0	1	inf	DE
Gm884	0.0409535	0	1	inf	DE
Gm8857	0.15372	0	1	inf	DE
Gm8893	0.0508359	0	1	inf	DE
Gm8922	0.0532401	0	1	inf	DE
Gm8926	0.106938	0	1	inf	DE
Gm8973	0.099811	0	1	inf	DE
Gm9	0.0740546	0	1	inf	DE
Gm9000	464.267	5.35267	1	86.7356	DE
Gm9009	0.34941	0	1	inf	DE
Gm9027	9.06806	0.836961	1	10.8345	DE
Gm904	0.0774552	0	1	inf	DE
Gm906	0.0496418	0	1	inf	DE
Gm9060	0.183983	0	1	inf	DE
Gm9115	44.9794	9.99325	1	4.50098	DE
Gm9157	16.8645	2.1921	1	7.69332	DE
Gm9218	0.0896072	0	1	inf	DE
Gm9428	0.0824118	0	1	inf	DE
Gm9430	0.057017	0	1	inf	DE
Gm9458	0.0894619	0	1	inf	DE
Gm9493	25.7429	0	1	inf	DE
Gm9524	0.0415034	0.00748867	1	5.54216	DE
Gm9531	8.39823	0	1	inf	DE
Gm9577	0.0710188	0	1	inf	DE
Gm9597	0.0345095	0	1	inf	DE
Gm9602	0.211376	0	1	inf	DE
Gm9671	0.0802125	0	1	inf	DE
Gm9732	0.488158	0	1	inf	DE
Gm9758	0.70133	0	1	inf	DE
Gm9769	160.193	46.5418	1	3.44193	DE
Gm9791	4.31144	0.229041	1	18.8239	DE
Gm9797	24.4324	3.8226	1	6.39157	DE
Gm9800	119.47	0.532448	1	224.379	DE
Gm9804	0.649369	0	1	inf	DE
Gm9844	645.939	0.425784	1	1517.06	DE
Gm9875	0.0411987	0	1	inf	DE
Gm9888	0.171365	0	1	inf	DE
Gm9890	0.0604278	0	1	inf	DE
Gm9921	0.0597316	0	1	inf	DE
Gm9934	0.0922119	0	1	inf	DE
Gm9946	0.0996676	0	1	inf	DE
Gm9966	0.0704542	0	1	inf	DE
Gm9989	0.0497903	0	1	inf	DE
Gmcl1l	0.27992	0	1	inf	DE
Gml	0.13572	0	1	inf	DE
Gmnn	44.036	4.50088	1	9.78388	DE
Gnai3	37.8182	16.7747	1	2.25448	DE
Golm1	19.3143	2.8484	1	6.78077	DE
Gp49a	0.0393023	0	1	inf	DE
Gpr112	0.0575783	0	1	inf	DE
Gpr119	0.0696616	0.0168922	1	4.12389	DE
Gpr125	10.6574	3.48601	1	3.0572	DE
Gpr141	0.0894972	0	1	inf	DE
Gpr161	4.91774	0.761616	1	6.45698	DE
Gpr171	0.076078	0.0345013	1	2.20508	DE
Gpr174	0.854369	0.0168829	1	50.6056	DE
Gpr18	0.0339236	0	1	inf	DE
Gpr183	0.0964495	0.0386499	1	2.49547	DE
Gpr21	2.22843	1.02211	1	2.18022	DE
Gpr33	0.0400806	0	1	inf	DE
Gpr44	0.158534	0	1	inf	DE
Gpr82	0.0861133	0	1	inf	DE
Gpr87	0.142714	0.0377966	1	3.77585	DE
Gpr98	72.6057	10.3406	1	7.02139	DE
Gpsm2	27.1817	9.29497	1	2.92434	DE
Grb10	43.4602	14.1859	1	3.06363	DE
Gsdmc	0.0428657	0.015908	1	2.6946	DE
Gsdmc2	0.0610623	0	1	inf	DE
Gsg2	3.4426	0.202441	1	17.0054	DE
Gtf2f2	22.9438	10.3519	1	2.21639	DE
Gtf3a	27.0593	8.81379	1	3.07011	DE
Gtf3c6	35.7351	14.4707	1	2.46947	DE
Gtse1	1.93629	0.18145	1	10.6712	DE
Gxylt2	0.177855	0.0425518	1	4.17972	DE
Gypc	0.848151	0.186069	1	4.55827	DE
H19	156.018	0.562833	1	277.2	DE
H1f0	81.8737	34.8819	1	2.34717	DE
H2afx	24.9228	8.97281	1	2.77759	DE
H2-Ob	0.252991	0.0284623	1	8.88862	DE
H2-Q4	32.714	11.5008	1	2.84449	DE
H60c	0.228401	0.0541699	1	4.21638	DE
Has2	1.75085	0.00885348	1	197.758	DE
Haus3	17.7712	3.4513	1	5.14915	DE
Hbs1l	40.1006	17.8158	1	2.25084	DE
Hck	0.368815	0.128886	1	2.86157	DE
Hcrtr2	0.206014	0.0304503	1	6.76559	DE
Hdac1	291.456	50.4758	1	5.77418	DE
Hddc2	17.3995	5.81582	1	2.99175	DE
Hddc3	32.0325	15.6349	1	2.04879	DE
Hebp1	3.01703	1.27231	1	2.37131	DE
Hells	20.8302	1.36727	1	15.2349	DE
Heph	13.6725	3.41931	1	3.9986	DE
Hephl1	0.0434925	0.007063	1	6.15779	DE
Hes1	26.6926	7.32475	1	3.64417	DE
Hes5	13.6693	6.75502	1	2.02357	DE
Hes6	136.299	11.4349	1	11.9195	DE
Hhip	3.74967	0.0895132	1	41.8896	DE
Hist1h1a	1195.64	0.289156	1	4134.94	DE
Hist1h1b	1066.4	0.331995	1	3212.08	DE
Hist1h1c	791.359	9.28258	1	85.2521	DE
Hist1h1d	155.876	0.102341	1	1523.1	DE
Hist1h1e	1002.55	0.186175	1	5384.98	DE
Hist1h1t	0.374829	0	1	inf	DE
Hist1h2aa	0.0352441	0	1	inf	DE
Hist1h2ab	229.346	0	1	inf	DE
Hist1h2ac	5.04521	0.695327	1	7.25587	DE
Hist1h2ad	4.94709	0.362731	1	13.6385	DE
Hist1h2ae	10.7785	0.357945	1	30.1122	DE
Hist1h2af	51.17	0	1	inf	DE
Hist1h2ag	804.521	0	1	inf	DE
Hist1h2ah	42.0805	0	1	inf	DE
Hist1h2ai	18.2216	0.152733	1	119.303	DE
Hist1h2aj	1.0626	0	1	inf	DE
Hist1h2ak	195.612	0	1	inf	DE
Hist1h2al	3609.1	0	1	inf	DE
Hist1h2an	2036.77	0	1	inf	DE
Hist1h2ao	894.691	0	1	inf	DE
Hist1h2ap	27.2549	0	1	inf	DE
Hist1h2ba	0.0337588	0	1	inf	DE
Hist1h2bb	840.085	0.350658	1	2395.74	DE
Hist1h2bf	573.753	0	1	inf	DE
Hist1h2bg	27.7874	2.85112	1	9.74615	DE
Hist1h2bh	28.6044	0.230227	1	124.245	DE
Hist1h2bj	45.9471	0	1	inf	DE
Hist1h2bk	2066.46	0	1	inf	DE
Hist1h2bm	2.98715	0	1	inf	DE
Hist1h2bn	9.7256	0	1	inf	DE
Hist1h2bp	115.898	0	1	inf	DE
Hist1h2br	32.0865	0.356675	1	89.9601	DE
Hist1h3a	32.135	0	1	inf	DE
Hist1h3b	433.203	0	1	inf	DE
Hist1h3c	30.1974	0.110081	1	274.32	DE
Hist1h3d	35.3739	0.1501	1	235.668	DE
Hist1h3e	37.8157	0.12349	1	306.224	DE
Hist1h3f	14.2619	0	1	inf	DE
Hist1h3g	42.3113	0	1	inf	DE
Hist1h3h	101.039	0	1	inf	DE
Hist1h3i	188.553	0	1	inf	DE
Hist1h4a	381.538	0	1	inf	DE
Hist1h4b	109.798	0	1	inf	DE
Hist1h4c	540.429	0.211366	1	2556.84	DE
Hist1h4d	533.522	0	1	inf	DE
Hist1h4f	2496.25	0	1	inf	DE
Hist1h4h	772.262	0.219373	1	3520.32	DE
Hist1h4j	258.617	0.630307	1	410.304	DE
Hist1h4k	2469.64	0.813819	1	3034.63	DE
Hist1h4m	1502.62	0	1	inf	DE
Hist1h4n	26.2714	0.250146	1	105.024	DE
Hist2h2aa1	140.184	0.9168	1	152.906	DE
Hist2h2aa2	3399.43	0	1	inf	DE
Hist2h2ab	159.011	2.07464	1	76.6451	DE
Hist2h2ac	347.444	3.57214	1	97.2651	DE
Hist2h2bb	4290.39	0.0289904	1	147993	DE
Hist2h3b	182.481	0	1	inf	DE
Hist2h3c1	1.90685	0	1	inf	DE
Hist2h3c2	37.8472	3.48284	1	10.8668	DE
Hist2h4	65.1371	4.55291	1	14.3067	DE
Hist3h2a	251.504	87.0882	1	2.88793	DE
Hist4h4	55.4684	0.52147	1	106.369	DE
Hkdc1	31.4772	5.10009	1	6.17188	DE
Hmg1l1	0.732317	0	1	inf	DE
Hmgb1	209.866	93.3182	1	2.24892	DE
Hmgb1-ps1	0.0454152	0	1	inf	DE
Hmgb1-ps3	0.723456	0	1	inf	DE
Hmgb1-ps6	1.38147	0	1	inf	DE
Hmgb1-rs18	0.122932	0	1	inf	DE
Hmgb2	62.528	2.08438	1	29.9984	DE
Hmgb3	104.686	26.2516	1	3.9878	DE
Hmgn2l6	0.129734	0	1	inf	DE
Hmgn2-ps1	5.18909	0	1	inf	DE
Hmx1	8.83732	1.91334	1	4.6188	DE
Hn1	76.5254	19.6495	1	3.89452	DE
Hn1l	38.3022	5.93078	1	6.4582	DE
Hnf4a	0.0630108	0.025707	1	2.45111	DE
Hnrnpab	351.988	52.666	1	6.68341	DE
Hormad1	0.0677636	0	1	inf	DE
Hotair	0.0504376	0	1	inf	DE
Hoxa11	0.0483413	0	1	inf	DE
Hoxa11as	0.0411397	0	1	inf	DE
Hoxa4	0.0561132	0	1	inf	DE
Hoxa9	0.056383	0	1	inf	DE
Hoxc10	0.0589057	0	1	inf	DE
Hoxc13	0.0323322	0	1	inf	DE
Hoxc5	0.0661488	0	1	inf	DE
Hoxd10	0.0385457	0	1	inf	DE
Hoxd12	0.0432748	0	1	inf	DE
Hoxd13	0.0777323	0	1	inf	DE
Hoxd3	0.0613662	0	1	inf	DE
Hrnr	0.0775869	0	1	inf	DE
Hs3st4	13.5416	3.23338	1	4.18807	DE
Hsd17b10	26.621	10.5527	1	2.52268	DE
Hsd3b2	175.523	20.523	1	8.55251	DE
Hsd3b5	0.0337076	0	1	inf	DE
Hsf3	0.277629	0.0770689	1	3.60235	DE
Hus1b	0.344648	0	1	inf	DE
Hyal4	0.0487822	0	1	inf	DE
Hyal6	0.0810783	0	1	inf	DE
Idh1	104.56	23.6138	1	4.4279	DE
Idh2	44.3479	20.9023	1	2.12167	DE
Ier5	17.536	5.48592	1	3.19654	DE
Ier5l	0.813348	0.263606	1	3.08547	DE
Ifi202b	0.143708	0	1	inf	DE
Ifna11	0.0670146	0	1	inf	DE
Ifna2	0.0599435	0	1	inf	DE
Ifna6	0.180087	0	1	inf	DE
Ifna9	0.0868273	0	1	inf	DE
Ifnab	0.0418653	0	1	inf	DE
Igf2bp1	3.54203	0.165268	1	21.432	DE
Igf2bp2	9.63404	1.10579	1	8.71233	DE
Igf2bp3	9.13291	1.06083	1	8.60921	DE
Igfbp2	32.5472	7.80519	1	4.16994	DE
Igfbpl1	1.98119	0.27739	1	7.14226	DE
Ighv1-18	0.0447567	0	1	inf	DE
Ikzf3	0.172156	0	1	inf	DE
Il1f5	0.63508	0	1	inf	DE
Il22ra2	0.0362715	0	1	inf	DE
Ildr2	13.6169	4.73327	1	2.87686	DE
Impa2	2.4949	0.494602	1	5.04426	DE
Incenp	13.3571	5.40839	1	2.46969	DE
Insig1	64.5477	23.9164	1	2.69889	DE
Iqgap2	8.6671	2.93766	1	2.95034	DE
Iqgap3	5.29749	0.372527	1	14.2204	DE
Irf6	0.297486	0.108628	1	2.73857	DE
Irg1	0.0432368	0.0145053	1	2.98076	DE
Irs1	9.5726	2.33482	1	4.09993	DE
Irx5	3.78132	1.13025	1	3.34558	DE
Islr2	11.8303	3.38792	1	3.4919	DE
Isy1	21.9931	8.25078	1	2.66557	DE
Itga2	0.571414	0.221721	1	2.57717	DE
Itgb1	52.4769	22.4216	1	2.34046	DE
Itgb1bp2	1.37822	0.666793	1	2.06694	DE
Itpka	1.42763	0.448901	1	3.18027	DE
Itprip	1.80126	0.0697476	1	25.8254	DE
Jph1	2.36964	0.960024	1	2.46832	DE
Kalrn	14.773	6.48701	1	2.27732	DE
Kcne1	0.0828435	0.0119626	1	6.92521	DE
Kcne3	0.0759257	0	1	inf	DE
Kcnh8	1.21309	0.551246	1	2.20063	DE
Kcnk10	3.1633	0.330984	1	9.55727	DE
Kcnk18	0.0374784	0	1	inf	DE
Kcnk5	0.699997	0.011192	1	62.5446	DE
Kcnn4	0.228592	0.0189651	1	12.0533	DE
Kctd12	11.8339	5.42804	1	2.18014	DE
Kdm1b	16.776	7.26632	1	2.30873	DE
Kdr	65.4494	25.1904	1	2.59819	DE
Keg1	0.0925111	0	1	inf	DE
Kera	0.0404083	0	1	inf	DE
Khdc1a	0.129444	0	1	inf	DE
Khdc1b	0.236689	0	1	inf	DE
Khdc1c	0.128839	0	1	inf	DE
Kif11	43.9371	0.597103	1	73.5838	DE
Kif14	4.73653	0.194165	1	24.3944	DE
Kif15	46.8184	0.496191	1	94.3556	DE
Kif18b	5.37883	0.101949	1	52.76	DE
Kif20a	15.4701	0.445614	1	34.7164	DE
Kif20b	13.3869	0.366915	1	36.485	DE
Kif22	19.5249	6.44534	1	3.0293	DE
Kif22-ps	0.0639247	0	1	inf	DE
Kif23	18.2334	0.153914	1	118.465	DE
Kif27	0.990487	0.301047	1	3.29014	DE
Kif2c	13.1002	0.389018	1	33.6749	DE
Kif4	29.7506	3.52429	1	8.44157	DE
Kif4-ps	0.0449386	0	1	inf	DE
Kif6	1.25235	0.192287	1	6.51294	DE
Kif7	1.73496	0.425013	1	4.08213	DE
Kifc1	20.6413	3.00293	1	6.87372	DE
Kir3dl2	0.051719	0	1	inf	DE
Kis2	0.113938	0	1	inf	DE
Kiss1	0.0876089	0	1	inf	DE
Kit	5.59311	2.00955	1	2.78327	DE
Klf14	0.126135	0	1	inf	DE
Klf5	0.0390878	0	1	inf	DE
Klf6	20.1212	6.17826	1	3.25678	DE
Klhl35	1.37985	0.449196	1	3.07181	DE
Klk12	0.130256	0	1	inf	DE
Klk6	0.0322931	0	1	inf	DE
Klk8	0.26523	0.060379	1	4.39275	DE
Klra1	0.145403	0	1	inf	DE
Klra3	0.166704	0	1	inf	DE
Klra4	0.0530967	0	1	inf	DE
Klra7	0.104341	0	1	inf	DE
Klra9	0.0782233	0	1	inf	DE
Klrb1f	0.0421446	0	1	inf	DE
Klrc2	0.0989548	0.0118696	1	8.33682	DE
Klrd1	0.0729545	0	1	inf	DE
Klrg1	0.094492	0	1	inf	DE
Kntc1	8.79026	0.0477729	1	184.001	DE
Kpnb1	170.68	41.9628	1	4.06741	DE
Krt14	0.0358418	0	1	inf	DE
Krt15	4.27944	0.163536	1	26.1682	DE
Krt19	2.00933	0.096462	1	20.8303	DE
Krt20	0.536823	0.100437	1	5.34488	DE
Krt73	7.53728	0.373331	1	20.1892	DE
Krt77	0.0852171	0	1	inf	DE
Krt78	0.0662753	0.032867	1	2.01647	DE
Krt9	0.197474	0	1	inf	DE
Krtap16-7	0.290692	0	1	inf	DE
Krtap4-1	0.0325647	0	1	inf	DE
Krtap5-3	0.043986	0	1	inf	DE
Krtap6-1	0.136266	0	1	inf	DE
Lama1	6.00634	1.12057	1	5.3601	DE
Larp7	33.6363	10.4561	1	3.2169	DE
Layn	0.8041	0.305012	1	2.6363	DE
Lbr	45.336	8.00198	1	5.6656	DE
Ldlr	6.38547	1.94614	1	3.2811	DE
Lep	0.0979622	0.0115684	1	8.46805	DE
Lhx5	0.240359	0.0321669	1	7.47223	DE
Lilra5	0.0484723	0	1	inf	DE
Lilra6	0.054272	0	1	inf	DE
Lilrb4	0.0438679	0	1	inf	DE
Limd1	9.27451	3.37762	1	2.74587	DE
Lin9	7.36994	2.12545	1	3.46748	DE
Lmnb1	135.82	8.44093	1	16.0906	DE
Lmod2	0.0629837	0.0196575	1	3.20406	DE
Lpar4	2.75947	0.0970209	1	28.442	DE
Lpar6	7.58923	1.6157	1	4.69716	DE
Lpo	0.0387876	0	1	inf	DE
Lrr1	2.0567	0	1	inf	DE
Lrrc15	0.0474582	0	1	inf	DE
Lrrc30	0.0828841	0	1	inf	DE
Lrrc34	0.517033	0.184459	1	2.80297	DE
Lrrc37a	0.0344485	0.00381193	1	9.03703	DE
Lrrc58	19.8304	7.53213	1	2.63278	DE
Lrrfip1	25.559	8.18584	1	3.12234	DE
Lrriq1	1.4676	0.106546	1	13.7744	DE
Lrrn4	0.0889353	0.0101384	1	8.7721	DE
Lsm3	59.2639	13.885	1	4.26819	DE
Lum	0.0444278	0	1	inf	DE
Luzp4	0.146368	0	1	inf	DE
Lyg2	0.0573524	0	1	inf	DE
Lzts1	2.93652	0.691359	1	4.24746	DE
Mab21l3	0.297599	0.140713	1	2.11494	DE
Macc1	0.122427	0.0196366	1	6.23461	DE
Mad2l1	35.922	6.82348	1	5.26447	DE
Magea2	0.0856428	0	1	inf	DE
Magea5	0.0475285	0	1	inf	DE
Magea6	0.035373	0	1	inf	DE
Magea8	0.145961	0	1	inf	DE
Mageb10-ps	0.0431108	0	1	inf	DE
Mageb16	0.352934	0	1	inf	DE
Mageb16-ps1	0.276541	0	1	inf	DE
Mageb3	0.168873	0	1	inf	DE
Mageb4	0.0648528	0	1	inf	DE
Mageb6-ps	0.147834	0	1	inf	DE
Mageb8-ps	0.0957143	0	1	inf	DE
Magoh	90.174	37.143	1	2.42775	DE
Magohb	15.7101	7.03926	1	2.23178	DE
Malat1	1689.6	232.058	1	7.28091	DE
Map4k4	47.4673	16.5627	1	2.86592	DE
Marcks	272.235	30.7744	1	8.84616	DE
Mcam	12.0496	3.67269	1	3.28086	DE
Mcm10	15.1138	0.289988	1	52.1186	DE
Mcm2	32.7547	2.20075	1	14.8834	DE
Mcm3	35.1047	0.721126	1	48.6803	DE
Mcm4	28.5345	4.31214	1	6.61724	DE
Mcm5	48.1147	1.78729	1	26.9205	DE
Mcm6	65.3714	2.389	1	27.3636	DE
Mcm7	127.323	12.6265	1	10.0838	DE
Mcoln2	0.155153	0.030356	1	5.11113	DE
Mcoln3	0.142573	0	1	inf	DE
Mcpt4	0.0442913	0	1	inf	DE
Mcpt9	0.101295	0	1	inf	DE
[truncated: 32,374 more rows]
