# Supplementary material for: Network-based bioinformatics analysis of spatio-temporal RNA-Seq data reveals transcriptional programs underpinning normal and aberrant retinal development
Source: BMC Genomics. 2016 Aug 31;17(Suppl 5):495. doi: 10.1186/s12864-016-2822-z (PMC5009874; doi:10.1186/s12864-016-2822-z)
Supplement: Additional file 7: Table S6. — DAVID analysis output of DE based analyses for static and temporal comparisons. Results of DAVID analysis based on DE genes for P0 vs. P21WT (S6.1), P0 vs. P21KO (S6.2), and P21WT vs. P21KO (S6.3) comparisons. (XLSX 41 kb) [file 12864_2016_2822_MOESM7_ESM.xlsx]

## Sheet: S6.1
Table S6.1: Table showing the DAVID output of the P0 vs. P21WT comparison without binning. Only GOterm functional enrichments with ≤0.05 Benjamini score are mentioned. FDR = False Discovery Rates.
Category	Term	Count	%	PValue	Genes	List Total	Pop Hits	Pop Total	Fold Enrichment	Bonferroni	Benjamini	FDR
GOTERM_BP_FAT	GO:0000226~microtubule cytoskeleton organization	27	1.0826	6.49659e-05	440649, 448196, 478929, 465056, 468944, 427610, 446440, 441405, 440408, 481318, 443246, 473858, 439328, 482648, 479317, 445347, 422353, 429522, 447035, 475065, 443262, 460301, 422649, 468194, 466793, 477575, 475744	1429	111	13588	2.31294	0.1773	0.0058966	0.116935
GOTERM_BP_FAT	GO:0000279~M phase	87	3.48837	1.00645e-20	425974, 472501, 426161, 433363, 462964, 444638, 459146, 448196, 459046, 441623, 468944, 442074, 433695, 427458, 427610, 473218, 449251, 428360, 445598, 454282, 447861, 468538, 442724, 435433, 456008, 449668, 482663, 429219, 470831, 454123, 475065, 456536, 475907, 482321, 421236, 447348, 432967, 481134, 469752, 468560, 463628, 430271, 457192, 466895, 478929, 473001, 423758, 477679, 465930, 442098,…	1429	283	13588	2.92318	3.02337e-17	3.77921e-18	1.81255e-17
GOTERM_BP_FAT	GO:0000280~nuclear division	60	2.40577	5.45652e-15	472501, 462964, 433363, 426161, 459146, 448196, 433695, 473218, 427610, 445598, 454282, 442724, 468538, 447861, 456008, 435433, 449668, 482663, 429219, 454123, 475065, 456536, 475907, 447348, 482321, 468560, 463628, 457192, 466895, 423758, 473001, 429759, 432427, 446440, 423815, 481318, 473858, 457411, 478345, 480198, 482648, 457312, 465134, 457114, 428573, 429522, 476474, 445457, 472806, 443891,…	1429	190	13588	3.00276	1.6342e-11	1.02141e-12	9.79217e-12
GOTERM_CC_FAT	GO:0000776~kinetochore	17	0.681636	0.000421886	463628, 462964, 457192, 456199, 475065, 433695, 427610, 444115, 429759, 428360, 457411, 442511, 460301, 482648, 435433, 442401, 460751	1293	62	12504	2.6516	0.178167	0.0139178	0.599654
GOTERM_CC_FAT	GO:0000777~condensed chromosome kinetochore	15	0.601443	0.000738723	463628, 462964, 457192, 456199, 475065, 433695, 427610, 429759, 428360, 457411, 442511, 460301, 482648, 435433, 460751	1293	53	12504	2.73694	0.290811	0.0226485	1.04779
GOTERM_CC_FAT	GO:0000786~nucleosome	31	1.24298	3.28801e-14	455480, 427395, 444538, 471644, 429861, 467002, 436323, 442909, 451872, 478559, 462340, 451324, 433902, 457668, 458802, 454544, 461951, 477832, 441772, 452013, 424480, 423873, 482370, 421099, 447086, 466089, 432967, 432889, 460751, 422255, 428977	1293	62	12504	4.83527	1.52811e-11	5.0937e-12	4.68403e-11
GOTERM_MF_FAT	GO:0003677~DNA binding	238	9.5429	1.15715e-05	425974, 444538, 440649, 478130, 464727, 432363, 457713, 455569, 422547, 469452, 479159, 426863, 437625, 443160, 463493, 433902, 444542, 477295, 422045, 458710, 476409, 441772, 481076, 436613, 439976, 469177, 443171, 458853, 463772, 463480, 446017, 451432, 468191, 481134, 428977, 431658, 428580, 422960, 471478, 437889, 447529, 460087, 469894, 447531, 481458, 442909, 451324, 425093, 458077, 463764,…	1376	1781	13288	1.29049	0.00991361	0.00248767	0.0179322
GOTERM_MF_FAT	GO:0003735~structural constituent of ribosome	34	1.36327	2.40686e-05	459167, 455901, 446955, 426161, 467516, 424864, 454863, 436937, 472492, 423753, 440789, 480855, 442901, 460893, 479546, 430346, 443309, 448651, 456627, 460111, 429970, 449988, 424031, 431623, 441776, 455515, 448344, 476093, 482650, 433634, 424155, 441352, 467221, 427785	1376	151	13288	2.17442	0.0205101	0.00344793	0.0372955
GOTERM_MF_FAT	GO:0004984~olfactory receptor activity	256	10.2646	2.35878e-36	451958, 459715, 425970, 461231, 465861, 465867, 455274, 481288, 459193, 421066, 450051, 441224, 463494, 454935, 477296, 437505, 472415, 475900, 429950, 438783, 439616, 471736, 476139, 429656, 476281, 425458, 478903, 420597, 434620, 432626, 464741, 474651, 452558, 454171, 454956, 432916, 453983, 477922, 451038, 431566, 449567, 464895, 451725, 465874, 467744, 465882, 424435, 477796, 456368, 442512,…	1376	1135	13288	2.17814	2.03091e-33	2.03091e-33	3.65568e-33
GOTERM_MF_FAT	GO:0005550~pheromone binding	27	1.0826	4.61993e-06	448800, 439749, 433223, 441509, 432603, 433503, 430984, 440495, 469892, 446547, 429426, 457137, 475233, 463209, 424898, 437694, 434982, 428658, 424148, 471803, 425059, 451549, 468425, 471287, 477469, 481750, 425318	1376	98	13288	2.6606	0.00396987	0.00132505	0.00715982
GOTERM_CC_FAT	GO:0005840~ribosome	39	1.56375	6.03056e-05	459167, 455901, 446955, 426161, 467516, 424864, 454863, 472492, 436937, 440649, 423753, 480855, 440789, 442901, 460893, 479546, 430346, 441205, 443309, 448651, 456627, 459531, 460111, 429970, 449988, 424031, 431623, 465401, 441776, 445503, 455515, 448344, 476093, 482650, 433634, 424155, 441352, 467221, 427785	1293	192	12504	1.96433	0.0276534	0.00254611	0.0859218
GOTERM_BP_FAT	GO:0006260~DNA replication	41	1.64395	2.75386e-08	431706, 431658, 479302, 457106, 482574, 435026, 465056, 451637, 455569, 469986, 462273, 477679, 428432, 455172, 480879, 423815, 481318, 439323, 477028, 466567, 479694, 447416, 482801, 474585, 440262, 460862, 453987, 475445, 483073, 442281, 465999, 477143, 452967, 475373, 460006, 439741, 426554, 424746, 445151, 434894, 447756	1429	152	13588	2.56486	8.27226e-05	3.44691e-06	4.95954e-05
GOTERM_BP_FAT	GO:0006323~DNA packaging	44	1.76423	5.99846e-17	468560, 455480, 427395, 444538, 478158, 471644, 429861, 467002, 473218, 436323, 432427, 473858, 478559, 451872, 442909, 462340, 451324, 457312, 457668, 433902, 458802, 454544, 476474, 461424, 461951, 441772, 477832, 427288, 452013, 424480, 472176, 423873, 482370, 465999, 421099, 447086, 466089, 432967, 432889, 437778, 477958, 460751, 422255, 428977	1429	101	13588	4.14242	3.33511e-13	2.77556e-14	1.9984e-13
GOTERM_BP_FAT	GO:0006325~chromatin organization	61	2.44587	3.37435e-06	479111, 455480, 444538, 477269, 471644, 428416, 482431, 428413, 427273, 478559, 451872, 456573, 479292, 430605, 457668, 433902, 456398, 458802, 435416, 477832, 441772, 452013, 465999, 482370, 447086, 466089, 432967, 422367, 468191, 428977, 475678, 428580, 478158, 427395, 420936, 436975, 429861, 467002, 469894, 436323, 477012, 442909, 462340, 451324, 442401, 444926, 434026, 454544, 431814, 472806,…	1429	315	13588	1.84138	0.0100854	0.000349476	0.00607683
GOTERM_BP_FAT	GO:0006333~chromatin assembly or disassembly	40	1.60385	1.61644e-12	455480, 427395, 444538, 478158, 471644, 436975, 429861, 467002, 428416, 436323, 478559, 451872, 442909, 462340, 451324, 442401, 457668, 433902, 456398, 458802, 454544, 435416, 461951, 477832, 441772, 452013, 424480, 472176, 423873, 482370, 465999, 421099, 447086, 466089, 432967, 432889, 477958, 460751, 422255, 428977	1429	109	13588	3.48945	4.85592e-09	2.31234e-10	2.91119e-09
GOTERM_BP_FAT	GO:0006334~nucleosome assembly	34	1.36327	3.46858e-14	455480, 427395, 444538, 478158, 471644, 429861, 467002, 436323, 451872, 442909, 478559, 462340, 451324, 433902, 457668, 458802, 454544, 461951, 477832, 441772, 452013, 424480, 472176, 423873, 482370, 465999, 421099, 447086, 466089, 432967, 432889, 460751, 422255, 428977	1429	73	13588	4.42873	1.04055e-10	5.20273e-12	6.23834e-11
GOTERM_BP_FAT	GO:0007017~microtubule-based process	42	1.68404	7.25078e-05	466225, 472501, 440649, 448196, 478179, 478929, 465056, 468944, 427610, 421513, 446440, 441405, 481318, 440408, 443246, 473858, 426096, 439328, 482648, 479317, 445347, 422063, 422353, 429522, 447849, 423128, 447035, 477093, 475065, 446538, 443262, 456167, 437374, 460301, 422649, 468194, 473363, 466793, 477575, 475744, 462255, 454823	1429	211	13588	1.89274	0.195731	0.00638603	0.130502
GOTERM_BP_FAT	GO:0007049~cell cycle	142	5.69366	1.81909e-20	460426, 425974, 472501, 444638, 433363, 440649, 477269, 448196, 435026, 441623, 433695, 427458, 449858, 481205, 473218, 449251, 433054, 447861, 468538, 442724, 435433, 456008, 449668, 482663, 458710, 454123, 475065, 456536, 442281, 481076, 475907, 482846, 421236, 482321, 432463, 447348, 442536, 458853, 472002, 424317, 481134, 468560, 469752, 431658, 463628, 466895, 420936, 452553, 473597, 473001,…	1429	611	13588	2.20989	5.46455e-17	5.46455e-18	3.27607e-17
GOTERM_BP_FAT	GO:0007067~mitosis	60	2.40577	5.45652e-15	472501, 462964, 433363, 426161, 459146, 448196, 433695, 473218, 427610, 445598, 454282, 442724, 468538, 447861, 456008, 435433, 449668, 482663, 429219, 454123, 475065, 456536, 475907, 447348, 482321, 468560, 463628, 457192, 466895, 423758, 473001, 429759, 432427, 446440, 423815, 481318, 473858, 457411, 478345, 480198, 482648, 457312, 465134, 457114, 428573, 429522, 476474, 445457, 472806, 443891,…	1429	190	13588	3.00276	1.6342e-11	1.02141e-12	9.79217e-12
GOTERM_BP_FAT	GO:0007126~meiosis	22	0.882117	0.000241402	469752, 425974, 430271, 444638, 466895, 470831, 447035, 459046, 441623, 442074, 477679, 465930, 442098, 482321, 421236, 449251, 432967, 466607, 455940, 458077, 482663, 481134	1429	88	13588	2.37719	0.5158	0.0175337	0.433858
GOTERM_BP_FAT	GO:0007186~G-protein coupled receptor protein signaling pathway	380	15.2366	4.13541e-42	476512, 441521, 451958, 459715, 425970, 461231, 448294, 470490, 465861, 433223, 433503, 465867, 471062, 481288, 426251, 455274, 459193, 439055, 463209, 462342, 421066, 450051, 444842, 441224, 462724, 463494, 454935, 469974, 477296, 437505, 472415, 475900, 429950, 438783, 439616, 459873, 471736, 476139, 458709, 429656, 428392, 425458, 476281, 478903, 471560, 420597, 432626, 434620, 439749, 441509,…	1429	1877	13588	1.92505	1.24228e-38	1.24228e-38	7.44763e-39
GOTERM_BP_FAT	GO:0007601~visual perception	29	1.16279	1.05247e-06	445562, 423320, 481995, 445233, 479464, 472095, 445249, 467388, 481433, 458319, 460468, 478438, 421025, 453255, 434199, 472419, 457928, 434107, 481909, 464870, 455517, 476574, 466627, 445860, 445717, 441239, 450532, 422179, 430053	1429	101	13588	2.73023	0.00315664	0.000121594	0.00189543
GOTERM_BP_FAT	GO:0007608~sensory perception of smell	254	10.1844	2.05373e-35	451958, 459715, 425970, 461231, 465861, 465867, 455274, 481288, 459193, 421066, 450051, 441224, 463494, 454935, 477296, 437505, 472415, 475900, 429950, 438783, 439616, 471736, 476139, 429656, 476281, 425458, 478903, 420597, 434620, 432626, 464741, 474651, 452558, 454171, 454956, 432916, 453983, 477922, 451038, 431566, 449567, 464895, 451725, 465874, 467744, 465882, 424435, 477796, 456368, 442512,…	1429	1117	13588	2.16224	6.16942e-32	1.02824e-32	3.69865e-32
GOTERM_MF_FAT	GO:0016503~pheromone receptor activity	45	1.80433	1.46681e-12	471560, 448800, 432860, 439749, 470490, 433223, 441509, 440495, 430984, 432603, 433503, 469892, 480295, 475097, 446547, 457137, 429426, 430700, 475233, 437893, 463209, 424215, 424898, 437694, 434982, 428658, 426807, 424148, 476341, 428829, 471803, 442597, 440136, 468834, 425059, 451549, 470974, 454799, 421259, 480207, 428392, 471287, 477469, 481750, 425318	1376	135	13288	3.21899	1.26294e-09	6.31469e-10	2.27331e-09
GOTERM_CC_FAT	GO:0030529~ribonucleoprotein complex	80	3.2077	4.07172e-06	446955, 426161, 436710, 467516, 424864, 454863, 472492, 440649, 473171, 472046, 440789, 465056, 479546, 475337, 460893, 464432, 430346, 443309, 430407, 456627, 427228, 420989, 469973, 465393, 461208, 464022, 424031, 465401, 444771, 448403, 441776, 455515, 448344, 444818, 476093, 433634, 458906, 468857, 427785, 459167, 455901, 478766, 467182, 436937, 480855, 433325, 423753, 442901, 441205, 454061,…	1293	462	12504	1.67455	0.00189156	0.000189318	0.00580344
GOTERM_CC_FAT	GO:0043228~non-membrane-bounded organelle	275	11.0265	1.89717e-09	425974, 472501, 444538, 451839, 473171, 440649, 448196, 432363, 440789, 441623, 447951, 460893, 455569, 443309, 442724, 433902, 461880, 479140, 459211, 446538, 441772, 475907, 441776, 482321, 436877, 452967, 442536, 431949, 468194, 424317, 435228, 468191, 459308, 481134, 462255, 428977, 454823, 467226, 463628, 478766, 445137, 466895, 425592, 442901, 469894, 429759, 423815, 481458, 442909, 448651,…	1293	1919	12504	1.38582	8.82183e-07	1.4703e-07	2.70411e-06
GOTERM_CC_FAT	GO:0044427~chromosomal part	85	3.40818	1.13624e-16	425974, 455480, 462964, 444538, 471644, 456199, 478179, 455569, 433695, 428416, 427610, 428360, 478559, 451872, 470341, 444584, 447861, 435433, 456573, 482663, 457668, 433902, 458802, 470831, 435416, 475445, 441463, 441772, 477832, 475065, 445281, 452013, 475907, 482370, 465999, 447086, 432967, 466089, 468191, 420856, 426554, 481134, 428977, 463628, 457192, 466895, 427395, 436975, 429861, 467002,…	1293	318	12504	2.58489	5.16254e-14	2.57572e-14	1.55431e-13
GOTERM_BP_FAT	GO:0048285~organelle fission	60	2.40577	3.32092e-14	472501, 462964, 433363, 426161, 459146, 448196, 433695, 473218, 427610, 445598, 454282, 442724, 468538, 447861, 456008, 435433, 449668, 482663, 429219, 454123, 475065, 456536, 475907, 447348, 482321, 468560, 463628, 457192, 466895, 423758, 473001, 429759, 432427, 446440, 423815, 481318, 473858, 457411, 478345, 480198, 482648, 457312, 465134, 457114, 428573, 429522, 476474, 445457, 472806, 443891,…	1429	197	13588	2.89607	9.97198e-11	5.24836e-12	5.97855e-11
GOTERM_BP_FAT	GO:0048663~neuron fate commitment	14	0.561347	0.000829723	422045, 439883, 473308, 438336, 473757, 453941, 479159, 433355, 426863, 481099, 433462, 442692, 428335, 477295	1429	47	13588	2.83239	0.917382	0.0539044	1.48378
GOTERM_BP_FAT	GO:0050890~cognition	310	12.4298	2.01291e-36	445562, 451958, 459715, 425970, 461231, 465861, 465867, 481288, 455274, 459193, 421066, 450051, 441224, 477295, 463494, 454935, 477296, 437505, 472415, 475900, 472419, 429950, 452429, 438783, 439616, 431551, 471736, 476139, 429656, 428392, 425458, 476281, 478903, 420597, 434620, 432626, 464741, 474651, 452558, 454171, 437611, 454956, 432916, 453983, 451038, 477922, 431566, 451725, 449567, 464895,…	1429	1480	13588	1.9917	6.04678e-33	1.5117e-33	3.62513e-33

## Sheet: S6.2
Table S6.2: Table showing the DAVID output of the P0 vs. P21KO comparison without binning. Only GOterm functional enrichments with ≤0.05 Benjamini score are mentioned. FDR = False Discovery Rates.
Category	Term	Count	%	PValue	Genes	List Total	Pop Hits	Pop Total	Fold Enrichment	Bonferroni	Benjamini	FDR
GOTERM_BP_FAT	GO:0007186~G-protein coupled receptor protein signaling pathway	518	19.3428	7.19598e-98	476512, 441521, 425970, 441523, 461231, 470490, 433223, 481288, 426251, 459193, 462342, 463209, 453811, 450051, 431223, 479511, 454935, 463494, 477296, 437505, 472415, 460886, 475900, 471364, 438783, 441778, 459873, 434626, 425458, 471265, 434620, 468870, 441509, 464741, 426643, 454171, 446547, 429426, 454956, 482217, 462809, 461653, 446511, 448550, 469376, 452169, 429233, 453983, 477796, 425282,…	1565	1877	13588	2.39611	2.17678e-94	2.17678e-94	1.29696e-94
GOTERM_BP_FAT	GO:0050890~cognition	421	15.7207	3.81572e-81	425970, 441523, 461231, 481288, 459193, 453811, 450051, 479511, 477295, 463494, 477296, 454935, 437505, 472415, 460886, 475900, 472419, 471364, 438783, 441778, 434626, 425458, 434620, 468870, 464741, 426643, 454171, 454956, 469376, 452169, 434614, 429233, 453983, 434107, 477796, 425282, 442512, 479367, 454804, 471287, 426062, 469363, 464336, 479894, 467353, 434341, 434138, 460169, 452390, 420988,…	1565	1480	13588	2.4698	1.15425e-77	2.30851e-78	6.87721e-78
GOTERM_BP_FAT	GO:0050877~neurological system process	441	16.4675	3.67113e-73	425970, 441523, 461231, 481288, 459193, 453811, 450051, 479511, 477295, 454935, 463494, 477296, 437505, 472415, 460886, 475900, 472419, 471364, 438783, 441778, 434626, 425458, 434620, 468870, 464741, 445686, 426643, 454171, 454956, 469376, 452169, 434614, 429233, 453983, 434107, 477796, 425282, 442512, 479367, 454804, 471287, 426062, 469363, 464336, 479894, 434341, 467353, 434138, 460169, 452390,…	1565	1681	13588	2.27778	1.11052e-69	1.58645e-70	6.61662e-70
GOTERM_BP_FAT	GO:0000279~M phase	80	2.9873	2.0942e-14	425974, 426457, 472501, 433363, 462964, 444638, 441623, 468944, 445290, 442074, 433695, 427458, 427610, 473218, 428360, 449251, 445598, 454282, 447861, 468538, 442724, 456008, 435433, 449668, 482663, 429219, 470831, 454123, 475065, 456536, 475907, 482321, 463588, 447348, 432967, 456895, 481134, 469752, 468560, 463628, 430271, 457192, 466895, 473001, 423758, 477679, 465930, 442098, 429759, 432427,…	1565	283	13588	2.4544	6.34742e-11	7.05269e-12	3.78142e-11
GOTERM_BP_FAT	GO:0019236~response to pheromone	43	1.60568	3.88743e-14	425665, 448800, 439749, 433223, 441509, 440495, 430984, 432603, 433503, 477677, 469892, 446547, 457137, 429426, 458735, 430700, 475233, 463209, 424215, 424898, 442182, 447789, 437694, 434982, 428658, 426807, 446224, 476341, 471803, 438143, 440136, 468834, 425059, 451549, 454799, 425401, 441809, 444099, 428392, 471287, 477469, 481750, 425318	1565	104	13588	3.58985	1.17545e-10	1.17545e-11	7.00329e-11
GOTERM_BP_FAT	GO:0006323~DNA packaging	41	1.53099	3.37602e-13	468560, 455480, 427395, 444538, 478158, 471644, 429861, 467002, 473218, 436323, 432427, 473858, 478559, 451872, 442909, 462340, 457312, 457668, 433902, 458802, 454544, 476474, 461951, 441772, 427288, 452013, 424480, 472176, 423873, 482370, 465999, 421099, 447086, 466089, 432967, 432889, 437778, 477958, 460751, 422255, 428977	1565	101	13588	3.52455	1.0213e-09	8.5108e-11	6.08502e-10
GOTERM_BP_FAT	GO:0007049~cell cycle	132	4.92905	4.73217e-13	460426, 425974, 426457, 472501, 433363, 444638, 440649, 477269, 441623, 433695, 427458, 449858, 481205, 473218, 449251, 447861, 468538, 442724, 435433, 456008, 449668, 482663, 458710, 454123, 475065, 442281, 481076, 456536, 475907, 482846, 482321, 432463, 447348, 463588, 442536, 458853, 472002, 424317, 481134, 468560, 469752, 431658, 463628, 466895, 420936, 452553, 473597, 473001, 423758, 429759,…	1565	611	13588	1.87575	1.43136e-09	1.10105e-10	8.52829e-10
GOTERM_BP_FAT	GO:0000278~mitotic cell cycle	69	2.57655	1.52528e-12	472501, 462964, 433363, 445290, 433695, 427458, 427610, 473218, 449858, 428360, 445598, 454282, 447861, 468538, 442724, 456008, 435433, 449668, 482663, 458710, 429219, 454123, 475065, 456536, 468250, 482846, 475907, 447348, 482321, 420856, 468560, 463628, 457192, 466895, 423758, 473001, 429759, 432427, 446440, 423815, 481318, 473858, 457411, 470010, 478345, 480198, 439328, 457312, 482648, 480211,…	1565	244	13588	2.45528	4.61414e-09	3.29581e-10	2.74917e-09
GOTERM_BP_FAT	GO:0031497~chromatin assembly	33	1.23226	7.24621e-12	455480, 427395, 444538, 478158, 471644, 429861, 467002, 436323, 442909, 451872, 478559, 462340, 433902, 457668, 458802, 454544, 461951, 441772, 452013, 424480, 472176, 423873, 482370, 465999, 421099, 447086, 466089, 432967, 432889, 477958, 460751, 422255, 428977	1565	75	13588	3.82027	2.19198e-08	1.46132e-09	1.30601e-08
GOTERM_BP_FAT	GO:0034728~nucleosome organization	33	1.23226	1.11483e-11	455480, 427395, 444538, 478158, 471644, 429861, 467002, 436323, 451872, 442909, 478559, 462340, 433902, 457668, 458802, 454544, 461951, 441772, 452013, 424480, 472176, 423873, 482370, 465999, 421099, 447086, 466089, 432967, 432889, 460751, 422255, 428977, 434894	1565	76	13588	3.77	3.37236e-08	2.10773e-09	2.0093e-08
GOTERM_BP_FAT	GO:0065004~protein-DNA complex assembly	33	1.23226	1.11483e-11	455480, 427395, 444538, 478158, 471644, 429861, 467002, 436323, 442909, 451872, 478559, 462340, 433902, 457668, 458802, 454544, 461951, 441772, 452013, 424480, 472176, 423873, 482370, 465999, 421099, 447086, 466089, 432967, 432889, 477958, 460751, 422255, 428977	1565	76	13588	3.77	3.37236e-08	2.10773e-09	2.0093e-08
GOTERM_BP_FAT	GO:0006334~nucleosome assembly	32	1.19492	1.789e-11	455480, 427395, 444538, 478158, 471644, 429861, 467002, 436323, 442909, 451872, 478559, 462340, 433902, 457668, 458802, 454544, 461951, 441772, 452013, 424480, 472176, 423873, 482370, 465999, 421099, 447086, 466089, 432967, 432889, 460751, 422255, 428977	1565	73	13588	3.806	5.41173e-08	3.18337e-09	3.22439e-08
GOTERM_BP_FAT	GO:0000087~M phase of mitotic cell cycle	57	2.12845	3.21063e-11	472501, 462964, 433363, 445290, 433695, 427458, 473218, 427610, 428360, 445598, 454282, 442724, 468538, 447861, 456008, 435433, 449668, 482663, 429219, 454123, 475065, 456536, 475907, 447348, 482321, 468560, 463628, 457192, 466895, 423758, 473001, 429759, 446440, 432427, 423815, 481318, 473858, 457411, 478345, 480198, 482648, 457312, 457114, 428573, 429522, 476474, 445457, 443891, 427288, 443262,…	1565	194	13588	2.55102	9.71216e-08	5.39565e-09	5.78664e-08
GOTERM_BP_FAT	GO:0007067~mitosis	55	2.05377	1.37509e-10	472501, 462964, 433363, 445290, 433695, 473218, 427610, 445598, 454282, 442724, 468538, 447861, 456008, 435433, 449668, 482663, 429219, 454123, 475065, 456536, 475907, 447348, 482321, 468560, 463628, 457192, 466895, 423758, 473001, 429759, 446440, 432427, 423815, 481318, 473858, 457411, 478345, 480198, 482648, 457312, 457114, 428573, 429522, 476474, 445457, 443891, 427288, 443262, 475373, 421191,…	1565	190	13588	2.51333	4.15966e-07	2.18929e-08	2.47838e-07
GOTERM_BP_FAT	GO:0000280~nuclear division	55	2.05377	1.37509e-10	472501, 462964, 433363, 445290, 433695, 473218, 427610, 445598, 454282, 442724, 468538, 447861, 456008, 435433, 449668, 482663, 429219, 454123, 475065, 456536, 475907, 447348, 482321, 468560, 463628, 457192, 466895, 423758, 473001, 429759, 446440, 432427, 423815, 481318, 473858, 457411, 478345, 480198, 482648, 457312, 457114, 428573, 429522, 476474, 445457, 443891, 427288, 443262, 475373, 421191,…	1565	190	13588	2.51333	4.15966e-07	2.18929e-08	2.47838e-07
GOTERM_BP_FAT	GO:0048285~organelle fission	55	2.05377	5.98081e-10	472501, 462964, 433363, 445290, 433695, 473218, 427610, 445598, 454282, 442724, 468538, 447861, 456008, 435433, 449668, 482663, 429219, 454123, 475065, 456536, 475907, 447348, 482321, 468560, 463628, 457192, 466895, 423758, 473001, 429759, 446440, 432427, 423815, 481318, 473858, 457411, 478345, 480198, 482648, 457312, 457114, 428573, 429522, 476474, 445457, 443891, 427288, 443262, 475373, 421191,…	1565	197	13588	2.42403	1.80919e-06	9.04597e-08	1.07794e-06
GOTERM_BP_FAT	GO:0051301~cell division	69	2.57655	1.35842e-09	425974, 472501, 462964, 433363, 445290, 433695, 427610, 473218, 421563, 449251, 445598, 453441, 454282, 466567, 447861, 468538, 442724, 456008, 435433, 449668, 482663, 429219, 470831, 454123, 475065, 456536, 442281, 475907, 482321, 447348, 478354, 438018, 468560, 463628, 457192, 466895, 423758, 477679, 429759, 432427, 446440, 423815, 481318, 480256, 473858, 457411, 478345, 480198, 457312, 482648,…	1565	281	13588	2.13198	4.10922e-06	1.95678e-07	2.44834e-06
GOTERM_BP_FAT	GO:0006333~chromatin assembly or disassembly	34	1.2696	1.01536e-07	455480, 427395, 444538, 478158, 471644, 436975, 429861, 467002, 436323, 442909, 451872, 478559, 462340, 433902, 457668, 458802, 454544, 461951, 441772, 452013, 424480, 472176, 423873, 482370, 465999, 421099, 447086, 466089, 432967, 432889, 477958, 460751, 422255, 428977	1565	109	13588	2.70828	0.000307099	1.39611e-05	0.000183002
GOTERM_BP_FAT	GO:0030317~sperm motility	19	0.709485	4.07866e-07	447688, 458802, 435086, 453503, 464190, 472206, 451602, 431551, 434586, 443246, 474331, 454768, 435751, 449165, 472635, 449419, 430265, 458591, 425060	1565	43	13588	3.83642	0.00123304	5.36419e-05	0.00073511
GOTERM_BP_FAT	GO:0007601~visual perception	29	1.0829	6.30832e-06	423320, 481995, 445233, 451238, 467388, 449197, 460468, 478438, 434614, 429233, 421025, 453255, 423727, 434199, 472419, 434107, 481909, 464870, 455517, 430710, 466627, 445860, 460616, 441239, 450532, 423799, 422179, 464336, 430053	1565	101	13588	2.49297	0.0189018	0.000794798	0.0113691
GOTERM_BP_FAT	GO:0050953~sensory perception of light stimulus	29	1.0829	7.75338e-06	423320, 481995, 445233, 451238, 467388, 449197, 460468, 478438, 434614, 429233, 421025, 453255, 423727, 434199, 472419, 434107, 481909, 464870, 455517, 430710, 466627, 445860, 460616, 441239, 450532, 423799, 422179, 464336, 430053	1565	102	13588	2.46853	0.0231811	0.000937722	0.0139733
GOTERM_BP_FAT	GO:0006270~DNA replication initiation	8	0.29873	2.31261e-05	447416, 465999, 431658, 482801, 473107, 466567, 442281, 439741	1565	10	13588	6.94594	0.0675664	0.00268705	0.0416729
GOTERM_BP_FAT	GO:0007602~phototransduction	12	0.448096	2.7128e-05	429233, 475273, 430710, 466627, 423727, 472419, 466316, 449197, 460616, 434107, 448269, 422179	1565	24	13588	4.34121	0.0787865	0.00303477	0.0488826
GOTERM_BP_FAT	GO:0009583~detection of light stimulus	13	0.485437	4.10489e-05	429233, 475273, 430710, 466627, 423727, 466316, 472419, 449197, 460616, 434107, 448269, 422179, 464870	1565	29	13588	3.89212	0.116775	0.00413063	0.0739581
GOTERM_BP_FAT	GO:0006259~DNA metabolic process	77	2.87528	3.91375e-05	479111, 431706, 426457, 482574, 444638, 443346, 432363, 478179, 465056, 451637, 441623, 455569, 442074, 427273, 455172, 458014, 477028, 481768, 444584, 466567, 466159, 479694, 444542, 443856, 482801, 434041, 474585, 438642, 466536, 434867, 441515, 475445, 445281, 442281, 465999, 452967, 459257, 428625, 432967, 435502, 468191, 420856, 463168, 431658, 479302, 430271, 451519, 469274, 469986, 462273,…	1565	421	13588	1.588	0.111653	0.0042194	0.0705154
GOTERM_BP_FAT	GO:0006260~DNA replication	36	1.34429	4.09536e-05	431706, 479302, 431658, 482574, 465056, 451637, 455569, 469986, 462273, 477679, 428432, 455172, 423815, 481318, 439323, 477028, 466567, 479694, 447416, 482801, 474585, 440262, 473107, 460862, 475445, 483073, 442281, 465999, 477143, 452967, 475373, 460006, 439741, 424746, 434894, 447756	1565	152	13588	2.05636	0.11652	0.00426286	0.0737865
GOTERM_BP_FAT	GO:0051276~chromosome organization	74	2.76326	5.3873e-05	479111, 426457, 425974, 455480, 443346, 444538, 477269, 471644, 441623, 473218, 482431, 428413, 427273, 478559, 451872, 430605, 457668, 433902, 443856, 458802, 470831, 475445, 441772, 452013, 465999, 482370, 447086, 432967, 466089, 422367, 456895, 468191, 460571, 481134, 428977, 468560, 428580, 457192, 466895, 478158, 427395, 420936, 436975, 429861, 467002, 436323, 469894, 477679, 432427, 477012,…	1565	404	13588	1.59035	0.150384	0.00524331	0.0970528
GOTERM_BP_FAT	GO:0007059~chromosome segregation	20	0.746826	6.86482e-05	468560, 457192, 466895, 470831, 476474, 447035, 475065, 445290, 428360, 473858, 457411, 460301, 437778, 422649, 482648, 435433, 482663, 456895, 481134, 429732	1565	64	13588	2.71326	0.187523	0.00646861	0.123655
GOTERM_BP_FAT	GO:0006261~DNA-dependent DNA replication	13	0.485437	0.000250413	447416, 465999, 431706, 431658, 482801, 481318, 475373, 473107, 466567, 442281, 439741, 477679, 447756	1565	34	13588	3.31975	0.531208	0.0226959	0.450369
GOTERM_BP_FAT	GO:0000226~microtubule cytoskeleton organization	27	1.00822	0.000287079	440649, 464051, 465056, 468944, 427610, 446440, 481318, 473858, 443246, 470010, 439328, 482648, 479317, 430265, 445347, 422353, 429522, 447035, 475065, 443262, 463588, 451602, 460301, 422649, 449419, 466793, 477575	1565	111	13588	2.11194	0.580436	0.0252218	0.516151
GOTERM_BP_FAT	GO:0007017~microtubule-based process	42	1.56833	0.000508798	472501, 440649, 478179, 464051, 465056, 468944, 427610, 421513, 446440, 481318, 443246, 473858, 470010, 426096, 439328, 482648, 479317, 430265, 445347, 422063, 422353, 462656, 429522, 447849, 423128, 447035, 475065, 446538, 443262, 463588, 456167, 451602, 460301, 437374, 449419, 422649, 473363, 466793, 477575, 462255, 454823, 447392	1565	211	13588	1.72826	0.785513	0.0430325	0.913065
GOTERM_BP_FAT	GO:0007017~microtubule-based process	42	1.56833	0.000508798	472501, 440649, 478179, 464051, 465056, 468944, 427610, 421513, 446440, 481318, 443246, 473858, 470010, 426096, 439328, 482648, 479317, 430265, 445347, 422063, 422353, 462656, 429522, 447849, 423128, 447035, 475065, 446538, 443262, 463588, 456167, 451602, 460301, 437374, 449419, 422649, 473363, 466793, 477575, 462255, 454823, 447392	1565	211	13588	1.72826	0.785513	0.0430325	0.913065
GOTERM_BP_FAT	GO:0034621~cellular macromolecular complex subunit organization	47	1.75504	0.000530346	472471, 455480, 440098, 427395, 444538, 478158, 471644, 429861, 467002, 436323, 443246, 478559, 451872, 442909, 462340, 439328, 430265, 460031, 457668, 433902, 461623, 458802, 454544, 461951, 441772, 452013, 448403, 424480, 472176, 443262, 471920, 423873, 482370, 465999, 421099, 447086, 421909, 466089, 432967, 432889, 449419, 477958, 460751, 422255, 428977, 434894, 447392	1565	245	13588	1.66561	0.799055	0.0435967	0.95156
GOTERM_BP_FAT	GO:0009582~detection of abiotic stimulus	16	0.597461	0.000549645	429233, 423727, 466316, 472419, 434107, 464870, 451238, 475273, 430710, 466627, 449197, 460616, 422179, 448269, 478743, 477295	1565	52	13588	2.67152	0.810456	0.0439542	0.986024
GOTERM_CC_FAT	GO:0005694~chromosome	97	3.62211	1.53493e-14	425974, 426457, 444538, 441623, 455569, 433695, 473218, 470341, 447861, 435433, 482663, 433902, 457668, 441772, 475065, 475907, 447086, 468191, 481134, 428977, 463628, 466895, 427395, 469894, 429759, 465930, 442909, 481458, 481351, 464499, 437065, 442700, 454544, 476474, 473107, 442910, 461951, 449564, 483073, 421972, 421099, 442511, 475373, 432889, 422649, 460751, 422255, 463211, 455480, 462964,…	1434	378	12504	2.23759	6.98641e-12	6.98641e-12	2.17826e-11
GOTERM_CC_FAT	GO:0016021~integral to membrane	780	29.1262	1.4255e-12	456202, 470490, 434103, 426307, 462342, 463209, 453811, 450051, 425273, 431223, 454935, 463494, 475900, 479239, 438783, 459873, 453823, 434626, 448545, 425458, 435228, 471265, 471478, 434620, 468870, 464741, 472334, 446547, 454956, 482217, 454957, 469376, 452169, 425282, 434609, 449694, 471287, 469363, 479894, 434341, 434138, 457962, 460169, 468893, 453436, 452390, 461572, 420988, 481188, 429587,…	1434	5709	12504	1.19134	6.5004e-10	3.2502e-10	2.02621e-09
GOTERM_CC_FAT	GO:0031224~intrinsic to membrane	802	29.9477	2.6388e-12	456202, 470490, 434103, 426307, 462342, 463209, 453811, 453008, 450051, 425273, 431223, 454935, 463494, 475900, 479239, 438783, 459873, 453823, 434626, 448545, 425458, 435228, 471265, 445137, 471478, 434620, 468870, 464741, 445686, 472334, 446547, 454956, 482217, 454957, 469376, 452169, 434107, 425282, 434609, 449694, 471287, 469363, 464336, 479894, 434341, 434138, 457962, 460169, 468893, 453436,…	1434	5914	12504	1.18248	1.20328e-09	4.01094e-10	3.75071e-09
GOTERM_CC_FAT	GO:0044427~chromosomal part	81	3.02465	4.33746e-12	425974, 426457, 455480, 462964, 444538, 471644, 456199, 478179, 455569, 445290, 433695, 427610, 428360, 478559, 451872, 470341, 444584, 447861, 435433, 482663, 457668, 433902, 458802, 470831, 475445, 441463, 441772, 475065, 445281, 452013, 475907, 465999, 482370, 447086, 432967, 466089, 456895, 468191, 420856, 481134, 428977, 463628, 457192, 466895, 427395, 436975, 429861, 467002, 436323, 469894,…	1434	318	12504	2.22105	1.97786e-09	4.94466e-10	6.16512e-09
GOTERM_CC_FAT	GO:0000786~nucleosome	29	1.0829	2.52141e-11	455480, 427395, 444538, 471644, 429861, 467002, 436323, 442909, 451872, 478559, 462340, 433902, 457668, 458802, 454544, 461951, 441772, 452013, 424480, 423873, 482370, 421099, 447086, 466089, 432889, 432967, 460751, 422255, 428977	1434	62	12504	4.07855	1.14976e-08	2.29952e-09	3.58388e-08
GOTERM_CC_FAT	GO:0032993~protein-DNA complex	32	1.19492	3.6652e-11	455480, 427395, 444538, 471644, 429861, 467002, 436323, 442909, 451872, 478559, 462340, 433902, 457668, 458802, 454544, 473107, 461951, 441772, 483073, 452013, 424480, 423873, 482370, 421099, 447086, 466089, 432967, 432889, 460751, 422255, 428977, 447756	1434	75	12504	3.72039	1.67133e-08	2.78555e-09	5.20965e-08
GOTERM_CC_FAT	GO:0000793~condensed chromosome	34	1.2696	5.503e-08	425974, 426457, 463628, 462964, 457192, 466895, 456199, 436975, 465056, 441623, 433695, 445290, 442074, 427610, 465930, 429759, 428360, 481458, 457411, 482648, 435433, 482663, 458802, 470831, 442910, 475065, 427288, 475907, 442511, 460301, 437778, 456895, 460751, 481134	1434	107	12504	2.77073	2.50933e-05	3.1367e-06	7.82185e-05
GOTERM_CC_FAT	GO:0000785~chromatin	45	1.68036	4.83325e-08	455480, 427395, 444538, 471644, 478179, 436975, 429861, 445290, 467002, 469894, 436323, 470341, 478559, 451872, 442909, 462340, 444584, 464499, 457668, 433902, 458802, 455046, 454544, 473107, 461951, 441772, 445281, 452013, 424480, 472176, 421972, 423873, 482370, 421099, 475373, 447086, 466089, 432967, 432889, 477958, 468191, 460751, 422255, 463211, 428977	1434	165	12504	2.37809	2.20394e-05	3.14851e-06	6.86989e-05
GOTERM_CC_FAT	GO:0000775~chromosome, centromeric region	32	1.19492	1.55629e-06	463628, 462964, 457192, 466895, 456199, 436975, 433695, 445290, 427610, 465930, 429759, 428360, 457411, 464499, 482648, 447861, 435433, 482663, 470831, 442910, 443891, 475065, 449564, 442511, 460301, 422649, 477958, 468191, 456895, 460751, 435304, 481134	1434	111	12504	2.51378	0.000709416	7.88489e-05	0.00221206
GOTERM_CC_FAT	GO:0000779~condensed chromosome, centromeric region	21	0.784167	6.07429e-06	463628, 462964, 457192, 470831, 442910, 456199, 436975, 475065, 433695, 445290, 427610, 429759, 428360, 457411, 442511, 460301, 482648, 435433, 482663, 460751, 456895	1434	60	12504	3.05188	0.00276605	0.00027695	0.00863354
GOTERM_CC_FAT	GO:0000777~condensed chromosome kinetochore	17	0.634802	0.000193057	463628, 462964, 457192, 442910, 456199, 475065, 433695, 445290, 427610, 429759, 428360, 457411, 442511, 460301, 482648, 435433, 460751	1434	53	12504	2.79687	0.0842779	0.00731002	0.274058
GOTERM_CC_FAT	GO:0000776~kinetochore	17	0.634802	0.00131311	463628, 462964, 457192, 442910, 456199, 475065, 433695, 445290, 427610, 429759, 428360, 457411, 442511, 460301, 482648, 435433, 460751	1434	62	12504	2.39088	0.450734	0.0391575	1.85033
GOTERM_MF_FAT	GO:0004984~olfactory receptor activity	371	13.8536	1.36472e-91	432361, 451958, 431880, 441523, 425970, 461231, 465861, 442158, 465867, 481288, 455274, 459193, 453811, 421066, 450051, 441224, 479511, 463494, 454935, 477296, 437505, 472415, 460886, 475900, 469864, 429950, 441120, 471364, 438783, 441778, 439616, 471736, 439042, 476139, 434626, 429656, 425458, 476281, 478903, 420597, 432626, 434620, 468870, 471567, 464741, 474651, 452558, 426643, 454171, 429198,…	1510	1135	13288	2.87648	1.20095e-88	1.20095e-88	2.12107e-88
GOTERM_MF_FAT	GO:0016503~pheromone receptor activity	54	2.01643	3.37963e-17	448800, 470490, 433223, 430984, 432603, 440495, 433503, 457137, 430700, 475233, 463209, 424898, 447789, 434982, 428658, 446224, 476341, 438143, 440136, 451549, 470974, 441809, 444099, 428392, 467872, 477469, 481750, 425318, 425665, 432860, 439749, 441509, 469892, 477677, 475097, 480295, 446547, 458735, 429426, 437893, 424215, 464272, 442182, 437694, 426807, 471803, 442597, 468834, 425059, 422751,…	1510	135	13288	3.52	2.97407e-14	1.48704e-14	5.25268e-14
GOTERM_MF_FAT	GO:0005550~pheromone binding	34	1.2696	3.82631e-09	425665, 448800, 439749, 433223, 441509, 440495, 430984, 432603, 433503, 477677, 469892, 446547, 457137, 429426, 458735, 475233, 463209, 424898, 442182, 447789, 437694, 434982, 428658, 446224, 471803, 425059, 451549, 468425, 441809, 444099, 471287, 477469, 481750, 425318	1510	98	13288	3.05306	3.36715e-06	1.12238e-06	5.94693e-06
GOTERM_MF_FAT	GO:0005549~odorant binding	34	1.2696	3.45246e-08	425665, 448800, 439749, 433223, 441509, 440495, 430984, 432603, 433503, 477677, 469892, 446547, 457137, 429426, 458735, 475233, 463209, 424898, 442182, 447789, 437694, 434982, 428658, 446224, 471803, 425059, 451549, 468425, 441809, 444099, 471287, 477469, 481750, 425318	1510	106	13288	2.82264	3.03812e-05	7.59539e-06	5.36588e-05

## Sheet: S6.3
Table S6.3: Table showing the DAVID output of the P21WT vs. P21KO comparison without binning. Only GOterm functional enrichments with ≤0.05 Benjamini score are mentioned. FDR = False Discovery Rates.
Category	Term	Count	%	PValue	Genes	List Total	Pop Hits	Pop Total	Fold Enrichment	Bonferroni	Benjamini	FDR
GOTERM_BP_FAT	GO:0007601~visual perception	32	3.4298	1.45729e-19	445562, 423320, 456362, 451238, 460669, 472095, 445249, 481433, 458319, 478438, 452401, 429685, 429233, 421025, 423727, 433458, 434199, 472419, 457928, 435092, 481909, 464870, 455517, 476574, 466627, 445860, 445717, 473577, 460616, 429578, 442690, 422179	547	101	13588	7.8704	3.21187e-16	3.21187e-16	2.53396e-16
GOTERM_BP_FAT	GO:0009583~detection of light stimulus	14	1.50054	2.3242e-11	429233, 461390, 423727, 433458, 472419, 457928, 464870, 436534, 472095, 476574, 481433, 466627, 460616, 422179	547	29	13588	11.9922	5.12255e-08	1.28064e-08	4.04137e-08
GOTERM_BP_FAT	GO:0009581~detection of external stimulus	18	1.92926	1.12723e-10	429685, 429233, 461390, 423727, 433458, 472419, 457928, 464870, 436534, 451238, 472095, 464595, 476574, 481433, 466627, 460616, 464349, 422179	547	60	13588	7.45229	2.48441e-07	4.96881e-08	1.96004e-07
GOTERM_BP_FAT	GO:0007602~phototransduction	11	1.17899	1.19261e-08	436534, 429233, 472095, 476574, 466627, 461390, 423727, 472419, 460616, 457928, 422179	547	24	13588	11.3854	2.62849e-05	4.38086e-06	2.07374e-05
GOTERM_BP_FAT	GO:0009416~response to light stimulus	17	1.82208	1.65806e-06	429233, 461390, 461326, 423727, 433458, 472419, 457928, 465691, 464870, 436534, 472095, 476574, 481433, 466627, 426082, 460616, 422179	547	98	13588	4.30914	0.00364769	0.000405958	0.00288302
GOTERM_BP_FAT	GO:0009314~response to radiation	20	2.14362	4.45046e-06	429233, 423727, 461390, 461326, 433458, 472419, 457928, 451047, 465691, 464870, 436534, 448273, 472095, 476574, 481433, 466627, 426082, 460616, 422179, 433189	547	143	13588	3.47426	0.00976089	0.000980403	0.00773826
GOTERM_BP_FAT	GO:0009584~detection of visible light	6	0.643087	5.20931e-06	472095, 461390, 423727, 433458, 460616, 464870	547	8	13588	18.6307	0.0114157	0.00104321	0.00905765
GOTERM_BP_FAT	GO:0044092~negative regulation of molecular function	16	1.7149	0.000266969	473068, 461326, 476409, 474086, 477170, 482833, 454635, 470010, 454633, 441920, 445580, 443216, 428374, 464349, 461189, 472643	547	132	13588	3.01102	0.444828	0.0478568	0.463196
GOTERM_CC_FAT	GO:0001750~photoreceptor outer segment	12	1.28617	2.28601e-10	429685, 429233, 455517, 472095, 423320, 476574, 461390, 473577, 435092, 422179, 479830, 456362	513	22	12504	13.2951	7.40668e-08	7.40668e-08	3.09064e-07
GOTERM_CC_FAT	GO:0031513~nonmotile primary cilium	13	1.39335	2.08817e-09	429685, 429233, 455517, 472095, 423320, 476574, 461390, 473577, 464349, 435092, 422179, 479830, 456362	513	32	12504	9.90205	6.76566e-07	3.38283e-07	2.82315e-06
GOTERM_CC_FAT	GO:0005929~cilium	20	2.14362	2.4181e-06	429685, 429233, 423320, 461390, 463666, 435092, 439881, 456362, 472095, 455517, 476574, 473577, 423218, 464349, 442690, 454675, 422179, 425060, 438555, 479830	513	135	12504	3.611	0.000783157	0.000261121	0.00326916
GOTERM_CC_FAT	GO:0031228~intrinsic to Golgi membrane	8	0.857449	0.000255399	430216, 435688, 450946, 459046, 457322, 473987, 437485, 467254	513	32	12504	6.09357	0.0794277	0.0204774	0.344741
